# Supplementary material for: Brain clearance is reduced during sleep and anesthesia
Source: Nat Neurosci. 2024 May 13;27(6):1046–50. doi: 10.1038/s41593-024-01638-y (PMC11156584; doi:10.1038/s41593-024-01638-y)
Supplement: Supplementary file 3 — Statistical source data. [file 41593_2024_1638_MOESM3_ESM.xlsx]

## Sheet: Figure1b
Time (s)	Fluorescence intensity
0	2.78596
0.26862	2.81457
0.53724	2.83326
0.80585	2.8518
1.07447	2.87255
1.34309	2.89438
1.61171	2.90902
1.88033	2.93085
2.14895	2.94794
2.41757	2.96464
2.68619	2.98166
2.95481	3.01378
3.22343	3.02797
3.49205	3.04201
3.76067	3.06719
4.02929	3.08344
4.29791	3.09709
4.56653	3.11426
4.83515	3.1283
5.10377	3.14936
5.37239	3.16546
5.64101	3.17423
5.90963	3.20437
6.17825	3.21833
6.44687	3.22718
6.71549	3.25045
6.9841	3.26853
7.25272	3.28913
7.52134	3.30767
7.78996	3.31889
8.05858	3.33132
8.3272	3.35627
8.59582	3.37451
8.86444	3.38145
9.13306	3.40304
9.40168	3.41243
9.6703	3.42517
9.93892	3.44806
10.2075	3.46797
10.4762	3.47468
10.7448	3.49765
11.0134	3.50688
11.282	3.52084
11.5506	3.53542
11.8193	3.56174
12.0879	3.55808
12.3565	3.58257
12.6251	3.59706
12.8937	3.61499
13.1624	3.61736
13.431	3.64055
13.6996	3.65841
13.9682	3.6668
14.2368	3.6829
14.5054	3.69137
14.7741	3.70952
15.0427	3.72539
15.3113	3.74142
15.5799	3.74775
15.8485	3.76232
16.1172	3.77728
16.3858	3.78727
16.6544	3.80314
16.923	3.80879
17.1916	3.83106
17.4603	3.84426
17.7289	3.85098
17.9975	3.87661
18.2661	3.88119
18.5347	3.89554
18.8034	3.90576
19.072	3.92781
19.3406	3.93597
19.6092	3.95184
19.8778	3.95985
20.1465	3.97343
20.4151	3.99205
20.6837	3.99449
20.9523	4.00044
21.2209	4.01959
21.4896	4.03005
21.7582	4.04546
22.0268	4.05568
22.2954	4.06064
22.564	4.08383
22.8327	4.08376
23.1013	4.09787
23.3699	4.11443
23.6385	4.13114
23.9071	4.13862
24.1758	4.14861
24.4444	4.16494
24.713	4.16707
24.9816	4.18058
25.2502	4.1905
25.5189	4.20942
25.7875	4.21995
26.0561	4.22246
26.3247	4.23902
26.5933	4.24223
26.862	4.26168
27.1306	4.27671
27.3992	4.28236
27.6678	4.29159
27.9364	4.29884
28.205	4.31257
28.4737	4.31936
28.7423	4.33676
29.0109	4.3363
29.2795	4.34935
29.5481	4.36499
29.8168	4.37407
30.0854	4.38459
30.354	4.39428
30.6226	4.41115
30.8912	4.41305
31.1599	4.42495
31.4285	4.43579
31.6971	4.4406
31.9657	4.44876
32.2343	4.47386
32.503	4.46989
32.7716	4.48363
33.0402	4.49026
33.3088	4.50133
33.5774	4.5127
33.8461	4.52177
34.1147	4.53459
34.3833	4.54024
34.6519	4.54253
34.9205	4.55596
35.1892	4.56412
35.4578	4.57045
35.7264	4.5896
35.995	4.59265
36.2636	4.60761
36.5323	4.60891
36.8009	4.61463
37.0695	4.62897
37.3381	4.63332
37.6067	4.64614
37.8754	4.65827
38.144	4.66308
38.4126	4.67063
38.6812	4.68886
38.9498	4.68894
39.2185	4.69764
39.4871	4.70626
39.7557	4.71694
40.0243	4.72335
40.2929	4.72991
40.5616	4.74334
40.8302	4.7457
41.0988	4.75661
41.3674	4.76943
41.636	4.77615
41.9046	4.77813
42.1733	4.78545
42.4419	4.79827
42.7105	4.80308
42.9791	4.81101
43.2478	4.82025
43.5164	4.8217
43.785	4.83497
44.0536	4.83932
44.3222	4.85099
44.5909	4.85702
44.8595	4.86358
45.1281	4.86801
45.3967	4.87846
45.6653	4.88174
45.934	4.89761
46.2026	4.9073
46.4712	4.90852
46.7398	4.91623
47.0084	4.92523
47.2771	4.93225
47.5457	4.93492
47.8143	4.9453
48.0829	4.95346
48.3515	4.96315
48.6201	4.96857
48.8888	4.97436
49.1574	4.99001
49.426	4.99268
49.6946	4.9913
49.9632	5.00649
50.2319	5.01236
50.5005	5.01984
50.7691	5.02815
51.0377	5.03311
51.3063	5.03395
51.575	5.04234
51.8436	5.05249
52.1122	5.05509
52.3808	5.06279
52.6494	5.06958
52.9181	5.07454
53.1867	5.08423
53.4553	5.09148
53.7239	5.10147
53.9925	5.1017
54.2612	5.11261
54.5298	5.10765
54.7984	5.12803
55.067	5.13092
55.3356	5.13573
55.6043	5.1429
55.8729	5.14924
56.1415	5.15748
56.4101	5.16366
56.6787	5.17411
56.9474	5.16427
57.216	5.17632
57.4846	5.18937
57.7532	5.18723
58.0218	5.19387
58.2904	5.20371
58.5591	5.20997
58.8277	5.21836
59.0963	5.21943
59.3649	5.22805
59.6335	5.23721
59.9022	5.24285
60.1708	5.24491
60.4394	5.25483
60.708	5.26452
60.9766	5.26154
61.2453	5.27413
61.5139	5.27818
61.7825	5.27612
62.0511	5.27818
62.3197	5.30305
62.5884	5.29618
62.857	5.309
63.1256	5.31518
63.3942	5.31213
63.6628	5.32182
63.9315	5.31823
64.2001	5.33006
64.4687	5.32785
64.7373	5.34211
65.0059	5.34532
65.2746	5.3486
65.5432	5.36073
65.8118	5.36576
66.0804	5.3676
66.349	5.36607
66.6176	5.37858
66.8863	5.38629
67.1549	5.39247
67.4235	5.39308
67.6921	5.39598
67.9608	5.39552
68.2294	5.40971
68.498	5.4104
68.7666	5.42177
69.0352	5.42711
69.3038	5.43016
69.5725	5.4416
69.8411	5.44366
70.1097	5.44534
70.3783	5.45412
70.647	5.45412
70.9156	5.46175
71.1842	5.46136
71.4528	5.47418
71.7214	5.48204
71.99	5.4754
72.2587	5.4857
72.5273	5.49898
72.7959	5.49471
73.0645	5.50165
73.3331	5.50165
73.6018	5.51874
73.8704	5.52339
74.139	5.52141
74.4076	5.52629
74.6762	5.53941
74.9449	5.5343
75.2135	5.53682
75.4821	5.54338
75.7507	5.5356
76.0193	5.55361
76.288	5.55567
76.5566	5.56482
76.8252	5.56795
77.0938	5.57009
77.3624	5.57527
77.6311	5.57917
77.8997	5.58359
78.1683	5.58802
78.4369	5.59359
78.7055	5.60663
78.9741	5.60793
79.2428	5.60327
79.5114	5.60221
79.78	5.61281
80.0486	5.62036
80.3173	5.62067
80.5859	5.63204
80.8545	5.63326
81.1231	5.64302
81.3917	5.6418
81.6603	5.64348
81.929	5.64821
82.1976	5.65523
82.4662	5.65607
82.7348	5.67087
83.0035	5.66523
83.2721	5.66897
83.5407	5.67629
83.8093	5.67797
84.0779	5.6801
84.3465	5.67751
84.6152	5.69147
84.8838	5.69575
85.1524	5.69948
85.421	5.70849
85.6896	5.70307
85.9583	5.712
86.2269	5.72031
86.4955	5.72108
86.7641	5.73031
87.0327	5.7342
87.3014	5.72939
87.57	5.73901
87.8386	5.73717
88.1072	5.74274
88.3758	5.7419
88.6445	5.7374
88.9131	5.76106
89.1817	5.75488
89.4503	5.76357
89.7189	5.76884
89.9876	5.76449
90.2562	5.7693
90.5248	5.77189
90.7934	5.78768
91.062	5.78806
91.3307	5.78982
91.5993	5.79127
91.8679	5.80195
92.1365	5.80599
92.4051	5.80454
92.6737	5.80737
92.9424	5.81591
93.211	5.81294
93.4796	5.81858
93.7482	5.8166
94.0169	5.82736
94.2855	5.82202
94.5541	5.82949
94.8227	5.83819
95.0913	5.83811
95.3599	5.83728
95.6286	5.84674
95.8972	5.85398
96.1658	5.85154
96.4344	5.86383
96.703	5.87275
96.9717	5.86581
97.2403	5.87291
97.5089	5.87199
97.7775	5.87214
98.0461	5.87489
98.3148	5.88855
98.5834	5.87756
98.852	5.88763
99.1206	5.89236
99.3892	5.89686
99.6579	5.89496
99.9265	5.89908
100.195	5.90526
100.464	5.91037
100.732	5.91151
101.001	5.91433
101.27	5.92494
101.538	5.91975
101.807	5.92639
102.075	5.93013
102.344	5.93089
102.613	5.93524
102.881	5.94043
103.15	5.94378
103.419	5.94913
103.687	5.94241
103.956	5.94882
104.224	5.96583
104.493	5.95706
104.762	5.96622
105.03	5.9653
105.299	5.96278
105.567	5.97148
105.836	5.97583
106.105	5.97911
106.373	5.97751
106.642	5.98392
106.911	5.97545
107.179	5.99246
107.448	5.99269
107.716	5.99971
107.985	6.00146
108.254	6.00444
108.522	6.0036
108.791	6.01161
109.06	6.01207
109.328	6.01321
109.597	6.02062
109.865	6.01978
110.134	6.01665
110.403	6.01947
110.671	6.02329
110.94	6.03366
111.209	6.03236
111.477	6.0361
111.746	6.03557
112.014	6.03931
112.283	6.04701
112.552	6.0477
112.82	6.04846
113.089	6.05289
113.357	6.05747
113.626	6.05991
113.895	6.06067
114.163	6.06349
114.432	6.06555
114.701	6.06693
114.969	6.07135
115.238	6.07555
115.506	6.08028
115.775	6.08791
116.044	6.08753
116.312	6.08753
116.581	6.0857
116.85	6.095
117.118	6.09096
117.387	6.10088
117.655	6.10096
117.924	6.10134
118.193	6.10652
118.461	6.10439
118.73	6.11423
118.998	6.11774
119.267	6.12079
119.536	6.1259
119.804	6.12033
120.073	6.12774
120.342	6.12644
120.61	6.12903
120.879	6.14017
121.147	6.13559
121.416	6.13895
121.685	6.14963
121.953	6.14437
122.222	6.14841
122.491	6.14727
122.759	6.152
123.028	6.15482
123.296	6.15436
123.565	6.15795
123.834	6.16871
124.102	6.16474
124.371	6.17222
124.639	6.1787
124.908	6.17611
125.177	6.16642
125.445	6.17222
125.714	6.18351
125.983	6.18686
126.251	6.18618
126.52	6.18831
126.788	6.18473
127.057	6.19312
127.326	6.19053
127.594	6.19465
127.863	6.2009
128.132	6.1948
128.4	6.20197
128.669	6.2038
128.937	6.21166
129.206	6.21288
129.475	6.21555
129.743	6.21662
130.012	6.21899
130.28	6.22265
130.549	6.21662
130.818	6.22478
131.086	6.23348
131.355	6.22662
131.624	6.22509
131.892	6.22959
132.161	6.22745
132.429	6.23371
132.698	6.23798
132.967	6.24752
133.235	6.24531
133.504	6.24447
133.773	6.25103
134.041	6.25225
134.31	6.25652
134.578	6.26049
134.847	6.26209
135.116	6.26537
135.384	6.26667
135.653	6.26942
135.922	6.26911
136.19	6.26957
136.459	6.27506
136.727	6.27491
136.996	6.27705
137.265	6.28018
137.533	6.28216
137.802	6.28315
138.07	6.28613
138.339	6.28628
138.608	6.29734
138.876	6.29963
139.145	6.29841
139.414	6.29627
139.682	6.29643
139.951	6.29543
140.219	6.30131
140.488	6.30863
140.757	6.30764
141.025	6.31184
141.294	6.30688
141.563	6.31031
141.831	6.3152
142.1	6.3184
142.368	6.3197
142.637	6.32405
142.906	6.31649
143.174	6.32847
143.443	6.33274
143.711	6.32687
143.98	6.3332
144.249	6.33526
144.517	6.33747
144.786	6.33961
145.055	6.348
145.323	6.34327
145.592	6.34487
145.86	6.34472
146.129	6.34846
146.398	6.34526
146.666	6.35388
146.935	6.3554
147.204	6.3702
147.472	6.35922
147.741	6.36311
148.009	6.3728
148.278	6.36189
148.547	6.36448
148.815	6.36235
149.084	6.36631
149.352	6.37722
149.621	6.37432
149.89	6.38112
150.158	6.37722
150.427	6.37631
150.696	6.38554
150.964	6.3834
151.233	6.38577
151.501	6.37806
151.77	6.39576
152.039	6.38958
152.307	6.39645
152.576	6.39248
152.845	6.39767
153.113	6.40652
153.382	6.39332
153.65	6.39988
153.919	6.39927
154.188	6.40736
154.456	6.3976
154.725	6.41026
154.994	6.41682
155.262	6.41514
155.531	6.41423
155.799	6.41942
156.068	6.41339
156.337	6.41873
156.605	6.41888
156.874	6.41995
157.142	6.42888
157.411	6.42155
157.68	6.42636
157.948	6.43811
158.217	6.42994
158.486	6.4333
158.754	6.43361
159.023	6.4359
159.291	6.43414
159.56	6.43811
159.829	6.44902
160.097	6.44642
160.366	6.44375
160.635	6.45016
160.903	6.45238
161.172	6.45756
161.44	6.45444
161.709	6.45085
161.978	6.45253
162.246	6.45375
162.515	6.461
162.783	6.46313
163.052	6.46352
163.321	6.47023
163.589	6.46519
163.858	6.46474
164.127	6.47473
164.395	6.46985
164.664	6.47481
164.932	6.47206
165.201	6.47435
165.47	6.47725
165.738	6.48663
166.007	6.47549
166.276	6.48831
166.544	6.47969
166.813	6.49442
167.081	6.48267
167.35	6.50487
167.619	6.4951
167.887	6.50014
168.156	6.49396
168.424	6.49838
168.693	6.49777
168.962	6.50838
169.23	6.50914
169.499	6.50327
169.768	6.51021
170.036	6.51364
170.305	6.5141
170.573	6.50838
170.842	6.50884
171.111	6.51608
171.379	6.51471
171.648	6.52135
171.917	6.52135
172.185	6.51814
172.454	6.52547
172.722	6.52814
172.991	6.5244
173.26	6.52455
173.528	6.53577
173.797	6.53165
174.066	6.53691
174.334	6.53523
174.603	6.53439
174.871	6.54309
175.14	6.53775
175.409	6.5334
175.677	6.54157
175.946	6.5408
176.214	6.53752
176.483	6.53943
176.752	6.55812
177.02	6.5437
177.289	6.55347
177.558	6.55217
177.826	6.55568
178.095	6.55049
178.363	6.55873
178.632	6.55454
178.901	6.55255
179.169	6.5627
179.438	6.5614
179.707	6.56507
179.975	6.56575
180.244	6.564
180.512	6.56491
180.781	6.57384
181.05	6.57262
181.318	6.58063
181.587	6.57865
181.855	6.57582
182.124	6.57872
182.393	6.58086
182.661	6.57979
182.93	6.57796
183.199	6.58506
183.467	6.58765
183.736	6.57773
184.004	6.58399
184.273	6.5923
184.542	6.59444
184.81	6.58437
185.079	6.58673
185.348	6.59574
185.616	6.59719
185.885	6.59452
186.153	6.60581
186.422	6.60054
186.691	6.59612
186.959	6.59886
187.228	6.61267
187.496	6.60421
187.765	6.60314
188.034	6.60009
188.302	6.61245
188.571	6.61092
188.84	6.60756
189.108	6.61519
189.377	6.61328
189.645	6.61016
189.914	6.61458
190.183	6.6229
190.451	6.61657
190.72	6.62954
190.989	6.62137
191.257	6.63343
191.526	6.62969
191.794	6.63228
192.063	6.6274
192.332	6.63015
192.6	6.63213
192.869	6.63144
193.138	6.64006
193.406	6.64342
193.675	6.6467
193.943	6.63602
194.212	6.64098
194.481	6.638
194.749	6.63076
195.018	6.65044
195.286	6.64571
195.555	6.64556
195.824	6.64876
196.092	6.64426
196.361	6.65548
196.63	6.65822
196.898	6.65876
197.167	6.66128
197.435	6.65883
197.704	6.65746
197.973	6.66356
198.241	6.66799
198.51	6.66135
198.779	6.65639
199.047	6.66097
199.316	6.66341
199.584	6.67119
199.853	6.66631
200.122	6.67028
200.39	6.67196
200.659	6.6731
200.927	6.66265
201.196	6.66532
201.465	6.67882
201.733	6.6757
202.002	6.67478
202.271	6.67745
202.539	6.67142
202.808	6.68188
203.076	6.6847
203.345	6.68546
203.614	6.68279
203.882	6.68737
204.151	6.6863
204.42	6.68867
204.688	6.69034
204.957	6.68744
205.225	6.68294
205.494	6.69225
205.763	6.69675
206.031	6.70057
206.3	6.69973
206.568	6.68981
206.837	6.69652
207.106	6.7053
207.374	6.70385
207.643	6.70019
207.912	6.70583
208.18	6.71155
208.449	6.70492
208.717	6.71674
208.986	6.70835
209.255	6.71323
209.523	6.71407
209.792	6.71651
210.061	6.71064
210.329	6.71239
210.598	6.71918
210.866	6.7159
211.135	6.71628
211.404	6.71773
211.672	6.71659
211.941	6.71827
212.209	6.71667
212.478	6.72506
212.747	6.72117
213.015	6.72414
213.284	6.72506
213.553	6.73254
213.821	6.72155
214.09	6.72948
214.358	6.73246
214.627	6.72994
214.896	6.72819
215.164	6.73353
215.433	6.72971
215.702	6.73376
215.97	6.74375
216.239	6.73467
216.507	6.74177
216.776	6.73765
217.045	6.74429
217.313	6.73956
217.582	6.75222
217.851	6.75581
218.119	6.74528
218.388	6.74505
218.656	6.751
218.925	6.74757
219.194	6.7542
219.462	6.74726
219.731	6.75344
219.999	6.75054
220.268	6.74825
220.537	6.75275
220.805	6.75527
221.074	6.75802
221.343	6.76229
221.611	6.7658
221.88	6.75359
222.148	6.75947
222.417	6.76252
222.686	6.76298
222.954	6.76458
223.223	6.77145
223.492	6.76885
223.76	6.76771
224.029	6.76893
224.297	6.76786
224.566	6.76969
224.835	6.77496
225.103	6.77046
225.372	6.7719
225.64	6.78076
225.909	6.77099
226.178	6.77328
226.446	6.78259
226.715	6.77694
226.984	6.78594
227.252	6.78045
227.521	6.78945
227.789	6.78434
228.058	6.79212
228.327	6.78411
228.595	6.7864
228.864	6.78442
229.133	6.79022
229.401	6.79365
229.67	6.79495
229.938	6.79479
230.207	6.7983
230.476	6.78762
230.744	6.79746
231.013	6.79769
231.281	6.80815
231.55	6.79662
231.819	6.79991
232.087	6.80387
232.356	6.8038
232.625	6.80807
232.893	6.81066
233.162	6.80311
233.43	6.8041
233.699	6.8009
233.968	6.81501
234.236	6.81379
234.505	6.80853
234.774	6.80723
235.042	6.81555
235.311	6.81753
235.579	6.80929
235.848	6.8199
236.117	6.81906
236.385	6.81967
236.654	6.81677
236.923	6.81928
237.191	6.82096
237.46	6.82333
237.728	6.82516
237.997	6.82417
238.266	6.82386
238.534	6.82272
238.803	6.82257
239.071	6.82997
239.34	6.82814
239.609	6.82844
239.877	6.82608
240.146	6.83218
240.415	6.8292
240.683	6.83988
240.952	6.83424
241.22	6.84385
241.489	6.83584
241.758	6.83851
242.026	6.83691
242.295	6.83752
242.564	6.83493
242.832	6.8392
243.101	6.83752
243.369	6.83821
243.638	6.83943
243.907	6.84477
244.175	6.83821
244.444	6.84034
244.712	6.84347
244.981	6.84973
245.25	6.84347
245.518	6.84347
245.787	6.85316
246.056	6.84965
246.324	6.85133
246.593	6.84881
246.861	6.85713
247.13	6.85461
247.399	6.84759
247.667	6.85743
247.936	6.86033
248.205	6.85606
248.473	6.8614
248.742	6.85751
249.01	6.86178
249.279	6.85705
249.548	6.85743
249.816	6.86239
250.085	6.85049
250.354	6.86117
250.622	6.86659
250.891	6.86117
251.159	6.86033
251.428	6.87147
251.697	6.87124
251.965	6.86781
252.234	6.86537
252.502	6.87483
252.771	6.8717
253.04	6.87483
253.308	6.88223
253.577	6.8717
253.846	6.87956
254.114	6.87674
254.383	6.87674
254.651	6.88734
254.92	6.88223
255.189	6.8852
255.457	6.88871
255.726	6.8907
255.995	6.88788
256.263	6.87986
256.532	6.8878
256.8	6.88223
257.069	6.88093
257.338	6.88002
257.606	6.89573
257.875	6.88803
258.143	6.88788
258.412	6.88551
258.681	6.88498
258.949	6.89741
259.218	6.90085
259.487	6.8939
259.755	6.89955
260.024	6.88772
260.292	6.89611
260.561	6.90191
260.83	6.89238
261.098	6.90344
261.367	6.90146
261.636	6.90085
261.904	6.90832
262.173	6.901
262.441	6.90184
262.71	6.91046
262.979	6.9097
263.247	6.91145
263.516	6.90817
263.784	6.9068
264.053	6.90802
264.322	6.91336
264.59	6.90443
264.859	6.91641
265.128	6.91794
265.396	6.9145
265.665	6.90924
265.933	6.91275
266.202	6.91008
266.471	6.91183
266.739	6.91794
267.008	6.91702
267.277	6.91565
267.545	6.91542
267.814	6.92145
268.082	6.92564
268.351	6.91656
268.62	6.92053
268.888	6.92892
269.157	6.92221
269.426	6.91916
269.694	6.92579
269.963	6.92137
270.231	6.92793
270.5	6.92831
270.769	6.93243
271.037	6.93091
271.306	6.93014
271.574	6.92824
271.843	6.94189
272.112	6.93937
272.38	6.93014
272.649	6.93365
272.918	6.93846
273.186	6.94357
273.455	6.93236
273.723	6.93693
273.992	6.9367
274.261	6.93464
274.529	6.94456
274.798	6.94411
275.067	6.93632
275.335	6.94601
275.604	6.93663
275.872	6.94372
276.141	6.94235
276.41	6.94586
276.678	6.93152
276.947	6.94426
277.215	6.94548
277.484	6.94555
277.753	6.94983
278.021	6.94998
278.29	6.95379
278.559	6.94235
278.827	6.95219
279.096	6.93937
279.364	6.94327
279.633	6.95341
279.902	6.94365
280.17	6.95624
280.439	6.95593
280.708	6.95631
280.976	6.95601
281.245	6.96471
281.513	6.96463
281.782	6.96455
282.051	6.95593
282.319	6.9586
282.588	6.96188
282.856	6.9586
283.125	6.96303
283.394	6.96837
283.662	6.95677
283.931	6.96593
284.2	6.96478
284.468	6.966
284.737	6.96432
285.005	6.96043
285.274	6.9718
285.543	6.96959
285.811	6.96944
286.08	6.97417
286.349	6.97478
286.617	6.97745
286.886	6.98202
287.154	6.96471
287.423	6.96776
287.692	6.97432
287.96	6.9676
288.229	6.97958
288.498	6.98057
288.766	6.97768
289.035	6.97531
289.303	6.97531
289.572	6.97485
289.841	6.97577
290.109	6.97867
290.378	6.98248
290.646	6.97745
290.915	6.99034
291.184	6.98302
291.452	6.99141
291.721	6.9834
291.99	6.99225
292.258	6.98439
292.527	6.98614
292.795	6.98401
293.064	6.98569
293.333	6.99271
293.601	6.98767
293.87	6.99271
294.139	6.99316
294.407	6.98805
294.676	6.98653
294.944	6.99179
295.213	6.99797
295.482	6.9892
295.75	6.99606
296.019	6.99438
296.287	6.99889
296.556	6.99179
296.825	6.99774
297.093	6.99881
297.362	6.99881
297.631	6.99301
297.899	7.00011
298.168	7.0011
298.436	6.99866
298.705	6.99881
298.974	7.00735
299.242	6.99904
299.511	7.00865
299.78	7.00476
300.048	7.00499
300.317	7.00003
300.585	7.00766
300.854	7.00758
301.123	7.00644
301.391	7.01064
301.66	7.01331
301.928	7.01079
302.197	7.00812
302.466	7.00896
302.734	7.00659
303.003	7.00781
303.272	7.01025
303.54	7.02155
303.809	7.01331
304.077	7.01811
304.346	7.01674
304.615	7.01117
304.883	7.01147
305.152	7.01804
305.421	7.0172
305.689	7.02277
305.958	7.0159
306.226	7.02483
306.495	7.01971
306.764	7.01895
307.032	7.02132
307.301	7.02223
307.57	7.02887
307.838	7.02696
308.107	7.03368
308.375	7.02551
308.644	7.03024
308.913	7.01575
309.181	7.03093
309.45	7.02361
309.718	7.03375
309.987	7.03536
310.256	7.03749
310.524	7.03261
310.793	7.03024
311.062	7.03253
311.33	7.02696
311.599	7.02826
311.867	7.03658
312.136	7.03421
312.405	7.03787
312.673	7.04222
312.942	7.03803
313.211	7.04375
313.479	7.04779
313.748	7.0439
314.016	7.03856
314.285	7.03513
314.554	7.04817
314.822	7.04215
315.091	7.04245
315.359	7.04321
315.628	7.04329
315.897	7.03635
316.165	7.04505
316.434	7.04772
316.703	7.05061
316.971	7.04344
317.24	7.05397
317.508	7.04505
317.777	7.05535
318.046	7.05473
318.314	7.04802
318.583	7.04726
318.852	7.05206
319.12	7.04787
319.389	7.04459
319.657	7.05336
319.926	7.05329
320.195	7.05473
320.463	7.05985
320.732	7.05336
321	7.05718
321.269	7.05817
321.538	7.05428
321.806	7.05496
322.075	7.04993
322.344	7.05863
322.612	7.06168
322.881	7.0603
323.149	7.06214
323.418	7.06435
323.687	7.06
323.955	7.05573
324.224	7.06282
324.493	7.06496
324.761	7.07358
325.03	7.06725
325.298	7.05771
325.567	7.06435
325.836	7.06893
326.104	7.07221
326.373	7.05878
326.642	7.06565
326.91	7.06519
327.179	7.0703
327.447	7.0661
327.716	7.06778
327.985	7.06984
328.253	7.0748
328.522	7.07434
328.79	7.07137
329.059	7.07579
329.328	7.07434
329.596	7.07694
329.865	7.07335
330.134	7.07724
330.402	7.07091
330.671	7.06961
330.939	7.07678
331.208	7.07404
331.477	7.07572
331.745	7.07556
332.014	7.07877
332.283	7.07686
332.551	7.07831
332.82	7.08296
333.088	7.07045
333.357	7.07373
333.626	7.08052
333.894	7.0867
334.163	7.08411
334.431	7.07801
334.7	7.08502
334.969	7.08205
335.237	7.07793
335.506	7.07869
335.775	7.08357
336.043	7.0809
336.312	7.08167
336.58	7.09334
336.849	7.08541
337.118	7.08968
337.386	7.08449
337.655	7.08373
337.924	7.08655
338.192	7.09326
338.461	7.08884
338.729	7.09777
338.998	7.09799
339.267	7.09014
339.535	7.10471
339.804	7.10265
340.073	7.09769
340.341	7.09021
340.61	7.0996
340.878	7.10074
341.147	7.10471
341.416	7.09944
341.684	7.10082
341.953	7.09372
342.221	7.09723
342.49	7.0954
342.759	7.09639
343.027	7.09708
343.296	7.09723
343.565	7.10288
343.833	7.09899
344.102	7.1015
344.37	7.09754
344.639	7.10028
344.908	7.10807
345.176	7.10204
345.445	7.09723
345.714	7.10028
345.982	7.10486
346.251	7.11531
346.519	7.11341
346.788	7.11768
347.057	7.10852
347.325	7.10906
347.594	7.11257
347.862	7.10967
348.131	7.12287
348.4	7.116
348.668	7.11249
348.937	7.11035
349.206	7.11867
349.474	7.10952
349.743	7.11585
350.011	7.11188
350.28	7.11341
350.549	7.10997
350.817	7.11989
351.086	7.12035
351.355	7.11066
351.623	7.12516
351.892	7.1221
352.16	7.116
352.429	7.12836
352.698	7.12233
352.966	7.11631
353.235	7.12378
353.503	7.11173
353.772	7.12394
354.041	7.12302
354.309	7.11867
354.578	7.12424
354.847	7.12416
355.115	7.12256
355.384	7.12271
355.652	7.12424
355.921	7.12371
356.19	7.12394
356.458	7.12073
356.727	7.12523
356.996	7.12737
357.264	7.12798
357.533	7.12905
357.801	7.12165
358.07	7.13233
358.339	7.12844
358.607	7.12531
358.876	7.13103
359.145	7.13675
359.413	7.13225
359.682	7.13469
359.95	7.13042
360.219	7.13279
360.488	7.12928
360.756	7.13385
361.025	7.13263
361.293	7.14095
361.562	7.12874
361.831	7.12905
362.099	7.13385
362.368	7.14293
362.637	7.13485
362.905	7.1353
363.174	7.13576
363.442	7.14301
363.711	7.13927
363.98	7.14827
364.248	7.1456
364.517	7.1427
364.786	7.14431
365.054	7.14995
365.323	7.14217
365.591	7.14209
365.86	7.14042
366.129	7.13866
366.397	7.14736
366.666	7.14385
366.934	7.1411
367.203	7.14408
367.472	7.14347
367.74	7.14354
368.009	7.15217
368.278	7.15102
368.546	7.15018
368.815	7.15217
369.083	7.14522
369.352	7.15217
369.621	7.14476
369.889	7.15041
370.158	7.14866
370.427	7.14599
370.695	7.15812
370.964	7.15995
371.232	7.15659
371.501	7.1437
371.77	7.15522
372.038	7.15896
372.307	7.15567
372.576	7.14721
372.844	7.15522
373.113	7.15835
373.381	7.1559
373.65	7.15072
373.919	7.15598
374.187	7.15133
374.456	7.1559
374.724	7.15918
374.993	7.15857
375.262	7.15789
375.53	7.15911
375.799	7.15781
376.068	7.16254
376.336	7.15629
376.605	7.16376
376.873	7.16704
377.142	7.15651
377.411	7.15682
377.679	7.16308
377.948	7.16216
378.217	7.1662
378.485	7.15911
378.754	7.15995
379.022	7.16803
379.291	7.16262
379.56	7.16651
379.828	7.16025
380.097	7.17185
380.365	7.16742
380.634	7.1643
380.903	7.16391
381.171	7.16575
381.44	7.17185
381.709	7.17261
381.977	7.16918
382.246	7.16796
382.514	7.16491
382.783	7.16834
383.052	7.16926
383.32	7.17399
383.589	7.1688
383.858	7.17109
384.126	7.17574
384.395	7.18047
384.663	7.17483
384.932	7.16834
385.201	7.18055
385.469	7.18017
385.738	7.18474
386.006	7.18032
386.275	7.1733
386.544	7.17841
386.812	7.18307
387.081	7.18451
387.35	7.18238
387.618	7.17376
387.887	7.18322
388.155	7.17429
388.424	7.18406
388.693	7.18039
388.961	7.18314
389.23	7.19115
389.499	7.19108
389.767	7.19085
390.036	7.1836
390.304	7.18024
390.573	7.17399
390.842	7.17353
391.11	7.18673
391.379	7.18711
391.648	7.18375
391.916	7.17872
392.185	7.18398
392.453	7.18825
392.722	7.18307
392.991	7.18589
393.259	7.18795
393.528	7.18322
393.796	7.19344
394.065	7.19291
394.334	7.18543
394.602	7.19337
394.871	7.19665
395.14	7.19466
395.408	7.18894
395.677	7.19138
395.945	7.18848
396.214	7.19337
396.483	7.18848
396.751	7.19855
397.02	7.18795
397.289	7.20573
397.557	7.19207
397.826	7.19855
398.094	7.19634
398.363	7.19947
398.632	7.19726
398.9	7.19939
399.169	7.19634
399.437	7.19375
399.706	7.19459
399.975	7.19703
400.243	7.20122
400.512	7.19131
400.781	7.19512
401.049	7.18986
401.318	7.1997
401.586	7.19985
401.855	7.20199
402.124	7.1897
402.392	7.20077
402.661	7.19619
402.93	7.19626
403.198	7.20138
403.467	7.19665
403.735	7.20428
404.004	7.19855
404.273	7.20923
404.541	7.20252
404.81	7.20016
405.078	7.21175
405.347	7.2084
405.616	7.20206
405.884	7.20672
406.153	7.20916
406.422	7.21709
406.69	7.21328
406.959	7.20824
407.227	7.20122
407.496	7.20084
407.765	7.20664
408.033	7.21038
408.302	7.21099
408.571	7.21404
408.839	7.21564
409.108	7.20992
409.376	7.21305
409.645	7.22045
409.914	7.21282
410.182	7.21351
410.451	7.21503
410.719	7.20695
410.988	7.20695
411.257	7.20786
411.525	7.21435
411.794	7.22175
412.063	7.21511
412.331	7.20954
412.6	7.21038
412.868	7.20817
413.137	7.20824
413.406	7.21526
413.674	7.21732
413.943	7.21046
414.212	7.21152
414.48	7.21969
414.749	7.21732
415.017	7.21259
415.286	7.22488
415.555	7.22007
415.823	7.22007
416.092	7.21961
416.361	7.21564
416.629	7.22465
416.898	7.22304
417.166	7.21778
417.435	7.22221
417.704	7.21671
417.972	7.22442
418.241	7.22083
418.509	7.22663
418.778	7.22526
419.047	7.23075
419.315	7.22777
419.584	7.22839
419.853	7.22221
420.121	7.22205
420.39	7.2232
420.658	7.23151
420.927	7.23144
421.196	7.22922
421.464	7.22831
421.733	7.22655
422.002	7.23533
422.27	7.22846
422.539	7.23441
422.807	7.23113
423.076	7.23251
423.345	7.21786
423.613	7.24502
423.882	7.23441
424.15	7.23579
424.419	7.23701
424.688	7.23457
424.956	7.23365
425.225	7.23395
425.494	7.23434
425.762	7.22877
426.031	7.23167
426.299	7.23312
426.568	7.23647
426.837	7.23945
427.105	7.23197
427.374	7.24494
427.643	7.23327
427.911	7.23571
428.18	7.24013
428.448	7.24227
428.717	7.23663
428.986	7.23495
429.254	7.24052
429.523	7.23792
429.791	7.23548
430.06	7.24448
430.329	7.24853
430.597	7.23617
430.866	7.24662
431.135	7.24052
431.403	7.24418
431.672	7.2457
431.94	7.24227
432.209	7.24517
432.478	7.2338
432.746	7.24189
433.015	7.24921
433.284	7.24235
433.552	7.24189
433.821	7.24593
434.089	7.24471
434.358	7.25318
434.627	7.25005
434.895	7.2557
435.164	7.24921
435.433	7.2499
435.701	7.24837
435.97	7.24906
436.238	7.2467
436.507	7.24937
436.776	7.25036
437.044	7.25578
437.313	7.24479
437.581	7.25227
437.85	7.25517
438.119	7.25539
438.387	7.25257
438.656	7.24601
438.925	7.25608
439.193	7.25959
439.462	7.25463
439.73	7.24647
439.999	7.25097
440.268	7.26043
440.536	7.25967
440.805	7.25265
441.074	7.25532
441.342	7.25227
441.611	7.26402
441.879	7.25532
442.148	7.26485
442.417	7.25684
442.685	7.25654
442.954	7.2486
443.222	7.25333
443.491	7.26081
443.76	7.26119
444.028	7.25074
444.297	7.26272
444.566	7.25745
444.834	7.26073
445.103	7.24807
445.371	7.26112
445.64	7.26035
445.909	7.26302
446.177	7.26577
446.446	7.26447
446.715	7.25974
446.983	7.26325
447.252	7.26783
447.52	7.25982
447.789	7.26859
448.058	7.26188
448.326	7.26325
448.595	7.26333
448.864	7.26485
449.132	7.26249
449.401	7.26005
449.669	7.2673
449.938	7.26592
450.207	7.26661
450.475	7.26753
450.744	7.26836
451.012	7.26279
451.281	7.26478
451.55	7.26539
451.818	7.26707
452.087	7.26203
452.356	7.27226
452.624	7.26768
452.893	7.26539
453.161	7.2747
453.43	7.26966
453.699	7.26684
453.967	7.26402
454.236	7.26768
454.505	7.26341
454.773	7.26356
455.042	7.26951
455.31	7.26974
455.579	7.27432
455.848	7.26661
456.116	7.27142
456.385	7.2692
456.653	7.27767
456.922	7.27142
457.191	7.27233
457.459	7.27485
457.728	7.27577
457.997	7.27195
458.265	7.26966
458.534	7.28782
458.802	7.2734
459.071	7.27271
459.34	7.27515
459.608	7.27721
459.877	7.27271
460.146	7.2805
460.414	7.27355
460.683	7.26875
460.951	7.28332
461.22	7.2766
461.489	7.27187
461.757	7.28751
462.026	7.28103
462.294	7.27721
462.563	7.27851
462.832	7.2808
463.1	7.27737
463.369	7.27477
463.638	7.27607
463.906	7.28133
464.175	7.27622
464.443	7.27851
464.712	7.28614
464.981	7.28896
465.249	7.27371
465.518	7.27363
465.787	7.2837
466.055	7.28294
466.324	7.29118
466.592	7.28874
466.861	7.28996
467.13	7.28408
467.398	7.28629
467.667	7.28095
467.935	7.28195
468.204	7.28584
468.473	7.2837
468.741	7.29049
469.01	7.27996
469.279	7.28477
469.547	7.28347
469.816	7.28622
470.084	7.28706
470.353	7.28484
470.622	7.28858
470.89	7.2911
471.159	7.29492
471.428	7.2869
471.696	7.29293
471.965	7.29263
472.233	7.29286
472.502	7.28607
472.771	7.29286
473.039	7.28462
473.308	7.29461
473.577	7.29102
473.845	7.28423
474.114	7.2982
474.382	7.29072
474.651	7.30247
474.92	7.28759
475.188	7.29965
475.457	7.29202
475.725	7.29644
475.994	7.29331
476.263	7.29789
476.531	7.29682
476.8	7.30316
477.069	7.29225
477.337	7.29522
477.606	7.30712
477.874	7.2985
478.143	7.29377
478.412	7.29942
478.68	7.29919
478.949	7.29514
479.218	7.30201
479.486	7.29911
479.755	7.30087
480.023	7.29293
480.292	7.30132
480.561	7.303
480.829	7.30071
481.098	7.30537
481.366	7.30247
481.635	7.30575
481.904	7.30163
482.172	7.3011
482.441	7.30636
482.71	7.29286
482.978	7.30781
483.247	7.3014
483.515	7.30941
483.784	7.30705
484.053	7.30445
484.321	7.30239
484.59	7.30361
484.859	7.30331
485.127	7.30613
485.396	7.30033
485.664	7.30468
485.933	7.29858
486.202	7.30308
486.47	7.30384
486.739	7.30537
487.008	7.31765
487.276	7.30422
487.545	7.30636
487.813	7.30918
488.082	7.30728
488.351	7.30712
488.619	7.31498
488.888	7.30354
489.156	7.30659
489.425	7.31552
489.694	7.31056
489.962	7.31353
490.231	7.31269
490.5	7.31223
490.768	7.3088
491.037	7.303
491.305	7.30789
491.574	7.31147
491.843	7.3104
492.111	7.31185
492.38	7.30865
492.649	7.31361
492.917	7.31758
493.186	7.3162
493.454	7.31956
493.723	7.31666
493.992	7.31002
494.26	7.32513
494.529	7.31628
494.797	7.31429
495.066	7.31361
495.335	7.31498
495.603	7.31849
495.872	7.31185
496.141	7.32391
496.409	7.31307
496.678	7.3204
496.946	7.32047
497.215	7.31933
497.484	7.31841
497.752	7.32612
498.021	7.32139
498.29	7.3191
498.558	7.3159
498.827	7.31925
499.095	7.31704
499.364	7.31994
499.633	7.32147
499.901	7.32192
500.17	7.33131
500.438	7.32238
500.707	7.31925
500.976	7.31933
501.244	7.32246
501.513	7.32673
501.782	7.3249
502.05	7.32322
502.319	7.31986
502.587	7.33222
502.856	7.32879
503.125	7.32566
503.393	7.32833
503.662	7.32818
503.931	7.32681
504.199	7.32315
504.468	7.332
504.736	7.32658
505.005	7.32017
505.274	7.32665
505.542	7.33398
505.811	7.3249
506.08	7.33322
506.348	7.32109
506.617	7.32101
506.885	7.32734
507.154	7.32627
507.423	7.33215
507.691	7.32582
507.96	7.32368
508.228	7.32933
508.497	7.32978
508.766	7.32528
509.034	7.32627
509.303	7.33459
509.572	7.33154
509.84	7.32765
510.109	7.33657
510.377	7.32887
510.646	7.33337
510.915	7.33322
511.183	7.33116
511.452	7.32704
511.721	7.33543
511.989	7.33413
512.258	7.33283
512.526	7.33779
512.795	7.32917
513.064	7.32704
513.332	7.33238
513.601	7.33589
513.869	7.33627
514.138	7.33924
514.407	7.33894
514.675	7.33459
514.944	7.3291
515.213	7.33306
515.481	7.33406
515.75	7.33291
516.018	7.34199
516.287	7.33634
516.556	7.34237
516.824	7.34352
517.093	7.3384
517.362	7.34672
517.63	7.33406
517.899	7.34458
518.167	7.34252
518.436	7.34252
518.705	7.34321
518.973	7.33818
519.242	7.3413
519.51	7.34481
519.779	7.34092
520.048	7.34527
520.316	7.33894
520.585	7.33901
520.854	7.33413
521.122	7.34153
521.391	7.34664
521.659	7.34588
521.928	7.3455
522.197	7.34069
522.465	7.34474
522.734	7.34947
523.003	7.3455
523.271	7.35336
523.54	7.33657
523.808	7.34306
524.077	7.34107
524.346	7.34367
524.614	7.35572
524.883	7.35145
525.152	7.34725
525.42	7.34771
525.689	7.35015
525.957	7.35527
526.226	7.34977
526.495	7.35252
526.763	7.34809
527.032	7.34962
527.3	7.34413
527.569	7.35832
527.838	7.35031
528.106	7.34634
528.375	7.34947
528.644	7.3513
528.912	7.35038
529.181	7.34687
529.449	7.34497
529.718	7.34428
529.987	7.34848
530.255	7.3571
530.524	7.3513
530.793	7.3442
531.061	7.35366
531.33	7.34863
531.598	7.3455
531.867	7.35939
532.136	7.34375
532.404	7.35122
532.673	7.35374
532.941	7.3603
533.21	7.35885
533.479	7.35496
533.747	7.35687
534.016	7.35221
534.285	7.3526
534.553	7.35633
534.822	7.34901
535.09	7.35832
535.359	7.35588
535.628	7.35031
535.896	7.3632
536.165	7.36076
536.434	7.3516
536.702	7.35115
[truncated: 11,401 more rows]

## Sheet: Figure1c
4 kDa	4k - Direct	10 kDa	10k - Direct	70 kDa	70k - Direct
127.77	126.06	84.97	66.16	42.57	22.08
137.07	105.2	93.32	67.64	44.11	23.77
133.49	153.1	69.17	58.28	38.7	26.6
131.95	124.42	96.07	61.27	44.5	21.55
135.74	132.5	93.02	78.59	46.08	30.92
140.68	137.62	75.78	75.05	31.84	35.39
143.42	122.73	74.31	80.81	30.5	20.94
144.06	140.8	70.11	91.41	30.38	29.17
112.43	145.21	69.54	80.13	26.17	23.82
110.43	151.65	72.39	75.3	28.26	30.68

## Sheet: Figure1d
Fig 1d pie chat data
	0-25	25-50	50-75	75-100
%wake	10.4569	36.7992	62.3205	90.3371
%NREM	76.1046	56.1218	34.5166	8.88427
%REM	13.4385	7.07896	3.16293	0.77864
Fig 1d Diffusion coefficent against percentage wake
Percentage WAKE	0-25	25-50	50-75	75-100	Dex
D	42.4245	17.9898	33.9718	45.1163	15.9398
	31.0247	54.1562	23.0294	22.9242	43.252
	42.5564	26.8576	24.5385	42.1583	25.3643
	46.4887	37.0543	47.813	35.6573	22.4905
	40.1587	31.5366	16.57	52.4818	28.1269
	14.2372	29.4742	35.1519	20.0665	19.8703
	41.6642	25.2602	46.1368	31.32	13.4872
	49.9861	48.9913	41.7791	19.8285	16.5472
	25.848	19.8455	78.1588	15.2589
	36.3249	9.31981	12.9261
	47.2518	45.0031	22.5225
	38.4306	43.4219
	15.4967	19.7259
	18.261	16.911
	21.7175
	24.1664
	20.8499
	18.3154

## Sheet: Figure1e
Zeitgeber time (h)	0-4	2024-04-08	2024-08-12	2024-12-16	16-20	20-24
D	36.2383	31.5531	45.6721	54.7245	45.1011	30.5889
	29.1188	34.7761	28.6165	18.1482	17.0548	62.7285
	30.5504	43.6729	46.7794	25.4595	17.0695	36.2038
	39.7821	45.9306	40.1897	33.5032	7.29613	33.9339
	32.3837	30.2452	37.4922	43.3765	56.1577	22.1357
	40.5075	16.57	18.1365	20.5392	30.6031	23.0417
	40.5633	22.6815	49.7108	50.3705	20.8744	15.8096
	29.2999	41.1455	49.0715	21.5237	14.0053	18.3154
	27.2001	15.3835	16.0373	47.7443	21.7855
	58.4337	32.3725	43.9982	35.1938
	65.5296	47.378	35.9933	28.3959
	15.4967	44.523	49.4334	17.051
	24.1562	21.5652	20.9425
	21.675
	20.8499
