# Supplementary material for: Brain clearance is reduced during sleep and anesthesia
Source: Nat Neurosci. 2024 May 13;27(6):1046–50. doi: 10.1038/s41593-024-01638-y (PMC11156584; doi:10.1038/s41593-024-01638-y)
Supplement: Supplementary file 4 — Statistical source data. [file 41593_2024_1638_MOESM4_ESM.xlsx]

## Sheet: Figure2b
Time (Hours)	Theory	Mean	SE of mean
		Statistics On Rows of B:E	Statistics On Rows of B:E
3.69e-05	0	-0.00582859	0.0033049
0.000112	0	-0.00607362	0.00340984
0.000186	0	0.00134347	0.00215493
0.000261	0	0.00333485	0.00269541
0.000335	0	-0.00971373	0.00532398
0.00041	0	-0.0109617	0.00549421
0.000485	0	0.0123636	0.00598232
0.000559	0	0.00261662	0.0045389
0.000634	0	0.000747	0.00283418
0.000708	0	-0.00357769	0.00250236
0.000783	0	-0.00686712	0.00483653
0.000858	0	0.00228525	0.00358096
0.000932	0	-0.0075454	0.00391887
0.00100695	0	-0.00638112	0.00378329
0.00108157	0	-0.00363357	0.00445957
0.00115618	0	0.0199246	0.00721992
0.0012308	0	0.00286361	0.00246626
0.00130542	0	0.00126604	0.00224132
0.00138003	0	-0.000698	0.00427964
0.00145465	0	0.0039833	0.00368444
0.00152927	0	-0.00337324	0.00219386
0.00160388	0	-0.0110682	0.00397288
0.0016785	0	-0.0034937	0.00401654
0.00175312	0	0.00676114	0.00420375
0.00182773	0	-0.00850061	0.00469236
0.00190235	0	-0.000806	0.00228641
0.00197697	0	-0.00172932	0.00362615
0.00205158	0	0.00550989	0.00283394
0.0021262	0	-0.00360517	0.00381173
0.00220082	-2.4608422088254e-312	-0.00928122	0.00514044
0.00227543	-4.69e-302	0.00522603	0.00200961
0.00235005	-1.99e-292	0.0206346	0.00790937
0.00242466	-2.16e-283	-0.00339163	0.00290667
0.00249928	-6.78e-275	-0.009006	0.0031636
0.0025739	-6.84e-267	-0.0076627	0.00552242
0.00264852	-2.44e-259	0.00270068	0.00399948
0.00272313	-3.37e-252	-0.00437385	0.00344594
0.00279775	-1.93e-245	-0.00371095	0.00274767
0.00287236	-4.94e-239	-0.00858761	0.00593541
0.00294698	-5.98e-233	0.00307732	0.00334743
0.0030216	-3.63e-227	-0.00882803	0.00306591
0.00309621	-1.16e-221	0.00204181	0.00414186
0.00317083	-2.04e-216	0.00287675	0.00320172
0.00324545	-2.06e-211	0.00238312	0.00150322
0.00332006	-1.24e-206	-0.00879929	0.00480264
0.00339468	-4.6e-202	-0.00470409	0.00264774
0.0034693	-1.09e-197	-0.000593	0.00390082
0.00354391	-1.68e-193	0.00310072	0.00407235
0.00361853	-1.74e-189	-0.00733792	0.00372265
0.00369315	-1.25e-185	0.000796	0.00204009
0.00376776	-6.27e-182	0.00984606	0.00516238
0.00384238	-2.27e-178	0.00937056	0.00336746
0.003917	-5.99e-175	0.000847	0.0034158
0.00399161	-1.18e-171	-0.00890433	0.00547179
0.00406623	-1.76e-168	0.000651	0.00343897
0.00414085	-2.02e-165	-0.000414	0.00269644
0.00421546	-1.8e-162	-0.0116294	0.00524553
0.00429008	-1.27e-159	0.00415613	0.00278353
0.0043647	-7.18e-157	0.00327537	0.00413136
0.00443931	-3.27e-154	1.16e-05	0.00208647
0.00451393	-1.22e-151	-0.00251824	0.00279548
0.00458855	-3.74e-149	-0.0074244	0.00407574
0.00466316	-9.58e-147	0.0113172	0.0055946
0.00473778	-2.06e-144	-0.000845	0.00192895
0.0048124	-3.74e-142	0.0101784	0.00652054
0.00488701	-5.81e-140	-0.0068912	0.00477753
0.00496163	-7.75e-138	0.0054017	0.00267104
0.00503624	-8.94e-136	0.00375958	0.00301381
0.00511086	-8.98e-134	-0.0130282	0.00471535
0.00518548	-7.9e-132	0.0101097	0.0045771
0.0052601	-6.12e-130	0.00345579	0.00230213
0.00533471	-4.2e-128	-0.0109393	0.00686771
0.00540933	-2.56e-126	0.0123107	0.00456056
0.00548394	-1.4e-124	-0.00191645	0.00226546
0.00555856	-6.87e-123	-0.00552316	0.00343796
0.00563318	-3.04e-121	0.00413053	0.00781548
0.00570779	-1.22e-119	-0.0123645	0.0050683
0.00578241	-4.44e-118	-0.0177554	0.00623912
0.00585703	-1.48e-116	-0.0114925	0.00462484
0.00593165	-4.49e-115	0.0157008	0.00782777
0.00600626	-1.26e-113	-0.000931	0.00362919
0.00608088	-3.24e-112	0.00203067	0.00254038
0.00615549	-7.72e-111	0.00600023	0.00299993
0.00623011	-1.71e-109	-7.4e-05	0.00233702
0.00630473	-3.5e-108	0.00649921	0.00373901
0.00637934	-6.7e-107	-0.0088486	0.00494381
0.00645396	-1.2e-105	-0.00200453	0.00105838
0.00652858	-2e-104	0.00312623	0.00292472
0.00660319	-3.14e-103	-0.00207605	0.00441461
0.00667781	-4.64e-102	0.00440612	0.00371881
0.00675243	-6.46e-101	-0.00370148	0.0042267
0.00682704	-8.48e-100	0.00685073	0.00457939
0.00690166	-1.05e-98	-0.0164477	0.00638879
0.00697628	-1.24e-97	-0.00940522	0.00492382
0.00705089	-1.39e-96	0.012091	0.00501475
0.00712551	-1.47e-95	0.0085345	0.00360939
0.00720013	-1.49e-94	0.00107219	0.00238381
0.00727474	-1.44e-93	-0.00411191	0.00329231
0.00734936	-1.32e-92	0.0157372	0.00612822
0.00742398	-1.17e-91	0.0245496	0.00853627
0.00749859	-9.85e-91	-0.0125591	0.00453971
0.00757321	-7.97e-90	0.000997	0.00210061
0.00764783	-6.19e-89	0.00503014	0.00322435
0.00772244	-4.62e-88	0.0132647	0.00562642
0.00779706	-3.32e-87	-0.012522	0.0049027
0.00787168	-2.3e-86	0.00708074	0.00474372
0.00794629	-1.54e-85	0.0124382	0.00567315
0.00802091	-9.9e-85	0.0157123	0.00588355
0.00809553	-6.16e-84	-0.00476662	0.00248998
0.00817014	-3.71e-83	0.0128797	0.00531986
0.00824476	-2.16e-82	0.00854631	0.00341194
0.00831938	-1.22e-81	0.00232857	0.0029238
0.00839399	-6.7e-81	-0.00228548	0.00342108
0.00846861	-3.56e-80	-0.00117786	0.00143341
0.00854323	-1.84e-79	0.00735893	0.00365651
0.00861784	-9.23e-79	0.00844923	0.00435792
0.00869246	-4.51e-78	-0.00556689	0.00238086
0.00876708	-2.14e-77	-0.00477583	0.00460711
0.00884169	-9.92e-77	0.00246875	0.00396866
0.00891631	-4.48e-76	0.00164566	0.00350075
0.00899093	-1.97e-75	-0.00944203	0.00592354
0.00906554	-8.46e-75	-0.0119522	0.0052698
0.00914016	-3.55e-74	-0.00259781	0.00252054
0.00921477	-1.45e-73	-0.000241	0.00470653
0.00928939	-5.83e-73	-0.00177495	0.00306475
0.00936401	-2.28e-72	-0.00380754	0.00491422
0.00943863	-8.76e-72	0.00542142	0.00382155
0.00951324	-3.29e-71	0.0111463	0.00435478
0.00958786	-1.21e-70	-0.00161419	0.00410889
0.00966248	-4.36e-70	0.000328	0.00194451
0.00973709	-1.54e-69	0.000725	0.00437427
0.00981171	-5.35e-69	-0.00869332	0.00386244
0.00988632	-1.82e-68	-0.00590057	0.00351502
0.00996094	-6.09e-68	-0.00365302	0.00458082
0.0100356	-2e-67	0.00315452	0.00244896
0.0101102	-6.45e-67	0.00753983	0.00372348
0.0101848	-2.04e-66	-0.0112665	0.00434678
0.0102594	-6.38e-66	0.00138872	0.00403996
0.010334	-1.96e-65	-0.0023894	0.00407434
0.0104086	-5.91e-65	0.00197512	0.00302669
0.0104833	-1.76e-64	-0.0105951	0.00463577
0.0105579	-5.14e-64	-0.00147965	0.00322411
0.0106325	-1.48e-63	-0.00800675	0.00369187
0.0107071	-4.21e-63	0.00578837	0.00365241
0.0107817	-1.18e-62	0.00590631	0.00479059
0.0108563	-3.25e-62	0.00376953	0.00326594
0.010931	-8.85e-62	0.00754548	0.00316206
0.0110056	-2.38e-61	0.00110953	0.00290133
0.0110802	-6.3e-61	-0.00400721	0.00237957
0.0111548	-1.65e-60	0.00220324	0.00267457
0.0112294	-4.26e-60	0.00602788	0.00369644
0.011304	-1.09e-59	0.0187282	0.00715994
0.0113787	-2.74e-59	0.00072	0.00129117
0.0114533	-6.82e-59	-0.00202422	0.00714359
0.0115279	-1.68e-58	0.00957077	0.00404627
0.0116025	-4.08e-58	-0.000933	0.00376979
0.0116771	-9.82e-58	-0.0113241	0.00444818
0.0117517	-2.34e-57	0.00662806	0.00544997
0.0118264	-5.49e-57	-0.00636756	0.00317492
0.011901	-1.28e-56	-0.00432664	0.00371786
0.0119756	-2.94e-56	-0.0064094	0.00400798
0.0120502	-6.71e-56	-0.00305525	0.00326733
0.0121248	-1.51e-55	0.0206597	0.00750038
0.0121994	-3.38e-55	0.00542386	0.00325085
0.0122741	-7.49e-55	0.00162291	0.00462416
0.0123487	-1.64e-54	-0.00129894	0.00322834
0.0124233	-3.56e-54	0.00523764	0.00407473
0.0124979	-7.66e-54	0.00028	0.00314838
0.0125725	-1.63e-53	-0.00376897	0.00239889
0.0126471	-3.45e-53	-0.0107742	0.00447595
0.0127218	-7.23e-53	-0.000705	0.00235994
0.0127964	-1.5e-52	-0.00402445	0.00413984
0.012871	-3.09e-52	-0.00885454	0.00514434
0.0129456	-6.31e-52	0.00880166	0.00378279
0.0130202	-1.28e-51	0.00488452	0.00300858
0.0130948	-2.57e-51	5.81e-05	0.00257946
0.0131695	-5.12e-51	-0.00317533	0.00438721
0.0132441	-1.01e-50	-0.00702482	0.00583656
0.0133187	-1.99e-50	0.00350057	0.00329676
0.0133933	-3.87e-50	-0.00399966	0.00352048
0.0134679	-7.48e-50	-0.0123187	0.00594764
0.0135425	-1.44e-49	-0.00121351	0.00387048
0.0136172	-2.74e-49	0.00332185	0.00435667
0.0136918	-5.18e-49	0.00489884	0.00541326
0.0137664	-9.75e-49	0.00047	0.00218324
0.013841	-1.82e-48	-0.00192862	0.00350156
0.0139156	-3.38e-48	0.0218503	0.00778803
0.0139902	-6.22e-48	-0.000513	0.00244283
0.0140649	-1.14e-47	-0.00592694	0.00475737
0.0141395	-2.07e-47	0.00556866	0.00277077
0.0142141	-3.74e-47	0.0131645	0.00565959
0.0142887	-6.73e-47	0.00468738	0.0041686
0.0143633	-1.2e-46	-0.0109105	0.00562396
0.0144379	-2.13e-46	-0.000573	0.00290743
0.0145126	-3.76e-46	0.0130409	0.00555209
0.0145872	-6.6e-46	-0.000403	0.00531973
0.0146618	-1.15e-45	-0.00308538	0.00290416
0.0147364	-2e-45	-0.0154117	0.00719068
0.014811	-3.45e-45	0.00338314	0.00216557
0.0148856	-5.91e-45	-0.000612	0.00261382
0.0149603	-1.01e-44	-0.0122357	0.0051091
0.0150349	-1.71e-44	0.00640196	0.00463305
0.0151095	-2.89e-44	-0.00420892	0.00181039
0.0151841	-4.86e-44	-0.00854098	0.00609354
0.0152587	-8.12e-44	-0.0122314	0.00484772
0.0153333	-1.35e-43	0.000379	0.00201056
0.015408	-2.23e-43	0.001183	0.00390031
0.0154826	-3.68e-43	0.000546	0.00274852
0.0155572	-6.03e-43	-0.00482278	0.00520151
0.0156318	-9.84e-43	-0.00800354	0.00471359
0.0157064	-1.6e-42	0.00609515	0.00257173
0.015781	-2.58e-42	-0.00143319	0.0031181
0.0158557	-4.16e-42	-0.00143166	0.00238032
0.0159303	-6.66e-42	-0.00963753	0.00447212
0.0160049	-1.06e-41	0.00661132	0.00424521
0.0160795	-1.69e-41	0.00616394	0.00347359
0.0161541	-2.67e-41	-0.000695	0.00393613
0.0162287	-4.2e-41	-0.0064833	0.00321271
0.0163034	-6.59e-41	0.00549158	0.00368758
0.016378	-1.03e-40	-0.0038899	0.00245351
0.0164526	-1.6e-40	-0.006977	0.00454636
0.0165272	-2.48e-40	0.00498309	0.00270932
0.0166018	-3.83e-40	0.0118469	0.0047492
0.0166764	-5.89e-40	0.00513981	0.00184063
0.0167511	-9.02e-40	-0.0103009	0.00412162
0.0168257	-1.38e-39	-0.00107317	0.00385609
0.0169003	-2.09e-39	0.0110501	0.00530084
0.0169749	-3.17e-39	-0.00409773	0.00217466
0.0170495	-4.78e-39	-0.00401564	0.00283584
0.0171241	-7.19e-39	-0.00177114	0.00236096
0.0171988	-1.08e-38	0.0105653	0.004041
0.0172734	-1.61e-38	-0.00395076	0.00236319
0.017348	-2.39e-38	-0.00597571	0.00365171
0.0174226	-3.55e-38	0.00615386	0.00517061
0.0174972	-5.25e-38	0.00269168	0.00445574
0.0175718	-7.73e-38	-0.00102483	0.00373075
0.0176465	-1.14e-37	-0.00774554	0.00641806
0.0177211	-1.66e-37	0.0156409	0.00743741
0.0177957	-2.42e-37	0.0151131	0.00574682
0.0178703	-3.53e-37	0.00642482	0.00496412
0.0179449	-5.11e-37	0.00118232	0.00165853
0.0180195	-7.39e-37	-0.00407276	0.00412124
0.0180941	-1.07e-36	0.00720839	0.00448985
0.0181688	-1.53e-36	-0.00517716	0.00425637
0.0182434	-2.19e-36	-0.00238221	0.00276505
0.018318	-3.13e-36	0.000805	0.00221954
0.0183926	-4.46e-36	0.00760522	0.00601891
0.0184672	-6.33e-36	0.00507627	0.00265519
0.0185418	-8.97e-36	-0.00605482	0.0030602
0.0186165	-1.27e-35	-0.00172996	0.0042721
0.0186911	-1.78e-35	-0.00106031	0.00297982
0.0187657	-2.51e-35	-0.000316	0.00399393
0.0188403	-3.51e-35	-0.0104784	0.00561296
0.0189149	-4.9e-35	0.0116227	0.0062551
0.0189895	-6.83e-35	0.0172325	0.00694657
0.0190642	-9.5e-35	-0.00481787	0.00434907
0.0191388	-1.32e-34	0.00216753	0.00331506
0.0192134	-1.82e-34	0.0040386	0.00374037
0.019288	-2.51e-34	0.00249747	0.00299373
0.0193626	-3.45e-34	-0.00340202	0.0033206
0.0194372	-4.74e-34	-0.0129727	0.00498927
0.0195119	-6.49e-34	-0.00106412	0.00338606
0.0195865	-8.87e-34	0.00955093	0.00460327
0.0196611	-1.21e-33	-0.0102006	0.00397333
0.0197357	-1.64e-33	-0.00312897	0.00417325
0.0198103	-2.23e-33	-0.0133859	0.00503242
0.0198849	-3.02e-33	0.0189107	0.00726036
0.0199596	-4.07e-33	-0.00727753	0.00401011
0.0200342	-5.49e-33	-0.0158395	0.00564688
0.0201088	-7.38e-33	-0.0110715	0.00391531
0.0201834	-9.9e-33	0.00882631	0.00358405
0.020258	-1.32e-32	-0.0169101	0.0064661
0.0203326	-1.77e-32	-0.0098147	0.00377415
0.0204073	-2.36e-32	-0.0098404	0.00474246
0.0204819	-3.14e-32	-0.00234113	0.00370339
0.0205565	-4.16e-32	-0.00995635	0.00615276
0.0206311	-5.52e-32	-0.00109393	0.00374736
0.0207057	-7.29e-32	0.00927368	0.0034978
0.0207803	-9.62e-32	-0.0012645	0.00316939
0.020855	-1.27e-31	-0.00278457	0.00474725
0.0209296	-1.66e-31	-0.00459256	0.00254031
0.0210042	-2.18e-31	0.00202488	0.00492387
0.0210788	-2.86e-31	0.00785352	0.00542613
0.0211534	-3.73e-31	-0.0127906	0.00448188
0.021228	-4.87e-31	-0.0142316	0.00742424
0.0213027	-6.34e-31	0.00149746	0.00427591
0.0213773	-8.24e-31	0.00932853	0.00440987
0.0214519	-1.07e-30	-0.0119116	0.00533296
0.0215265	-1.38e-30	0.00156243	0.00381389
0.0216011	-1.79e-30	-0.000594	0.00484523
0.0216757	-2.31e-30	0.00439183	0.0032505
0.0217504	-2.97e-30	-0.00223929	0.00147149
0.021825	-3.82e-30	-0.013335	0.00633865
0.0218996	-4.9e-30	-0.00670038	0.00334757
0.0219742	-6.28e-30	-0.0041538	0.00290727
0.0220488	-8.03e-30	-0.000974	0.00128764
0.0221234	-1.03e-29	0.00407936	0.00197285
0.0221981	-1.31e-29	0.00615962	0.00431905
0.0222727	-1.66e-29	0.00673428	0.00393556
0.0223473	-2.12e-29	0.00170487	0.00475114
0.0224219	-2.68e-29	0.00253282	0.00222755
0.0224965	-3.4e-29	-0.0162611	0.00582693
0.0225711	-4.3e-29	0.017355	0.00616883
0.0226458	-5.43e-29	0.00551836	0.00577481
0.0227204	-6.85e-29	0.00122836	0.00328489
0.022795	-8.62e-29	0.00221046	0.00171976
0.0228696	-1.08e-28	-0.00611185	0.00465014
0.0229442	-1.36e-28	-0.00268024	0.00125646
0.0230188	-1.71e-28	-0.00903434	0.00582108
0.0230935	-2.14e-28	-0.00862241	0.00431571
0.0231681	-2.67e-28	-0.00585292	0.00541407
0.0232427	-3.33e-28	-0.00243205	0.00398479
0.0233173	-4.15e-28	-0.00876175	0.00423028
0.0233919	-5.17e-28	0.00459205	0.00329896
0.0234665	-6.42e-28	-0.00152629	0.00359563
0.0235412	-7.97e-28	-0.0058794	0.00498982
0.0236158	-9.88e-28	-0.00823888	0.00460001
0.0236904	-1.22e-27	0.000239	0.00291537
0.023765	-1.51e-27	0.00859606	0.00343926
0.0238396	-1.87e-27	-0.00332217	0.00597551
0.0239142	-2.3e-27	-0.00416505	0.00402693
0.0239889	-2.83e-27	0.000191	0.00384006
0.0240635	-3.48e-27	0.0143243	0.00575368
0.0241381	-4.28e-27	0.0135457	0.00515413
0.0242127	-5.25e-27	-0.00770289	0.0048086
0.0242873	-6.43e-27	0.00375547	0.00559972
0.0243619	-7.86e-27	0.0171752	0.00613962
0.0244366	-9.61e-27	-0.00788482	0.00492091
0.0245112	-1.17e-26	-0.0119167	0.00466621
0.0245858	-1.43e-26	0.000249	0.00461808
0.0246604	-1.74e-26	0.0015506	0.00393442
0.024735	-2.12e-26	-0.00817535	0.00455461
0.0248096	-2.57e-26	-0.0146203	0.00592045
0.0248843	-3.12e-26	0.00134114	0.0017717
0.0249589	-3.78e-26	0.00128873	0.00436839
0.0250335	-4.58e-26	0.00737026	0.00392887
0.0251081	-5.54e-26	-0.00784815	0.0034794
0.0251827	-6.69e-26	0.00460933	0.00411394
0.0252573	-8.07e-26	-0.00533236	0.00372928
0.025332	-9.72e-26	-0.00603778	0.00397306
0.0254066	-1.17e-25	-0.00449744	0.00523782
0.0254812	-1.41e-25	-0.00297372	0.00164058
0.0255558	-1.69e-25	0.00134757	0.00245296
0.0256304	-2.03e-25	-0.00614269	0.00464587
0.025705	-2.43e-25	-0.000411	0.00318222
0.0257797	-2.91e-25	0.00843269	0.00486049
0.0258543	-3.48e-25	0.016447	0.00617935
0.0259289	-4.16e-25	0.0076531	0.00454449
0.0260035	-4.97e-25	-0.00586613	0.00336235
0.0260781	-5.93e-25	0.00291864	0.00386576
0.0261527	-7.06e-25	0.00749951	0.00400335
0.0262274	-8.4e-25	-0.000661	0.00212942
0.026302	-9.99e-25	-0.0119603	0.00596261
0.0263766	-1.19e-24	-0.00567314	0.00509084
0.0264512	-1.41e-24	-0.00442087	0.00333035
0.0265258	-1.67e-24	0.00107262	0.00233211
0.0266004	-1.98e-24	-0.0020471	0.00716057
0.0266751	-2.34e-24	0.00543938	0.00499535
0.0267497	-2.77e-24	-0.00208435	0.00310713
0.0268243	-3.27e-24	0.00310115	0.00145925
0.0268989	-3.86e-24	-0.00215358	0.0030042
0.0269735	-4.55e-24	0.00213485	0.00431052
0.0270481	-5.36e-24	-0.00553398	0.00527139
0.0271228	-6.3e-24	-0.0112806	0.00569099
0.0271974	-7.41e-24	-0.00359403	0.00275771
0.027272	-8.71e-24	0.00916501	0.00508651
0.0273466	-1.02e-23	-0.00829863	0.00368169
0.0274212	-1.2e-23	-0.00964258	0.00367449
0.0274958	-1.4e-23	-0.00486378	0.00301442
0.0275705	-1.64e-23	0.00148783	0.00419849
0.0276451	-1.92e-23	-0.00512321	0.0028558
0.0277197	-2.25e-23	-0.00943879	0.00493454
0.0277943	-2.63e-23	-0.0113656	0.00442061
0.0278689	-3.06e-23	0.00357805	0.00339422
0.0279435	-3.57e-23	-0.00147362	0.00377023
0.0280182	-4.16e-23	-0.00797942	0.00419659
0.0280928	-4.84e-23	-0.001103	0.00175469
0.0281674	-5.63e-23	-0.00490596	0.00454304
0.028242	-6.54e-23	-0.0031889	0.00302494
0.0283166	-7.6e-23	0.00174679	0.0028925
0.0283912	-8.82e-23	-0.00639147	0.00610163
0.0284659	-1.02e-22	0.012115	0.00543894
0.0285405	-1.18e-22	-0.0045384	0.00349337
0.0286151	-1.37e-22	-0.0063312	0.00503324
0.0286897	-1.59e-22	0.0030834	0.00153987
0.0287643	-1.83e-22	-0.000275	0.00169561
0.0288389	-2.12e-22	0.00407424	0.00369193
0.0289136	-2.44e-22	-0.00468776	0.00460428
0.0289882	-2.82e-22	-0.00724995	0.00307942
0.0290628	-3.25e-22	0.00487644	0.00241265
0.0291374	-3.74e-22	0.0136109	0.00463158
0.029212	-4.3e-22	0.00843058	0.00505676
0.0292866	-4.95e-22	-0.00523391	0.00239444
0.0293613	-5.69e-22	0.00205639	0.00223848
0.0294359	-6.53e-22	0.00585339	0.00344276
0.0295105	-7.5e-22	-0.00766264	0.00397378
0.0295851	-8.6e-22	0.00339474	0.00235913
0.0296597	-9.85e-22	-0.00410341	0.00321582
0.0297343	-1.13e-21	-0.00265992	0.00303007
0.029809	-1.29e-21	-0.00372946	0.00311404
0.0298836	-1.48e-21	-0.0157426	0.00601125
0.0299582	-1.69e-21	0.0156957	0.00608925
0.0300328	-1.93e-21	0.00011	0.00277859
0.0301074	-2.2e-21	-0.0051999	0.00427628
0.030182	-2.51e-21	-0.00801972	0.00374312
0.0302567	-2.86e-21	0.00615305	0.00371207
0.0303313	-3.26e-21	0.00330017	0.0029549
0.0304059	-3.71e-21	-0.00830843	0.00379608
0.0304805	-4.22e-21	-0.000256	0.00369702
0.0305551	-4.8e-21	-0.0111048	0.00476773
0.0306297	-5.45e-21	-0.0179112	0.0068931
0.0307044	-6.19e-21	0.000757	0.00389482
0.030779	-7.03e-21	-0.0146998	0.00642903
0.0308536	-7.97e-21	-0.00567967	0.00263768
0.0309282	-9.04e-21	5.39e-06	0.00357135
0.0310028	-1.02e-20	-0.00787284	0.00447547
0.0310774	-1.16e-20	0.000851	0.00257121
0.0311521	-1.31e-20	0.010347	0.00429401
0.0312267	-1.48e-20	-0.0029095	0.00274506
0.0313013	-1.68e-20	-0.00900092	0.00540426
0.0313759	-1.89e-20	-0.0212504	0.00753115
0.0314505	-2.14e-20	-0.00299917	0.00202701
0.0315251	-2.41e-20	0.00213383	0.00251192
0.0315998	-2.72e-20	0.00385345	0.00163983
0.0316744	-3.06e-20	-0.00948064	0.00401235
0.031749	-3.45e-20	-0.000817	0.00172321
0.0318236	-3.89e-20	0.0201059	0.00827091
0.0318982	-4.37e-20	0.00471947	0.00250853
0.0319728	-4.92e-20	-0.00402664	0.00419125
0.0320475	-5.52e-20	0.01157	0.00439421
0.0321221	-6.21e-20	0.00917828	0.00493038
0.0321967	-6.97e-20	-0.00642813	0.00277182
0.0322713	-7.82e-20	-0.00129825	0.00196277
0.0323459	-8.77e-20	-0.00589536	0.0036008
0.0324205	-9.83e-20	0.0150746	0.00565901
0.0324952	-1.1e-19	-0.0113214	0.00708593
0.0325698	-1.23e-19	-0.00783694	0.00442051
0.0326444	-1.38e-19	0.00786116	0.0036858
0.032719	-1.54e-19	0.00514662	0.0024057
0.0327936	-1.73e-19	-0.00620552	0.00357868
0.0328682	-1.93e-19	0.000463	0.00440845
0.0329429	-2.15e-19	-0.00681604	0.00530268
0.0330175	-2.4e-19	0.0107229	0.00603184
0.0330921	-2.68e-19	-0.0178117	0.00635516
0.0331667	-2.99e-19	-0.00525012	0.00343317
0.0332413	-3.33e-19	0.00118029	0.00232697
0.0333159	-3.71e-19	0.00682381	0.00328892
0.0333906	-4.14e-19	-0.00902901	0.00514837
0.0334652	-4.6e-19	-0.000233	0.00340207
0.0335398	-5.12e-19	0.00877925	0.00539275
0.0336144	-5.7e-19	-0.000825	0.00274285
0.033689	-6.33e-19	0.00127089	0.00362113
0.0337636	-7.03e-19	-0.00913142	0.00384165
0.0338383	-7.81e-19	0.00175328	0.00220209
0.0339129	-8.67e-19	-0.00715037	0.0040762
0.0339875	-9.62e-19	-0.0113712	0.00493024
0.0340621	-1.07e-18	-0.0151025	0.00582183
0.0341367	-1.18e-18	0.0162643	0.00719741
0.0342113	-1.31e-18	-0.00290405	0.00240725
0.034286	-1.45e-18	-0.00873345	0.00335519
0.0343606	-1.61e-18	-0.00218699	0.00221972
0.0344352	-1.78e-18	0.000802	0.00231656
0.0345098	-1.97e-18	0.00653363	0.00349715
0.0345844	-2.17e-18	0.00516087	0.0025823
0.034659	-2.4e-18	-0.0107686	0.00486108
0.0347337	-2.65e-18	-0.00392125	0.00511349
0.0348083	-2.93e-18	0.00746411	0.00479895
0.0348829	-3.23e-18	-0.00893616	0.00423782
0.0349575	-3.57e-18	-0.0017979	0.00224727
0.0350321	-3.93e-18	0.00236551	0.00379077
0.0351067	-4.33e-18	0.0062346	0.00365371
0.0351814	-4.78e-18	-0.0129	0.00474314
0.035256	-5.26e-18	-0.00289469	0.00185478
0.0353306	-5.79e-18	0.0152014	0.0070244
0.0354052	-6.37e-18	-0.00553786	0.00326671
0.0354798	-7.01e-18	0.00218437	0.00375159
0.0355544	-7.71e-18	0.00338363	0.00193995
0.0356291	-8.47e-18	0.00598516	0.00432132
0.0357037	-9.31e-18	0.00490296	0.00293206
0.0357783	-1.02e-17	-0.0101824	0.00497107
0.0358529	-1.12e-17	-0.00507707	0.00414882
0.0359275	-1.23e-17	-0.00549594	0.00371635
0.0360021	-1.35e-17	-0.00822466	0.00566202
0.0360768	-1.48e-17	-0.00617336	0.00334109
0.0361514	-1.62e-17	0.00881546	0.00447404
0.036226	-1.78e-17	0.00675263	0.00440507
0.0363006	-1.95e-17	0.0003	0.00368014
0.0363752	-2.14e-17	-0.00588486	0.00440392
0.0364498	-2.34e-17	0.0025257	0.00329299
0.0365245	-2.56e-17	-0.000865	0.00377645
0.0365991	-2.8e-17	0.00639548	0.00316799
0.0366737	-3.06e-17	-0.00458641	0.00310754
0.0367483	-3.34e-17	-0.000352	0.00307065
0.0368229	-3.65e-17	0.0106122	0.00568017
0.0368975	-3.99e-17	0.00189598	0.00562633
0.0369722	-4.36e-17	-0.00866195	0.00534275
0.0370468	-4.75e-17	-0.00788852	0.00336261
0.0371214	-5.19e-17	0.0107244	0.0039585
0.037196	-5.66e-17	0.00408598	0.00477091
0.0372706	-6.17e-17	0.00144687	0.00239062
0.0373452	-6.72e-17	-0.00233495	0.00324431
0.0374199	-7.32e-17	0.0102319	0.00459893
0.0374945	-7.98e-17	0.00714877	0.00640482
0.0375691	-8.69e-17	0.00957338	0.00637208
0.0376437	-9.45e-17	0.00323446	0.00354553
0.0377183	-1.03e-16	0.00546984	0.00259392
0.0377929	-1.12e-16	0.00833376	0.00435956
0.0378676	-1.22e-16	-0.00214017	0.00211925
0.0379422	-1.32e-16	0.00786023	0.00436266
0.0380168	-1.44e-16	0.0162401	0.0064009
0.0380914	-1.56e-16	-0.00102853	0.00236383
0.038166	-1.7e-16	0.00272542	0.00256256
0.0382406	-1.84e-16	-0.00434174	0.00545959
0.0383153	-2e-16	0.00497066	0.00481667
0.0383899	-2.17e-16	0.00198512	0.00377437
0.0384645	-2.35e-16	-0.00410666	0.00301854
0.0385391	-2.55e-16	-0.00604301	0.00397236
0.0386137	-2.76e-16	-0.00834013	0.00418986
0.0386883	-2.99e-16	0.00403472	0.00367133
0.038763	-3.24e-16	-0.00138982	0.00179084
0.0388376	-3.51e-16	0.000719	0.00481158
0.0389122	-3.8e-16	0.00273237	0.00344932
0.0389868	-4.11e-16	-0.00753019	0.00389987
0.0390614	-4.45e-16	-0.00257722	0.00312806
0.039136	-4.81e-16	-0.00272193	0.00549693
0.0392107	-5.21e-16	0.0073041	0.00439011
0.0392853	-5.63e-16	-0.00500875	0.0023344
0.0393599	-6.08e-16	0.00950181	0.00460873
0.0394345	-6.57e-16	-0.000955	0.00382957
0.0395091	-7.09e-16	0.00776479	0.00380927
0.0395837	-7.66e-16	0.00635145	0.00644513
0.0396584	-8.27e-16	0.00588509	0.00232526
0.039733	-8.92e-16	-0.00115486	0.00114535
0.0398076	-9.63e-16	-0.00382915	0.00333712
0.0398822	-1.04e-15	0.00327774	0.00155355
0.0399568	-1.12e-15	-0.0101244	0.00505379
0.0400314	-1.21e-15	0.00491011	0.00519523
0.0401061	-1.3e-15	0.0171359	0.00694481
0.0401807	-1.4e-15	0.00398616	0.00296896
0.0402553	-1.51e-15	-0.0101224	0.00431324
0.0403299	-1.62e-15	-0.00148164	0.00306067
0.0404045	-1.75e-15	-0.00125941	0.00483781
0.0404791	-1.88e-15	0.00162667	0.00756476
0.0405538	-2.02e-15	-0.000131	0.00170403
0.0406284	-2.18e-15	-0.000642	0.00144582
0.040703	-2.34e-15	0.00446286	0.00395308
0.0407776	-2.52e-15	0.00111247	0.00202931
0.0408522	-2.7e-15	0.00469073	0.00377463
0.0409268	-2.9e-15	-0.0026512	0.00203774
0.0410015	-3.12e-15	0.00101283	0.00358721
0.0410761	-3.35e-15	-0.00549388	0.00336398
0.0411507	-3.6e-15	-0.00883828	0.00317515
0.0412253	-3.86e-15	-0.00304359	0.0045097
0.0412999	-4.14e-15	-0.00118186	0.00283772
0.0413745	-4.44e-15	-5.84e-05	0.00453488
0.0414492	-4.77e-15	-0.0172423	0.00694383
0.0415238	-5.11e-15	-6.68e-05	0.000855
0.0415984	-5.48e-15	0.000989	0.00342695
0.041673	-5.87e-15	-0.00275534	0.00250205
0.0417476	-6.29e-15	-0.00624573	0.00385062
0.0418222	-6.74e-15	-0.000467	0.00402442
0.0418969	-7.21e-15	-0.00269441	0.00305103
0.0419715	-7.72e-15	0.00475069	0.0029669
0.0420461	-8.27e-15	-0.00953994	0.00410341
0.0421207	-8.85e-15	-0.00215562	0.0025768
0.0421953	-9.47e-15	0.0140347	0.00482753
0.0422699	-1.01e-14	0.00204459	0.0030978
0.0423446	-1.08e-14	-0.00480601	0.00380324
0.0424192	-1.16e-14	0.0103479	0.00484926
0.0424938	-1.24e-14	0.0121026	0.0057159
0.0425684	-1.32e-14	-0.001394	0.0027776
0.042643	-1.41e-14	-0.0125262	0.00428769
0.0427176	-1.51e-14	-0.00885632	0.0036791
0.0427923	-1.61e-14	0.00428652	0.00244108
0.0428669	-1.72e-14	-0.000491	0.00465278
0.0429415	-1.84e-14	-0.00726553	0.00395295
0.0430161	-1.96e-14	-0.00237295	0.00365735
0.0430907	-2.09e-14	0.00986313	0.00397385
0.0431653	-2.23e-14	-0.0107241	0.00447245
0.04324	-2.38e-14	-0.00588542	0.00211312
0.0433146	-2.54e-14	-0.00335776	0.00353106
0.0433892	-2.7e-14	0.00927773	0.00343105
0.0434638	-2.88e-14	0.00159284	0.00509376
0.0435384	-3.07e-14	-0.0134613	0.00549249
0.043613	-3.27e-14	0.00228468	0.0039534
0.0436877	-3.48e-14	0.00670317	0.00482461
0.0437623	-3.71e-14	0.00274101	0.0042758
0.0438369	-3.95e-14	-0.0151366	0.00631969
0.0439115	-4.2e-14	-0.00629256	0.00307199
0.0439861	-4.47e-14	0.00191089	0.00250048
0.0440607	-4.76e-14	-0.00262138	0.00567562
0.0441354	-5.06e-14	-0.00439542	0.00280334
0.04421	-5.38e-14	-0.0109213	0.00570383
0.0442846	-5.72e-14	0.00206266	0.00220437
0.0443592	-6.08e-14	0.000997	0.00557892
0.0444338	-6.47e-14	-0.00511368	0.00258428
0.0445084	-6.87e-14	-0.00348771	0.00193851
0.0445831	-7.3e-14	0.00515993	0.00325719
0.0446577	-7.75e-14	0.00370433	0.00590633
0.0447323	-8.23e-14	-0.0012437	0.00446395
0.0448069	-8.74e-14	0.0010838	0.00462301
0.0448815	-9.28e-14	-0.00922125	0.00420894
0.0449561	-9.85e-14	0.00624199	0.00429183
0.0450308	-1.05e-13	0.000131	0.0046301
0.0451054	-1.11e-13	0.0112958	0.00410482
0.04518	-1.18e-13	-0.00256938	0.00485867
0.0452546	-1.25e-13	-0.0126378	0.00446659
0.0453292	1.65e-13	-0.0101935	0.00504531
0.0454038	1.57e-13	-0.00461107	0.00580028
0.0454785	1.48e-13	0.00210867	0.00440124
0.0455531	1.39e-13	0.000192	0.00359784
0.0456277	1.3e-13	-0.00451569	0.00278566
0.0457023	1.2e-13	-0.0113616	0.00571438
0.0457769	1.1e-13	0.0003	0.00335341
0.0458515	9.87e-14	0.00139872	0.00355538
0.0459262	8.7e-14	-0.0179473	0.00707268
0.0460008	7.47e-14	-0.000218	0.00376098
0.0460754	6.18e-14	0.0158999	0.00631367
0.04615	4.81e-14	0.00316196	0.00418483
0.0462246	3.37e-14	0.000536	0.00171166
0.0462992	1.85e-14	-0.00243429	0.0018599
0.0463739	2.46e-15	0.00653876	0.00303419
0.0464485	-1.44e-14	-0.00561629	0.00416002
0.0465231	-3.22e-14	-0.0113641	0.00641387
0.0465977	-5.1e-14	0.00300545	0.00400683
0.0466723	-7.08e-14	0.0144952	0.00542782
0.0467469	2.05e-13	-0.00734736	0.00335407
0.0468216	1.83e-13	-0.00638209	0.00320042
0.0468962	1.6e-13	0.0018941	0.00310578
0.0469708	1.36e-13	0.00446985	0.00580855
0.0470454	1.1e-13	-0.00716589	0.00304394
0.04712	8.34e-14	-0.0067016	0.00451186
0.0471946	5.51e-14	-0.00380207	0.0049846
0.0472693	2.52e-14	0.00567851	0.00422339
0.0473439	-6.15e-15	0.00327474	0.00320173
0.0474185	-3.92e-14	0.00953785	0.00461837
0.0474931	2.23e-13	-0.0086506	0.00431176
0.0475677	1.87e-13	-0.000176	0.00313048
0.0476423	1.48e-13	-0.00688609	0.00400143
0.047717	1.08e-13	-0.00048	0.00235929
0.0477916	6.55e-14	-0.00763132	0.00479072
0.0478662	2.09e-14	0.00323181	0.00442903
0.0479408	2.71e-13	0.00071	0.0036372
0.0480154	2.22e-13	-0.00607018	0.00249944
0.04809	1.7e-13	-0.00427615	0.00445783
0.0481647	1.16e-13	0.00825056	0.0049492
0.0482393	5.91e-14	-0.0122835	0.00523927
0.0483139	2.96e-13	-0.0118812	0.00428389
0.0483885	2.34e-13	0.00440894	0.0039462
0.0484631	1.68e-13	-0.00207456	0.00344716
0.0485377	9.86e-14	-0.00676711	0.0048738
0.0486124	3.23e-13	-0.0109309	0.004501
0.048687	2.47e-13	0.00482408	0.00188579
0.0487616	1.67e-13	0.00933493	0.00518156
0.0488362	3.81e-13	-0.00184325	0.00319068
0.0489108	2.93e-13	0.00611546	0.00337298
0.0489854	2.01e-13	0.00414623	0.00362666
0.0490601	4.01e-13	-0.00620587	0.00448488
0.0491347	3e-13	0.000537	0.00430502
0.0492093	4.92e-13	-0.00239423	0.00274591
0.0492839	3.81e-13	-0.00616403	0.00557708
0.0493585	2.64e-13	0.0080347	0.00495185
0.0494331	4.4e-13	0.0127368	0.00476984
0.0495078	3.12e-13	-0.0090783	0.00373863
0.0495824	4.76e-13	-0.00268086	0.0020139
0.049657	6.33e-13	0.00124453	0.00255222
0.0497316	4.87e-13	-0.0146058	0.00575574
0.0498062	6.3e-13	-0.00751037	0.00358215
0.0498808	4.7e-13	-0.00758092	0.00504307
0.0499555	5.99e-13	0.00269149	0.00343207
0.0500301	7.21e-13	0.0107438	0.00451184
0.0501047	5.37e-13	-0.00436662	0.00387906
0.0501793	6.42e-13	-0.00897234	0.00412192
0.0502539	7.38e-13	0.00460643	0.00337624
0.0503285	8.25e-13	0.00114145	0.00450371
0.0504032	9.03e-13	-0.0122357	0.00459165
0.0504778	9.7e-13	-0.00168886	0.00489066
0.0505524	1.03e-12	0.00496129	0.00354994
0.050627	7.76e-13	-0.0130203	0.00568879
0.0507016	1.11e-12	-0.00406847	0.00351135
0.0507762	1.13e-12	-0.0032728	0.0013595
0.0508509	1.14e-12	0.0168064	0.00652545
0.0509255	1.14e-12	0.00265323	0.0034598
0.0510001	1.12e-12	-0.00875947	0.00345631
0.0510747	1.1e-12	-0.00401237	0.00273734
0.0511493	1.35e-12	-0.00724502	0.00383582
0.0512239	1.29e-12	-0.00755884	0.00355321
0.0512986	1.51e-12	-0.00128605	0.00128968
0.0513732	1.42e-12	0.00330754	0.00211066
0.0514478	1.61e-12	0.0123433	0.00583265
0.0515224	1.49e-12	0.000858	0.00251243
0.051597	1.64e-12	-0.00760333	0.00436352
0.0516716	1.78e-12	-0.0121013	0.00436439
0.0517463	1.89e-12	0.0055589	0.00348535
0.0518209	1.99e-12	-0.00705686	0.0036279
0.0518955	2.06e-12	-0.00889152	0.00334096
0.0519701	2.11e-12	0.0119055	0.00450778
0.0520447	2.14e-12	0.00900421	0.00428537
0.0521193	2.44e-12	-0.00734564	0.00353579
0.052194	2.42e-12	-0.00555482	0.00282161
0.0522686	2.37e-12	0.0153631	0.00630121
0.0523432	2.59e-12	0.00598854	0.00260524
0.0524178	2.79e-12	0.000909	0.00212776
0.0524924	2.95e-12	-0.0152018	0.00690219
0.052567	3.09e-12	0.00920727	0.00506163
0.0526417	3.19e-12	0.000406	0.00198111
0.0527163	3.26e-12	-0.00478888	0.00496435
0.0527909	3.3e-12	0.00668862	0.00453245
0.0528655	3.6e-12	0.00208399	0.00255375
0.0529401	3.56e-12	0.00016	0.00261751
0.0530147	3.79e-12	-0.00733573	0.00301755
0.0530894	3.97e-12	-0.00996129	0.0055428
0.053164	4.12e-12	-0.000452	0.00393339
0.0532386	4.51e-12	0.00593286	0.00482095
0.0533132	4.57e-12	0.00482364	0.002922
0.0533878	4.88e-12	-0.00750602	0.00420219
0.0534624	4.85e-12	0.00746813	0.00435514
0.0535371	5.06e-12	0.00971224	0.00358679
0.0536117	5.52e-12	-0.00635744	0.00277006
0.0536863	5.63e-12	-0.00931984	0.00442116
0.0537609	5.98e-12	0.0124709	0.00498097
0.0538355	6.27e-12	-0.0064922	0.00459435
0.0539101	6.51e-12	-0.00434316	0.00248194
0.0539848	6.68e-12	0.00579809	0.0036633
0.0540594	6.79e-12	0.0101805	0.00403391
0.054134	7.13e-12	0.0111021	0.00410274
0.0542086	7.41e-12	-0.00192334	0.00269481
0.0542832	7.91e-12	0.00254762	0.00275429
0.0543578	8.04e-12	0.012487	0.00489958
0.0544325	8.39e-12	0.00157701	0.00312249
0.0545071	8.96e-12	5.75e-06	0.00186886
0.0545817	9.16e-12	-0.00785816	0.00538106
0.0546563	9.56e-12	0.00843687	0.00487271
0.0547309	9.88e-12	0.00801414	0.00424032
0.0548055	1.04e-11	-0.0122127	0.00440165
0.0548802	1.08e-11	0.000288	0.00334093
0.0549548	1.12e-11	-0.0086895	0.00623121
0.0550294	1.17e-11	-0.000238	0.00306148
0.055104	1.21e-11	-0.00792067	0.00418339
0.0551786	1.28e-11	-0.00839354	0.00345868
0.0552532	1.33e-11	-0.00222046	0.00643568
0.0553279	1.37e-11	0.00533698	0.00228705
0.0554025	1.42e-11	-0.0127624	0.0052983
0.0554771	1.5e-11	-0.00897776	0.00476938
0.0555517	1.53e-11	-0.0126157	0.00698471
0.0556263	1.61e-11	-0.0040455	0.00234445
0.0557009	1.68e-11	-0.00194282	0.00305276
0.0557756	1.73e-11	-0.0110175	0.00851608
0.0558502	1.79e-11	0.00633875	0.00284273
0.0559248	1.87e-11	0.00585429	0.00528065
0.0559994	1.94e-11	-0.00855119	0.00355412
0.056074	2.02e-11	-0.00838881	0.00516732
0.0561486	2.11e-11	0.00618823	0.00295267
0.0562233	2.19e-11	-0.0130781	0.00599483
0.0562979	2.27e-11	-0.00536157	0.00417131
0.0563725	2.34e-11	-0.00620583	0.00340497
0.0564471	2.45e-11	-9.09e-05	0.00172151
0.0565217	2.54e-11	0.00662809	0.00398171
0.0565963	2.64e-11	-0.00972767	0.00466637
0.056671	2.72e-11	-0.00763637	0.00464845
0.0567456	2.84e-11	9.03e-05	0.00343496
0.0568202	2.93e-11	-0.00789965	0.00442351
0.0568948	3.06e-11	-0.00994723	0.00564478
0.0569694	3.17e-11	-0.00278116	0.0033932
0.057044	3.28e-11	-0.00298747	0.00262467
0.0571187	3.43e-11	0.00164268	0.00214782
0.0571933	3.55e-11	-0.0118117	0.00500255
0.0572679	3.68e-11	-0.00341202	0.00410912
0.0573425	3.8e-11	0.00698946	0.00264071
0.0574171	3.96e-11	0.00130133	0.00249778
0.0574917	4.12e-11	-0.000663	0.00308279
0.0575664	4.24e-11	0.00640769	0.00433716
0.057641	4.4e-11	0.00201715	0.00226139
0.0577156	4.58e-11	-0.00639704	0.00273391
0.0577902	4.76e-11	-0.00552201	0.00214486
0.0578648	4.93e-11	0.00440892	0.00360351
0.0579394	5.09e-11	-0.00199472	0.00108823
0.0580141	5.28e-11	0.00747276	0.00391414
0.0580887	5.47e-11	0.000963	0.00330925
0.0581633	5.67e-11	0.0046164	0.00238825
0.0582379	5.86e-11	0.00384535	0.00249772
0.0583125	6.1e-11	0.00686532	0.00329607
0.0583871	6.3e-11	-0.00296593	0.00466108
0.0584618	6.54e-11	-0.00473108	0.00384097
0.0585364	6.76e-11	-0.00125019	0.00225605
0.058611	7e-11	-0.00392595	0.00463723
0.0586856	7.25e-11	-0.0072128	0.00296025
0.0587602	7.51e-11	-0.00264664	0.00247698
0.0588348	7.78e-11	0.0112083	0.00455379
0.0589095	8.05e-11	0.000395	0.00252412
0.0589841	8.33e-11	-0.00164904	0.00310082
0.0590587	8.61e-11	-0.0112639	0.00407463
0.0591333	8.93e-11	0.0016943	0.00262431
0.0592079	9.24e-11	-0.00635376	0.00388226
0.0592825	9.56e-11	-0.0113176	0.00461226
0.0593571	9.89e-11	-0.000179	0.00318102
0.0594318	1.02e-10	0.00901767	0.00338264
0.0595064	1.06e-10	-0.00162894	0.00252672
0.059581	1.1e-10	-0.00151335	0.003239
0.0596556	1.13e-10	0.000628	0.00323435
0.0597302	1.17e-10	0.00472715	0.00312524
0.0598048	1.21e-10	0.00459584	0.00294387
0.0598795	1.25e-10	-0.00252292	0.00248509
0.0599541	1.3e-10	-0.000883	0.00159506
0.0600287	1.34e-10	0.0210844	0.00742331
0.0601033	1.38e-10	0.0104593	0.00633038
0.0601779	1.43e-10	-0.0079266	0.00529282
0.0602526	1.48e-10	-0.00197953	0.00379555
0.0603272	1.53e-10	0.0111611	0.00526624
0.0604018	1.58e-10	-0.0104409	0.00421478
0.0604764	1.63e-10	-0.00717637	0.00345894
0.060551	1.69e-10	-0.00418532	0.00189369
0.0606256	1.74e-10	-0.00374009	0.00290315
0.0607002	1.8e-10	0.0085758	0.00383653
0.0607749	1.86e-10	-0.00623933	0.00312345
0.0608495	1.92e-10	-0.00642205	0.00370125
0.0609241	1.99e-10	0.00731599	0.00514711
0.0609987	2.05e-10	-0.016913	0.00740403
0.0610733	2.12e-10	0.000552	0.00492526
0.0611479	2.19e-10	-0.000541	0.00318534
0.0612226	2.26e-10	0.000701	0.00472778
0.0612972	2.33e-10	0.00834479	0.00363145
0.0613718	2.41e-10	-0.00770881	0.00320913
0.0614464	2.49e-10	-0.00263882	0.00305546
0.061521	2.57e-10	-0.00169044	0.00436558
0.0615956	2.65e-10	0.000566	0.00433276
0.0616703	2.74e-10	0.00146147	0.00240529
0.0617449	2.82e-10	0.00076	0.00518304
0.0618195	2.91e-10	0.00170912	0.00490261
0.0618941	3.01e-10	0.0157187	0.00677294
0.0619687	3.1e-10	-0.00175686	0.00357528
0.0620433	3.2e-10	-0.0092186	0.00368176
0.062118	3.3e-10	0.0140997	0.00576121
0.0621926	3.41e-10	0.00268192	0.00365899
0.0622672	3.51e-10	-0.00935967	0.00518151
0.0623418	3.62e-10	-0.000456	0.00232448
0.0624164	3.74e-10	0.0069073	0.00321151
0.062491	3.86e-10	-0.00358646	0.0024887
0.0625657	3.98e-10	-0.00453224	0.00187608
0.0626403	4.1e-10	-0.0051571	0.00372462
0.0627149	4.23e-10	0.00320256	0.0041481
0.0627895	4.36e-10	0.00388263	0.0023749
0.0628641	4.49e-10	-0.0140364	0.00524362
0.0629387	4.63e-10	-0.00577703	0.00330965
0.0630134	4.78e-10	-0.000306	0.00288694
0.063088	4.92e-10	0.00577783	0.00373515
0.0631626	5.07e-10	-0.00921747	0.00403722
0.0632372	5.23e-10	-0.00540519	0.00356036
0.0633118	5.39e-10	-0.00269214	0.00344305
0.0633864	5.55e-10	-0.0015617	0.00314402
0.0634611	5.72e-10	-0.00207698	0.00125788
0.0635357	5.89e-10	0.00376926	0.00170523
0.0636103	6.07e-10	0.0116644	0.00545229
0.0636849	6.25e-10	-0.00622353	0.00368892
0.0637595	6.44e-10	0.00466388	0.00488781
0.0638341	6.63e-10	0.00157216	0.00270496
0.0639088	6.83e-10	0.00678137	0.00318012
0.0639834	7.04e-10	0.00774817	0.0044938
0.064058	7.24e-10	-0.00740336	0.00307393
0.0641326	7.46e-10	-0.0060627	0.00319067
0.0642072	7.68e-10	0.00264648	0.00194786
0.0642818	7.91e-10	0.00618867	0.00339393
0.0643565	8.14e-10	-0.00772774	0.0051798
0.0644311	8.38e-10	-0.00953095	0.00440659
0.0645057	8.63e-10	0.00662847	0.00249259
0.0645803	8.88e-10	0.0104188	0.00438136
0.0646549	9.14e-10	-0.00229484	0.00284258
0.0647295	9.4e-10	-0.00629188	0.00388818
0.0648042	9.68e-10	0.00517697	0.00406481
0.0648788	9.96e-10	0.00940397	0.00479167
0.0649534	1.02e-09	-0.00345199	0.0033349
0.065028	1.05e-09	0.0016994	0.00299011
0.0651026	1.08e-09	0.00149547	0.00498151
0.0651772	1.12e-09	-0.000899	0.00352419
0.0652519	1.15e-09	-0.0093613	0.00560525
0.0653265	1.18e-09	-0.0115352	0.00501794
0.0654011	1.21e-09	0.00167352	0.00103527
0.0654757	1.25e-09	-0.0141153	0.00526035
0.0655503	1.28e-09	0.00183685	0.00238902
0.0656249	1.32e-09	-0.00931012	0.00516598
0.0656996	1.36e-09	0.00616705	0.00327073
0.0657742	1.4e-09	-0.00445702	0.00308624
0.0658488	1.44e-09	-0.00666193	0.00367234
0.0659234	1.48e-09	0.00490337	0.00470628
0.065998	1.52e-09	0.00431509	0.00202612
0.0660726	1.56e-09	-0.00534233	0.00524146
0.0661473	1.6e-09	-0.0137803	0.00497219
0.0662219	1.65e-09	-0.00765022	0.00384325
0.0662965	1.69e-09	0.0119023	0.0044065
0.0663711	1.74e-09	0.0023639	0.00248888
0.0664457	1.79e-09	-0.0155986	0.00630007
0.0665203	1.84e-09	-0.00836081	0.00414928
0.066595	1.89e-09	0.00247721	0.00266434
0.0666696	1.94e-09	0.00126483	0.00307262
0.0667442	1.99e-09	0.0029432	0.00290171
0.0668188	2.05e-09	0.00455442	0.00254091
0.0668934	2.1e-09	-0.000307	0.00204208
0.066968	2.16e-09	0.00319578	0.00312512
0.0670427	2.22e-09	-0.00664114	0.00446854
0.0671173	2.28e-09	-0.00810177	0.00315169
0.0671919	2.34e-09	-0.00901708	0.00333116
0.0672665	2.41e-09	-0.000506	0.0033647
0.0673411	2.47e-09	-0.00525861	0.00346437
0.0674157	2.54e-09	0.00715054	0.00365614
0.0674904	2.6e-09	-0.00608775	0.00341271
0.067565	2.67e-09	0.00273301	0.00505489
0.0676396	2.75e-09	-0.00865936	0.00357157
0.0677142	2.82e-09	0.00211095	0.00412084
0.0677888	2.89e-09	-0.0110801	0.00560035
0.0678634	2.97e-09	-0.00643453	0.00358414
0.0679381	3.05e-09	-0.000602	0.00231279
0.0680127	3.13e-09	-0.0120035	0.00519437
0.0680873	3.21e-09	-0.00137293	0.00305853
0.0681619	3.3e-09	-0.00702218	0.0037942
0.0682365	3.38e-09	0.00699164	0.00407462
0.0683111	3.47e-09	0.00867927	0.00343605
0.0683858	3.56e-09	0.000674	0.00519652
0.0684604	3.65e-09	0.00312788	0.00465592
0.068535	3.75e-09	-0.0110381	0.00548909
0.0686096	3.85e-09	-0.00139085	0.00305053
0.0686842	3.95e-09	0.00280504	0.00389653
0.0687588	4.05e-09	-0.00902688	0.00379338
0.0688335	4.15e-09	-0.00173334	0.0018742
0.0689081	4.26e-09	0.000491	0.00240455
0.0689827	4.37e-09	0.00617478	0.00401171
0.0690573	4.48e-09	-0.000409	0.00315923
0.0691319	4.59e-09	-0.0165947	0.0065792
0.0692065	4.71e-09	-0.00196068	0.00369427
0.0692812	4.83e-09	-0.00113617	0.00263559
0.0693558	4.95e-09	-0.00688329	0.00447213
0.0694304	5.08e-09	0.00627496	0.00399192
0.069505	5.21e-09	-0.00104123	0.00510086
0.0695796	5.34e-09	0.00296307	0.00321974
0.0696542	5.47e-09	0.00599825	0.00419162
0.0697289	5.61e-09	-0.00770384	0.00337921
0.0698035	5.75e-09	0.00105655	0.00329642
0.0698781	5.89e-09	-0.00509422	0.00193885
0.0699527	6.04e-09	0.00313115	0.00353019
0.0700273	6.19e-09	-0.00262328	0.00323767
0.0701019	6.34e-09	-0.00605775	0.00287753
0.0701766	6.5e-09	0.0129304	0.00547999
0.0702512	6.66e-09	0.00575007	0.00370247
0.0703258	6.82e-09	0.00201811	0.00257688
0.0704004	6.99e-09	-0.00489894	0.00447856
0.070475	7.16e-09	0.00491573	0.00209487
0.0705496	7.34e-09	-0.00115405	0.00323489
0.0706243	7.52e-09	-0.0145328	0.00563277
0.0706989	7.7e-09	-0.00245832	0.00277707
0.0707735	7.89e-09	0.00459221	0.00246265
0.0708481	8.08e-09	-0.00168045	0.0022716
0.0709227	8.28e-09	-0.00447139	0.00362166
0.0709973	8.48e-09	-0.00871482	0.00526819
0.071072	8.68e-09	0.00580414	0.0049087
0.0711466	8.89e-09	-0.000743	0.00244359
0.0712212	9.1e-09	-0.00386475	0.00153025
0.0712958	9.32e-09	0.0010813	0.00289755
0.0713704	9.55e-09	0.0076829	0.00365247
0.071445	9.77e-09	0.00882049	0.00671402
0.0715197	1e-08	-0.00373332	0.00142124
0.0715943	1.02e-08	0.0018117	0.00336039
0.0716689	1.05e-08	0.00542136	0.00206813
0.0717435	1.07e-08	0.00854423	0.00421439
0.0718181	1.1e-08	-0.00876447	0.00406697
0.0718927	1.12e-08	0.0078052	0.0041884
0.0719674	1.15e-08	0.00384366	0.00214271
0.072042	1.18e-08	0.00391244	0.00248935
0.0721166	1.21e-08	-0.00807509	0.00555393
0.0721912	1.23e-08	-0.00110496	0.00221391
0.0722658	1.26e-08	0.0135962	0.00502385
0.0723404	1.29e-08	-0.00303196	0.00210613
0.0724151	1.32e-08	-0.0049241	0.00215153
0.0724897	1.35e-08	-0.00304182	0.00286945
0.0725643	1.38e-08	0.0113177	0.0041963
0.0726389	1.42e-08	0.0073142	0.00300617
0.0727135	1.45e-08	0.00983187	0.00464615
0.0727881	1.48e-08	-0.0117978	0.00501506
0.0728628	1.52e-08	0.00382517	0.00296262
0.0729374	1.55e-08	0.0132088	0.00559055
0.073012	1.59e-08	-0.00763265	0.00296751
0.0730866	1.62e-08	-0.00257229	0.00389185
0.0731612	1.66e-08	-0.00635109	0.00336761
0.0732358	1.7e-08	-0.00136796	0.0023332
0.0733105	1.74e-08	0.00414428	0.00269648
0.0733851	1.78e-08	-0.00117321	0.00506706
0.0734597	1.82e-08	0.00480543	0.00226346
0.0735343	1.86e-08	-0.00483817	0.00624294
0.0736089	1.9e-08	-0.00757052	0.00313807
0.0736835	1.94e-08	0.00764705	0.00319998
0.0737582	1.98e-08	0.0161577	0.00577038
0.0738328	2.03e-08	0.00246986	0.00388016
0.0739074	2.07e-08	0.00227214	0.00236407
0.073982	2.12e-08	0.001191	0.00489562
0.0740566	2.17e-08	0.00681805	0.00320978
0.0741312	2.22e-08	0.000597	0.00369963
0.0742059	2.26e-08	-0.00199656	0.00362773
0.0742805	2.31e-08	-0.00286245	0.00440847
0.0743551	2.37e-08	0.0109719	0.00445794
0.0744297	2.42e-08	-0.00161396	0.00375281
0.0745043	2.47e-08	-0.00827842	0.00292129
0.0745789	2.52e-08	0.00185574	0.0037318
0.0746536	2.58e-08	-0.00523125	0.00306341
0.0747282	2.64e-08	0.00424513	0.00239197
0.0748028	2.69e-08	0.00711862	0.00420035
0.0748774	2.75e-08	0.00170425	0.00675774
0.074952	2.81e-08	0.00159958	0.0045324
0.0750266	2.87e-08	-0.00300863	0.00138613
0.0751013	2.93e-08	-0.00696825	0.00446457
0.0751759	3e-08	0.0030937	0.00460766
0.0752505	3.06e-08	0.00845622	0.00399523
0.0753251	3.13e-08	-0.000847	0.00439704
0.0753997	3.19e-08	-0.00149131	0.00268595
0.0754743	3.26e-08	-0.00438168	0.00412581
0.075549	3.33e-08	0.00532366	0.00328783
0.0756236	3.4e-08	0.00400551	0.00398369
0.0756982	3.48e-08	-0.0113347	0.00574587
0.0757728	3.55e-08	-0.0115127	0.00523065
0.0758474	3.63e-08	0.014865	0.00613027
0.075922	3.7e-08	-0.0105188	0.00367445
0.0759967	3.78e-08	-0.0053774	0.00460996
0.0760713	3.86e-08	0.00606189	0.00443871
0.0761459	3.94e-08	0.0143017	0.00590738
0.0762205	4.02e-08	0.00306621	0.00249813
0.0762951	4.11e-08	-0.0194708	0.00821492
0.0763697	4.19e-08	0.00562964	0.00576863
0.0764444	4.28e-08	0.00819952	0.00462884
0.076519	4.37e-08	0.00160997	0.00282952
0.0765936	4.46e-08	-0.0117665	0.00410013
0.0766682	4.55e-08	0.00234389	0.00125359
0.0767428	4.65e-08	-0.000607	0.00273622
0.0768174	4.74e-08	0.00238613	0.0048565
0.0768921	4.84e-08	-0.0184997	0.00703742
0.0769667	4.94e-08	0.000989	0.00326276
0.0770413	5.04e-08	0.00871809	0.00320377
0.0771159	5.14e-08	-0.0229025	0.008329
0.0771905	5.25e-08	-0.0073368	0.0039459
0.0772651	5.36e-08	0.00581641	0.00576495
0.0773398	5.47e-08	-0.000648	0.00173552
0.0774144	5.58e-08	0.00461476	0.00236466
0.077489	5.69e-08	0.00131852	0.00201002
0.0775636	5.8e-08	0.00857139	0.00364117
0.0776382	5.92e-08	0.00487854	0.00320334
0.0777128	6.04e-08	0.00424245	0.00285416
0.0777875	6.16e-08	-0.000423	0.00112481
0.0778621	6.29e-08	-0.00124388	0.00214272
0.0779367	6.41e-08	0.00671928	0.0038443
0.0780113	6.54e-08	0.00202841	0.00184797
0.0780859	6.67e-08	0.00750656	0.00516967
0.0781605	6.8e-08	0.00105988	0.0026675
0.0782352	6.94e-08	0.00463108	0.00368066
0.0783098	7.08e-08	-0.00141212	0.00417949
0.0783844	7.22e-08	0.00268603	0.00289036
0.078459	7.36e-08	-0.00104003	0.00392104
0.0785336	7.51e-08	0.000173	0.00322507
0.0786082	7.65e-08	-0.00589917	0.00431538
0.0786829	7.8e-08	-0.00562676	0.00440827
0.0787575	7.96e-08	0.00353213	0.00305221
0.0788321	8.11e-08	0.00413165	0.00382547
0.0789067	8.27e-08	0.00343037	0.00278525
0.0789813	8.43e-08	-0.00165666	0.00192416
0.0790559	8.6e-08	0.00731794	0.00362305
0.0791306	8.77e-08	0.00227036	0.00309708
0.0792052	8.94e-08	0.00874791	0.00360172
0.0792798	9.11e-08	0.000275	0.0036852
0.0793544	9.28e-08	-0.00157057	0.00394015
0.079429	9.46e-08	-0.00120453	0.00112071
0.0795036	9.65e-08	0.00321604	0.00405239
0.0795783	9.83e-08	-0.00213635	0.00408711
0.0796529	1e-07	-0.00486406	0.00427052
0.0797275	1.02e-07	0.0128079	0.0055799
0.0798021	1.04e-07	0.00425543	0.00290222
0.0798767	1.06e-07	-0.0125636	0.00590398
0.0799513	1.08e-07	0.00242913	0.0032418
0.080026	1.1e-07	-0.00985812	0.00441097
0.0801006	1.12e-07	-0.00145442	0.00315576
0.0801752	1.14e-07	-0.0138412	0.00609918
0.0802498	1.17e-07	0.00580999	0.00265742
0.0803244	1.19e-07	-0.00454906	0.00384349
0.080399	1.21e-07	0.00412941	0.00315904
0.0804737	1.23e-07	-0.0128987	0.00449142
0.0805483	1.26e-07	0.00018	0.00205521
0.0806229	1.28e-07	0.00643489	0.00283849
0.0806975	1.3e-07	-0.00646333	0.00507717
0.0807721	1.33e-07	0.0010522	0.00288141
0.0808467	1.35e-07	0.0131706	0.00496311
0.0809214	1.38e-07	0.00305655	0.00215704
0.080996	1.4e-07	-0.00703609	0.00448686
0.0810706	1.43e-07	-0.0101108	0.00340112
0.0811452	1.45e-07	0.0108486	0.00466501
0.0812198	1.48e-07	0.0047158	0.00410923
0.0812944	1.51e-07	-0.000258	0.00144169
0.0813691	1.54e-07	-0.0105645	0.00458353
0.0814437	1.56e-07	0.0131245	0.00475013
0.0815183	1.59e-07	-0.00322395	0.00216136
0.0815929	1.62e-07	-0.00388976	0.00285836
0.0816675	1.65e-07	-0.0100338	0.0037307
0.0817421	1.68e-07	0.00152823	0.00240416
0.0818168	1.71e-07	0.00682239	0.00503146
0.0818914	1.74e-07	0.00562148	0.00353636
0.081966	1.78e-07	-0.00224796	0.00241558
0.0820406	1.81e-07	-0.00479882	0.00278052
0.0821152	1.84e-07	-0.0034854	0.00300747
0.0821898	1.87e-07	-0.00407571	0.00404687
0.0822645	1.91e-07	-0.0020902	0.00320495
0.0823391	1.94e-07	-0.00472805	0.00320187
0.0824137	1.98e-07	0.00239979	0.0025757
0.0824883	2.01e-07	-0.00704236	0.00499869
0.0825629	2.05e-07	-0.00236268	0.00259486
0.0826375	2.08e-07	-0.011582	0.00410853
0.0827122	2.12e-07	0.0062484	0.00270008
0.0827868	2.16e-07	0.00350175	0.00351629
0.0828614	2.2e-07	-0.0089209	0.00393454
0.082936	2.24e-07	-0.00108475	0.00165285
0.0830106	2.27e-07	0.00683887	0.00453698
0.0830852	2.32e-07	-0.00392808	0.00292747
0.0831599	2.36e-07	0.000806	0.00295844
0.0832345	2.4e-07	0.00112984	0.00100214
0.0833091	2.44e-07	-0.00710868	0.00471327
0.0833837	2.48e-07	-0.0137581	0.00548693
0.0834583	2.53e-07	-0.00418391	0.00246784
0.0835329	2.57e-07	-0.00453944	0.0029532
0.0836076	2.61e-07	-0.0107472	0.00497491
0.0836822	2.66e-07	-0.00228391	0.00205504
0.0837568	2.71e-07	-0.00453002	0.00324166
0.0838314	2.75e-07	0.0143552	0.00518486
0.083906	2.8e-07	0.00794254	0.00422222
0.0839806	2.85e-07	-0.00725953	0.00389043
0.0840553	2.9e-07	-0.0168212	0.00754421
0.0841299	2.95e-07	-0.00867451	0.00466013
0.0842045	3e-07	-0.00582767	0.00303159
0.0842791	3.05e-07	-0.00215515	0.00411149
0.0843537	3.1e-07	0.00384827	0.00211432
0.0844283	3.15e-07	-0.000544	0.0038495
0.084503	3.21e-07	0.00829693	0.00501069
0.0845776	3.26e-07	-0.0116216	0.00394941
0.0846522	3.32e-07	-0.00960531	0.00568545
0.0847268	3.37e-07	0.0145318	0.00524566
0.0848014	3.43e-07	0.000536	0.00326269
0.084876	3.49e-07	-0.00624818	0.00352652
0.0849507	3.55e-07	0.0030471	0.00198046
0.0850253	3.61e-07	-0.00364778	0.00281125
0.0850999	3.67e-07	0.00916923	0.00436086
0.0851745	3.73e-07	0.00225113	0.00336959
0.0852491	3.79e-07	-0.00444589	0.00564891
0.0853237	3.86e-07	-0.00609792	0.0054669
0.0853983	3.92e-07	0.00290278	0.00176468
0.085473	3.98e-07	0.000605	0.00408067
0.0855476	4.05e-07	0.00363036	0.00206958
0.0856222	4.12e-07	0.00558043	0.00302521
0.0856968	4.19e-07	0.0102494	0.00390793
0.0857714	4.26e-07	-0.00530688	0.00388197
0.085846	4.33e-07	-0.00402452	0.00546669
0.0859207	4.4e-07	-0.01062	0.00561528
0.0859953	4.47e-07	0.00171444	0.00409053
0.0860699	4.54e-07	-0.016192	0.0058712
0.0861445	4.62e-07	0.00395004	0.00237485
0.0862191	4.69e-07	0.00746584	0.003468
0.0862938	4.77e-07	0.0101433	0.00456295
0.0863684	4.85e-07	-0.00613815	0.00326014
0.086443	4.93e-07	-0.0018275	0.00514145
0.0865176	5.01e-07	-0.000159	0.00359756
0.0865922	5.09e-07	0.00354888	0.00403461
0.0866668	5.17e-07	-0.00204771	0.00415364
0.0867414	5.25e-07	0.0036296	0.00242736
0.0868161	5.34e-07	-0.00226604	0.00378186
0.0868907	5.42e-07	0.000838	0.00537276
0.0869653	5.51e-07	-0.00671429	0.00410058
0.0870399	5.6e-07	-0.00380474	0.00329336
0.0871145	5.69e-07	0.0029175	0.00559037
0.0871891	5.78e-07	0.0133544	0.00558847
0.0872638	5.87e-07	-0.0135579	0.00600127
0.0873384	5.97e-07	-0.000342	0.0025289
0.087413	6.06e-07	-0.00116648	0.00204968
0.0874876	6.16e-07	0.0084583	0.00358132
0.0875622	6.26e-07	-0.00327448	0.00279548
0.0876368	6.35e-07	0.000722	0.00340136
0.0877115	6.46e-07	0.0149645	0.00522302
0.0877861	6.56e-07	-0.00191837	0.00142034
0.0878607	6.66e-07	-0.00152104	0.00584722
0.0879353	6.76e-07	0.0142279	0.00702019
0.0880099	6.87e-07	-2.07e-05	0.00250949
0.0880845	6.98e-07	-0.0017792	0.00319161
0.0881592	7.09e-07	-0.010683	0.00446904
0.0882338	7.2e-07	-0.00190027	0.00360798
0.0883084	7.31e-07	-0.000161	0.00455548
0.088383	7.42e-07	0.00309545	0.00241572
0.0884576	7.54e-07	-0.00680825	0.00299392
0.0885322	7.66e-07	-0.00342907	0.00395291
0.0886069	7.78e-07	0.0113874	0.00467152
0.0886815	7.9e-07	0.00305062	0.00298595
0.0887561	8.02e-07	-0.00810349	0.00371444
0.0888307	8.14e-07	-0.00284761	0.00324623
0.0889053	8.27e-07	0.0241338	0.00861201
0.0889799	8.39e-07	0.00219746	0.00416528
0.0890546	8.52e-07	-0.00118275	0.00255083
0.0891292	8.65e-07	-0.0099365	0.00366289
0.0892038	8.78e-07	0.00504426	0.00345208
0.0892784	8.92e-07	0.00805655	0.00399653
0.089353	9.05e-07	-0.0094975	0.0033577
0.0894276	9.19e-07	-0.00198066	0.00289922
0.0895023	9.33e-07	-0.000616	0.00458596
0.0895769	9.47e-07	0.00154156	0.00188144
0.0896515	9.62e-07	-0.00532186	0.00548892
0.0897261	9.76e-07	-0.00473202	0.00417985
0.0898007	9.91e-07	0.00129262	0.00320966
0.0898753	1.01e-06	0.0113758	0.00463579
0.08995	1.02e-06	0.00829465	0.00311444
0.0900246	1.04e-06	-0.00958313	0.00608344
0.0900992	1.05e-06	0.0105974	0.00542109
0.0901738	1.07e-06	0.00962925	0.00507896
0.0902484	1.08e-06	-0.00669683	0.00325233
0.090323	1.1e-06	-0.0103796	0.00493842
0.0903977	1.12e-06	-0.0132798	0.00597767
0.0904723	1.13e-06	-0.00470842	0.00216436
0.0905469	1.15e-06	-0.0070584	0.00397117
0.0906215	1.17e-06	0.00143083	0.00263437
0.0906961	1.18e-06	0.00279575	0.00223946
0.0907707	1.2e-06	0.0119583	0.00412315
0.0908454	1.22e-06	-0.00641814	0.00371858
0.09092	1.24e-06	-0.00632698	0.00523929
0.0909946	1.25e-06	0.011707	0.00551528
0.0910692	1.27e-06	0.000418	0.00360507
0.0911438	1.29e-06	-0.00583475	0.0047135
0.0912184	1.31e-06	-0.00622788	0.00416466
0.0912931	1.33e-06	0.00201739	0.0036358
0.0913677	1.35e-06	-0.00311355	0.0052405
0.0914423	1.37e-06	-0.0090641	0.00460314
0.0915169	1.39e-06	-0.000831	0.0050778
0.0915915	1.41e-06	-0.000588	0.00380584
0.0916661	1.43e-06	-0.00375437	0.00403934
0.0917408	1.45e-06	-0.00115621	0.00200462
0.0918154	1.47e-06	-0.0133388	0.00457871
0.09189	1.49e-06	0.00877337	0.00374039
0.0919646	1.51e-06	0.00392106	0.00443593
0.0920392	1.54e-06	-0.00583413	0.00265162
0.0921138	1.56e-06	-0.0111462	0.00570252
0.0921885	1.58e-06	0.0108438	0.00478209
0.0922631	1.6e-06	0.00613958	0.00619895
0.0923377	1.62e-06	0.00275542	0.00357711
0.0924123	1.65e-06	-0.00540474	0.00430862
0.0924869	1.67e-06	0.00670026	0.00406069
0.0925615	1.69e-06	0.00422994	0.00305007
0.0926362	1.72e-06	-0.00862159	0.00621682
0.0927108	1.74e-06	-0.0143396	0.00570416
0.0927854	1.77e-06	0.0122365	0.00463833
0.09286	1.79e-06	0.00562357	0.00324886
0.0929346	1.82e-06	0.00112294	0.0049011
0.0930092	1.84e-06	-0.00181959	0.00386462
0.0930839	1.87e-06	0.0167691	0.00596833
0.0931585	1.9e-06	-0.00446081	0.00380993
0.0932331	1.92e-06	-0.00110644	0.00366871
0.0933077	1.95e-06	-0.00501477	0.00256041
0.0933823	1.98e-06	-0.000755	0.0039
0.0934569	2e-06	-0.00591676	0.00257087
0.0935316	2.03e-06	-0.0143998	0.00608861
0.0936062	2.06e-06	0.000156	0.00477535
0.0936808	2.09e-06	0.00868195	0.00409099
0.0937554	2.12e-06	-0.00781937	0.00317968
0.09383	2.15e-06	-0.00388131	0.00353425
0.0939046	2.18e-06	-0.0191015	0.00807645
0.0939793	2.21e-06	0.00425436	0.00441041
0.0940539	2.24e-06	-0.00175461	0.00406384
0.0941285	2.27e-06	0.000932	0.00476721
0.0942031	2.3e-06	3.81e-05	0.00270291
0.0942777	2.33e-06	0.00607648	0.00552826
0.0943523	2.36e-06	0.00253029	0.00206651
0.094427	2.39e-06	0.00118803	0.00400215
0.0945016	2.43e-06	0.00411746	0.00246372
0.0945762	2.46e-06	0.0044844	0.0026598
0.0946508	2.49e-06	0.00529029	0.003913
0.0947254	2.53e-06	-0.00705734	0.00332254
0.0948	2.56e-06	0.00269112	0.00552342
0.0948747	2.59e-06	-0.00966813	0.00431378
0.0949493	2.63e-06	-0.00682381	0.00391666
0.0950239	2.66e-06	0.00135381	0.00251263
0.0950985	2.7e-06	-0.0058603	0.00668053
0.0951731	2.74e-06	0.0048232	0.00252145
0.0952477	2.77e-06	0.000911	0.0032932
0.0953224	2.81e-06	0.00894106	0.00474936
0.095397	2.85e-06	-0.0064435	0.00385347
0.0954716	2.89e-06	0.0113676	0.00407479
0.0955462	2.92e-06	0.00162213	0.00343302
0.0956208	2.96e-06	-0.0106831	0.00497129
0.0956954	3e-06	-0.0042203	0.00564505
0.0957701	3.04e-06	0.00491964	0.00415661
0.0958447	3.08e-06	0.00711463	0.00377043
0.0959193	3.12e-06	-0.00338727	0.00284044
0.0959939	3.16e-06	-0.00861769	0.00390415
0.0960685	3.21e-06	0.00988699	0.00406756
0.0961431	3.25e-06	0.00620455	0.00510472
0.0962178	3.29e-06	-0.00516884	0.00222003
0.0962924	3.33e-06	-0.00284426	0.0022128
0.096367	3.38e-06	-0.00439895	0.00230249
0.0964416	3.42e-06	0.00830475	0.00402726
0.0965162	3.47e-06	-0.00248086	0.00202468
0.0965908	3.51e-06	0.000363	0.00513205
0.0966655	3.56e-06	0.0053168	0.0025986
0.0967401	3.6e-06	-0.0100036	0.00533744
0.0968147	3.65e-06	-0.00216987	0.00425162
0.0968893	3.7e-06	0.00275843	0.00380993
0.0969639	3.75e-06	0.010719	0.00415309
0.0970385	3.79e-06	-0.00227591	0.00356296
0.0971132	3.84e-06	-0.0172286	0.00646841
0.0971878	3.89e-06	0.000569	0.00343115
0.0972624	3.94e-06	0.00628806	0.00418457
0.097337	3.99e-06	-0.00737267	0.00357802
0.0974116	4.04e-06	-0.00238734	0.00475352
0.0974862	4.1e-06	-0.0093931	0.00485678
0.0975609	4.15e-06	0.00107429	0.00306267
0.0976355	4.2e-06	0.00624182	0.00234622
0.0977101	4.25e-06	-0.0058826	0.00428479
0.0977847	4.31e-06	0.00658435	0.00249536
0.0978593	4.36e-06	0.0131649	0.00615363
0.0979339	4.42e-06	-0.00709689	0.00277631
0.0980086	4.47e-06	0.00936208	0.00491802
0.0980832	4.53e-06	0.00542319	0.00391185
0.0981578	4.59e-06	-0.000844	0.00230453
0.0982324	4.65e-06	0.0126881	0.00518472
0.098307	4.7e-06	-0.00582361	0.00308863
0.0983816	4.76e-06	-0.00303929	0.00369603
0.0984563	4.82e-06	0.0172905	0.00656295
0.0985309	4.88e-06	-0.00175332	0.00113872
0.0986055	4.94e-06	0.00533501	0.00319491
0.0986801	5.01e-06	-0.00257301	0.00249382
0.0987547	5.07e-06	0.00142092	0.00326371
0.0988293	5.13e-06	0.00379803	0.00211888
0.098904	5.19e-06	-0.00451674	0.00373893
0.0989786	5.26e-06	0.00676975	0.00355073
0.0990532	5.32e-06	0.00271321	0.00380297
0.0991278	5.39e-06	-0.00362158	0.00407918
0.0992024	5.46e-06	-0.00534537	0.00309057
0.099277	5.52e-06	-0.00344112	0.00335009
0.0993517	5.59e-06	0.0120524	0.00584467
0.0994263	5.66e-06	0.0107499	0.0041245
0.0995009	5.73e-06	-0.0106631	0.00401581
0.0995755	5.8e-06	-0.00279508	0.00509922
0.0996501	5.87e-06	0.0122404	0.00645769
0.0997247	5.94e-06	-0.00828283	0.00398093
0.0997994	6.01e-06	-0.0174731	0.00651456
0.099874	6.09e-06	-0.00442017	0.00352903
0.0999486	6.16e-06	0.00823618	0.00354804
0.100023	6.24e-06	0.000353	0.00487413
0.100098	6.31e-06	-0.00395741	0.00483557
0.100172	6.39e-06	-0.00196977	0.00334193
0.100247	6.47e-06	0.00111711	0.00135818
0.100322	6.54e-06	0.00188529	0.0053531
0.100396	6.62e-06	0.00181272	0.00366207
0.100471	6.7e-06	-0.00561272	0.00650586
0.100546	6.78e-06	-0.0050321	0.00380541
0.10062	6.86e-06	0.00222995	0.00284769
0.100695	6.95e-06	-0.00594764	0.0039533
0.100769	7.03e-06	0.00459944	0.00466298
0.100844	7.11e-06	0.011756	0.00532042
0.100919	7.2e-06	-0.00653947	0.00327983
0.100993	7.28e-06	0.00892163	0.00365079
0.101068	7.37e-06	0.00176381	0.00401109
0.101142	7.46e-06	0.00979449	0.00455971
0.101217	7.55e-06	0.0008	0.00328706
0.101292	7.64e-06	-0.0101162	0.00399804
0.101366	7.73e-06	0.00137858	0.00336464
0.101441	7.82e-06	0.00989384	0.00408929
0.101516	7.91e-06	-0.00589853	0.00614459
0.10159	8e-06	-0.0141717	0.00526729
0.101665	8.1e-06	-0.00747535	0.00408374
0.101739	8.19e-06	0.0109493	0.00368797
0.101814	8.29e-06	-0.00129854	0.00524166
0.101889	8.39e-06	-0.00656072	0.00293662
0.101963	8.48e-06	0.00330321	0.00339386
0.102038	8.58e-06	0.00259065	0.00351195
0.102112	8.68e-06	0.000725	0.0052805
0.102187	8.78e-06	0.000672	0.00408014
0.102262	8.88e-06	-0.00983161	0.00355411
0.102336	8.99e-06	-0.00112529	0.00356425
0.102411	9.09e-06	-0.00584732	0.00488285
0.102486	9.2e-06	-0.00295146	0.00378532
0.10256	9.3e-06	0.00452833	0.00697352
0.102635	9.41e-06	-0.000947	0.00236805
0.102709	9.52e-06	0.00574145	0.00319916
0.102784	9.63e-06	0.000916	0.00207924
0.102859	9.74e-06	0.000113	0.00421832
0.102933	9.85e-06	-0.000854	0.00197737
0.103008	9.96e-06	-0.0106996	0.00435688
0.103082	1.01e-05	-0.00527888	0.00418575
0.103157	1.02e-05	-0.000106	0.00388061
0.103232	1.03e-05	0.00746431	0.00379916
0.103306	1.04e-05	-0.00744016	0.00367855
0.103381	1.05e-05	-0.010534	0.0050649
0.103456	1.07e-05	0.0105173	0.00455571
0.10353	1.08e-05	0.00383384	0.00310446
0.103605	1.09e-05	-0.00811637	0.00400175
0.103679	1.1e-05	-0.00539498	0.00529116
0.103754	1.12e-05	0.000657	0.00124345
0.103829	1.13e-05	0.0048959	0.00250017
0.103903	1.14e-05	-0.0114471	0.00579618
0.103978	1.15e-05	-0.000885	0.000806
0.104053	1.17e-05	8.7e-05	0.00300741
0.104127	1.18e-05	-0.0100968	0.00536008
0.104202	1.19e-05	0.000651	0.00342766
0.104276	1.21e-05	-0.00470761	0.00405792
0.104351	1.22e-05	-0.00358277	0.00262155
0.104426	1.23e-05	-0.00646608	0.00312182
0.1045	1.25e-05	-0.00714117	0.00438501
0.104575	1.26e-05	-0.00593947	0.00263642
0.104649	1.27e-05	-0.00459653	0.00430701
0.104724	1.29e-05	0.00247532	0.00351701
0.104799	1.3e-05	0.00922035	0.00439971
0.104873	1.32e-05	-0.00582242	0.00477736
0.104948	1.33e-05	0.00267061	0.00173535
0.105023	1.35e-05	-0.00694031	0.0031318
0.105097	1.36e-05	-0.00633792	0.00452144
0.105172	1.38e-05	-0.0107164	0.00397196
0.105246	1.39e-05	0.011384	0.00458308
0.105321	1.41e-05	-0.00613737	0.00426667
0.105396	1.42e-05	0.00530122	0.00277977
0.10547	1.44e-05	0.0050828	0.00327004
0.105545	1.45e-05	-0.0039447	0.00227623
0.105619	1.47e-05	0.0103042	0.00358969
0.105694	1.48e-05	0.00556383	0.00317318
0.105769	1.5e-05	-0.00848348	0.00443467
0.105843	1.52e-05	-0.00160569	0.00453446
0.105918	1.53e-05	0.0144323	0.00631285
0.105993	1.55e-05	-0.00621307	0.00289669
0.106067	1.57e-05	-0.0143343	0.00511684
0.106142	1.58e-05	0.00317665	0.00191708
0.106216	1.6e-05	-0.00146123	0.00274769
0.106291	1.62e-05	-0.00695288	0.00465765
0.106366	1.64e-05	-0.0121727	0.00533424
0.10644	1.65e-05	-0.0220315	0.0103424
0.106515	1.67e-05	-0.00360925	0.00196005
0.106589	1.69e-05	-0.00673006	0.00575815
0.106664	1.71e-05	0.00299175	0.00265986
0.106739	1.72e-05	-0.0139203	0.00562019
0.106813	1.74e-05	0.00128259	0.00348034
0.106888	1.76e-05	-0.000553	0.0017034
0.106963	1.78e-05	-0.00721708	0.00425699
0.107037	1.8e-05	-0.00859393	0.00336014
0.107112	1.82e-05	0.00903061	0.00397926
0.107186	1.84e-05	-0.00882592	0.00306435
0.107261	1.86e-05	0.0051536	0.00253704
0.107336	1.88e-05	-0.00702291	0.00526451
0.10741	1.9e-05	0.00119552	0.00173437
0.107485	1.92e-05	-0.00370764	0.00335894
0.107559	1.94e-05	-0.00818228	0.00302317
0.107634	1.96e-05	0.00918683	0.00610621
0.107709	1.98e-05	-0.00577525	0.00618243
0.107783	2e-05	-0.0013067	0.00300944
0.107858	2.02e-05	-0.011446	0.0058238
0.107933	2.04e-05	-0.0122494	0.00509157
0.108007	2.06e-05	0.00252561	0.00295685
0.108082	2.08e-05	-0.00877427	0.00396291
0.108156	2.1e-05	-0.016793	0.00674052
0.108231	2.13e-05	0.00125686	0.00243499
0.108306	2.15e-05	0.00777434	0.00460016
0.10838	2.17e-05	-0.00647583	0.00434659
0.108455	2.19e-05	0.00471802	0.00372944
0.10853	2.21e-05	0.00807331	0.00404817
0.108604	2.24e-05	0.00632635	0.00486054
0.108679	2.26e-05	-0.00677169	0.00342903
0.108753	2.28e-05	0.00331572	0.00137842
0.108828	2.31e-05	0.0011681	0.00514863
0.108903	2.33e-05	0.00562951	0.00551341
0.108977	2.35e-05	-0.00965876	0.00400356
0.109052	2.38e-05	-0.00491299	0.00428262
0.109126	2.4e-05	0.00280903	0.00322669
0.109201	2.43e-05	-0.00428255	0.00218518
0.109276	2.45e-05	-0.00820784	0.00505876
0.10935	2.48e-05	-0.00141337	0.0048319
0.109425	2.5e-05	0.00547502	0.0037519
0.1095	2.53e-05	-0.00670554	0.00331354
0.109574	2.55e-05	0.00628648	0.00432468
0.109649	2.58e-05	0.00156161	0.00242424
0.109723	2.6e-05	0.00965714	0.00470085
0.109798	2.63e-05	-0.00313993	0.00269069
0.109873	2.66e-05	-0.00772085	0.00525349
0.109947	2.68e-05	-0.00513513	0.00371249
0.110022	2.71e-05	0.00344062	0.00309637
0.110096	2.74e-05	0.00216979	0.00443516
0.110171	2.77e-05	-0.0137799	0.00620731
0.110246	2.79e-05	0.00571891	0.00315251
0.11032	2.82e-05	-0.00393044	0.00271132
0.110395	2.85e-05	0.0156846	0.00617899
0.11047	2.88e-05	-0.00332261	0.00442066
0.110544	2.91e-05	-0.00425972	0.00380082
0.110619	2.93e-05	0.00784292	0.00383066
0.110693	2.96e-05	0.00725749	0.00258861
0.110768	2.99e-05	-0.0134812	0.00477683
0.110843	3.02e-05	-0.00800061	0.0033267
0.110917	3.05e-05	-0.00341938	0.0037763
0.110992	3.08e-05	0.00859489	0.00330465
0.111066	3.11e-05	-0.0124717	0.0042958
0.111141	3.14e-05	0.00604733	0.0036399
0.111216	3.17e-05	-0.00603417	0.00339286
0.11129	3.21e-05	0.00301693	0.00148199
0.111365	3.24e-05	-0.0121319	0.00489106
0.11144	3.27e-05	-0.00311483	0.00454549
0.111514	3.3e-05	0.0070872	0.00357621
0.111589	3.33e-05	0.000796	0.00177144
0.111663	3.36e-05	0.0047747	0.00331891
0.111738	3.4e-05	-0.0123247	0.00636113
0.111813	3.43e-05	0.00157149	0.0044996
0.111887	3.46e-05	0.000984	0.0028886
0.111962	3.5e-05	-0.00465964	0.00192476
0.112036	3.53e-05	0.00290616	0.00505337
0.112111	3.57e-05	0.0100202	0.00489551
0.112186	3.6e-05	-0.000405	0.00382486
0.11226	3.63e-05	-0.00870136	0.00390711
0.112335	3.67e-05	-0.00498272	0.00254774
0.11241	3.7e-05	0.00948683	0.00536198
0.112484	3.74e-05	0.00679948	0.00299728
0.112559	3.78e-05	-0.00603153	0.00444464
0.112633	3.81e-05	0.000369	0.000414
0.112708	3.85e-05	-0.0065847	0.00301459
0.112783	3.88e-05	0.00879187	0.00438558
0.112857	3.92e-05	-0.00079	0.00329251
0.112932	3.96e-05	-0.00449267	0.00255453
0.113007	4e-05	0.0126988	0.00556236
0.113081	4.03e-05	0.00422543	0.00252101
0.113156	4.07e-05	0.00772525	0.00472997
0.11323	4.11e-05	-0.00388375	0.00286418
0.113305	4.15e-05	0.00299366	0.00289721
0.11338	4.19e-05	0.00789592	0.00379274
0.113454	4.23e-05	-0.0109041	0.00425769
0.113529	4.27e-05	-0.00389618	0.00302823
0.113603	4.31e-05	-0.001688	0.00496669
0.113678	4.35e-05	0.000274	0.00156705
0.113753	4.39e-05	-0.00935787	0.00571086
0.113827	4.43e-05	-0.0040159	0.00223436
0.113902	4.47e-05	0.0102207	0.00439459
0.113977	4.51e-05	0.0109103	0.00395214
0.114051	4.56e-05	-0.0111483	0.00501887
0.114126	4.6e-05	-0.0168967	0.00590053
0.1142	4.64e-05	0.000741	0.00263712
0.114275	4.69e-05	-0.000546	0.00331211
0.11435	4.73e-05	0.000185	0.00288302
0.114424	4.77e-05	0.01012	0.00450387
0.114499	4.82e-05	-0.00591841	0.00596154
0.114573	4.86e-05	0.00471878	0.00357309
0.114648	4.91e-05	-0.00766499	0.00340887
0.114723	4.95e-05	-0.010753	0.00479427
0.114797	5e-05	-0.000671	0.00235315
0.114872	5.04e-05	0.00144088	0.00229399
0.114947	5.09e-05	-0.00173439	0.00182044
0.115021	5.14e-05	-0.00745415	0.00509382
0.115096	5.18e-05	-0.00456742	0.00380743
0.11517	5.23e-05	0.00178178	0.00141259
0.115245	5.28e-05	-0.0214024	0.00753614
0.11532	5.33e-05	-0.00148014	0.00414831
0.115394	5.37e-05	0.0107945	0.00554707
0.115469	5.42e-05	0.00746808	0.00478265
0.115543	5.47e-05	0.00213449	0.00246653
0.115618	5.52e-05	-0.00156623	0.00478576
0.115693	5.57e-05	-0.00283554	0.00423494
0.115767	5.62e-05	0.0171836	0.00779632
0.115842	5.67e-05	-0.00364014	0.00159567
0.115917	5.73e-05	-0.0123563	0.00495799
0.115991	5.78e-05	0.00204549	0.00353868
0.116066	5.83e-05	0.0111181	0.00485809
0.11614	5.88e-05	0.00487405	0.00424513
0.116215	5.93e-05	-0.00456218	0.00575426
0.11629	5.99e-05	0.000485	0.00357997
0.116364	6.04e-05	-0.00223684	0.00133315
0.116439	6.09e-05	-0.00585193	0.00374848
0.116513	6.15e-05	-0.0137258	0.00605049
0.116588	6.2e-05	0.00414431	0.00468981
0.116663	6.26e-05	0.0123372	0.00593464
0.116737	6.32e-05	0.00313867	0.00522075
0.116812	6.37e-05	-0.00326339	0.00241164
0.116887	6.43e-05	0.00518718	0.0041839
0.116961	6.48e-05	-0.00226636	0.00266745
0.117036	6.54e-05	-0.00451137	0.00209262
0.11711	6.6e-05	0.0139997	0.00609936
0.117185	6.66e-05	0.00707497	0.00461499
0.11726	6.72e-05	0.00270625	0.00414703
0.117334	6.78e-05	-0.0105006	0.00494702
0.117409	6.84e-05	0.00488824	0.00510546
0.117484	6.9e-05	0.0135232	0.00518876
0.117558	6.96e-05	0.0085279	0.00588653
0.117633	7.02e-05	-0.0103221	0.004232
0.117707	7.08e-05	0.00162365	0.00381193
0.117782	7.14e-05	0.00833611	0.00433139
0.117857	7.2e-05	0.00543285	0.00368361
0.117931	7.27e-05	-0.0018543	0.00340115
0.118006	7.33e-05	-0.00601818	0.00526433
0.11808	7.39e-05	0.000337	0.00365402
0.118155	7.46e-05	-0.00543397	0.00346978
0.11823	7.52e-05	-0.00915333	0.00429403
0.118304	7.59e-05	-0.00749422	0.00561016
0.118379	7.65e-05	0.0111764	0.00423446
0.118454	7.72e-05	0.00855547	0.00559683
0.118528	7.79e-05	0.00362956	0.00336545
0.118603	7.85e-05	-0.0117861	0.00471196
0.118677	7.92e-05	-0.0036043	0.00333011
0.118752	7.99e-05	0.00513382	0.00319554
0.118827	8.06e-05	-0.0205594	0.00752774
0.118901	8.13e-05	-0.0154874	0.00553801
0.118976	8.2e-05	0.00722237	0.00405654
0.11905	8.27e-05	-0.0130149	0.00485897
0.119125	8.34e-05	-0.00742099	0.00402174
0.1192	8.41e-05	0.00611725	0.00434055
0.119274	8.48e-05	-0.00466749	0.0046153
0.119349	8.55e-05	-0.00221124	0.00316617
0.119424	8.62e-05	0.00232964	0.00531768
0.119498	8.7e-05	-0.00213864	0.00193113
0.119573	8.77e-05	0.000616	0.00532518
0.119647	8.85e-05	0.00121271	0.00531331
0.119722	8.92e-05	-0.0143629	0.00500507
0.119797	9e-05	0.00317575	0.00217655
0.119871	9.07e-05	0.00668307	0.00276073
0.119946	9.15e-05	0.00628764	0.00267846
0.12002	9.23e-05	-0.00473488	0.00537187
0.120095	9.3e-05	-0.00108667	0.00445937
0.12017	9.38e-05	0.00631577	0.00291603
0.120244	9.46e-05	0.00707353	0.00362488
0.120319	9.54e-05	-0.0113439	0.00503394
0.120394	9.62e-05	0.00434444	0.00331349
0.120468	9.7e-05	-0.00955756	0.0043643
0.120543	9.78e-05	0.00831501	0.00338324
0.120617	9.86e-05	0.00861898	0.00300069
0.120692	9.94e-05	-0.00842977	0.00458371
0.120767	0.0001	-0.0104609	0.00641164
0.120841	0.000101	-0.00739432	0.00428097
0.120916	0.000102	-0.00221598	0.00447141
0.12099	0.000103	-0.00749673	0.00440694
0.121065	0.000104	0.00619766	0.00430524
0.12114	0.000104	-0.0034159	0.00216443
0.121214	0.000105	0.00169129	0.00231406
0.121289	0.000106	0.0051537	0.00296655
0.121364	0.000107	0.0180835	0.00671796
0.121438	0.000108	-0.00304008	0.00314353
0.121513	0.000109	0.00299655	0.00366726
0.121587	0.00011	-0.00287497	0.00368358
0.121662	0.000111	0.000159	0.00373819
0.121737	0.000112	0.0101114	0.00525871
0.121811	0.000112	-0.00278827	0.00259085
0.121886	0.000113	-0.00415973	0.00573226
0.121961	0.000114	-0.000664	0.0024315
0.122035	0.000115	0.00484819	0.00249099
0.12211	0.000116	0.000532	0.00393347
0.122184	0.000117	-0.00487013	0.00618296
0.122259	0.000118	-0.00574426	0.00329355
0.122334	0.000119	-0.00918336	0.0038755
0.122408	0.00012	0.00441714	0.0031356
0.122483	0.000121	-0.00692889	0.0045599
0.122557	0.000122	0.00884168	0.00528497
0.122632	0.000123	0.00486713	0.00278981
0.122707	0.000124	-0.0107978	0.00492908
0.122781	0.000125	-0.00632223	0.00322675
0.122856	0.000126	0.0101786	0.00475714
0.122931	0.000127	-0.0053017	0.00280401
0.123005	0.000128	-0.002382	0.00202704
0.12308	0.000129	0.0153397	0.00694972
0.123154	0.00013	0.00617953	0.0036714
0.123229	0.000131	0.00535828	0.00465689
0.123304	0.000132	-0.0125292	0.00599561
0.123378	0.000133	-0.00413857	0.00349089
0.123453	0.000134	0.00291131	0.00368607
0.123527	0.000135	0.0112806	0.00620453
0.123602	0.000136	-0.00933792	0.00477354
0.123677	0.000137	-0.0125635	0.00597478
0.123751	0.000138	0.00655069	0.00289276
0.123826	0.00014	0.00646601	0.00396965
0.123901	0.000141	0.00334491	0.0019945
0.123975	0.000142	-0.0058496	0.00365695
0.12405	0.000143	0.00276005	0.00271743
0.124124	0.000144	-0.00769803	0.00511419
0.124199	0.000145	-0.00620239	0.00375981
0.124274	0.000146	-0.00497981	0.00527427
0.124348	0.000147	0.00325845	0.00295537
0.124423	0.000149	0.0102317	0.00398962
0.124497	0.00015	-0.00619023	0.00340616
0.124572	0.000151	0.00210005	0.00461902
0.124647	0.000152	0.000945	0.00286323
0.124721	0.000153	0.00536542	0.00243192
0.124796	0.000155	0.00119018	0.00335867
0.124871	0.000156	-0.00643926	0.00348741
0.124945	0.000157	0.00108581	0.00246935
0.12502	0.000158	-0.00102735	0.00454406
0.125094	0.000159	-0.0119644	0.00415096
0.125169	0.000161	0.00279501	0.00194527
0.125244	0.000162	-0.00441975	0.00430537
0.125318	0.000163	0.00368638	0.00323903
0.125393	0.000164	-0.0061	0.00391243
0.125467	0.000166	-0.0139047	0.00725312
0.125542	0.000167	0.000726	0.00268664
0.125617	0.000168	0.0150316	0.00577506
0.125691	0.000169	0.012936	0.00505143
0.125766	0.000171	-0.00691005	0.00345907
0.125841	0.000172	0.00116304	0.00157815
0.125915	0.000173	0.00640545	0.00360106
0.12599	0.000175	-0.000778	0.00144376
0.126064	0.000176	-0.00615954	0.00316418
0.126139	0.000177	-0.0035049	0.00151107
0.126214	0.000179	-0.00238293	0.00166196
0.126288	0.00018	-0.00532135	0.00402623
0.126363	0.000181	0.00138589	0.00359575
0.126438	0.000183	0.0178965	0.00624463
0.126512	0.000184	0.00293856	0.00286177
0.126587	0.000186	-0.00618785	0.00326516
0.126661	0.000187	-0.00188878	0.00508627
0.126736	0.000188	0.0119722	0.00576734
0.126811	0.00019	0.0110061	0.00391141
0.126885	0.000191	0.00831758	0.00286897
0.12696	0.000193	0.00163093	0.00471627
0.127034	0.000194	0.00854285	0.00360785
0.127109	0.000196	0.0189626	0.00745397
0.127184	0.000197	-0.000107	0.00249287
0.127258	0.000199	-0.00729821	0.00554722
0.127333	0.0002	0.00798401	0.00363806
0.127408	0.000202	-0.00176844	0.00546409
0.127482	0.000203	-0.00957684	0.00415787
0.127557	0.000205	0.00730508	0.00596404
0.127631	0.000206	0.00781515	0.00462677
0.127706	0.000208	-0.00701133	0.00449677
0.127781	0.000209	-0.00954387	0.00458772
0.127855	0.000211	0.0183016	0.00772936
0.12793	0.000212	0.00586509	0.00279786
0.128004	0.000214	-0.00301375	0.00432677
0.128079	0.000215	-0.0072433	0.0032559
0.128154	0.000217	-0.00287822	0.00349525
0.128228	0.000219	-0.00169166	0.00161656
0.128303	0.00022	-0.00531604	0.002965
0.128378	0.000222	-0.00671373	0.0040949
0.128452	0.000223	-0.0017122	0.00208922
0.128527	0.000225	0.0152073	0.00577291
0.128601	0.000227	0.00575065	0.00278478
0.128676	0.000228	-0.00487626	0.00249779
0.128751	0.00023	-0.00262639	0.00344225
0.128825	0.000232	-0.00560031	0.00281679
0.1289	0.000233	-0.00515912	0.00455522
0.128974	0.000235	0.00292873	0.00577854
0.129049	0.000237	0.00319411	0.0036882
0.129124	0.000239	0.0104169	0.00382958
0.129198	0.00024	-0.000178	0.00340412
0.129273	0.000242	-0.00178372	0.00457122
0.129348	0.000244	-0.00314253	0.00367889
0.129422	0.000246	0.000751	0.00142003
0.129497	0.000247	0.00513476	0.00859553
0.129571	0.000249	-0.00281534	0.00345696
0.129646	0.000251	0.00399551	0.00178674
0.129721	0.000253	0.00137908	0.00285065
0.129795	0.000255	0.00480903	0.00299189
0.12987	0.000256	-0.000872	0.00293178
0.129944	0.000258	-0.00422966	0.00305632
0.130019	0.00026	0.00264718	0.00556538
0.130094	0.000262	0.000973	0.00207917
0.130168	0.000264	-0.0142634	0.00702327
0.130243	0.000266	-0.00292094	0.00234373
0.130318	0.000268	0.00742084	0.00385939
0.130392	0.000269	0.00532591	0.00272772
0.130467	0.000271	-0.017132	0.00629727
0.130541	0.000273	-0.00482627	0.0046079
0.130616	0.000275	0.0145722	0.00632883
0.130691	0.000277	0.00519674	0.00427404
0.130765	0.000279	-0.00538223	0.00419325
0.13084	0.000281	-0.0132525	0.00921903
0.130915	0.000283	-0.00308785	0.00146218
0.130989	0.000285	-0.00240013	0.00223215
0.131064	0.000287	0.00092	0.00386553
0.131138	0.000289	-0.002783	0.00427029
0.131213	0.000291	0.000898	0.0056132
0.131288	0.000293	-0.00193758	0.00365717
0.131362	0.000295	-0.00386776	0.00317716
0.131437	0.000297	0.00383457	0.00410091
0.131511	0.000299	-0.00410006	0.00221219
0.131586	0.000302	0.00291414	0.0038563
0.131661	0.000304	-0.00493338	0.00281487
0.131735	0.000306	-0.00234286	0.00354012
0.13181	0.000308	0.0138795	0.00582019
0.131885	0.00031	-0.0148493	0.00610931
0.131959	0.000312	-0.00327837	0.00508608
0.132034	0.000314	-0.00121683	0.00350115
0.132108	0.000317	0.0107119	0.00508034
0.132183	0.000319	-0.00899083	0.00533112
0.132258	0.000321	-0.00481506	0.00255001
0.132332	0.000323	-0.00208569	0.00393117
0.132407	0.000325	0.0186873	0.00667194
0.132481	0.000328	0.00895114	0.00483925
0.132556	0.00033	0.00487043	0.00324731
0.132631	0.000332	-0.00549036	0.00433862
0.132705	0.000334	0.00326242	0.0031687
0.13278	0.000337	-0.00301458	0.00425383
0.132855	0.000339	-0.00814727	0.00410305
0.132929	0.000341	0.00472118	0.00374024
0.133004	0.000344	0.00825077	0.00469333
0.133078	0.000346	-0.000651	0.00270008
0.133153	0.000348	-0.0050494	0.00425155
0.133228	0.000351	-0.00458849	0.00457889
0.133302	0.000353	-0.00485316	0.00225684
0.133377	0.000356	0.0121858	0.0040743
0.133451	0.000358	-0.0111499	0.00470519
0.133526	0.00036	-0.00265607	0.00166593
0.133601	0.000363	-0.00141296	0.00477708
0.133675	0.000365	0.00265719	0.0042785
0.13375	0.000368	-0.00726715	0.00349163
0.133825	0.00037	0.003582	0.00346581
0.133899	0.000373	0.00972022	0.00534163
0.133974	0.000375	0.0129443	0.00528068
0.134048	0.000378	-0.0028943	0.00284249
0.134123	0.00038	0.00274081	0.00428332
0.134198	0.000383	-0.000555	0.00329174
0.134272	0.000386	-0.00103636	0.00431492
0.134347	0.000388	0.000767	0.00353521
0.134421	0.000391	0.00312914	0.00334369
0.134496	0.000393	0.0050065	0.00257915
0.134571	0.000396	-0.00013	0.00432001
0.134645	0.000399	-0.00229417	0.00317707
0.13472	0.000401	-0.00691644	0.00438349
0.134795	0.000404	0.00593022	0.00379961
0.134869	0.000407	-0.000602	0.00333899
0.134944	0.000409	-0.00582758	0.00417059
0.135018	0.000412	-0.00596816	0.00369775
0.135093	0.000415	0.000635	0.00222286
0.135168	0.000418	0.00617278	0.00454627
0.135242	0.00042	-0.00562336	0.00465397
0.135317	0.000423	0.00591376	0.00499164
0.135392	0.000426	-0.00513469	0.00215956
0.135466	0.000429	-0.00427642	0.003836
0.135541	0.000432	-0.0149545	0.00582518
0.135615	0.000434	0.00110194	0.0025598
0.13569	0.000437	0.0153289	0.0053397
0.135765	0.00044	0.000635	0.00363585
0.135839	0.000443	-0.00146531	0.00269647
0.135914	0.000446	-0.00247023	0.00260096
0.135988	0.000449	0.00475594	0.00399513
0.136063	0.000452	0.000653	0.00364968
0.136138	0.000455	-0.00883824	0.00443199
0.136212	0.000458	0.00653553	0.00360401
0.136287	0.000461	-0.0043806	0.00405307
0.136362	0.000464	0.0124636	0.00569586
0.136436	0.000467	0.00533036	0.00282846
0.136511	0.00047	-0.00645553	0.00418782
0.136585	0.000473	0.00173152	0.00357937
0.13666	0.000476	0.0133378	0.00534659
0.136735	0.000479	-0.00293212	0.00196164
0.136809	0.000482	0.0061988	0.0039924
0.136884	0.000485	0.00838689	0.006152
0.136958	0.000488	0.00398144	0.00532873
0.137033	0.000491	-0.00575626	0.00300312
0.137108	0.000495	0.0104906	0.00506238
0.137182	0.000498	0.00166947	0.00253291
0.137257	0.000501	0.00576156	0.0032758
0.137332	0.000504	-0.0077896	0.00535598
0.137406	0.000507	-0.0113283	0.00426111
0.137481	0.000511	0.00658241	0.00365204
0.137555	0.000514	-0.000889	0.00221677
0.13763	0.000517	-0.00196495	0.00214972
0.137705	0.00052	0.00115256	0.00169031
0.137779	0.000524	0.00101065	0.00254909
0.137854	0.000527	0.00913016	0.00433962
0.137928	0.000531	0.00382138	0.00414021
0.138003	0.000534	0.00191831	0.0022272
0.138078	0.000537	0.00319802	0.00445431
0.138152	0.000541	0.00125247	0.00220219
0.138227	0.000544	-0.0117094	0.00568035
0.138302	0.000548	0.00862187	0.00400057
0.138376	0.000551	0.0103913	0.00365231
0.138451	0.000554	-0.00579203	0.00287646
0.138525	0.000558	-0.00187164	0.00324223
0.1386	0.000561	0.0145554	0.00523743
0.138675	0.000565	0.00630446	0.00507839
0.138749	0.000569	-0.005478	0.00543487
0.138824	0.000572	0.00158912	0.00223414
0.138898	0.000576	0.0113277	0.00503208
0.138973	0.000579	0.014936	0.00567856
0.139048	0.000583	0.0103457	0.00371475
0.139122	0.000587	0.000191	0.00365153
0.139197	0.00059	-0.0024883	0.0046359
0.139272	0.000594	0.00950191	0.00346717
0.139346	0.000598	0.0163947	0.00586698
0.139421	0.000601	-0.00235798	0.0035829
0.139495	0.000605	0.0119257	0.00477186
0.13957	0.000609	0.0110857	0.00622678
0.139645	0.000613	0.0175496	0.00662813
0.139719	0.000616	0.00662931	0.00405005
0.139794	0.00062	0.0118325	0.00518182
0.139869	0.000624	0.011895	0.00479128
0.139943	0.000628	-0.000908	0.00282201
0.140018	0.000632	0.000287	0.00287983
0.140092	0.000636	0.00577097	0.00527125
0.140167	0.00064	0.0138736	0.00560371
0.140242	0.000644	0.0135365	0.00691634
0.140316	0.000648	0.00173011	0.00175266
0.140391	0.000652	0.0158303	0.00576495
0.140465	0.000656	0.0111268	0.0051037
0.14054	0.00066	-0.00397087	0.00357486
0.140615	0.000664	-0.0146757	0.00533992
0.140689	0.000668	0.00294176	0.00403731
0.140764	0.000672	0.0132913	0.00588431
0.140839	0.000676	-0.00219962	0.00289528
0.140913	0.00068	0.00504729	0.00446141
0.140988	0.000684	0.00190046	0.00134764
0.141062	0.000688	0.0139649	0.00487863
0.141137	0.000692	-0.00841682	0.00320009
0.141212	0.000697	-0.0143386	0.0060857
0.141286	0.000701	0.014341	0.00588599
0.141361	0.000705	0.0112961	0.00504591
0.141435	0.000709	-0.0105976	0.005523
0.14151	0.000714	0.00071	0.00579238
0.141585	0.000718	0.00580558	0.00354683
0.141659	0.000722	0.00715136	0.00438488
0.141734	0.000727	0.00162647	0.00315353
0.141809	0.000731	-0.0200011	0.00780729
0.141883	0.000735	0.0139379	0.00474422
0.141958	0.00074	0.00507589	0.00321506
0.142032	0.000744	-0.0050468	0.00315634
0.142107	0.000749	0.00992893	0.00407798
0.142182	0.000753	0.00496837	0.00156206
0.142256	0.000758	-0.00948115	0.00413781
0.142331	0.000762	0.00339062	0.00314732
0.142405	0.000767	0.00225761	0.00221002
0.14248	0.000771	0.00524053	0.00462753
0.142555	0.000776	0.011987	0.00421172
0.142629	0.000781	-0.0149259	0.00626588
0.142704	0.000785	-0.0143619	0.00554707
0.142779	0.00079	-0.00189723	0.00348776
0.142853	0.000795	0.0151921	0.00607636
0.142928	0.000799	-0.00386083	0.00374434
0.143002	0.000804	-0.00718962	0.00465781
0.143077	0.000809	0.00481831	0.0050924
0.143152	0.000813	-0.0014005	0.00172765
0.143226	0.000818	0.00212307	0.00264993
0.143301	0.000823	-0.0100893	0.00573949
0.143375	0.000828	0.011262	0.00532339
0.14345	0.000833	0.0197403	0.00683432
0.143525	0.000838	-0.0126603	0.00535525
0.143599	0.000843	2.33e-05	0.00388084
0.143674	0.000848	0.00411095	0.00192787
0.143749	0.000852	0.0015792	0.0042121
0.143823	0.000857	0.00840821	0.00542182
0.143898	0.000862	0.000776	0.00296907
0.143972	0.000868	0.0219534	0.00711332
0.144047	0.000873	-0.00222468	0.0027313
0.144122	0.000878	-0.00207947	0.0032514
0.144196	0.000883	-0.00592478	0.00528226
0.144271	0.000888	0.0119827	0.00456977
0.144346	0.000893	0.0142233	0.00510409
0.14442	0.000898	-0.00983945	0.00459012
0.144495	0.000903	-0.00976932	0.00419358
0.144569	0.000909	-9.1e-05	0.00389816
0.144644	0.000914	0.00999377	0.00579838
0.144719	0.000919	-0.00166806	0.0032963
0.144793	0.000924	-0.00731212	0.00420929
0.144868	0.00093	0.00977852	0.00527019
0.144942	0.000935	0.00275801	0.00237141
0.145017	0.000941	0.0014777	0.00420057
0.145092	0.000946	0.00243346	0.00249545
0.145166	0.000951	0.00396883	0.00224151
0.145241	0.000957	0.0110529	0.00440522
0.145316	0.000962	-0.00892945	0.00401329
0.14539	0.000968	0.00475311	0.00244916
0.145465	0.000973	0.00720643	0.00279782
0.145539	0.000979	0.0120031	0.00453208
0.145614	0.000985	-0.00488248	0.00345915
0.145689	0.00099	-0.00844107	0.00427051
0.145763	0.000996	0.0092633	0.00306997
0.145838	0.0010014	0.00356509	0.00422622
0.145912	0.00100709	0.00212117	0.00352465
0.145987	0.0010128	0.00625566	0.00292824
0.146062	0.00101855	0.000963	0.00485587
0.146136	0.00102431	0.0145595	0.00477817
0.146211	0.00103011	-0.0102381	0.00578611
0.146286	0.00103593	0.0109891	0.0067595
0.14636	0.00104178	0.00217025	0.0059165
0.146435	0.00104765	0.00413229	0.00306539
0.146509	0.00105355	0.0109691	0.00433403
0.146584	0.00105948	0.00802049	0.00381257
0.146659	0.00106544	-0.00417808	0.00524276
0.146733	0.00107142	0.00185899	0.00313071
0.146808	0.00107743	0.00628443	0.00256238
0.146882	0.00108347	-5.16e-05	0.00104708
0.146957	0.00108954	-0.0025495	0.00471833
0.147032	0.00109563	0.010275	0.00377351
0.147106	0.00110175	-0.00078	0.00477604
0.147181	0.0011079	-0.0102527	0.00541866
0.147256	0.00111408	0.0025132	0.00392505
0.14733	0.00112028	0.00893429	0.0040212
0.147405	0.00112652	0.00306377	0.00211332
0.147479	0.00113278	0.0045445	0.00182249
0.147554	0.00113907	0.00862	0.00538219
0.147629	0.00114539	-0.00143571	0.00293525
0.147703	0.00115173	-0.00159126	0.00340696
0.147778	0.00115811	-0.00266772	0.00434076
0.147852	0.00116452	-0.00151145	0.0032057
0.147927	0.00117095	0.00834112	0.0064012
0.148002	0.00117741	0.00806141	0.00302502
0.148076	0.0011839	-0.00106182	0.00351694
0.148151	0.00119042	-0.000701	0.00300252
0.148226	0.00119697	0.0060953	0.00559088
0.1483	0.00120355	0.0044847	0.00385891
0.148375	0.00121016	-0.00845189	0.00374347
0.148449	0.0012168	-0.00178497	0.00422101
0.148524	0.00122347	0.00272706	0.00317288
0.148599	0.00123017	-0.0115408	0.00524178
0.148673	0.00123689	0.000607	0.000846
0.148748	0.00124365	0.00601759	0.00500888
0.148823	0.00125044	-0.00234394	0.00306032
0.148897	0.00125726	8.41e-05	0.00407799
0.148972	0.00126411	-0.0140958	0.00714829
0.149046	0.00127098	0.011199	0.00390817
[truncated: 158,824 more rows]

## Sheet: Figure2d
Time (s)	Saline mean	Saline SEM	DEX mean	DEX SEM
0.132967	0.000525159	0.000687971	-5.0275e-05	5.3283e-05
0.401586	0.000467063	0.000636529	-4.77875e-05	5.21922e-05
0.670205	0.000409587	0.000586137	-4.52875e-05	5.11647e-05
0.938824	0.000352408	0.000536928	-4.2675e-05	5.01282e-05
1.20744	0.000296178	0.000489023	-4.03625e-05	4.92058e-05
1.47606	0.000240346	0.000442694	-3.79875e-05	4.83474e-05
1.74468	0.000185161	0.000398217	-3.56e-05	4.75301e-05
2.0133	0.00013033	0.000356122	-3.325e-05	4.67633e-05
2.28192	7.62656e-05	0.000317026	-3.1075e-05	4.61232e-05
2.55054	2.29512e-05	0.000281864	-2.8825e-05	4.54814e-05
2.81916	-2.99901e-05	0.00025204	-2.6725e-05	4.49581e-05
3.08778	-8.23157e-05	0.000229247	-2.45125e-05	4.44206e-05
3.3564	-0.000133871	0.000215377	-2.2375e-05	4.39907e-05
3.62501	-0.00018538	0.000211757	-2.02875e-05	4.37569e-05
3.89363	-0.000236092	0.000218663	-1.83375e-05	4.34749e-05
4.16225	-0.000285883	0.000234781	-1.6415e-05	4.32535e-05
4.43087	-0.00033539	0.000258097	-1.44038e-05	4.30821e-05
4.69949	-0.000384244	0.000286691	-1.2525e-05	4.29764e-05
4.96811	-0.000432661	0.000318792	-1.05875e-05	4.29944e-05
5.23673	-0.000480534	0.000353312	-8.9125e-06	4.30647e-05
5.50535	-0.000527963	0.000389442	-7e-06	4.31087e-05
5.77397	-0.000574598	0.000426649	-5.275e-06	4.33527e-05
6.04259	-0.000620641	0.000464472	-3.6625e-06	4.35847e-05
6.31121	-0.000666219	0.000502659	-2.05e-06	4.38531e-05
6.57982	-0.00071146	0.00054096	-4.875e-07	4.41757e-05
6.84844	-0.000755992	0.000579342	1.2e-06	4.44773e-05
7.11706	-0.000799943	0.000617658	2.65e-06	4.49722e-05
7.38568	-0.000843314	0.000655804	4.175e-06	4.54319e-05
7.6543	-0.000886109	0.000693754	5.60375e-06	4.58896e-05
7.92292	-0.000928705	0.000731371	7.13125e-06	4.64293e-05
8.19154	-0.000970604	0.000768755	8.3875e-06	4.71242e-05
8.46016	-0.00101193	0.000805786	9.87375e-06	4.77363e-05
8.72878	-0.00105282	0.000842447	1.11137e-05	4.83918e-05
8.99739	-0.00109327	0.000878741	1.23338e-05	4.90761e-05
9.26601	-0.00113284	0.000914707	1.3675e-05	4.97303e-05
9.53463	-0.00117224	0.000950228	1.48625e-05	5.04517e-05
9.80325	-0.00121097	0.000985372	1.5925e-05	5.12857e-05
10.0719	-0.00124914	0.00102012	1.69625e-05	5.21061e-05
10.3405	-0.00128687	0.00105443	1.82375e-05	5.2953e-05
10.6091	-0.00132417	0.00108831	1.925e-05	5.37234e-05
10.8777	-0.00136088	0.00112179	2.0125e-05	5.45663e-05
11.1463	-0.00139719	0.00115481	2.12375e-05	5.54025e-05
11.415	-0.00143275	0.00118745	2.21e-05	5.62763e-05
11.6836	-0.00146807	0.00121961	2.32e-05	5.71296e-05
11.9522	-0.00150278	0.00125136	2.41375e-05	5.80636e-05
12.2208	-0.00153698	0.00128269	2.4825e-05	5.89111e-05
12.4894	-0.00157083	0.00131355	2.56375e-05	5.98443e-05
12.7581	-0.00160405	0.00134401	2.63e-05	6.0795e-05
13.0267	-0.00163692	0.00137401	2.7075e-05	6.17511e-05
13.2953	-0.00166919	0.00140359	2.8075e-05	6.26238e-05
13.5639	-0.00170097	0.00143275	2.86e-05	6.35792e-05
13.8325	-0.0017324	0.00146144	2.90875e-05	6.45404e-05
14.1012	-0.00176336	0.00148972	2.97e-05	6.55334e-05
14.3698	-0.00179371	0.00151759	3.0525e-05	6.6416e-05
14.6384	-0.00182373	0.00154499	3.11125e-05	6.74225e-05
14.907	-0.00185315	0.001572	3.14375e-05	6.84677e-05
15.1756	-0.00188223	0.00159856	3.2e-05	6.93346e-05
15.4442	-0.00191073	0.00162472	3.24125e-05	7.03413e-05
15.7129	-0.00193875	0.00165044	3.295e-05	7.12287e-05
15.9815	-0.00196658	0.00167572	3.3225e-05	7.22345e-05
16.2501	-0.00199371	0.0017006	3.36163e-05	7.32589e-05
16.5187	-0.00202049	0.00172506	3.39838e-05	7.42006e-05
16.7873	-0.00204685	0.00174909	3.42387e-05	7.52325e-05
17.056	-0.00207261	0.00177273	3.45687e-05	7.61809e-05
17.3246	-0.00209806	0.00179594	3.49869e-05	7.70772e-05
17.5932	-0.00212295	0.00181875	3.50175e-05	7.80174e-05
17.8618	-0.00214739	0.00184116	3.52738e-05	7.90511e-05
18.1304	-0.00217152	0.00186314	3.5405e-05	8.00808e-05
18.3991	-0.00219522	0.00188471	3.55238e-05	8.09602e-05
18.6677	-0.00221834	0.0019059	3.5875e-05	8.19528e-05
18.9363	-0.00224126	0.00192666	3.57375e-05	8.29603e-05
19.2049	-0.00226359	0.00194704	3.5825e-05	8.38482e-05
19.4735	-0.0022855	0.00196702	3.57875e-05	8.47913e-05
19.7422	-0.00230711	0.00198659	3.5975e-05	8.57098e-05
20.0108	-0.00232819	0.00200578	3.5775e-05	8.67284e-05
20.2794	-0.00234885	0.00202457	3.5725e-05	8.76797e-05
20.548	-0.00236911	0.00204298	3.57875e-05	8.86603e-05
20.8166	-0.00238908	0.00206098	3.56775e-05	8.96166e-05
21.0852	-0.00240853	0.00207861	3.55813e-05	9.05755e-05
21.3539	-0.00242758	0.00209586	3.53563e-05	9.15462e-05
21.6225	-0.00244622	0.00211273	3.524e-05	9.25103e-05
21.8911	-0.00246436	0.00212923	3.49827e-05	9.33899e-05
22.1597	-0.00248234	0.00214532	3.47337e-05	9.43521e-05
22.4283	-0.00249968	0.00216107	3.45825e-05	9.53225e-05
22.697	-0.00251663	0.00217644	3.43138e-05	9.62095e-05
22.9656	-0.00253346	0.00219141	3.39125e-05	9.71529e-05
23.2342	-0.00254965	0.00220604	3.375e-05	9.80699e-05
23.5028	-0.00256557	0.00222029	3.33125e-05	9.90159e-05
23.7714	-0.00258113	0.00223418	3.30125e-05	9.99922e-05
24.0401	-0.0025963	0.00224769	3.2575e-05	0.000100802
24.3087	-0.00261086	0.00226089	3.2125e-05	0.000101756
24.5773	-0.00262528	0.00227369	3.18e-05	0.000102738
24.8459	-0.00263922	0.00228614	3.12125e-05	0.000103609
25.1145	-0.0026528	0.00229825	3.085e-05	0.000104503
25.3832	-0.00266613	0.00230999	3.03875e-05	0.000105405
25.6518	-0.0026791	0.00232138	2.9775e-05	0.000106282
25.9204	-0.0026916	0.00233244	2.9275e-05	0.000107247
26.189	-0.0027036	0.00234316	2.87875e-05	0.000108156
26.4576	-0.00271551	0.00235351	2.81375e-05	0.00010903
26.7262	-0.00272693	0.00236354	2.75125e-05	0.000109916
26.9949	-0.00273814	0.00237321	2.69875e-05	0.00011083
27.2635	-0.00274888	0.00238256	2.62125e-05	0.000111776
27.5321	-0.00275927	0.00239158	2.555e-05	0.000112518
27.8007	-0.00276907	0.00240029	2.48625e-05	0.000113495
28.0693	-0.0027789	0.00240863	2.42125e-05	0.00011439
28.338	-0.00278828	0.00241666	2.3525e-05	0.000115223
28.6066	-0.0027972	0.00242437	2.2825e-05	0.000116121
28.8752	-0.00280604	0.00243173	2.18875e-05	0.000116993
29.1438	-0.00281417	0.00243882	2.12375e-05	0.00011777
29.4124	-0.00282223	0.00244555	2.04875e-05	0.00011874
29.6811	-0.00282983	0.00245199	1.97375e-05	0.000119579
29.9497	-0.00283724	0.00245809	1.8825e-05	0.000120469
30.2183	-0.00284421	0.0024639	1.7925e-05	0.000121285
30.4869	-0.00285099	0.00246938	1.7275e-05	0.000122146
30.7555	-0.00285745	0.00247455	1.635e-05	0.000122967
31.0242	-0.00286361	0.00247942	1.54375e-05	0.00012388
31.2928	-0.0028692	0.00248402	1.4625e-05	0.000124718
31.5614	-0.00287474	0.00248829	1.34125e-05	0.000125528
31.83	-0.00287986	0.00249226	1.275e-05	0.000126396
32.0986	-0.00288454	0.00249596	1.17125e-05	0.000127284
32.3672	-0.00288905	0.00249935	1.08e-05	0.000128058
32.6359	-0.00289326	0.00250244	9.75e-06	0.000128979
32.9045	-0.0028973	0.00250524	8.5875e-06	0.000129789
33.1731	-0.00290094	0.00250776	7.775e-06	0.000130585
33.4417	-0.00290428	0.00250999	6.6e-06	0.000131496
33.7103	-0.00290721	0.00251196	5.675e-06	0.00013228
33.979	-0.00290998	0.00251363	4.625e-06	0.000133069
34.2476	-0.00291234	0.00251504	3.4375e-06	0.000133886
34.5162	-0.00291469	0.00251613	2.4875e-06	0.000134755
34.7848	-0.00291662	0.00251697	1.3e-06	0.000135534
35.0534	-0.00291803	0.00251757	4.75e-07	0.000136345
35.3221	-0.00291942	0.00251787	-9.75e-07	0.000137248
35.5907	-0.00292054	0.0025179	-2.0625e-06	0.000138015
35.8593	-0.00292115	0.00251769	-3.125e-06	0.000138768
36.1279	-0.00292161	0.00251722	-4.3375e-06	0.000139603
36.3965	-0.00292196	0.00251645	-5.3125e-06	0.000140442
36.6651	-0.00292186	0.00251546	-6.5125e-06	0.000141135
36.9338	-0.00292176	0.00251418	-7.72875e-06	0.000142099
37.2024	-0.00292102	0.00251269	-8.9575e-06	0.000142795
37.471	-0.00292028	0.00251092	-1.02987e-05	0.000143512
37.7396	-0.00291929	0.0025089	-1.1275e-05	0.000144409
38.0082	-0.00291793	0.00250664	-1.26262e-05	0.000145129
38.2769	-0.00291644	0.00250413	-1.37262e-05	0.000145904
38.5455	-0.00291458	0.0025014	-1.50888e-05	0.000146675
38.8141	-0.00291248	0.00249842	-1.61987e-05	0.000147455
39.0827	-0.00291026	0.00249519	-1.76838e-05	0.000148249
39.3513	-0.00290756	0.00249176	-1.89187e-05	0.00014896
39.62	-0.00290475	0.00248807	-2.00391e-05	0.000149747
39.8886	-0.00290195	0.00248412	-2.14091e-05	0.000150528
40.1572	-0.00289855	0.00248	-2.25283e-05	0.000151319
40.4258	-0.00289518	0.00247561	-2.40212e-05	0.000152124
40.6944	-0.00289145	0.00247103	-2.52763e-05	0.000152887
40.9631	-0.00288737	0.00246623	-2.65237e-05	0.000153562
41.2317	-0.00288333	0.00246118	-2.80288e-05	0.000154373
41.5003	-0.00287894	0.00245593	-2.916e-05	0.000155175
41.7689	-0.00287434	0.00245046	-3.05425e-05	0.000155823
42.0375	-0.00286965	0.00244477	-3.18011e-05	0.000156698
42.3061	-0.0028645	0.0024389	-3.33125e-05	0.000157371
42.5748	-0.00285927	0.00243281	-3.45762e-05	0.000158019
42.8434	-0.00285384	0.00242651	-3.57175e-05	0.000158785
43.112	-0.0028482	0.00242001	-3.73562e-05	0.000159533
43.3806	-0.00284224	0.00241332	-3.8625e-05	0.000160273
43.6492	-0.0028362	0.00240642	-4.015e-05	0.000160956
43.9179	-0.00282985	0.00239934	-4.12875e-05	0.000161679
44.1865	-0.00282355	0.00239203	-4.26875e-05	0.000162461
44.4551	-0.00281681	0.00238456	-4.40875e-05	0.000163177
44.7237	-0.00281014	0.00237687	-4.55e-05	0.000163901
44.9923	-0.00280316	0.00236901	-4.6775e-05	0.000164599
45.261	-0.00279599	0.00236097	-4.805e-05	0.000165278
45.5296	-0.00278839	0.00235278	-4.97e-05	0.000165898
45.7982	-0.00278087	0.00234437	-5.1e-05	0.000166659
46.0668	-0.00277318	0.00233579	-5.2525e-05	0.000167359
46.3354	-0.00276531	0.00232703	-5.36875e-05	0.000168017
46.6041	-0.00275714	0.00231811	-5.5225e-05	0.000168681
46.8727	-0.00274881	0.00230903	-5.6625e-05	0.000169416
47.1413	-0.00274044	0.00229976	-5.79125e-05	0.000170109
47.4099	-0.00273178	0.00229034	-5.95875e-05	0.000170744
47.6785	-0.00272309	0.00228074	-6.07375e-05	0.000171497
47.9471	-0.00271411	0.002271	-6.21625e-05	0.000172016
48.2158	-0.00270499	0.0022611	-6.35875e-05	0.000172761
48.4844	-0.00269583	0.00225101	-6.5125e-05	0.000173439
48.753	-0.00268627	0.00224082	-6.62875e-05	0.000174069
49.0216	-0.0026767	0.00223046	-6.78375e-05	0.000174751
49.2902	-0.0026671	0.00221992	-6.92625e-05	0.000175328
49.5589	-0.00265711	0.00220928	-7.055e-05	0.000176011
49.8275	-0.00264723	0.00219846	-7.21e-05	0.000176699
50.0961	-0.00263709	0.00218751	-7.34e-05	0.000177266
50.3647	-0.00262681	0.00217642	-7.48125e-05	0.000177886
50.6333	-0.00261641	0.0021652	-7.61125e-05	0.000178506
50.902	-0.00260587	0.00215384	-7.7675e-05	0.000179093
51.1706	-0.00259521	0.00214234	-7.885e-05	0.000179705
51.4392	-0.00258429	0.00213075	-8.0525e-05	0.000180369
51.7078	-0.00257351	0.00211897	-8.16875e-05	0.000180927
51.9764	-0.00256235	0.00210712	-8.3125e-05	0.000181555
52.245	-0.00255121	0.00209512	-8.45375e-05	0.000182105
52.5137	-0.00253994	0.002083	-8.58625e-05	0.000182775
52.7823	-0.00252845	0.00207078	-8.73e-05	0.000183329
53.0509	-0.00251684	0.00205845	-8.85e-05	0.000183976
53.3195	-0.00250538	0.00204597	-8.99375e-05	0.000184534
53.5881	-0.00249356	0.00203341	-9.125e-05	0.000185063
53.8568	-0.00248176	0.00202072	-9.25625e-05	0.000185628
54.1254	-0.00246987	0.00200793	-9.38875e-05	0.000186164
54.394	-0.00245762	0.00199508	-9.5075e-05	0.000186773
54.6626	-0.00244566	0.00198206	-9.66375e-05	0.000187271
54.9312	-0.00243324	0.00196901	-9.78125e-05	0.00018782
55.1999	-0.00242084	0.00195584	-9.9125e-05	0.000188428
55.4685	-0.00240861	0.00194254	-0.000100563	0.000188857
55.7371	-0.00239593	0.00192921	-0.00010175	0.00018941
56.0057	-0.00238328	0.00191577	-0.000103138	0.000189926
56.2743	-0.00237068	0.00190222	-0.000104454	0.00019052
56.543	-0.00235776	0.00188863	-0.000105649	0.000190973
56.8116	-0.002345	0.00187493	-0.000106948	0.000191478
57.0802	-0.00233218	0.00186114	-0.000108375	0.000191994
57.3488	-0.00231892	0.00184734	-0.000109531	0.000192436
57.6174	-0.00230583	0.00183342	-0.000110552	0.000192964
57.886	-0.00229281	0.00181941	-0.000112064	0.000193431
58.1547	-0.00227935	0.0018054	-0.000113079	0.0001939
58.4233	-0.00226621	0.00179127	-0.000114321	0.000194381
58.6919	-0.00225288	0.00177709	-0.000115554	0.000194763
58.9605	-0.0022395	0.00176284	-0.000116776	0.000195292
59.2291	-0.00222595	0.00174857	-0.000117864	0.000195731
59.4978	-0.00221234	0.00173424	-0.000119066	0.000196169
59.7664	-0.00219869	0.00171986	-0.00012037	0.000196646
60.035	-0.00218512	0.00170541	-0.000121552	0.000197006
60.3036	-0.00217163	0.00169089	-0.000122722	0.00019743
60.5722	-0.00215773	0.0016764	-0.000123757	0.000197821
60.8409	-0.00214979	0.00166485	-0.000124535	0.00019818
61.1095	-0.00214317	0.00165434	-0.000125203	0.000198368
61.3781	-0.0021367	0.00164403	-0.000125839	0.000198649
61.6467	-0.0021305	0.00163289	-0.0001269	0.000198898
61.9153	-0.0021241	0.00162218	-0.000127244	0.000199252
62.1839	-0.00211683	0.00161127	-0.00012738	0.00019954
62.4526	-0.0021102	0.00160079	-0.000127674	0.000199753
62.7212	-0.00210333	0.00159007	-0.000127966	0.000199944
62.9898	-0.00209604	0.00157905	-0.000128878	0.000200198
63.2584	-0.00208938	0.00156796	-0.000129314	0.00020049
63.527	-0.0020817	0.00155686	-0.000129611	0.000200635
63.7957	-0.00207307	0.00154609	-0.000129844	0.000200737
64.0643	-0.00206409	0.00153447	-0.000130165	0.000200834
64.3329	-0.00205565	0.00152378	-0.000130519	0.000200949
64.6015	-0.00204777	0.00151251	-0.000130156	0.000200838
64.8701	-0.00203941	0.00150131	-0.000130274	0.000200986
65.1388	-0.00202968	0.00149057	-0.000129847	0.000200887
65.4074	-0.00201918	0.0014782	-0.000129801	0.000200917
65.676	-0.0020097	0.00146753	-0.000129704	0.000200855
65.9446	-0.00199973	0.00145687	-0.000129894	0.000200804
66.2132	-0.00198985	0.00144611	-0.000129731	0.000200854
66.4819	-0.00197709	0.00143315	-0.000129198	0.000200872
66.7505	-0.00196414	0.00141982	-0.000128869	0.000200948
67.0191	-0.00195295	0.00140822	-0.000128386	0.000200928
67.2877	-0.00194083	0.00139656	-0.000128271	0.000200828
67.5563	-0.00192765	0.00138442	-0.000127961	0.000200661
67.8249	-0.00191658	0.00137292	-0.0001279	0.000200523
68.0936	-0.00190567	0.00136117	-0.000127231	0.000200404
68.3622	-0.00189633	0.0013496	-0.000126715	0.000200563
68.6308	-0.00188556	0.00133743	-0.000126285	0.000200383
68.8994	-0.00187573	0.00132509	-0.000125798	0.000200358
69.168	-0.00186777	0.00131373	-0.0001257	0.000200281
69.4367	-0.00185963	0.00130205	-0.0001253	0.000200095
69.7053	-0.0018511	0.00129055	-0.000125	0.000200129
69.9739	-0.00184126	0.00127936	-0.00012445	0.000200049
70.2425	-0.00183036	0.00126777	-0.000123937	0.000199799
70.5111	-0.00181964	0.0012564	-0.00012375	0.000199671
70.7798	-0.00180963	0.00124467	-0.000123425	0.000199502
71.0484	-0.00179985	0.00123281	-0.000123162	0.000199384
71.317	-0.00178936	0.00122057	-0.0001228	0.000199365
71.5856	-0.0017788	0.00120821	-0.0001226	0.000199268
71.8542	-0.00176847	0.00119643	-0.000122763	0.000199202
72.1228	-0.00175803	0.00118494	-0.00012275	0.00019918
72.3915	-0.00174696	0.00117337	-0.00012235	0.000199057
72.6601	-0.00173496	0.00116125	-0.0001223	0.00019914
72.9287	-0.0017238	0.00114889	-0.000122675	0.000198906
73.1973	-0.00171241	0.00113686	-0.0001231	0.000198707
73.4659	-0.00170047	0.00112464	-0.0001229	0.000198601
73.7346	-0.00168931	0.00111219	-0.000123075	0.000198432
74.0032	-0.00167812	0.00110003	-0.000122913	0.000198182
74.2718	-0.00166516	0.00108716	-0.00012295	0.000198048
74.5404	-0.00165268	0.00107422	-0.0001225	0.000197836
74.809	-0.00163981	0.00106025	-0.00012275	0.000197657
75.0777	-0.00162786	0.00104594	-0.0001223	0.000197651
75.3463	-0.00161637	0.0010322	-0.000121863	0.000197535
75.6149	-0.00160568	0.00101924	-0.0001217	0.000197484
75.8835	-0.00159536	0.00100707	-0.000121463	0.000197272
76.1521	-0.00158571	0.00099452	-0.000121125	0.000196898
76.4208	-0.00157641	0.000981575	-0.000120662	0.00019662
76.6894	-0.00156742	0.000969033	-0.000118562	0.00019674
76.958	-0.00155893	0.000956922	-0.000118337	0.0001965
77.2266	-0.00155104	0.000944706	-0.000117587	0.000196373
77.4952	-0.0015429	0.000932953	-0.000116913	0.000195994
77.7638	-0.00153141	0.000920215	-0.00011615	0.000195848
78.0325	-0.00151978	0.000907403	-0.000115613	0.000195517
78.3011	-0.00150965	0.000895002	-0.000115125	0.000195288
78.5697	-0.00149958	0.000882476	-0.000114738	0.000195
78.8383	-0.00149323	0.000872504	-0.000114038	0.000194823
79.1069	-0.00148735	0.000862942	-0.000113425	0.000194495
79.3756	-0.00148144	0.000853422	-0.0001127	0.000194291
79.6442	-0.00147328	0.00084413	-0.000112287	0.000194028
79.9128	-0.00146126	0.000833281	-0.000111613	0.000193879
80.1814	-0.00144912	0.000822414	-0.000111162	0.000193583
80.45	-0.001436	0.000811717	-0.000110025	0.00019316
80.7187	-0.00142434	0.000801229	-0.00010915	0.000192658
80.9873	-0.00141567	0.000791996	-0.000108325	0.000192302
81.2559	-0.00140883	0.00078386	-0.00010725	0.000191953
81.5245	-0.00140122	0.000775934	-0.0001067	0.000191538
81.7931	-0.00139443	0.000767657	-0.000105625	0.000191097
82.0617	-0.00138728	0.000759443	-0.000104987	0.000190846
82.3304	-0.00137806	0.000752031	-0.0001036	0.000190556
82.599	-0.00136754	0.000744766	-0.000102787	0.000190346
82.8676	-0.00135704	0.000738067	-0.000101712	0.000190156
83.1362	-0.00134705	0.000731351	-0.000100875	0.000189847
83.4048	-0.00133702	0.000724155	-0.000100075	0.000189622
83.6735	-0.00132699	0.000717509	-9.92625e-05	0.000189356
83.9421	-0.00131545	0.000710538	-9.83625e-05	0.000189255
84.2107	-0.00130013	0.00070166	-9.73375e-05	0.000189019
84.4793	-0.00129008	0.000695052	-9.70375e-05	0.00018879
84.7479	-0.00127666	0.000688007	-9.6025e-05	0.000188668
85.0166	-0.00126272	0.000680602	-9.515e-05	0.000188372
85.2852	-0.00125007	0.000673896	-9.43625e-05	0.000188249
85.5538	-0.00123727	0.000667675	-9.3125e-05	0.000188106
85.8224	-0.00122556	0.000661995	-9.2475e-05	0.000187944
86.091	-0.00121604	0.000657534	-9.1425e-05	0.000187805
86.3597	-0.0012113	0.000654237	-9.08e-05	0.000187674
86.6283	-0.00121317	0.000653153	-8.955e-05	0.00018753
86.8969	-0.00121764	0.00065311	-8.8675e-05	0.000187615
87.1655	-0.00122012	0.000651853	-8.78125e-05	0.00018759
87.4341	-0.00122519	0.000651219	-8.66875e-05	0.000187541
87.7027	-0.00122636	0.000649976	-8.56625e-05	0.000187522
87.9714	-0.00122538	0.000648977	-8.42625e-05	0.000187313
88.24	-0.00122289	0.000647687	-8.31625e-05	0.000187012
88.5086	-0.00122022	0.000646258	-8.185e-05	0.000186955
88.7772	-0.0012171	0.000644771	-8.0575e-05	0.000186923
89.0458	-0.00121318	0.000643586	-7.965e-05	0.000186818
89.3145	-0.00120812	0.000642617	-7.86375e-05	0.000186695
89.5831	-0.00120255	0.000641667	-7.74875e-05	0.000186719
89.8517	-0.00119735	0.000640518	-7.6325e-05	0.000186733
90.1203	-0.001194	0.0006395	-7.5425e-05	0.000186684
90.3889	-0.00119099	0.00063876	-7.425e-05	0.000186757
90.6576	-0.00118873	0.000638366	-7.33375e-05	0.000186809
90.9262	-0.00118712	0.000638091	-7.21875e-05	0.000186762
91.1948	-0.00118476	0.000637479	-7.06625e-05	0.000186782
91.4634	-0.00118174	0.000636859	-6.9375e-05	0.000186965
91.732	-0.00117862	0.000636098	-6.77125e-05	0.000187024
92.0006	-0.00117902	0.000635528	-6.65375e-05	0.000187069
92.2693	-0.00117954	0.000635364	-6.49875e-05	0.000187147
92.5379	-0.0011804	0.000635044	-6.405e-05	0.000187156
92.8065	-0.00118305	0.000634738	-6.285e-05	0.000187199
93.0751	-0.00118428	0.00063466	-6.14875e-05	0.000187321
93.3437	-0.00118564	0.000634424	-5.99875e-05	0.00018732
93.6124	-0.00118818	0.000634423	-5.85625e-05	0.000187418
93.881	-0.00119003	0.000634206	-5.70375e-05	0.000187663
94.1496	-0.00119178	0.000634139	-5.5775e-05	0.000187869
94.4182	-0.00119294	0.000633947	-5.425e-05	0.000188053
94.6868	-0.00119436	0.000633809	-5.24375e-05	0.000188234
94.9555	-0.00119553	0.000633963	-5.04e-05	0.000188273
95.2241	-0.001196	0.00063451	-4.8625e-05	0.000188502
95.4927	-0.00119747	0.000635049	-4.6575e-05	0.000188763
95.7613	-0.00119945	0.000635698	-4.46625e-05	0.000188891
96.0299	-0.00120067	0.000635971	-4.33625e-05	0.000189078
96.2986	-0.0012019	0.000636307	-4.1375e-05	0.000189326
96.5672	-0.00120265	0.000636495	-3.94e-05	0.000189634
96.8358	-0.00120427	0.00063675	-3.72875e-05	0.000189883
97.1044	-0.001208	0.00063692	-3.54625e-05	0.000190178
97.373	-0.00121125	0.000637212	-3.35951e-05	0.000190421
97.6416	-0.00120552	0.000638243	-3.14125e-05	0.000190673
97.9103	-0.00119448	0.000640432	-2.95375e-05	0.000190971
98.1789	-0.00118353	0.000643034	-2.74625e-05	0.000191438
98.4475	-0.00117342	0.000645717	-2.56375e-05	0.000191769
98.7161	-0.00116443	0.000648332	-2.36e-05	0.000192368
98.9847	-0.00115447	0.000651203	-2.13875e-05	0.00019262
99.2534	-0.00114345	0.00065453	-1.90375e-05	0.000192971
99.522	-0.00113351	0.000657971	-1.66625e-05	0.000193428
99.7906	-0.00112398	0.000661474	-1.47375e-05	0.00019374
100.059	-0.00111521	0.000665015	-1.2625e-05	0.000194079
100.328	-0.00110567	0.000668577	-1.0225e-05	0.000194297
100.596	-0.00109753	0.000672528	-7.925e-06	0.000194738
100.865	-0.00108975	0.000676642	-5.2e-06	0.000195074
101.134	-0.00108209	0.000680816	-3.3875e-06	0.00019556
101.402	-0.00107382	0.000684708	-1.0375e-06	0.000195916
101.671	-0.00106521	0.000688785	8.125e-07	0.00019631
101.94	-0.00105503	0.000692828	3.3375e-06	0.000196796
102.208	-0.00104569	0.000696886	5.4125e-06	0.000197179
102.477	-0.00103645	0.000701265	7.875e-06	0.000197563
102.745	-0.00102276	0.000707552	1.005e-05	0.000198092
103.014	-0.00103657	0.000704248	1.23625e-05	0.000198615
103.283	-0.00104068	0.00070432	1.45625e-05	0.000199271
103.551	-0.00104385	0.000705054	1.6825e-05	0.000199851
103.82	-0.00104862	0.000705556	1.94875e-05	0.00020046
104.089	-0.00105726	0.000704683	2.21e-05	0.000201017
104.357	-0.00106414	0.000704261	2.5375e-05	0.000201761
104.626	-0.00107469	0.000702383	2.77375e-05	0.000202583
104.894	-0.0010827	0.000701473	3.04875e-05	0.000203346
105.163	-0.00109309	0.000700005	3.32375e-05	0.000204148
105.432	-0.00110359	0.000698614	3.63625e-05	0.000205144
105.7	-0.00111424	0.000697034	3.89125e-05	0.000205911
105.969	-0.00112308	0.000695597	4.17e-05	0.000206786
106.237	-0.0011333	0.000694205	4.49125e-05	0.000207651
106.506	-0.00114153	0.000693492	4.78375e-05	0.000208644
106.775	-0.00115209	0.000692812	5.05375e-05	0.000209567
107.043	-0.00116217	0.000692348	5.3775e-05	0.000210355
107.312	-0.00117158	0.000691873	5.72125e-05	0.000211513
107.581	-0.00117973	0.000690834	5.9975e-05	0.000212396
107.849	-0.00118907	0.000689624	6.3125e-05	0.000213486
108.118	-0.00119858	0.000688683	6.6075e-05	0.000214517
108.386	-0.00120789	0.000687946	6.91375e-05	0.000215512
108.655	-0.00121826	0.000686982	7.2175e-05	0.000216419
108.924	-0.0012276	0.000685919	7.50625e-05	0.000217337
109.192	-0.00123678	0.000685137	7.86625e-05	0.000218363
109.461	-0.00124753	0.000684102	8.2075e-05	0.000219418
109.73	-0.0012598	0.000682777	8.5025e-05	0.000220363
109.998	-0.00127255	0.000681695	8.82625e-05	0.00022146
110.267	-0.00128642	0.000680443	9.155e-05	0.000222625
110.535	-0.00129868	0.000679813	9.49625e-05	0.000223847
110.804	-0.00131193	0.000679386	9.84125e-05	0.000224922
111.073	-0.00132694	0.000678895	0.0001019	0.000226113
111.341	-0.00134301	0.000677978	0.000105212	0.000227347
111.61	-0.00135774	0.0006776	0.000108488	0.000228449
111.878	-0.00137325	0.000677281	0.000111838	0.000229585
112.147	-0.00138882	0.000677349	0.000115125	0.000230592
112.416	-0.00140519	0.00067756	0.000118462	0.000231649
112.684	-0.00142203	0.000677916	0.0001221	0.000232865
112.953	-0.00143975	0.000678465	0.00012575	0.000233931
113.222	-0.00145632	0.000678991	0.000129387	0.000235081
113.49	-0.0014746	0.000679473	0.000133301	0.00023659
113.759	-0.00149202	0.000680365	0.000136932	0.000237857
114.027	-0.00150736	0.000681948	0.000140897	0.000239223
114.296	-0.00152157	0.000683487	0.000144843	0.000240483
114.565	-0.00153555	0.000684577	0.000148656	0.000241854
114.833	-0.00154731	0.000686088	0.000151904	0.000243105
115.102	-0.00155852	0.000688181	0.000155881	0.000244462
115.37	-0.00157008	0.000690246	0.000159654	0.000245886
115.639	-0.00158105	0.000692891	0.000163131	0.000247342
115.908	-0.00159523	0.000695752	0.000167008	0.000248858
116.176	-0.00161004	0.000698402	0.000170381	0.000250342
116.445	-0.00162501	0.000701309	0.000174326	0.000251963
116.714	-0.00163956	0.000704529	0.000177867	0.000253564
116.982	-0.00165281	0.000707539	0.00018147	0.000255174
117.251	-0.00166433	0.000710672	0.000185512	0.000256824
117.519	-0.00167688	0.000713546	0.000189163	0.000258502
117.788	-0.0016885	0.000716819	0.000192849	0.000260155
118.057	-0.00170089	0.000720608	0.000196914	0.000261853
118.325	-0.00171195	0.000724375	0.0002003	0.000263637
118.594	-0.00172297	0.000727899	0.00020402	0.00026546
118.863	-0.00173268	0.000731621	0.000207469	0.000267308
119.131	-0.00174264	0.000735539	0.000211112	0.000269099
119.4	-0.00175408	0.000740157	0.000214633	0.000270816
119.668	-0.00176476	0.00074485	0.000218005	0.000272479
119.937	-0.00177434	0.000748576	0.000221781	0.000274252
120.206	-0.00178374	0.000752382	0.000225669	0.000275947
120.474	-0.00178881	0.000754778	0.00022928	0.00027772
120.743	-0.00179412	0.000756915	0.000233285	0.000279413
121.011	-0.00179932	0.000759711	0.000236974	0.00028111
121.28	-0.00180443	0.000762166	0.000240665	0.000282816
121.549	-0.00180789	0.000764285	0.000244443	0.000284629
121.817	-0.00181107	0.000766433	0.000248492	0.00028656
122.086	-0.00181495	0.000768507	0.000252434	0.000288509
122.355	-0.00181916	0.000771071	0.000256241	0.000290303
122.623	-0.00182256	0.00077351	0.000260359	0.000292299
122.892	-0.00182915	0.000775526	0.000264476	0.000294293
123.16	-0.00183625	0.000777621	0.000268244	0.000295918
123.429	-0.00184197	0.000780124	0.000272171	0.000297931
123.698	-0.00184805	0.000782656	0.000276114	0.000299705
123.966	-0.0018521	0.00078531	0.000280562	0.000301509
124.235	-0.00185554	0.000787534	0.000284892	0.000303454
124.504	-0.00185897	0.000789327	0.000289185	0.000305568
124.772	-0.00186221	0.000791186	0.000293537	0.000307528
125.041	-0.00186648	0.00079336	0.000298105	0.000309548
125.309	-0.00187175	0.000795329	0.000302136	0.000311666
125.578	-0.0018763	0.000797329	0.000306044	0.000313826
125.847	-0.00188217	0.000800069	0.000309732	0.000315991
126.115	-0.00188869	0.00080285	0.000313991	0.000318251
126.384	-0.00189423	0.00080548	0.000317879	0.000320425
126.652	-0.00190044	0.00080837	0.000322224	0.00032268
126.921	-0.00190669	0.000811344	0.000326501	0.000324772
127.19	-0.0019119	0.000814705	0.000330724	0.000327101
127.458	-0.001919	0.000817716	0.000334947	0.000329165
127.727	-0.00192632	0.000821004	0.000338714	0.000331438
127.996	-0.00193358	0.000823487	0.000342875	0.000333721
128.264	-0.00193957	0.000825593	0.000346854	0.000336195
128.533	-0.00194692	0.000827778	0.000350846	0.000338621
128.801	-0.00195388	0.000830299	0.000355293	0.000341235
129.07	-0.00196022	0.000832429	0.000359599	0.000343847
129.339	-0.0019649	0.000834027	0.000363684	0.000346294
129.607	-0.00197043	0.000835723	0.000367546	0.000348922
129.876	-0.00197485	0.000837672	0.000372	0.000351436
130.145	-0.00197948	0.000840172	0.000375608	0.0003539
130.413	-0.00198555	0.000842316	0.000379841	0.000356342
130.682	-0.00199035	0.000844185	0.00038367	0.000358814
130.95	-0.00199337	0.000844932	0.000387712	0.000361344
131.219	-0.00199627	0.00084583	0.000391556	0.000364044
131.488	-0.00200067	0.000847008	0.000395345	0.00036665
131.756	-0.0020054	0.000848769	0.000398774	0.000369414
132.025	-0.00201148	0.000850182	0.000403065	0.000372011
132.293	-0.00201742	0.000851168	0.000406796	0.000374655
132.562	-0.00202171	0.000851914	0.000411024	0.000377239
132.831	-0.00202678	0.000852434	0.000415166	0.000379676
133.099	-0.00203124	0.000853245	0.000419379	0.00038221
133.368	-0.00203629	0.000853864	0.000423397	0.00038485
133.637	-0.00204173	0.000854988	0.000427454	0.000387387
133.905	-0.00204618	0.000856628	0.000431722	0.000390104
134.174	-0.00205057	0.000857821	0.000435894	0.000392591
134.442	-0.00205542	0.000859644	0.000440331	0.000395401
134.711	-0.00206041	0.000861142	0.000444824	0.000398065
134.98	-0.00206535	0.000862795	0.000449578	0.000400663
135.248	-0.00206965	0.000864481	0.000454262	0.000403428
135.517	-0.00207447	0.000866367	0.000458718	0.000406112
135.786	-0.00208	0.000868124	0.000463584	0.000408822
136.054	-0.00208484	0.0008697	0.000468029	0.000411684
136.323	-0.00209004	0.000871538	0.000472622	0.000414598
136.591	-0.00209586	0.0008734	0.000477212	0.000417591
136.86	-0.00209795	0.000874058	0.000481815	0.000420535
137.129	-0.00212569	0.000886748	0.000486357	0.000423286
137.397	-0.00214652	0.000896561	0.000490979	0.000426066
137.666	-0.00216501	0.000905112	0.000495901	0.000428871
137.934	-0.00218216	0.000913356	0.000500636	0.000431694
138.203	-0.00219988	0.000922404	0.000505168	0.000434638
138.472	-0.0022175	0.000931386	0.000509853	0.000437446
138.74	-0.0022353	0.000940045	0.000514434	0.000440204
139.009	-0.00225279	0.000948873	0.0005189	0.000443142
139.278	-0.00226987	0.000957787	0.000523066	0.000445981
139.546	-0.002285	0.000965964	0.000527768	0.000448815
139.815	-0.00229583	0.000972726	0.000532142	0.000451697
140.083	-0.00230911	0.000980223	0.000536774	0.000454634
140.352	-0.00232224	0.000987467	0.00054108	0.000457566
140.621	-0.00233545	0.000994546	0.000545338	0.000460423
140.889	-0.00234945	0.00100169	0.000549712	0.000463438
141.158	-0.00236243	0.00100865	0.000554329	0.000466533
141.427	-0.00237499	0.0010148	0.000559033	0.000469506
141.695	-0.0023878	0.00102114	0.000563699	0.000472637
141.964	-0.00240109	0.00102814	0.000567935	0.00047577
142.232	-0.00241531	0.00103498	0.00057244	0.000478864
142.501	-0.00243041	0.00104175	0.000577532	0.000481892
142.77	-0.00244403	0.00104879	0.000581711	0.000484958
143.038	-0.00245838	0.00105598	0.000586383	0.000488274
143.307	-0.00247367	0.00106342	0.000591074	0.000491501
143.575	-0.00248815	0.00107055	0.000595641	0.000494468
143.844	-0.00250196	0.00107792	0.000599746	0.000497604
144.113	-0.00251584	0.00108512	0.000604356	0.000500624
144.381	-0.00252976	0.0010923	0.000608848	0.000503638
144.65	-0.00254565	0.00110054	0.00061343	0.000506682
144.919	-0.00256293	0.00111087	0.000618113	0.000509709
145.187	-0.00257992	0.00112074	0.000622854	0.000512735
145.456	-0.00259709	0.00113097	0.000627338	0.000515788
145.724	-0.00261537	0.00114184	0.000632063	0.000518862
145.993	-0.0026343	0.00115403	0.000636816	0.000521993
146.262	-0.00265355	0.001166	0.000641739	0.000525186
146.53	-0.00267749	0.0011805	0.00064651	0.000528441
146.799	-0.00270244	0.00119555	0.000651223	0.000531583
147.068	-0.00272581	0.00121004	0.000656141	0.000534734
147.336	-0.00274873	0.00122501	0.000660597	0.000537938
147.605	-0.0027711	0.00123942	0.00066487	0.000541236
147.873	-0.00279072	0.00125408	0.000669617	0.000544639
148.142	-0.00281042	0.0012686	0.000674164	0.000547804
148.411	-0.00282998	0.00128228	0.000678351	0.000550981
148.679	-0.00284945	0.00129576	0.000682619	0.000554046
148.948	-0.00286816	0.00130912	0.000687164	0.000557109
149.216	-0.0028866	0.00132306	0.000691824	0.000560407
149.485	-0.0029045	0.00133715	0.000696761	0.000563569
149.754	-0.00292205	0.00135027	0.000701292	0.000566837
150.022	-0.00294073	0.00136347	0.000705515	0.000570002
150.291	-0.00295986	0.00137661	0.000710225	0.000573208
150.56	-0.00297748	0.00138921	0.000714825	0.000576455
150.828	-0.00299487	0.00140243	0.00071941	0.00057984
151.097	-0.00301205	0.00141524	0.000724118	0.000583207
151.365	-0.0030285	0.00142822	0.000728986	0.000586452
151.634	-0.00304413	0.00144128	0.000733696	0.000589792
151.903	-0.00306115	0.00145539	0.000738141	0.000592923
152.171	-0.00307766	0.00146914	0.000742962	0.000596143
152.44	-0.00309405	0.00148246	0.00074784	0.000599299
152.709	-0.00311055	0.00149622	0.000752317	0.000602602
152.977	-0.00312987	0.00151032	0.000757396	0.000605753
153.246	-0.00315017	0.00152524	0.000762575	0.00060899
153.514	-0.00317328	0.00154137	0.000767351	0.000612344
153.783	-0.00319466	0.00155775	0.000772057	0.000615608
154.052	-0.00321545	0.00157397	0.000776752	0.000619087
154.32	-0.00323604	0.00158887	0.000781966	0.000622414
154.589	-0.00325663	0.00160319	0.000787053	0.000625727
154.857	-0.00327756	0.00161737	0.000792164	0.000629194
155.126	-0.0032989	0.00163142	0.000797232	0.000632577
155.395	-0.00332065	0.00164497	0.000802064	0.000636003
155.663	-0.0033415	0.00165838	0.000806575	0.00063947
155.932	-0.00336227	0.00167145	0.000811536	0.00064279
156.201	-0.00338147	0.00168299	0.000816214	0.000646355
156.469	-0.00339719	0.00169327	0.000821121	0.000649928
156.738	-0.00341441	0.00170421	0.000826176	0.000653375
157.006	-0.00343064	0.00171402	0.000830877	0.000657082
157.275	-0.00344612	0.00172364	0.000835936	0.000660663
157.544	-0.00346161	0.00173333	0.000840824	0.000664188
157.812	-0.00347693	0.00174279	0.00084556	0.000667724
158.081	-0.00349116	0.00175218	0.000850449	0.000671299
158.35	-0.00350662	0.00176214	0.00085577	0.000674673
158.618	-0.00352433	0.00177326	0.000860985	0.000678091
158.887	-0.00354269	0.00178467	0.000865999	0.000681667
159.155	-0.00356082	0.00179606	0.000871068	0.000685237
159.424	-0.00357901	0.00180786	0.000876232	0.000688838
159.693	-0.00359692	0.00182009	0.000881185	0.000692435
159.961	-0.00361464	0.00183105	0.00088593	0.000696164
160.23	-0.00363159	0.00184222	0.000890743	0.000699707
160.498	-0.00365051	0.00185543	0.000895612	0.000703533
160.767	-0.00366834	0.00186829	0.00090044	0.00070732
161.036	-0.00368798	0.00188266	0.000905312	0.00071121
161.304	-0.00370909	0.00189726	0.000910449	0.000715085
161.573	-0.00372993	0.00191072	0.000915392	0.000718958
161.842	-0.00375051	0.00192446	0.000920193	0.000722827
162.11	-0.00377144	0.00193829	0.000925325	0.000726603
162.379	-0.00379143	0.00195172	0.000930247	0.000730276
162.647	-0.00380999	0.00196477	0.000935138	0.00073396
162.916	-0.00382684	0.00197525	0.000939944	0.000737691
163.185	-0.00384253	0.00198478	0.000944483	0.000741486
163.453	-0.0038576	0.00199457	0.00094936	0.000745291
163.722	-0.00387194	0.00200459	0.000954143	0.000748922
163.991	-0.00388657	0.0020139	0.000958995	0.000752791
164.259	-0.00390114	0.00202184	0.00096417	0.000756653
164.528	-0.00391326	0.00202914	0.000969289	0.000760536
164.796	-0.00392664	0.00203648	0.000974377	0.000764354
165.065	-0.00393914	0.00204396	0.00097947	0.000768244
165.334	-0.00395184	0.00205098	0.000984604	0.000772348
165.602	-0.00396568	0.00205844	0.000990053	0.000776557
165.871	-0.00398008	0.00206603	0.000995565	0.000780892
166.139	-0.00399362	0.002073	0.00100127	0.000785056
166.408	-0.00400697	0.00207912	0.00100654	0.000789251
166.677	-0.00401908	0.0020842	0.00101205	0.00079335
166.945	-0.00403181	0.00209047	0.00101733	0.000797481
167.214	-0.00404327	0.00209694	0.00102236	0.000801608
167.483	-0.00405542	0.00210366	0.00102729	0.000805804
167.751	-0.00406737	0.00211005	0.00103261	0.000809898
168.02	-0.00407744	0.00211533	0.0010381	0.000813981
168.288	-0.00408822	0.00212016	0.00104309	0.00081807
168.557	-0.00409958	0.00212594	0.00104827	0.000822094
168.826	-0.00411318	0.00213287	0.00105374	0.000826305
169.094	-0.0041276	0.00213983	0.00105872	0.000830475
169.363	-0.00414017	0.00214711	0.00106393	0.000834674
169.632	-0.00415222	0.00215403	0.00106901	0.000838858
169.9	-0.00416522	0.00216161	0.00107401	0.000842942
170.169	-0.00417786	0.00216946	0.00107915	0.000847022
170.437	-0.00419138	0.00217732	0.00108425	0.000851195
170.706	-0.00420412	0.00218512	0.00108943	0.000855394
170.975	-0.00421462	0.00219175	0.00109442	0.000859638
171.243	-0.00422383	0.00219754	0.00109985	0.000863916
171.512	-0.00423319	0.00220261	0.00110526	0.000868158
171.78	-0.00424086	0.00220617	0.00111012	0.000872509
172.049	-0.00424916	0.00221013	0.00111535	0.000876766
172.318	-0.00425742	0.00221274	0.00112023	0.000881
172.586	-0.00426476	0.00221452	0.00112503	0.000885274
172.855	-0.00426768	0.00221256	0.00113041	0.000889725
173.124	-0.00427199	0.00221107	0.00113557	0.000894055
173.392	-0.0042798	0.00221328	0.00114077	0.000898427
173.661	-0.00428166	0.00221033	0.00114607	0.000902801
173.929	-0.00428849	0.00221069	0.00115122	0.00090715
174.198	-0.00429665	0.00221184	0.00115677	0.000911498
174.467	-0.00430475	0.00221275	0.00116207	0.000915742
174.735	-0.0043137	0.00221425	0.00116741	0.000920158
175.004	-0.00432432	0.00221826	0.00117288	0.000924354
175.273	-0.00433599	0.0022225	0.00117798	0.000928705
175.541	-0.00434677	0.00222673	0.00118309	0.000933169
175.81	-0.00435741	0.00223125	0.00118812	0.000937674
176.078	-0.00436829	0.0022358	0.00119332	0.000942117
176.347	-0.00437864	0.00224043	0.00119907	0.000946652
176.616	-0.00438982	0.00224525	0.00120499	0.000951154
176.884	-0.00440064	0.00225012	0.00121077	0.000955692
177.153	-0.00441166	0.00225465	0.00121635	0.000960046
177.421	-0.00442248	0.0022588	0.0012221	0.000964435
177.69	-0.00443304	0.00226213	0.00122777	0.000968876
177.959	-0.00444051	0.00226284	0.0012333	0.000973436
178.227	-0.00444563	0.00226189	0.00123906	0.000977928
178.496	-0.00445142	0.00226049	0.00124466	0.000982622
178.765	-0.00445516	0.00225785	0.00125016	0.00098731
179.033	-0.00445885	0.00225405	0.00125623	0.000991909
179.302	-0.00446109	0.00224893	0.00126224	0.000996519
179.57	-0.00446194	0.00224422	0.00126822	0.00100111
179.839	-0.00446219	0.00223944	0.00127368	0.00100574
180.108	-0.00446243	0.00223466	0.00127963	0.00101019
180.376	-0.00446334	0.00223008	0.0012855	0.00101474
180.645	-0.00446474	0.00222556	0.00129123	0.00101933
180.914	-0.00446646	0.00222138	0.00129733	0.00102379
181.182	-0.00446704	0.00221698	0.0013036	0.00102833
181.451	-0.00446802	0.00221243	0.00130974	0.0010329
181.719	-0.00446886	0.00220814	0.00131567	0.00103751
181.988	-0.0044703	0.00220454	0.0013218	0.00104232
182.257	-0.00447032	0.00219975	0.00132741	0.00104708
182.525	-0.00447079	0.0021951	0.00133317	0.00105183
182.794	-0.00447051	0.00219032	0.00133911	0.00105677
183.062	-0.00447017	0.00218544	0.00134497	0.0010616
183.331	-0.00446968	0.00218096	0.00135028	0.0010663
183.6	-0.00446902	0.00217606	0.00135606	0.00107124
183.868	-0.00446853	0.00217127	0.00136197	0.00107602
184.137	-0.00446714	0.00216669	0.00136813	0.00108066
184.406	-0.00446544	0.00216237	0.00137391	0.00108528
184.674	-0.00446319	0.00215779	0.00137954	0.00108994
184.943	-0.00446157	0.00215301	0.00138514	0.00109454
185.211	-0.00446234	0.0021493	0.00139044	0.00109906
185.48	-0.00446269	0.00214506	0.00139599	0.00110351
185.749	-0.00446147	0.00214054	0.00140144	0.0011081
186.017	-0.00446005	0.00213601	0.00140686	0.00111269
186.286	-0.00445869	0.00213131	0.00141215	0.0011173
186.555	-0.00445846	0.00212688	0.00141753	0.00112212
186.823	-0.00445841	0.00212251	0.00142267	0.00112661
187.092	-0.00445836	0.00211771	0.0014282	0.00113119
187.36	-0.00445655	0.00211384	0.00143361	0.00113564
187.629	-0.00445591	0.00210945	0.00143908	0.00114026
187.898	-0.00445632	0.00210549	0.00144429	0.00114487
188.166	-0.0044579	0.00210191	0.00144956	0.00114916
188.435	-0.00445821	0.00209821	0.00145476	0.0011537
188.703	-0.00445952	0.00209415	0.00146023	0.00115811
188.972	-0.00446052	0.00208979	0.00146537	0.00116255
189.241	-0.0044619	0.00208607	0.00147049	0.00116689
189.509	-0.00446186	0.00208232	0.00147571	0.00117149
189.778	-0.00446258	0.00207812	0.00148094	0.00117602
190.047	-0.00446383	0.00207469	0.0014863	0.0011807
190.315	-0.00446456	0.00207067	0.00149155	0.00118519
190.584	-0.00446448	0.00206722	0.00149693	0.00118986
190.852	-0.0044652	0.00206356	0.00150216	0.00119452
191.121	-0.00446611	0.00205981	0.00150731	0.00119921
191.39	-0.00446848	0.0020564	0.0015125	0.0012037
191.658	-0.00447002	0.00205307	0.00151745	0.00120826
191.927	-0.00446811	0.00204995	0.00152206	0.00121268
192.196	-0.00446836	0.00204694	0.00152713	0.00121713
192.464	-0.00446764	0.00204403	0.00153214	0.00122166
192.733	-0.00446692	0.002041	0.00153723	0.00122614
193.001	-0.00446613	0.00203796	0.00154273	0.0012307
193.27	-0.00446604	0.00203545	0.00154766	0.00123527
193.539	-0.00446625	0.00203231	0.00155268	0.00123998
193.807	-0.00446616	0.00202949	0.00155756	0.00124461
194.076	-0.00446564	0.00202699	0.00156262	0.00124909
194.344	-0.00446501	0.00202392	0.001568	0.00125364
194.613	-0.00446561	0.00202121	0.00157326	0.00125826
194.882	-0.00446568	0.0020184	0.00157886	0.00126277
195.15	-0.0044661	0.00201503	0.0015841	0.00126727
195.419	-0.00446617	0.00201176	0.00158956	0.00127162
195.688	-0.00446585	0.00200856	0.0015946	0.001276
195.956	-0.00446515	0.00200625	0.00159979	0.00128026
196.225	-0.00446426	0.00200418	0.00160475	0.00128456
196.493	-0.00446305	0.00200199	0.0016097	0.00128896
196.762	-0.00446149	0.00199976	0.00161472	0.00129329
197.031	-0.00445912	0.00199727	0.00161989	0.00129767
197.299	-0.00445648	0.00199497	0.00162503	0.001302
197.568	-0.00445273	0.00199252	0.00163031	0.00130636
197.837	-0.00444907	0.00199059	0.001634	0.00131085
198.105	-0.00444531	0.00198856	0.00163947	0.00131533
198.374	-0.00444125	0.00198691	0.00164445	0.00131958
198.642	-0.00443795	0.00198508	0.00164929	0.00132416
198.911	-0.00443834	0.00198489	0.00165428	0.00132851
199.18	-0.00443858	0.00198443	0.00165968	0.00133294
199.448	-0.00443827	0.00198432	0.00166426	0.00133739
199.717	-0.00443805	0.00198446	0.00166947	0.00134183
199.985	-0.00443522	0.00198161	0.00167416	0.00134607
200.254	-0.00443256	0.00197838	0.00167917	0.00135028
200.523	-0.00443018	0.00197495	0.00168409	0.00135472
200.791	-0.004429	0.00197185	0.00168917	0.00135903
201.06	-0.00443135	0.0019714	0.00169433	0.00136342
201.329	-0.00443497	0.00197175	0.00169936	0.00136788
201.597	-0.00443989	0.00197298	0.0017041	0.00137222
201.866	-0.0044434	0.00197363	0.00170918	0.00137647
202.134	-0.00444443	0.00197189	0.0017146	0.0013807
202.403	-0.00444378	0.00196897	0.00171976	0.00138493
202.672	-0.00444271	0.00196611	0.0017248	0.00138915
202.94	-0.004441	0.00196344	0.00172954	0.00139346
203.209	-0.00443977	0.00196083	0.00173459	0.00139772
203.478	-0.00444066	0.00195816	0.00173953	0.00140189
203.746	-0.00444197	0.00195547	0.00174459	0.00140619
204.015	-0.00444293	0.00195318	0.0017495	0.0014103
204.283	-0.00444341	0.00195108	0.00175443	0.00141464
204.552	-0.00444403	0.00194964	0.00175965	0.00141881
204.821	-0.0044462	0.00194845	0.00176439	0.00142293
205.089	-0.00444957	0.00194789	0.00177018	0.0014272
205.358	-0.00445556	0.00195034	0.0017749	0.00143143
205.626	-0.00445278	0.00194669	0.00178023	0.00143548
205.895	-0.00446224	0.00195293	0.00178488	0.00143961
206.164	-0.00447136	0.0019586	0.00178988	0.00144348
206.432	-0.00447698	0.00196141	0.00179487	0.0014476
206.701	-0.0044822	0.00196436	0.00179968	0.00145167
206.97	-0.004486	0.00196691	0.00180445	0.00145587
207.238	-0.00448807	0.00196737	0.00180948	0.00146013
207.507	-0.00448925	0.0019663	0.0018145	0.00146437
207.775	-0.00449026	0.00196502	0.00181921	0.00146848
208.044	-0.00449109	0.00196357	0.00182433	0.00147272
208.313	-0.00449116	0.00196251	0.00182953	0.00147686
208.581	-0.00449085	0.00196062	0.00183399	0.00148089
208.85	-0.00449081	0.00195933	0.00183902	0.00148503
209.119	-0.00449077	0.0019578	0.00184385	0.00148915
209.387	-0.00449059	0.00195729	0.00184913	0.00149325
209.656	-0.0044906	0.00195646	0.00185394	0.00149754
209.924	-0.00449354	0.00195651	0.0018589	0.00150168
210.193	-0.00449977	0.00195906	0.00186406	0.0015056
210.462	-0.00450338	0.00195908	0.00186928	0.00150966
210.73	-0.00450557	0.00195797	0.001874	0.00151363
210.999	-0.00450733	0.00195729	0.00187902	0.00151778
211.267	-0.00450849	0.00195645	0.00188415	0.00152179
211.536	-0.00450839	0.00195506	0.00188896	0.00152583
211.805	-0.00450762	0.00195232	0.00189386	0.00152978
212.073	-0.00450707	0.00194965	0.00189864	0.00153385
212.342	-0.00450788	0.0019486	0.00190348	0.00153794
212.611	-0.00450995	0.00194828	0.00190834	0.00154206
212.879	-0.00451109	0.00194771	0.00191334	0.00154637
213.148	-0.00450982	0.00194544	0.00191857	0.00155054
213.416	-0.004509	0.00194201	0.00192356	0.00155464
213.685	-0.00450756	0.001939	0.00192864	0.00155864
213.954	-0.00450555	0.00193689	0.00193339	0.00156276
214.222	-0.00450426	0.00193465	0.00193871	0.00156667
214.491	-0.00450202	0.00193136	0.00194348	0.00157059
214.76	-0.00449852	0.00192825	0.00194822	0.00157432
215.028	-0.00449632	0.00192488	0.00195317	0.00157814
215.297	-0.00449448	0.00192147	0.00195779	0.00158201
215.565	-0.00449273	0.00191815	0.00196233	0.00158586
215.834	-0.00449122	0.00191511	0.00196689	0.00158973
216.103	-0.00448987	0.0019123	0.00197174	0.00159369
216.371	-0.00448759	0.00190915	0.00197636	0.00159767
216.64	-0.00448155	0.00190343	0.00198077	0.00160148
216.908	-0.00448166	0.00190335	0.00198532	0.00160539
217.177	-0.00449194	0.00191192	0.00198996	0.00160919
217.446	-0.0045043	0.00192174	0.00199438	0.00161298
217.714	-0.00451543	0.00193115	0.00199906	0.00161689
217.983	-0.00452444	0.00193948	0.00200344	0.00162057
218.252	-0.00453419	0.00194866	0.00200775	0.00162431
218.52	-0.00454457	0.00195754	0.00201229	0.00162799
218.789	-0.00456307	0.00197312	0.00201643	0.00163169
219.057	-0.0045875	0.00199269	0.00202102	0.00163541
219.326	-0.00460971	0.00201132	0.00202525	0.00163922
219.595	-0.00463	0.00202826	0.00202974	0.00164284
219.863	-0.00465058	0.00204448	0.00203395	0.00164654
220.132	-0.00467261	0.00206171	0.00203807	0.00165011
220.401	-0.00469618	0.00208034	0.00204225	0.00165368
220.669	-0.00471888	0.00209845	0.00204662	0.00165733
220.938	-0.00474199	0.00211756	0.00205105	0.00166116
221.206	-0.00476493	0.00213627	0.00205535	0.00166472
221.475	-0.00478653	0.00215487	0.00205986	0.00166832
221.744	-0.0048092	0.00217335	0.00206426	0.00167202
222.012	-0.00483232	0.00219129	0.00206826	0.00167564
222.281	-0.00485276	0.00220758	0.00207262	0.00167922
222.549	-0.00487441	0.00222467	0.00207707	0.00168273
222.818	-0.00489595	0.00224149	0.00208142	0.00168647
223.087	-0.00491713	0.00225791	0.00208598	0.00169011
223.355	-0.00493781	0.00227476	0.00209033	0.00169393
223.624	-0.00495908	0.00229039	0.00209435	0.0016977
223.893	-0.00498445	0.00230993	0.00209877	0.00170142
224.161	-0.00498486	0.00230741	0.00210316	0.00170495
224.43	-0.00499384	0.00231262	0.0021076	0.00170842
224.698	-0.00500618	0.002321	0.00211179	0.00171189
224.967	-0.00501773	0.0023302	0.00211621	0.00171544
225.236	-0.00502685	0.00233852	0.00212025	0.00171898
225.504	-0.00503518	0.00234679	0.00212453	0.00172238
225.773	-0.00504539	0.0023561	0.0021286	0.00172581
226.042	-0.00505595	0.00236621	0.00213301	0.00172933
226.31	-0.00506576	0.00237554	0.00213674	0.00173279
226.579	-0.00507504	0.00238473	0.00214061	0.00173617
226.847	-0.00508659	0.00239387	0.00214444	0.00173965
227.116	-0.00509815	0.00240275	0.00214862	0.00174316
227.385	-0.00510689	0.00241137	0.00215272	0.00174676
227.653	-0.00511708	0.00242012	0.00215651	0.00175021
227.922	-0.00512364	0.00242841	0.00216061	0.00175369
228.19	-0.00513095	0.00243621	0.00216443	0.00175712
228.459	-0.00514064	0.0024448	0.00216826	0.00176049
228.728	-0.00515171	0.00245242	0.00217198	0.00176396
228.996	-0.00516195	0.00245957	0.0021758	0.00176726
229.265	-0.00517087	0.00246705	0.00217981	0.00177058
229.534	-0.00517962	0.0024751	0.00218384	0.00177404
229.802	-0.00518734	0.00248281	0.00218751	0.00177757
230.071	-0.00519715	0.00249106	0.00219189	0.00178107
230.339	-0.00520815	0.00250052	0.00219579	0.00178464
230.608	-0.00521955	0.00251009	0.00219988	0.00178808
230.877	-0.00522918	0.00251852	0.00220389	0.00179159
231.145	-0.005239	0.00252673	0.00220793	0.00179519
231.414	-0.00524835	0.00253416	0.00221186	0.00179851
231.683	-0.00525681	0.00254053	0.00221592	0.00180196
231.951	-0.00526401	0.00254602	0.00222001	0.00180551
232.22	-0.00527059	0.00255141	0.00222436	0.00180902
232.488	-0.00527513	0.00255547	0.00222847	0.00181272
232.757	-0.00527999	0.00255967	0.00223293	0.0018164
233.026	-0.00528718	0.00256541	0.00223719	0.00182011
233.294	-0.00529342	0.00257094	0.00224127	0.0018239
233.563	-0.00529869	0.00257552	0.00224545	0.00182751
233.831	-0.00530459	0.00257983	0.00224962	0.001831
234.1	-0.00530923	0.00258398	0.00225316	0.00183424
234.369	-0.00531375	0.00258832	0.00225698	0.00183755
234.637	-0.00531765	0.00259254	0.00226075	0.0018407
234.906	-0.00532178	0.00259638	0.0022645	0.00184389
235.175	-0.00532774	0.00260031	0.00226791	0.00184717
235.443	-0.00533331	0.00260453	0.00227136	0.00185055
235.712	-0.00533904	0.00260965	0.00227516	0.00185378
235.98	-0.00534611	0.00261653	0.0022794	0.00185715
236.249	-0.00535336	0.00262355	0.00228291	0.00186066
236.518	-0.0053591	0.00262936	0.00228662	0.00186377
236.786	-0.00536351	0.00263446	0.00229048	0.00186707
237.055	-0.00536656	0.00263896	0.00229423	0.00187039
237.324	-0.00537089	0.00264337	0.00229785	0.00187376
237.592	-0.00537655	0.00264752	0.00230182	0.00187721
237.861	-0.00538201	0.00265147	0.00230544	0.00188048
238.129	-0.0053884	0.00265701	0.00230946	0.00188386
238.398	-0.0053943	0.00266238	0.00231303	0.00188717
238.667	-0.0053997	0.00266793	0.00231622	0.00189051
238.935	-0.00540667	0.00267336	0.00231982	0.00189376
239.204	-0.00541321	0.00267745	0.00232351	0.00189701
239.472	-0.00541936	0.00268111	0.00232721	0.00190005
239.741	-0.00542576	0.00268502	0.00233091	0.00190319
240.01	-0.00543311	0.00268904	0.00233488	0.0019062
240.278	-0.00544059	0.00269268	0.00233857	0.00190933
240.547	-0.00544701	0.00269599	0.00234231	0.00191255
240.816	-0.00545288	0.00269911	0.00234637	0.00191578
241.084	-0.00545916	0.00270239	0.00235036	0.00191876
241.353	-0.00546331	0.00270546	0.00235381	0.00192209
241.621	-0.00546738	0.00270842	0.00235776	0.00192535
241.89	-0.00547219	0.00271142	0.00236115	0.00192841
242.159	-0.00547568	0.0027142	0.00236483	0.00193158
242.427	-0.00547924	0.00271702	0.00236837	0.00193484
242.696	-0.00548429	0.00272049	0.00237251	0.00193809
242.965	-0.00549009	0.00272376	0.00237624	0.00194129
243.233	-0.00549413	0.00272619	0.00238007	0.00194443
243.502	-0.00549841	0.00272823	0.00238406	0.00194754
243.77	-0.00550308	0.00273055	0.00238772	0.00195057
244.039	-0.00550616	0.00273349	0.00239128	0.00195363
244.308	-0.00550812	0.00273645	0.00239535	0.00195699
244.576	-0.00551151	0.0027387	0.00239899	0.00196004
244.845	-0.00551419	0.00274105	0.00240255	0.00196319
245.113	-0.00551779	0.00274314	0.00240605	0.00196644
245.382	-0.00552279	0.00274652	0.00240938	0.00196962
245.651	-0.00552868	0.0027499	0.002413	0.00197277
245.919	-0.0055362	0.0027533	0.00241652	0.0019761
246.188	-0.00554143	0.00275683	0.00241921	0.00197925
246.457	-0.00554663	0.00276012	0.00242249	0.00198248
246.725	-0.00555067	0.0027624	0.00242644	0.00198582
246.994	-0.00555242	0.00276269	0.00243023	0.00198895
247.262	-0.00555313	0.00276105	0.00243394	0.00199212
247.531	-0.00555516	0.00275987	0.00243767	0.00199526
247.8	-0.00555785	0.00275904	0.00244117	0.00199847
248.068	-0.00556036	0.00275869	0.00244445	0.00200181
248.337	-0.00556273	0.00275821	0.00244772	0.0020052
248.606	-0.00556297	0.00275703	0.00245118	0.00200858
248.874	-0.00556305	0.00275568	0.00245541	0.00201195
249.143	-0.00556377	0.00275612	0.00245908	0.00201529
249.411	-0.00556541	0.00275728	0.00246273	0.00201865
249.68	-0.00556687	0.00275936	0.0024661	0.00202188
249.949	-0.00556917	0.00276111	0.00246972	0.00202494
250.217	-0.0055729	0.00276316	0.00247299	0.00202794
250.486	-0.00557813	0.00276603	0.00247685	0.00203097
250.754	-0.00558254	0.00276922	0.00248061	0.00203374
251.023	-0.00558751	0.00277256	0.00248382	0.00203692
251.292	-0.00559283	0.0027756	0.00248765	0.00204009
251.56	-0.0055971	0.00277961	0.00249131	0.00204313
251.829	-0.0056026	0.00278378	0.00249534	0.00204619
252.098	-0.00560944	0.00278975	0.00249908	0.00204923
252.366	-0.00561384	0.00279379	0.00250316	0.00205226
252.635	-0.00561625	0.00279658	0.00250739	0.00205529
252.903	-0.00561329	0.00279454	0.00251175	0.00205805
253.172	-0.00560926	0.00279185	0.00251569	0.00206111
253.441	-0.00560565	0.00278958	0.00251984	0.00206424
253.709	-0.00560378	0.00278812	0.00252362	0.00206723
253.978	-0.00560209	0.00278721	0.00252823	0.00207047
254.247	-0.00560097	0.00278665	0.00253195	0.00207372
254.515	-0.00560084	0.00278645	0.00253585	0.00207707
254.784	-0.0056003	0.00278618	0.00253996	0.00208044
255.052	-0.00560049	0.00278574	0.00254435	0.00208372
255.321	-0.00560146	0.00278618	0.0025486	0.00208693
255.59	-0.00560265	0.00278698	0.00255238	0.00209001
255.858	-0.0056042	0.00278822	0.00255619	0.00209318
256.127	-0.00560556	0.00278939	0.00256006	0.00209636
256.395	-0.00560802	0.00279111	0.00256326	0.00209935
256.664	-0.00561107	0.00279345	0.0025667	0.00210241
256.933	-0.0056162	0.00279762	0.00257052	0.00210559
257.201	-0.00562393	0.00280405	0.00257395	0.00210857
257.47	-0.0056324	0.0028111	0.00257735	0.00211154
257.739	-0.00564034	0.00281863	0.00258121	0.00211455
258.007	-0.00565542	0.00283123	0.00258472	0.00211763
258.276	-0.00564746	0.00282416	0.00258834	0.00212075
258.544	-0.00564659	0.00282362	0.00259218	0.00212394
258.813	-0.00564826	0.00282501	0.00259568	0.00212718
259.082	-0.00565289	0.00282748	0.00259882	0.00213022
259.35	-0.00565717	0.00283012	0.00260177	0.00213327
259.619	-0.00566165	0.00283281	0.00260521	0.00213642
259.888	-0.00566661	0.00283642	0.00260875	0.00213966
260.156	-0.00567243	0.00283926	0.00261242	0.00214278
260.425	-0.00567804	0.00284249	0.00261592	0.00214586
260.693	-0.00568487	0.00284705	0.00261964	0.00214909
260.962	-0.00569532	0.00285461	0.00262375	0.00215229
261.231	-0.00570269	0.00286052	0.00262724	0.00215546
261.499	-0.00571123	0.00286666	0.00263096	0.00215854
261.768	-0.00572027	0.0028734	0.0026346	0.00216154
262.036	-0.0057291	0.00288046	0.00263834	0.00216449
262.305	-0.00573748	0.00288793	0.00264206	0.00216751
262.574	-0.00574581	0.00289529	0.00264574	0.00217044
262.842	-0.00575326	0.00290193	0.00264957	0.00217333
263.111	-0.00576207	0.00290836	0.0026534	0.00217632
263.38	-0.00577051	0.00291512	0.00265728	0.00217921
263.648	-0.00577804	0.00292161	0.00266063	0.00218211
263.917	-0.00578431	0.00292732	0.00266456	0.00218502
264.185	-0.00579099	0.00293383	0.00266842	0.0021878
264.454	-0.00579671	0.00294049	0.0026721	0.0021905
264.723	-0.00580197	0.00294678	0.00267673	0.00219362
264.991	-0.00580688	0.00295268	0.0026811	0.00219689
265.26	-0.00581334	0.00295905	0.00268506	0.00220015
265.529	-0.00582213	0.00296596	0.00268918	0.00220342
265.797	-0.00583115	0.00297185	0.00269342	0.00220668
266.066	-0.00583834	0.00297562	0.00269751	0.00220994
266.334	-0.0058466	0.00298011	0.00270181	0.00221328
266.603	-0.0058535	0.0029842	0.00270573	0.00221654
266.872	-0.00585989	0.0029867	0.00270955	0.00221963
267.14	-0.00586662	0.00298911	0.00271355	0.00222278
267.409	-0.00587464	0.00299265	0.00271742	0.0022258
267.677	-0.00588012	0.00299494	0.0027213	0.00222881
267.946	-0.00588497	0.00299711	0.00272539	0.00223181
268.215	-0.00588797	0.00299851	0.00272911	0.00223474
268.483	-0.00588664	0.00299868	0.00273344	0.00223769
268.752	-0.0058838	0.00299821	0.00273722	0.00224067
269.021	-0.00587965	0.00299704	0.0027416	0.0022437
269.289	-0.00587598	0.00299442	0.00274548	0.00224667
269.558	-0.00587178	0.00299163	0.00274979	0.00224992
269.826	-0.00586811	0.00298984	0.00275388	0.00225305
270.095	-0.00586539	0.00298863	0.00275787	0.00225627
270.364	-0.0058624	0.00298615	0.002762	0.00225924
270.632	-0.00585973	0.00298383	0.00276577	0.00226226
270.901	-0.00585785	0.00298202	0.00276966	0.00226535
271.17	-0.00585553	0.00297999	0.002774	0.00226846
271.438	-0.00585384	0.00297801	0.00277817	0.00227169
271.707	-0.00585136	0.00297563	0.00278239	0.00227486
271.975	-0.00585	0.00297258	0.00278617	0.00227809
272.244	-0.00584761	0.00296936	0.00279062	0.00228113
272.513	-0.00584389	0.0029653	0.00279474	0.00228432
272.781	-0.00583821	0.0029602	0.00279892	0.00228752
273.05	-0.00582958	0.00295181	0.0028033	0.00229079
273.318	-0.00582185	0.0029442	0.00280745	0.00229393
273.587	-0.00581388	0.00293576	0.00281164	0.0022971
273.856	-0.00580527	0.00292627	0.00281578	0.00230016
274.124	-0.0057964	0.00291679	0.00281986	0.00230333
274.393	-0.00578614	0.0029062	0.00282368	0.00230642
274.662	-0.00577528	0.00289448	0.00282783	0.00230959
274.93	-0.00576597	0.00288291	0.00283178	0.00231266
275.199	-0.0057569	0.0028715	0.00283586	0.00231564
275.467	-0.00574674	0.00285953	0.00283998	0.00231891
275.736	-0.00573535	0.00284768	0.00284411	0.00232209
276.005	-0.00572276	0.0028363	0.0028481	0.00232529
276.273	-0.00570844	0.002824	0.00285237	0.00232856
276.542	-0.00569293	0.00281152	0.00285656	0.00233182
276.811	-0.00567857	0.0028003	0.00286131	0.00233503
277.079	-0.00566703	0.00279034	0.00286563	0.00233814
277.348	-0.00565881	0.00278225	0.00286968	0.00234138
277.616	-0.00565076	0.00277476	0.002874	0.00234452
277.885	-0.00564229	0.00276736	0.00287801	0.00234777
278.154	-0.00563549	0.00276135	0.00288247	0.00235091
278.422	-0.00563159	0.00275735	0.00288668	0.00235423
278.691	-0.00562722	0.00275337	0.00289161	0.00235743
278.959	-0.00562308	0.00274976	0.00289616	0.00236085
279.228	-0.00561862	0.00274653	0.0029006	0.00236421
279.497	-0.0056114	0.00274163	0.00290462	0.00236772
279.765	-0.00560187	0.00273484	0.00290855	0.00237109
280.034	-0.00559116	0.00272651	0.0029126	0.0023744
280.303	-0.00558003	0.00271716	0.00291661	0.0023779
280.571	-0.00557085	0.00270902	0.0029208	0.00238116
280.84	-0.00556237	0.00270071	0.00292512	0.00238457
281.108	-0.00555334	0.00269257	0.0029295	0.00238793
281.377	-0.00554485	0.00268384	0.00293407	0.00239141
281.646	-0.00553328	0.0026724	0.00293872	0.00239484
281.914	-0.00552152	0.00266125	0.00294353	0.00239828
282.183	-0.00550646	0.00264799	0.00294822	0.00240158
282.452	-0.00549017	0.00263467	0.00295312	0.00240488
282.72	-0.00547342	0.00262149	0.00295733	0.00240818
282.989	-0.00545493	0.0026072	0.00296189	0.00241142
283.257	-0.00543528	0.00259269	0.00296653	0.00241478
283.526	-0.00541714	0.00257796	0.00297118	0.00241839
283.795	-0.00540117	0.00256315	0.00297621	0.00242188
284.063	-0.00538587	0.00255053	0.0029805	0.00242506
284.332	-0.00537102	0.00253827	0.00298552	0.00242859
284.6	-0.00535639	0.00252587	0.00299028	0.00243208
284.869	-0.00534059	0.00251231	0.00299527	0.00243549
285.138	-0.00532573	0.00250035	0.00299994	0.00243888
285.406	-0.00531174	0.0024888	0.00300452	0.0024422
285.675	-0.00529997	0.00247804	0.00300885	0.00244539
285.944	-0.0052876	0.00246797	0.00301348	0.00244875
286.212	-0.00527491	0.00245723	0.00301778	0.00245208
286.481	-0.00526301	0.00244649	0.00302223	0.0024553
286.749	-0.00524944	0.00243429	0.00302648	0.00245858
287.018	-0.0052342	0.00242135	0.00303108	0.00246195
287.287	-0.00521883	0.00240878	0.00303578	0.00246544
287.555	-0.00520501	0.0023973	0.00304055	0.00246889
287.824	-0.00519167	0.00238644	0.00304534	0.00247222
288.092	-0.005178	0.00237483	0.00305009	0.00247539
288.361	-0.00516443	0.00236284	0.00305482	0.00247857
288.63	-0.0051503	0.00235024	0.00305983	0.00248184
288.898	-0.00513739	0.00233776	0.00306488	0.00248504
289.167	-0.00512531	0.00232642	0.00306972	0.00248835
289.436	-0.00511163	0.00231417	0.0030742	0.00249173
289.704	-0.00509504	0.00229887	0.00307939	0.00249541
289.973	-0.005076	0.00228281	0.00308429	0.00249877
290.241	-0.0050566	0.00226626	0.00308937	0.00250209
290.51	-0.00504007	0.00225016	0.00309456	0.00250565
290.779	-0.00502381	0.00223412	0.00309978	0.00250915
291.047	-0.00500557	0.00221716	0.0031047	0.0025127
291.316	-0.0049872	0.00220042	0.00310972	0.002516
291.585	-0.00496768	0.0021827	0.00311475	0.00251959
291.853	-0.00494967	0.00216624	0.00311954	0.00252295
292.122	-0.00493488	0.00215138	0.0031244	0.00252628
292.39	-0.00492164	0.00213692	0.00312931	0.00252968
292.659	-0.00490839	0.00212318	0.00313433	0.00253317
292.928	-0.00489387	0.00210901	0.00313904	0.00253656
293.196	-0.00487745	0.00209385	0.00314369	0.00254009
293.465	-0.00486144	0.00207941	0.0031489	0.00254357
293.733	-0.00484799	0.00206561	0.00315385	0.00254709
294.002	-0.00483842	0.00205589	0.00315869	0.00255065
294.271	-0.00482899	0.00204621	0.00316409	0.00255416
294.539	-0.00481616	0.00203305	0.00316915	0.00255794
294.808	-0.00481032	0.00202521	0.00317399	0.00256168
295.077	-0.00480022	0.00201384	0.00317943	0.00256542
295.345	-0.00478657	0.00200153	0.00318475	0.00256918
295.614	-0.00477298	0.00198935	0.00318998	0.00257293
295.882	-0.0047582	0.00197698	0.00319499	0.00257664
296.151	-0.004742	0.00196204	0.00320025	0.00258045
296.42	-0.00472502	0.00194688	0.00320541	0.00258405
296.688	-0.00470776	0.00193166	0.00321104	0.00258779
296.957	-0.00469046	0.0019168	0.00321655	0.00259132
297.226	-0.00467357	0.00190226	0.00322198	0.00259504
297.494	-0.00465745	0.00188809	0.00322699	0.00259882
297.763	-0.00463981	0.00187301	0.00323271	0.00260251
298.031	-0.00462241	0.00185779	0.00323818	0.00260629
298.3	-0.00460365	0.0018429	0.0032432	0.00261018
298.569	-0.00458571	0.00182826	0.0032489	0.00261408
298.837	-0.004566	0.00181312	0.0032542	0.00261807
299.106	-0.00454807	0.00179917	0.00325974	0.00262189
299.374	-0.0045309	0.00178527	0.0032653	0.00262566
299.643	-0.00451294	0.00177139	0.00327126	0.00262938
299.912	-0.00449727	0.00175887	0.00327667	0.00263293
300.18	-0.00448177	0.0017467	0.00328176	0.0026364
300.449	-0.00446853	0.00173588	0.00328724	0.00264002
300.718	-0.00445474	0.00172411	0.00329252	0.00264375
300.986	-0.00444129	0.0017124	0.00329826	0.00264746
301.255	-0.00442708	0.00170066	0.00330369	0.00265137
301.523	-0.00441247	0.0016895	0.00330916	0.00265532
301.792	-0.00439774	0.00167836	0.00331454	0.00265924
302.061	-0.00438243	0.00166733	0.00332	0.00266335
302.329	-0.0043679	0.00165712	0.00332538	0.00266734
302.598	-0.00435416	0.00164661	0.00333097	0.00267114
302.867	-0.00434083	0.00163576	0.00333632	0.00267518
303.135	-0.00432534	0.00162404	0.0033416	0.00267898
303.404	-0.00431001	0.0016121	0.0033471	0.00268268
303.672	-0.00429283	0.00159936	0.00335257	0.00268652
303.941	-0.0042761	0.00158737	0.00335818	0.00269016
304.21	-0.00425812	0.00157441	0.00336377	0.00269402
304.478	-0.00424184	0.00156198	0.00336922	0.00269792
304.747	-0.00422663	0.00155	0.00337476	0.00270175
305.015	-0.00421047	0.00153882	0.0033803	0.00270545
305.284	-0.00419494	0.00152756	0.00338571	0.00270919
305.553	-0.00418046	0.00151608	0.00339173	0.00271315
305.821	-0.00416607	0.00150534	0.0033972	0.002717
306.09	-0.00415264	0.00149579	0.00340331	0.00272085
306.359	-0.00413958	0.00148685	0.00340892	0.00272476
306.627	-0.004126	0.00147832	0.00341485	0.00272885
306.896	-0.00411296	0.00146987	0.0034208	0.00273279
307.164	-0.0041002	0.00146206	0.00342622	0.00273665
307.433	-0.00408769	0.00145453	0.00343181	0.00274071
307.702	-0.00407418	0.00144634	0.00343746	0.00274451
307.97	-0.00406068	0.00143781	0.00344329	0.00274859
308.239	-0.00404818	0.00142973	0.003449	0.00275273
308.508	-0.00403706	0.00142198	0.00345453	0.00275674
308.776	-0.0040261	0.0014148	0.00345999	0.00276081
309.045	-0.00401626	0.00140845	0.00346594	0.00276514
309.313	-0.00400453	0.00140129	0.0034724	0.00276963
309.582	-0.00399273	0.00139323	0.00347807	0.00277398
309.851	-0.00398273	0.00138743	0.00348383	0.00277843
310.119	-0.00397466	0.00138296	0.00348995	0.00278271
310.388	-0.00396525	0.00137827	0.00349599	0.00278699
310.656	-0.00395666	0.00137378	0.00350153	0.00279117
310.925	-0.00394693	0.00136937	0.00350755	0.00279537
311.194	-0.00393866	0.00136543	0.00351333	0.0027996
311.462	-0.00392936	0.00136085	0.00351938	0.00280395
311.731	-0.0039216	0.00135599	0.0035254	0.00280816
312	-0.00391414	0.00135159	0.00353098	0.00281229
312.268	-0.00390878	0.00134869	0.0035368	0.00281642
312.537	-0.00390342	0.00134635	0.00354268	0.00282059
312.805	-0.00389786	0.00134338	0.00354862	0.00282492
313.074	-0.00389528	0.0013414	0.00355495	0.00282926
313.343	-0.00389034	0.00133881	0.00356094	0.00283358
313.611	-0.00388625	0.00133646	0.00356689	0.00283796
313.88	-0.00388196	0.0013342	0.00357278	0.00284229
314.149	-0.00387867	0.00133243	0.00357871	0.00284652
314.417	-0.00387663	0.00133089	0.00358473	0.00285084
314.686	-0.00387493	0.00132948	0.00359102	0.00285509
314.954	-0.00387154	0.00132683	0.00359722	0.00285925
315.223	-0.00386687	0.00132342	0.00360389	0.00286357
315.492	-0.00386364	0.00132106	0.00361023	0.00286788
315.76	-0.00386146	0.00131858	0.0036166	0.00287206
316.029	-0.00385917	0.00131657	0.00362262	0.0028764
316.297	-0.00385724	0.00131521	0.00362892	0.00288068
316.566	-0.00385459	0.00131364	0.00363518	0.00288522
316.835	-0.00384997	0.00131083	0.00364153	0.00288987
317.103	-0.00384611	0.00130863	0.00364816	0.00289452
317.372	-0.00384214	0.0013063	0.00365451	0.00289924
317.641	-0.00383875	0.00130399	0.00366144	0.00290401
317.909	-0.00383676	0.00130225	0.00366844	0.0029086
318.178	-0.00383612	0.00130077	0.00367514	0.0029133
318.446	-0.00383417	0.00129897	0.00368142	0.00291789
318.715	-0.00383184	0.00129731	0.00368798	0.00292268
318.984	-0.00383133	0.00129577	0.00369507	0.00292734
319.252	-0.00383398	0.00129614	0.00370181	0.0029318
319.521	-0.00383816	0.00129685	0.00370859	0.0029366
319.79	-0.00384303	0.00129783	0.0037156	0.00294101
320.058	-0.00384784	0.00129896	0.00372244	0.00294567
320.327	-0.0038527	0.0013001	0.00372888	0.00295032
320.595	-0.00385877	0.00130191	0.00373588	0.00295508
320.864	-0.0038642	0.0013042	0.0037424	0.00295986
321.133	-0.0038699	0.00130656	0.00374924	0.00296474
321.401	-0.00387429	0.00130958	0.00375547	0.00296956
321.67	-0.00387801	0.00131261	0.00376214	0.00297437
321.938	-0.00388208	0.00131594	0.00376905	0.00297917
322.207	-0.00388534	0.00131911	0.00377585	0.00298393
322.476	-0.00388933	0.00132241	0.00378265	0.00298863
322.744	-0.0038942	0.00132574	0.00378949	0.00299335
323.013	-0.00390021	0.00132902	0.00379661	0.0029984
323.282	-0.00390624	0.00133267	0.00380325	0.00300341
323.55	-0.00391263	0.00133614	0.00381003	0.00300839
323.819	-0.0039178	0.00133908	0.00381676	0.00301333
324.087	-0.00392332	0.00134215	0.00382397	0.00301816
324.356	-0.00392919	0.00134546	0.00383095	0.00302307
324.625	-0.00393409	0.00134878	0.00383786	0.00302802
324.893	-0.003939	0.00135267	0.00384485	0.00303273
325.162	-0.00394481	0.00135649	0.00385167	0.0030377
325.431	-0.00395053	0.00136022	0.0038588	0.00304264
325.699	-0.0039567	0.00136454	0.00386581	0.00304761
325.968	-0.00396263	0.00136838	0.00387277	0.00305274
326.236	-0.0039686	0.00137278	0.00387923	0.00305784
326.505	-0.00397735	0.00137779	0.00388613	0.00306295
326.774	-0.00398853	0.00138417	0.00389362	0.00306808
327.042	-0.0039905	0.00138501	0.00390055	0.00307327
327.311	-0.00399469	0.00138774	0.00390757	0.00307865
327.579	-0.00400288	0.00139252	0.00391487	0.0030838
327.848	-0.00401274	0.00139757	0.00392175	0.00308912
328.117	-0.00402319	0.00140256	0.00392911	0.00309434
328.385	-0.00403246	0.00140742	0.00393625	0.0030994
328.654	-0.00404174	0.00141268	0.00394309	0.00310458
328.923	-0.00405161	0.00141813	0.00395038	0.00310968
329.191	-0.00406148	0.00142351	0.00395741	0.00311495
329.46	-0.00407202	0.00142891	0.00396517	0.00312034
329.728	-0.00408218	0.00143423	0.00397258	0.00312563
329.997	-0.00409096	0.00143898	0.00397981	0.00313095
330.266	-0.00409915	0.00144372	0.00398687	0.0031362
330.534	-0.00410864	0.00144809	0.00399349	0.00314145
330.803	-0.00411821	0.00145233	0.00400077	0.00314673
331.072	-0.00412616	0.00145632	0.00400746	0.00315187
331.34	-0.00413067	0.00145856	0.0040147	0.00315731
331.609	-0.00413801	0.00146263	0.00402149	0.00316243
331.877	-0.00414678	0.001468	0.00402876	0.00316778
332.146	-0.00415654	0.00147335	0.00403574	0.00317304
332.415	-0.00416704	0.00147872	0.00404273	0.00317827
332.683	-0.00417784	0.00148444	0.00404977	0.00318356
332.952	-0.00419141	0.00149224	0.00405638	0.00318896
333.22	-0.00420318	0.00149902	0.00406329	0.00319434
333.489	-0.00421513	0.00150579	0.00407043	0.0031996
333.758	-0.00422668	0.00151236	0.00407736	0.00320493
334.026	-0.00423845	0.00151928	0.00408437	0.00320998
334.295	-0.00425072	0.00152656	0.00409132	0.00321517
334.564	-0.00426397	0.00153502	0.00409846	0.00322035
334.832	-0.00427785	0.00154382	0.00410517	0.00322557
335.101	-0.00429118	0.00155218	0.00411229	0.00323059
335.369	-0.00430446	0.00156046	0.00411883	0.00323608
335.638	-0.00431892	0.00156974	0.00412572	0.00324147
335.907	-0.00433426	0.00157879	0.00413322	0.00324715
336.175	-0.00434865	0.00158829	0.00414002	0.00325274
336.444	-0.00436277	0.00159796	0.00414685	0.00325818
336.713	-0.00437745	0.00160766	0.00415392	0.00326374
336.981	-0.00439274	0.00161756	0.00416096	0.00326913
337.25	-0.00440811	0.00162757	0.00416795	0.00327451
337.518	-0.00442234	0.00163754	0.00417483	0.00327999
337.787	-0.00443961	0.00164999	0.00418189	0.00328559
338.056	-0.0044509	0.00165795	0.00418894	0.00329091
338.324	-0.00445262	0.00165908	0.00419621	0.00329637
338.593	-0.00445239	0.00165879	0.00420319	0.00330185
338.861	-0.00445303	0.00165865	0.00421002	0.00330719
339.13	-0.00445385	0.00165864	0.00421709	0.00331265
339.399	-0.00445256	0.00165754	0.00422438	0.0033181
339.667	-0.00445163	0.00165695	0.00423165	0.00332385
339.936	-0.00444901	0.00165618	0.00423896	0.00332947
340.205	-0.00444672	0.00165543	0.00424611	0.00333532
340.473	-0.00444612	0.0016552	0.00425377	0.00334124
340.742	-0.00444738	0.00165501	0.00426125	0.00334707
341.01	-0.0044477	0.00165444	0.00426869	0.00335284
341.279	-0.00444805	0.00165392	0.00427613	0.00335881
341.548	-0.0044469	0.00165279	0.00428376	0.0033648
341.816	-0.00444745	0.00165238	0.00429109	0.00337079
342.085	-0.00444771	0.00165187	0.00429856	0.00337661
342.354	-0.00444732	0.00165136	0.00430612	0.00338258
342.622	-0.0044483	0.00165123	0.0043134	0.00338852
342.891	-0.00444693	0.00165071	0.00432058	0.00339435
343.159	-0.00444545	0.00165091	0.00432779	0.00340021
343.428	-0.0044462	0.00165228	0.00433493	0.00340607
343.697	-0.00444643	0.00165348	0.00434179	0.00341193
343.965	-0.00444726	0.00165469	0.00434873	0.00341784
344.234	-0.00444874	0.00165577	0.00435559	0.00342345
344.502	-0.00445064	0.00165633	0.00436258	0.00342908
344.771	-0.00445135	0.00165782	0.00436961	0.00343465
345.04	-0.00445251	0.00165938	0.00437686	0.00344053
345.308	-0.00445269	0.00166074	0.0043841	0.00344657
345.577	-0.00445291	0.00166231	0.00439197	0.00345271
345.846	-0.00445195	0.00166307	0.00439943	0.00345896
346.114	-0.00445039	0.00166325	0.00440675	0.0034651
346.383	-0.00445149	0.00166362	0.00441433	0.00347118
346.651	-0.00445413	0.00166487	0.00442146	0.00347723
346.92	-0.00445583	0.00166572	0.0044286	0.00348323
347.189	-0.00445732	0.00166624	0.00443561	0.00348904
347.457	-0.00445927	0.00166709	0.00444306	0.00349487
347.726	-0.00446103	0.00166723	0.0044507	0.00350094
347.995	-0.00446074	0.00166697	0.00445815	0.00350704
348.263	-0.00446168	0.00166746	0.00446619	0.00351317
348.532	-0.00446281	0.00166714	0.00447364	0.00351914
348.8	-0.0044656	0.00166802	0.00448107	0.00352508
349.069	-0.00446948	0.00166869	0.00448863	0.00353122
349.338	-0.00447362	0.00166981	0.00449597	0.00353709
349.606	-0.00447644	0.00167093	0.00450417	0.00354325
349.875	-0.00447911	0.00167255	0.00451178	0.00354914
350.143	-0.00448174	0.00167397	0.00451956	0.00355537
350.412	-0.00448431	0.00167495	0.00452719	0.00356151
350.681	-0.00448697	0.00167588	0.00453513	0.0035677
350.949	-0.00449042	0.0016769	0.00454317	0.00357406
351.218	-0.00449146	0.00167662	0.00455076	0.00358035
351.487	-0.00449168	0.00167512	0.00455806	0.00358643
351.755	-0.00448937	0.00167315	0.00456549	0.00359282
352.024	-0.00448842	0.00167138	0.00457375	0.00359915
352.292	-0.00448676	0.00166946	0.00458175	0.00360557
352.561	-0.00448553	0.00166762	0.00458984	0.00361213
352.83	-0.00448516	0.00166594	0.00459794	0.00361845
353.098	-0.00448426	0.00166483	0.00460587	0.00362476
353.367	-0.00448286	0.00166318	0.0046135	0.00363105
353.636	-0.00448282	0.00166194	0.00462135	0.00363718
353.904	-0.00448283	0.00166003	0.00462872	0.00364343
354.173	-0.00448054	0.00165697	0.00463631	0.00364941
354.441	-0.00447838	0.00165405	0.00464376	0.00365546
354.71	-0.00447638	0.00165119	0.00465146	0.00366177
354.979	-0.00447117	0.001648	0.00465908	0.00366824
355.247	-0.00446617	0.00164457	0.00466714	0.0036747
355.516	-0.00446066	0.00164096	0.00467532	0.00368138
355.784	-0.00445497	0.00163702	0.00468395	0.00368822
356.053	-0.00444997	0.00163317	0.00469203	0.00369498
356.322	-0.00444407	0.00162934	0.00470046	0.00370176
356.59	-0.00443857	0.00162563	0.004709	0.0037083
356.859	-0.00443299	0.00162185	0.00471713	0.00371522
357.128	-0.00442685	0.00161697	0.00472494	0.00372186
357.396	-0.00441957	0.00161153	0.00473308	0.00372851
357.665	-0.00441236	0.00160589	0.00474123	0.00373523
357.933	-0.0044053	0.00160006	0.0047491	0.00374172
358.202	-0.00439791	0.00159451	0.00475725	0.00374836
358.471	-0.00438974	0.00158869	0.00476535	0.00375504
358.739	-0.00437973	0.00158248	0.00477349	0.00376166
359.008	-0.00437035	0.00157613	0.00478166	0.00376836
359.277	-0.00436339	0.00157002	0.00478977	0.00377501
359.545	-0.00435606	0.00156386	0.00479785	0.00378181
359.814	-0.00434687	0.0015571	0.00480708	0.00378839
360.082	-0.0043375	0.00155082	0.00481603	0.00379519
360.351	-0.0043282	0.00154448	0.00482374	0.00380157
360.62	-0.00431896	0.00153838	0.00483229	0.00380825
360.888	-0.00430982	0.00153227	0.00484054	0.00381495
361.157	-0.00430128	0.00152635	0.00484852	0.00382154
361.425	-0.00429145	0.00152051	0.00485667	0.00382835
361.694	-0.00428232	0.00151441	0.00486496	0.00383514
361.963	-0.00427319	0.00150864	0.00487331	0.00384205
362.231	-0.00426337	0.00150336	0.00488204	0.00384945
362.5	-0.00425347	0.00149797	0.00489089	0.00385653
362.769	-0.00424334	0.00149293	0.00489914	0.0038639
363.037	-0.0042334	0.00148784	0.00490847	0.00387136
363.306	-0.00422461	0.00148323	0.00491756	0.00387873
363.574	-0.00421498	0.0014775	0.0049264	0.0038857
363.843	-0.00420516	0.00147185	0.00493491	0.00389273
364.112	-0.00419362	0.00146575	0.00494359	0.00389982
364.38	-0.00418398	0.00146127	0.00495216	0.00390709
364.649	-0.00417531	0.00145698	0.00496067	0.00391403
364.918	-0.00416769	0.0014531	0.00496924	0.0039211
365.186	-0.00415958	0.0014483	0.00497819	0.00392827
365.455	-0.00415301	0.0014438	0.00498708	0.00393529
365.723	-0.00414575	0.0014398	0.00499564	0.0039427
365.992	-0.00413756	0.00143558	0.00500455	0.0039502
366.261	-0.00412878	0.00143121	0.00501332	0.00395767
366.529	-0.0041189	0.00142608	0.00502219	0.0039652
366.798	-0.0041093	0.00142078	0.00503138	0.00397255
367.066	-0.0040975	0.00141593	0.00504018	0.00397968
367.335	-0.00408688	0.00141092	0.00504977	0.00398719
367.604	-0.00407685	0.00140552	0.00505861	0.00399441
367.872	-0.00406824	0.00140115	0.0050672	0.00400172
368.141	-0.00406105	0.00139745	0.00507614	0.0040091
368.41	-0.00405417	0.0013945	0.00508504	0.0040165
368.678	-0.0040476	0.00139156	0.00509372	0.00402379
368.947	-0.00404101	0.00138852	0.00510264	0.00403103
369.215	-0.00403349	0.00138548	0.00511133	0.00403835
369.484	-0.00402559	0.00138218	0.00512074	0.0040458
369.753	-0.00401881	0.00137902	0.00512953	0.00405322
370.021	-0.00401176	0.00137571	0.00513862	0.00406055
370.29	-0.00400549	0.00137242	0.00514782	0.00406795
370.558	-0.00399795	0.00136827	0.00515708	0.00407525
370.827	-0.00398933	0.00136372	0.00516638	0.00408236
371.096	-0.00398136	0.00135977	0.0051757	0.0040897
371.364	-0.00397244	0.00135582	0.00518515	0.00409701
371.633	-0.00396191	0.00135168	0.005194	0.00410446
371.902	-0.0039521	0.00134734	0.00520333	0.00411215
372.17	-0.00394228	0.00134311	0.00521273	0.00411946
372.439	-0.00393245	0.00133947	0.00522201	0.00412711
372.707	-0.00392358	0.00133549	0.00523203	0.0041349
372.976	-0.00391413	0.00133164	0.00524162	0.00414264
373.245	-0.00390397	0.00132783	0.00525102	0.00415042
373.513	-0.00389686	0.00132477	0.00526013	0.00415805
373.782	-0.00389203	0.00132262	0.00526927	0.0041659
374.051	-0.00389263	0.00132275	0.00527857	0.00417379
374.319	-0.0038939	0.00132306	0.00528739	0.00418157
374.588	-0.00389503	0.00132335	0.00529665	0.00418931
374.856	-0.00389714	0.00132412	0.00530573	0.00419694
375.125	-0.00389939	0.00132501	0.00531487	0.00420458
375.394	-0.00390191	0.0013256	0.00532474	0.00421238
375.662	-0.00390374	0.0013267	0.00533418	0.00421994
375.931	-0.00390687	0.00132783	0.00534389	0.00422754
376.199	-0.00391067	0.00132898	0.00535312	0.00423524
376.468	-0.0039129	0.00133005	0.00536261	0.00424314
376.737	-0.00391597	0.00133102	0.00537217	0.00425093
377.005	-0.00391948	0.00133181	0.00538165	0.00425859
377.274	-0.00392314	0.00133248	0.00539106	0.00426629
377.543	-0.00392574	0.00133315	0.00540099	0.00427406
377.811	-0.00392853	0.00133426	0.00541082	0.00428198
378.08	-0.00393086	0.00133508	0.00542016	0.00428958
378.348	-0.00393218	0.00133538	0.00542989	0.00429748
378.617	-0.00393329	0.00133515	0.00544014	0.00430552
378.886	-0.00393391	0.00133488	0.00545054	0.00431377
379.154	-0.00393251	0.00133377	0.00546041	0.00432193
379.423	-0.00392793	0.00133208	0.00547028	0.00433002
379.692	-0.00392203	0.00132972	0.00548043	0.00433816
379.96	-0.003916	0.00132774	0.00549058	0.00434643
380.229	-0.00390984	0.00132552	0.00550149	0.00435492
380.497	-0.00390232	0.00132286	0.00551269	0.00436346
380.766	-0.00389435	0.0013198	0.00552283	0.0043714
381.035	-0.00388578	0.00131645	0.0055332	0.00437961
381.303	-0.00387818	0.00131364	0.00554315	0.00438771
381.572	-0.00386938	0.00131064	0.00555347	0.00439601
381.84	-0.00386005	0.00130756	0.00556355	0.0044043
382.109	-0.00384939	0.00130451	0.00557328	0.00441257
382.378	-0.00383982	0.0013018	0.00558383	0.00442108
382.646	-0.00383006	0.00129867	0.00559433	0.00442964
382.915	-0.00381995	0.00129566	0.00560488	0.00443819
383.184	-0.00380933	0.00129222	0.00561503	0.00444669
383.452	-0.00379938	0.00128878	0.00562602	0.00445512
383.721	-0.00378924	0.00128574	0.00563672	0.00446368
383.989	-0.00377979	0.00128269	0.0056475	0.00447227
384.258	-0.00376898	0.00127984	0.00565813	0.00448062
384.527	-0.00375739	0.001277	0.00566902	0.00448916
384.795	-0.00374633	0.0012742	0.00567978	0.00449788
385.064	-0.00373693	0.00127148	0.00569013	0.00450644
385.333	-0.00372679	0.00126826	0.00570063	0.00451522
385.601	-0.00371617	0.00126509	0.00571106	0.00452392
385.87	-0.00370553	0.00126274	0.00572124	0.00453252
386.138	-0.00369517	0.00126054	0.00573158	0.00454097
386.407	-0.00368614	0.00125869	0.00574218	0.00454943
386.676	-0.00367413	0.00125608	0.00575324	0.00455815
386.944	-0.00366101	0.00125356	0.00576391	0.00456674
387.213	-0.00364481	0.00125005	0.00577461	0.00457541
387.481	-0.00362846	0.00124665	0.00578528	0.00458404
387.75	-0.00361268	0.00124337	0.00579632	0.00459292
388.019	-0.00359603	0.00124039	0.00580708	0.00460182
388.287	-0.0035786	0.00123704	0.005818	0.00461067
388.556	-0.00355971	0.00123358	0.0058286	0.00461944
388.825	-0.00354012	0.0012302	0.0058392	0.00462828
389.093	-0.00351787	0.00122717	0.00584983	0.00463708
389.362	-0.00349812	0.00122433	0.00586127	0.00464616
389.63	-0.00348454	0.00122296	0.00587172	0.00465506
389.899	-0.00347223	0.00122222	0.00588299	0.0046639
390.168	-0.00346116	0.00122198	0.00589368	0.00467281
390.436	-0.00345046	0.00122139	0.00590496	0.00468197
390.705	-0.00343988	0.00122092	0.00591619	0.00469104
390.974	-0.00342969	0.00122014	0.00592743	0.00469999
391.242	-0.00341818	0.00121955	0.00593936	0.00470916
391.511	-0.00340781	0.00121933	0.00595099	0.00471847
391.779	-0.00339739	0.00121897	0.00596257	0.00472791
392.048	-0.0033858	0.00121849	0.00597425	0.00473733
392.317	-0.00337413	0.00121827	0.00598641	0.00474667
392.585	-0.00336025	0.00121777	0.00599798	0.0047558
392.854	-0.00334709	0.00121764	0.0060094	0.00476493
393.122	-0.00333189	0.00121709	0.00602153	0.00477406
393.391	-0.0033181	0.0012166	0.00603315	0.00478335
393.66	-0.00330723	0.00121655	0.00604474	0.00479273
393.928	-0.00329791	0.00121683	0.0060563	0.00480192
394.197	-0.00328955	0.00121671	0.00606795	0.00481134
394.466	-0.00328196	0.00121687	0.00607938	0.00482068
394.734	-0.00327528	0.00121697	0.0060911	0.00483004
395.003	-0.00326828	0.00121694	0.00610298	0.00483947
395.271	-0.00326045	0.001217	0.00611484	0.00484907
395.54	-0.00325504	0.00121717	0.00612729	0.00485879
395.809	-0.0032476	0.00121725	0.00613947	0.00486842
396.077	-0.00324056	0.00121758	0.00615162	0.00487827
396.346	-0.00323365	0.00121768	0.00616394	0.00488808
396.615	-0.00322807	0.00121792	0.00617624	0.00489769
396.883	-0.00322266	0.00121792	0.00618883	0.00490751
397.152	-0.00321867	0.00121816	0.00620084	0.0049174
397.42	-0.00321536	0.00121861	0.00621324	0.00492682
397.689	-0.00321329	0.00121903	0.00622522	0.00493658
397.958	-0.00321184	0.00121967	0.00623749	0.00494642
398.226	-0.00320659	0.00121988	0.0062494	0.00495618
398.495	-0.00320047	0.00121996	0.00626146	0.00496578
398.763	-0.00319713	0.00122028	0.00627359	0.00497544
399.032	-0.00319174	0.00122048	0.00628547	0.00498508
399.301	-0.00318552	0.00122064	0.00629744	0.0049947
399.569	-0.00317715	0.0012212	0.00630944	0.00500437
399.838	-0.00316951	0.00122211	0.00632109	0.00501416
400.107	-0.0031614	0.00122363	0.00633326	0.00502396
400.375	-0.00315298	0.00122504	0.00634555	0.0050337
400.644	-0.00314668	0.00122647	0.00635776	0.00504354
400.912	-0.00313999	0.00122826	0.00637048	0.00505338
401.181	-0.00313267	0.00123039	0.00638314	0.00506346
401.45	-0.00312585	0.00123209	0.00639561	0.00507324
401.718	-0.00311714	0.00123327	0.00640789	0.00508302
401.987	-0.00310657	0.00123488	0.00642087	0.00509304
402.256	-0.00309734	0.00123691	0.00643368	0.0051029
402.524	-0.00308684	0.00123928	0.00644614	0.00511294
402.793	-0.00307667	0.00124113	0.006459	0.00512302
403.061	-0.00306656	0.00124242	0.00647158	0.00513302
403.33	-0.00305834	0.00124422	0.00648428	0.00514323
403.599	-0.00304982	0.00124598	0.00649665	0.00515338
403.867	-0.00304169	0.00124754	0.0065094	0.00516353
404.136	-0.00303483	0.00124973	0.00652214	0.00517388
404.404	-0.00302791	0.00125224	0.00653482	0.00518402
404.673	-0.00302025	0.00125442	0.00654729	0.00519396
404.942	-0.00301151	0.00125629	0.00656006	0.00520398
405.21	-0.00300363	0.00125848	0.00657321	0.00521449
405.479	-0.00299547	0.00126024	0.00658639	0.00522477
405.748	-0.00298744	0.00126273	0.00659937	0.00523508
406.016	-0.00297921	0.00126495	0.00661248	0.0052457
406.285	-0.00297083	0.00126758	0.00662567	0.00525626
406.553	-0.00296302	0.00127055	0.00663865	0.00526705
406.822	-0.00295439	0.00127395	0.00665213	0.00527791
407.091	-0.00294557	0.00127788	0.00666522	0.00528856
407.359	-0.00293659	0.00128137	0.00667851	0.00529934
407.628	-0.00292587	0.00128434	0.00669212	0.00530997
407.897	-0.00291605	0.00128726	0.00670533	0.00532064
408.165	-0.00290556	0.00129011	0.00671851	0.00533085
408.434	-0.00289611	0.00129352	0.0067314	0.00534111
408.702	-0.00288645	0.0012966	0.00674444	0.00535163
408.971	-0.00287751	0.00130024	0.00675807	0.00536218
409.24	-0.00286878	0.00130412	0.00677124	0.00537287
409.508	-0.00286101	0.00130784	0.00678464	0.00538369
409.777	-0.0028529	0.00131176	0.00679794	0.00539461
410.045	-0.00284386	0.00131504	0.00681175	0.00540561
410.314	-0.00283463	0.00131832	0.00682532	0.00541657
410.583	-0.00282642	0.00132163	0.00683901	0.00542765
410.851	-0.00282054	0.00132464	0.0068525	0.00543831
411.12	-0.00281447	0.00132787	0.00686592	0.00544928
411.389	-0.00280859	0.00133088	0.00687954	0.00546033
411.657	-0.00280159	0.00133408	0.00689256	0.00547115
411.926	-0.00279439	0.00133705	0.0069063	0.00548208
412.194	-0.00278711	0.00134062	0.00691997	0.0054932
412.463	-0.00278021	0.00134402	0.00693386	0.00550439
412.732	-0.00277358	0.00134745	0.00694777	0.00551547
413	-0.0027656	0.0013514	0.00696185	0.00552681
413.269	-0.00275601	0.00135532	0.00697577	0.00553798
413.538	-0.00274543	0.00135937	0.00698989	0.0055493
413.806	-0.00273468	0.00136332	0.00700369	0.00556073
414.075	-0.00272606	0.00136659	0.00701824	0.00557247
414.343	-0.00271913	0.00136948	0.00703317	0.00558429
414.612	-0.00271272	0.00137155	0.00704802	0.00559602
414.881	-0.00270443	0.00137305	0.0070627	0.00560777
415.149	-0.00269548	0.001375	0.00707733	0.00561942
415.418	-0.00268526	0.00137691	0.00709178	0.00563125
415.686	-0.00267474	0.00137919	0.00710617	0.0056428
415.955	-0.00266424	0.00138183	0.00712037	0.00565416
416.224	-0.0026532	0.0013843	0.00713475	0.00566544
416.492	-0.00264497	0.00138778	0.0071485	0.00567687
416.761	-0.00263675	0.00139136	0.00716256	0.00568845
417.03	-0.00262866	0.00139501	0.00717713	0.00569985
417.298	-0.00261965	0.00139849	0.00719144	0.00571147
417.567	-0.00261123	0.00140189	0.00720598	0.0057231
417.835	-0.00260362	0.00140526	0.0072203	0.00573479
418.104	-0.00259471	0.00140917	0.00723453	0.00574628
418.373	-0.00258539	0.0014135	0.00724888	0.00575786
418.641	-0.00257508	0.00141771	0.00726387	0.00576944
418.91	-0.00256488	0.00142178	0.00727795	0.00578082
419.179	-0.00255396	0.00142597	0.00729231	0.00579231
419.447	-0.00254366	0.00143016	0.00730699	0.00580363
419.716	-0.00253225	0.00143531	0.00732132	0.00581518
419.984	-0.00252228	0.00144029	0.00733582	0.00582669
420.253	-0.00251344	0.00144401	0.00735031	0.0058384
420.522	-0.00250548	0.00144681	0.00736491	0.00585026
420.79	-0.002499	0.0014486	0.00737907	0.00586196
421.059	-0.00249185	0.00145009	0.00739351	0.00587393
421.327	-0.00248417	0.00145142	0.00740826	0.00588593
421.596	-0.00247783	0.00145389	0.00742236	0.00589794
421.865	-0.00247267	0.00145591	0.00743726	0.00590984
422.133	-0.00246803	0.00145729	0.00745165	0.00592173
422.402	-0.00246379	0.00145823	0.0074666	0.00593365
422.671	-0.00245982	0.00145949	0.00748134	0.0059456
422.939	-0.00245526	0.00146098	0.00749607	0.00595755
423.208	-0.00245079	0.00146214	0.00751121	0.00596961
423.476	-0.00244548	0.001463	0.00752672	0.00598176
423.745	-0.00244056	0.00146414	0.00754161	0.00599415
424.014	-0.00243548	0.0014649	0.007557	0.00600633
424.282	-0.00243145	0.00146439	0.00757233	0.00601876
424.551	-0.00242842	0.00146391	0.00758758	0.00603105
424.82	-0.00242738	0.00146279	0.00760261	0.00604342
425.088	-0.00242638	0.00146179	0.0076181	0.00605611
425.357	-0.00242563	0.00145967	0.00763337	0.00606854
425.625	-0.00242509	0.00145773	0.00764887	0.00608137
425.894	-0.00242543	0.00145625	0.00766392	0.00609382
426.163	-0.00242691	0.00145472	0.00767965	0.00610663
426.431	-0.00242859	0.00145316	0.00769521	0.00611939
426.7	-0.00242915	0.00145109	0.00771103	0.0061321
426.968	-0.00242934	0.00144887	0.00772698	0.00614511
427.237	-0.00242953	0.0014475	0.00774241	0.00615809
427.506	-0.00242713	0.00144619	0.00775845	0.00617112
427.774	-0.00242684	0.00144463	0.00777431	0.00618406
428.043	-0.00242724	0.00144323	0.00778995	0.00619696
428.312	-0.00242871	0.00144164	0.00780617	0.00620994
428.58	-0.00242995	0.00144017	0.00782228	0.00622282
428.849	-0.00243136	0.00143824	0.00783788	0.00623546
429.117	-0.00243324	0.00143611	0.00785346	0.006248
429.386	-0.00243489	0.00143406	0.00786941	0.00626068
429.655	-0.00243639	0.00143192	0.00788543	0.00627368
429.923	-0.00243811	0.00143005	0.00790157	0.00628642
430.192	-0.0024379	0.001429	0.00791766	0.006299
430.461	-0.00243878	0.00142746	0.00793325	0.0063119
430.729	-0.00244155	0.00142462	0.00794931	0.00632458
430.998	-0.00244171	0.00142339	0.00796566	0.00633746
431.266	-0.00243976	0.00142363	0.00798183	0.00635072
431.535	-0.00243917	0.00142339	0.00799769	0.0063637
431.804	-0.00243882	0.00142342	0.00801427	0.00637706
432.072	-0.00243966	0.00142346	0.00803041	0.00639018
432.341	-0.0024378	0.00142371	0.00804671	0.00640346
432.609	-0.00243648	0.0014236	0.00806279	0.00641667
432.878	-0.00243485	0.00142298	0.00807902	0.00642982
433.147	-0.00243302	0.00142265	0.00809567	0.00644334
433.415	-0.00242992	0.00142347	0.00811232	0.00645678
433.684	-0.00242619	0.00142481	0.00812868	0.00647018
433.953	-0.00242348	0.00142485	0.00814512	0.00648346
434.221	-0.00242044	0.00142517	0.0081612	0.00649655
434.49	-0.00241789	0.00142561	0.00817782	0.00650996
434.758	-0.00241594	0.00142632	0.00819424	0.00652329
435.027	-0.00241395	0.00142719	0.00821086	0.00653678
435.296	-0.00241079	0.00142821	0.0082277	0.00655052
435.564	-0.00240614	0.00142965	0.0082449	0.00656419
435.833	-0.00239993	0.0014319	0.00826189	0.0065779
436.102	-0.00239648	0.0014329	0.00827904	0.00659201
436.37	-0.00239511	0.00143302	0.00829629	0.00660604
436.639	-0.00239321	0.00143289	0.00831322	0.00661993
436.907	-0.0023886	0.00143387	0.00833003	0.00663376
437.176	-0.00238439	0.00143423	0.00834725	0.00664755
437.445	-0.00238031	0.00143439	0.0083643	0.00666136
437.713	-0.00237595	0.00143461	0.00838123	0.00667536
437.982	-0.0023735	0.00143415	0.00839819	0.00668894
438.25	-0.00237175	0.00143313	0.00841526	0.00670278
438.519	-0.00237111	0.00143198	0.00843264	0.00671685
438.788	-0.00237177	0.00143106	0.00844962	0.00673088
439.056	-0.00237168	0.00143078	0.00846675	0.00674507
439.325	-0.00237129	0.00143081	0.00848406	0.00675906
439.594	-0.00237222	0.00142993	0.00850154	0.00677315
439.862	-0.00237376	0.00142915	0.00851877	0.00678684
440.131	-0.00237399	0.00142985	0.00853538	0.00680062
440.399	-0.00237139	0.00143155	0.0085525	0.0068147
440.668	-0.00236745	0.00143381	0.00856952	0.00682843
440.937	-0.00236298	0.0014358	0.0085866	0.00684254
441.205	-0.00235688	0.0014386	0.00860412	0.00685685
441.474	-0.00235114	0.00144132	0.00862124	0.00687115
441.743	-0.00234454	0.00144444	0.00863872	0.00688531
442.011	-0.00233765	0.00144775	0.00865639	0.00689959
442.28	-0.00233005	0.00145107	0.00867398	0.00691359
442.548	-0.00232225	0.0014549	0.00869221	0.00692801
442.817	-0.00231622	0.00145867	0.00871022	0.00694248
443.086	-0.00231044	0.00146192	0.00872807	0.00695707
443.354	-0.00230519	0.00146548	0.00874597	0.00697165
443.623	-0.00229905	0.00146895	0.00876389	0.00698623
443.891	-0.00229216	0.0014722	0.00878195	0.0070008
444.16	-0.00228531	0.00147454	0.00879966	0.00701528
444.429	-0.00227867	0.001477	0.00881749	0.00702987
444.697	-0.00227289	0.00147896	0.0088351	0.00704426
444.966	-0.00226879	0.0014803	0.00885312	0.00705859
445.235	-0.00226611	0.00148139	0.00887066	0.00707309
445.503	-0.00226078	0.00148401	0.00888884	0.00708785
445.772	-0.00225713	0.00148578	0.00890746	0.0071028
446.04	-0.00225208	0.001488	0.00892579	0.00711817
446.309	-0.0022466	0.00149009	0.00894456	0.00713352
446.578	-0.00224136	0.00149234	0.00896298	0.00714869
446.846	-0.0022371	0.00149496	0.00898094	0.00716347
447.115	-0.00223163	0.00149715	0.0089994	0.00717838
447.384	-0.0022256	0.00149866	0.00901807	0.00719317
447.652	-0.00221942	0.00150043	0.00903653	0.00720804
447.921	-0.00221152	0.00150395	0.00905464	0.0072229
448.189	-0.0022057	0.0015069	0.0090726	0.00723734
448.458	-0.00220061	0.00150967	0.00909099	0.00725216
448.727	-0.00219823	0.00151074	0.00910884	0.00726699
448.995	-0.00219493	0.00151122	0.00912732	0.0072819
449.264	-0.00219189	0.00151199	0.00914553	0.00729689
449.532	-0.00218961	0.00151282	0.00916387	0.00731202
449.801	-0.00218654	0.00151354	0.00918268	0.00732736
450.07	-0.0021829	0.00151435	0.00920114	0.00734256
450.338	-0.00217921	0.00151558	0.00921973	0.00735775
450.607	-0.0021737	0.00151768	0.00923782	0.00737299
450.876	-0.00216605	0.0015209	0.00925629	0.00738811
451.144	-0.00215915	0.00152381	0.00927506	0.00740313
451.413	-0.00215294	0.00152702	0.00929383	0.00741822
451.681	-0.00214608	0.00152993	0.00931257	0.00743367
451.95	-0.00213905	0.00153268	0.00933072	0.00744879
452.219	-0.00213271	0.00153526	0.0093499	0.00746439
452.487	-0.00212591	0.00153821	0.00936793	0.00747946
452.756	-0.0021198	0.00154131	0.00938662	0.00749489
453.024	-0.00211353	0.00154415	0.00940548	0.00751032
453.293	-0.00210699	0.00154698	0.00942441	0.00752597
453.562	-0.00209964	0.00155003	0.00944333	0.00754173
453.83	-0.00209236	0.00155328	0.00946267	0.00755755
454.099	-0.00208166	0.00155757	0.00948203	0.00757341
454.368	-0.00207241	0.00156159	0.00950114	0.00758921
454.636	-0.00206312	0.0015656	0.00951986	0.00760464
454.905	-0.00205486	0.00156857	0.00953913	0.00762047
455.173	-0.0020464	0.00157182	0.00955826	0.00763646
455.442	-0.00203771	0.00157471	0.00957748	0.00765237
455.711	-0.00202759	0.00157867	0.00959666	0.00766855
455.979	-0.00201826	0.00158321	0.00961586	0.0076845
456.248	-0.00200825	0.00158838	0.00963531	0.00770071
456.517	-0.00199628	0.00159424	0.00965455	0.00771681
456.785	-0.00198415	0.00159989	0.00967395	0.00773279
457.054	-0.0019721	0.00160511	0.00969281	0.00774867
457.322	-0.00195765	0.00161195	0.00971255	0.00776487
457.591	-0.00196369	0.00160606	0.00973286	0.00778119
457.86	-0.00196412	0.00160369	0.00975261	0.0077975
458.128	-0.00195809	0.00160458	0.00977239	0.00781384
458.397	-0.00195261	0.00160473	0.00979221	0.00783025
458.665	-0.00194743	0.00160649	0.0098118	0.00784671
458.934	-0.00194111	0.00160887	0.00983162	0.00786275
459.203	-0.00193545	0.00161122	0.0098515	0.0078792
459.471	-0.00192954	0.00161344	0.00987152	0.00789566
459.74	-0.00192426	0.00161478	0.00989178	0.00791227
460.009	-0.00192153	0.00161447	0.00991185	0.00792894
460.277	-0.00191767	0.00161529	0.00993187	0.00794553
460.546	-0.00191487	0.0016158	0.00995208	0.0079624
460.814	-0.00191263	0.0016162	0.00997229	0.00797911
461.083	-0.00191166	0.0016167	0.00999281	0.00799604
461.352	-0.00190813	0.0016175	0.010013	0.00801276
461.62	-0.0019042	0.0016182	0.0100329	0.00802926
461.889	-0.00189929	0.00161895	0.010053	0.008046
462.158	-0.00189576	0.00161943	0.0100735	0.00806287
462.426	-0.00189098	0.00161996	0.0100937	0.00807948
462.695	-0.00188624	0.00162051	0.0101143	0.00809629
462.963	-0.00188034	0.00162126	0.0101349	0.00811317
463.232	-0.001875	0.00162206	0.0101553	0.00813002
463.501	-0.00187178	0.00162186	0.010176	0.008147
463.769	-0.00186835	0.00162286	0.0101965	0.00816384
464.038	-0.00186596	0.00162381	0.0102174	0.0081809
464.306	-0.00186337	0.0016247	0.0102384	0.00819804
464.575	-0.00186188	0.00162526	0.0102591	0.00821494
464.844	-0.00186018	0.00162564	0.0102803	0.00823197
465.112	-0.00185805	0.00162594	0.0103016	0.00824908
465.381	-0.00185669	0.00162563	0.0103227	0.00826623
465.65	-0.0018598	0.00162272	0.0103441	0.00828374
465.918	-0.00186321	0.00161958	0.0103658	0.00830139
466.187	-0.00186678	0.00161648	0.0103872	0.0083189
466.455	-0.00187066	0.00161293	0.0104084	0.00833639
466.724	-0.00187522	0.00160925	0.010429	0.00835368
466.993	-0.00188164	0.00160462	0.0104505	0.00837106
467.261	-0.00188981	0.00159934	0.0104721	0.00838866
467.53	-0.00189768	0.00159311	0.0104932	0.00840629
467.799	-0.00190572	0.00158656	0.0105147	0.00842393
468.067	-0.00191362	0.00157912	0.0105363	0.00844166
468.336	-0.00192134	0.00157215	0.0105578	0.00845961
468.604	-0.00192803	0.0015649	0.0105794	0.00847746
468.873	-0.00193618	0.00155787	0.0106009	0.00849528
469.142	-0.00194558	0.00155055	0.0106225	0.00851271
469.41	-0.00195486	0.00154354	0.0106435	0.00853035
469.679	-0.00196345	0.00153646	0.010665	0.00854811
469.947	-0.00197079	0.00152983	0.010687	0.00856619
470.216	-0.00197887	0.00152403	0.0107087	0.00858408
470.485	-0.0019868	0.0015178	0.010731	0.00860234
470.753	-0.00199569	0.00151186	0.0107527	0.0086205
471.022	-0.00200501	0.00150577	0.0107751	0.0086391
471.291	-0.00201346	0.00149947	0.0107972	0.00865747
471.559	-0.0020222	0.00149216	0.0108195	0.00867598
471.828	-0.00203044	0.00148619	0.0108417	0.00869423
472.096	-0.00203943	0.00148044	0.0108635	0.00871259
472.365	-0.00204873	0.00147413	0.0108859	0.00873091
472.634	-0.00205588	0.0014681	0.0109083	0.00874947
472.902	-0.00206299	0.00146302	0.0109309	0.00876793
473.171	-0.00206829	0.00145782	0.0109529	0.00878606
473.44	-0.00207378	0.0014526	0.0109751	0.00880436
473.708	-0.00208119	0.00144793	0.010997	0.00882242
473.977	-0.00208992	0.0014435	0.0110191	0.00884086
474.245	-0.00209863	0.0014392	0.0110408	0.00885907
474.514	-0.00210614	0.00143438	0.011063	0.00887736
474.783	-0.00211401	0.0014299	0.0110854	0.00889588
475.051	-0.00212393	0.0014256	0.011108	0.0089144
475.32	-0.0021326	0.00142123	0.0111304	0.00893298
475.588	-0.00214138	0.00141644	0.0111537	0.00895153
475.857	-0.00214945	0.00141121	0.0111762	0.00897006
476.126	-0.00215955	0.00140667	0.0111986	0.00898883
476.394	-0.00216998	0.00140217	0.0112211	0.00900763
476.663	-0.00218015	0.00139747	0.0112436	0.00902627
476.932	-0.00219056	0.00139284	0.0112659	0.00904496
477.2	-0.00220006	0.00138836	0.0112889	0.00906385
477.469	-0.00221	0.00138423	0.0113114	0.00908255
477.737	-0.00221896	0.00138001	0.011334	0.0091016
478.006	-0.00222652	0.00137664	0.0113569	0.00912027
478.275	-0.00223371	0.00137355	0.01138	0.00913912
478.543	-0.00224267	0.00136994	0.0114033	0.00915814
478.812	-0.00225299	0.00136588	0.0114261	0.00917724
479.081	-0.0022642	0.00136206	0.0114494	0.00919648
479.349	-0.00227487	0.00135846	0.0114723	0.00921542
479.618	-0.00228523	0.001355	0.0114957	0.00923469
479.886	-0.00229634	0.00135146	0.011519	0.00925355
480.155	-0.00230704	0.00134782	0.0115421	0.0092728
480.424	-0.00231609	0.00134456	0.0115656	0.00929225
480.692	-0.0023242	0.00134193	0.0115894	0.00931193
480.961	-0.00233462	0.00133933	0.011613	0.00933182
481.229	-0.00234442	0.00133676	0.0116365	0.00935165
481.498	-0.00235218	0.00133432	0.0116608	0.00937191
481.767	-0.00235862	0.00133177	0.0116848	0.0093918
482.035	-0.00236432	0.00132947	0.0117089	0.0094116
482.304	-0.00237037	0.00132715	0.0117332	0.00943159
482.573	-0.00237731	0.00132535	0.0117573	0.00945135
482.841	-0.0023839	0.00132269	0.0117815	0.00947128
483.11	-0.00238968	0.00132025	0.0118051	0.00949087
483.378	-0.00239676	0.00131764	0.0118288	0.00951025
483.647	-0.00240476	0.00131486	0.0118524	0.00952947
483.916	-0.00241448	0.00131266	0.0118764	0.0095489
484.184	-0.00242434	0.00131065	0.0118997	0.00956813
484.453	-0.00243228	0.0013088	0.0119232	0.00958752
484.722	-0.00244173	0.00130703	0.0119472	0.00960755
484.99	-0.00245121	0.0013056	0.0119714	0.00962766
485.259	-0.00246121	0.0013036	0.0119957	0.00964781
485.527	-0.00247043	0.00130166	0.0120196	0.00966757
485.796	-0.00247938	0.00129963	0.0120443	0.00968802
486.065	-0.00248921	0.00129722	0.0120687	0.00970826
486.333	-0.00249954	0.00129497	0.0120929	0.00972852
486.602	-0.00250598	0.00129311	0.0121174	0.00974888
486.87	-0.00251322	0.00129172	0.0121422	0.00976919
487.139	-0.00252169	0.00129024	0.0121669	0.00978942
487.408	-0.00253025	0.00128877	0.0121916	0.00980955
487.676	-0.00253449	0.0012886	0.0122162	0.00982972
487.945	-0.00253817	0.00128829	0.0122411	0.00985043
488.214	-0.00254302	0.00128764	0.0122658	0.00987116
488.482	-0.00254661	0.00128678	0.0122902	0.00989141
488.751	-0.0025497	0.00128646	0.0123147	0.00991212
489.019	-0.00255183	0.00128604	0.0123398	0.00993259
489.288	-0.00255562	0.0012856	0.0123648	0.0099532
489.557	-0.00255948	0.00128489	0.0123894	0.00997375
489.825	-0.00256183	0.00128474	0.012414	0.00999434
490.094	-0.00256281	0.00128495	0.0124392	0.0100153
490.363	-0.00256311	0.00128476	0.0124643	0.0100357
490.631	-0.00256396	0.00128437	0.0124886	0.0100562
490.9	-0.00256491	0.00128396	0.0125141	0.0100767
491.168	-0.00256651	0.00128325	0.0125393	0.0100977
491.437	-0.00256847	0.00128291	0.0125642	0.0101185
491.706	-0.00257229	0.00128199	0.0125897	0.0101395
491.974	-0.00257657	0.00128073	0.0126152	0.010161
492.243	-0.00257828	0.00128017	0.0126408	0.0101824
492.511	-0.00258033	0.00127894	0.0126669	0.0102039
492.78	-0.00258151	0.00127883	0.0126928	0.0102252
493.049	-0.00258198	0.0012784	0.0127187	0.0102466
493.317	-0.00258282	0.00127865	0.0127442	0.0102678
493.586	-0.00258358	0.00127831	0.0127697	0.0102889
493.855	-0.00258385	0.00127848	0.0127949	0.01031
494.123	-0.0025859	0.00127763	0.0128203	0.0103311
494.392	-0.00258968	0.00127676	0.0128457	0.0103523
494.66	-0.00259296	0.00127628	0.0128715	0.0103736
494.929	-0.00259613	0.00127581	0.0128973	0.0103948
495.198	-0.00259912	0.00127528	0.0129229	0.0104161
495.466	-0.00260311	0.00127487	0.012949	0.0104372
495.735	-0.00260781	0.00127426	0.0129749	0.0104585
496.004	-0.00261361	0.00127333	0.0130007	0.0104798
496.272	-0.00261913	0.0012719	0.0130266	0.0105013
496.541	-0.00262481	0.00127052	0.013052	0.0105224
496.809	-0.00263112	0.00126906	0.0130776	0.0105437
497.078	-0.00263881	0.00126791	0.013103	0.0105652
497.347	-0.0026462	0.00126692	0.0131293	0.0105867
497.615	-0.00265611	0.00126569	0.0131553	0.0106084
497.884	-0.00266435	0.00126396	0.0131816	0.0106297
498.152	-0.00267395	0.00126301	0.0132082	0.0106519
498.421	-0.00268462	0.0012622	0.0132345	0.0106737
498.69	-0.00269511	0.0012611	0.0132611	0.0106958
498.958	-0.00270635	0.00126073	0.0132878	0.0107179
499.227	-0.00271617	0.0012601	0.0133146	0.0107402
499.496	-0.00272271	0.00125944	0.0133416	0.0107625
499.764	-0.00272891	0.00125881	0.0133684	0.0107847
500.033	-0.00273473	0.00125802	0.0133951	0.0108069
500.301	-0.0027398	0.00125688	0.0134223	0.0108292
500.57	-0.00274468	0.00125595	0.0134493	0.0108517
500.839	-0.00275028	0.00125559	0.0134763	0.0108741
501.107	-0.00275524	0.00125513	0.0135032	0.0108963
501.376	-0.00275966	0.0012549	0.0135303	0.0109185
501.645	-0.00276401	0.00125434	0.0135568	0.0109406
501.913	-0.00277147	0.00125456	0.0135847	0.0109634
502.182	-0.00278085	0.00125497	0.0136116	0.0109855
502.45	-0.00278962	0.00125494	0.013639	0.011008
502.719	-0.00279898	0.00125482	0.0136665	0.0110303
502.988	-0.00280713	0.00125505	0.013694	0.0110528
503.256	-0.00281521	0.00125505	0.0137217	0.0110755
503.525	-0.00282428	0.00125553	0.0137489	0.0110977
503.793	-0.00283308	0.00125589	0.0137765	0.0111201
504.062	-0.00284115	0.00125615	0.0138039	0.0111428
504.331	-0.00285198	0.00125747	0.0138314	0.0111653
504.599	-0.00286232	0.00125861	0.0138584	0.0111881
504.868	-0.00287155	0.00125973	0.0138861	0.0112109
505.137	-0.0028806	0.00126102	0.0139138	0.0112337
505.405	-0.00288744	0.00126183	0.0139417	0.0112569
505.674	-0.00289326	0.00126243	0.0139696	0.01128
505.942	-0.00289865	0.00126287	0.0139973	0.0113032
506.211	-0.00290428	0.00126393	0.0140249	0.0113259
506.48	-0.00290987	0.00126543	0.0140528	0.0113488
506.748	-0.00291527	0.00126713	0.014081	0.0113721
507.017	-0.0029216	0.00126847	0.0141097	0.0113952
507.286	-0.00292889	0.00126967	0.0141383	0.0114184
507.554	-0.00293265	0.00126976	0.0141671	0.0114417
507.823	-0.00293764	0.00127066	0.0141947	0.0114644
508.091	-0.00294116	0.00127095	0.0142228	0.0114875
508.36	-0.00294732	0.00127244	0.0142509	0.0115106
508.629	-0.00295347	0.00127386	0.0142791	0.0115337
508.897	-0.0029596	0.00127555	0.0143075	0.0115569
509.166	-0.0029656	0.00127701	0.0143362	0.0115803
509.434	-0.00297287	0.00127902	0.0143646	0.0116038
509.703	-0.00298155	0.00128163	0.0143937	0.0116274
509.972	-0.0029919	0.0012845	0.0144223	0.0116507
510.24	-0.00300279	0.0012874	0.014451	0.0116742
510.509	-0.00301422	0.00129031	0.0144788	0.0116971
510.778	-0.00302409	0.00129313	0.0145076	0.0117206
511.046	-0.00303418	0.00129611	0.0145362	0.0117441
511.315	-0.00304409	0.00129889	0.0145648	0.0117676
511.583	-0.00305343	0.00130156	0.014594	0.0117913
511.852	-0.00306293	0.00130442	0.0146233	0.0118151
512.121	-0.00307118	0.00130763	0.0146526	0.0118394
512.389	-0.00308052	0.00131105	0.0146816	0.0118635
512.658	-0.00308902	0.00131413	0.0147106	0.0118876
512.926	-0.00309565	0.00131643	0.0147398	0.0119114
513.195	-0.00310229	0.001319	0.0147689	0.0119352
513.464	-0.00310819	0.00132119	0.0147979	0.0119591
513.732	-0.00311536	0.00132386	0.0148272	0.0119831
514.001	-0.00312217	0.00132628	0.0148564	0.0120072
514.27	-0.00312943	0.00132886	0.0148856	0.0120313
514.538	-0.00313751	0.0013317	0.0149151	0.0120556
514.807	-0.0031448	0.0013345	0.0149448	0.0120799
515.075	-0.00315199	0.00133711	0.0149741	0.0121039
515.344	-0.00315932	0.00134003	0.0150034	0.0121279
515.613	-0.00316711	0.00134338	0.015033	0.0121523
515.881	-0.00317469	0.00134694	0.0150627	0.0121768
516.15	-0.00318164	0.00135011	0.0150925	0.0122014
516.419	-0.0031873	0.00135282	0.0151219	0.0122257
516.687	-0.00318958	0.00135455	0.0151511	0.01225
516.956	-0.0031931	0.00135685	0.0151806	0.0122742
517.224	-0.00319755	0.00135954	0.0152098	0.0122982
517.493	-0.00320307	0.00136278	0.015239	0.0123224
517.762	-0.00320849	0.00136587	0.0152685	0.0123467
518.03	-0.00321518	0.00136952	0.0152978	0.0123709
518.299	-0.00322061	0.00137282	0.0153276	0.0123953
518.567	-0.00322709	0.0013761	0.0153578	0.0124201
518.836	-0.00323366	0.00137963	0.0153885	0.0124449
519.105	-0.0032389	0.00138291	0.0154185	0.0124696
519.373	-0.00324445	0.00138624	0.0154493	0.0124946
519.642	-0.00324915	0.00138978	0.0154797	0.0125194
519.911	-0.00325372	0.00139338	0.0155103	0.0125443
520.179	-0.00325848	0.00139685	0.0155413	0.0125694
520.448	-0.00326264	0.0014003	0.0155715	0.0125942
520.716	-0.00326718	0.001404	0.0156018	0.012619
520.985	-0.0032715	0.00140742	0.0156325	0.012644
521.254	-0.00327495	0.00141047	0.0156626	0.0126688
521.522	-0.00328046	0.00141439	0.0156929	0.0126938
521.791	-0.00328421	0.00141792	0.0157237	0.0127189
522.06	-0.00328867	0.0014216	0.0157543	0.0127442
522.328	-0.00329441	0.0014256	0.0157851	0.0127695
522.597	-0.00329983	0.00142961	0.0158154	0.0127943
522.865	-0.00330487	0.00143397	0.0158461	0.0128196
523.134	-0.00331067	0.00143823	0.0158763	0.0128447
523.403	-0.00331575	0.00144235	0.0159067	0.0128698
523.671	-0.00332039	0.00144662	0.0159372	0.012895
523.94	-0.00332443	0.00145049	0.0159673	0.01292
524.208	-0.0033278	0.00145451	0.0159975	0.0129452
524.477	-0.00332976	0.00145737	0.0160284	0.0129706
524.746	-0.00333118	0.00146006	0.0160589	0.0129958
525.014	-0.00333217	0.0014625	0.0160898	0.0130213
525.283	-0.00333232	0.0014645	0.0161209	0.013047
525.552	-0.00333274	0.00146611	0.016152	0.0130728
525.82	-0.00333286	0.00146803	0.0161835	0.0130987
526.089	-0.00333255	0.00147	0.0162148	0.0131245
526.357	-0.00333302	0.00147182	0.0162463	0.0131503
526.626	-0.00333312	0.0014741	0.0162776	0.013176
526.895	-0.00333264	0.00147609	0.0163086	0.0132018
527.163	-0.00333276	0.00147835	0.0163399	0.0132276
527.432	-0.00333158	0.00147952	0.016371	0.013253
527.701	-0.00332968	0.00148004	0.0164027	0.0132784
527.969	-0.00332694	0.00148037	0.016434	0.0133042
528.238	-0.00332311	0.00148097	0.0164653	0.0133301
528.506	-0.00331956	0.00148092	0.0164969	0.013356
528.775	-0.00331611	0.00148097	0.016528	0.0133815
529.044	-0.00331161	0.00148125	0.0165592	0.013407
529.312	-0.00330944	0.00148202	0.0165905	0.0134328
529.581	-0.00330671	0.00148213	0.016622	0.0134588
529.849	-0.00330209	0.00148191	0.0166542	0.013485
530.118	-0.00329821	0.00148167	0.0166858	0.0135112
530.387	-0.00329384	0.00148117	0.0167184	0.0135378
530.655	-0.00328868	0.00148032	0.0167505	0.0135643
530.924	-0.00328194	0.00147937	0.0167828	0.0135908
531.193	-0.0032739	0.00147763	0.0168148	0.0136175
531.461	-0.00326695	0.00147561	0.0168467	0.013644
531.73	-0.00326042	0.00147404	0.0168786	0.0136704
531.998	-0.00325268	0.00147181	0.0169106	0.013697
532.267	-0.00324636	0.00146976	0.0169426	0.0137235
532.536	-0.00323906	0.00146745	0.0169741	0.0137495
532.804	-0.00323206	0.00146607	0.0170064	0.013776
533.073	-0.00322549	0.0014649	0.0170385	0.0138022
533.342	-0.00321934	0.00146417	0.0170704	0.0138285
533.61	-0.00321199	0.00146278	0.017103	0.0138553
533.879	-0.00320387	0.00146147	0.0171356	0.0138823
534.147	-0.00319597	0.00146017	0.0171681	0.013909
534.416	-0.00318885	0.00145877	0.0172011	0.013936
534.685	-0.00318079	0.00145672	0.0172338	0.0139628
534.953	-0.0031712	0.00145378	0.0172665	0.0139893
535.222	-0.00316198	0.00145118	0.0172992	0.0140157
535.49	-0.00315231	0.00144803	0.0173312	0.0140418
535.759	-0.00314219	0.00144502	0.0173631	0.0140682
536.028	-0.00313346	0.00144217	0.0173954	0.0140947
536.296	-0.00312434	0.00143886	0.0174279	0.0141211
536.565	-0.00311456	0.00143578	0.0174607	0.0141475
536.834	-0.00310335	0.00143203	0.0174932	0.014174
[truncated: 158,824 more rows]

## Sheet: Figure2e
Time (s)	Saline mean	Saline SEM	KX mean	KX SEM
0.132967	0.000802453	0.000566389	-2.86667e-06	4.73538e-05
0.401586	0.000211763	0.000141366	-6.72e-06	4.62453e-05
0.670205	0.000205516	0.000136425	-1.05756e-05	4.5169e-05
0.938824	0.00019915	0.000131702	-1.40878e-05	4.41615e-05
1.20744	0.000193165	0.000127362	-1.77782e-05	4.31327e-05
1.47606	0.000187075	0.000123266	-2.15689e-05	4.21656e-05
1.74468	0.000180875	0.000119456	-2.52489e-05	4.13071e-05
2.0133	0.000174788	0.000115967	-2.88444e-05	4.04311e-05
2.28192	0.000168712	0.000112911	-3.25844e-05	3.95827e-05
2.55054	0.0001629	0.00011021	-3.60978e-05	3.87703e-05
2.81916	0.00015685	0.000107816	-3.97567e-05	3.80158e-05
3.08778	0.000150737	0.000105916	-4.33822e-05	3.73417e-05
3.3564	0.000145025	0.000104416	-4.68856e-05	3.66734e-05
3.62501	0.0001389	0.00010326	-5.0612e-05	3.61286e-05
3.89363	0.000133	0.000102657	-5.40722e-05	3.55791e-05
4.16225	0.0001272	0.000102424	-5.75444e-05	3.50796e-05
4.43087	0.000121488	0.000102483	-6.11256e-05	3.46424e-05
4.69949	0.000115637	0.000103142	-6.45556e-05	3.42701e-05
4.96811	0.000109825	0.000104047	-6.81067e-05	3.39862e-05
5.23673	0.000104063	0.000105327	-7.15244e-05	3.37389e-05
5.50535	9.82413e-05	0.000107011	-7.50556e-05	3.35775e-05
5.77397	9.2575e-05	0.000109059	-7.85667e-05	3.34441e-05
6.04259	8.7075e-05	0.000111283	-8.19333e-05	3.33881e-05
6.31121	8.15e-05	0.000113826	-8.54222e-05	3.34125e-05
6.57982	7.575e-05	0.000116456	-8.87111e-05	3.34056e-05
6.84844	7.0125e-05	0.000119459	-9.22e-05	3.35519e-05
7.11706	6.45e-05	0.00012268	-9.55556e-05	3.37406e-05
7.38568	5.9125e-05	0.000125907	-9.88e-05	3.39217e-05
7.6543	5.3625e-05	0.00012939	-0.000102278	3.42336e-05
7.92292	4.8e-05	0.000132965	-0.000105533	3.45426e-05
8.19154	4.2625e-05	0.000136763	-0.000108989	3.49675e-05
8.46016	3.725e-05	0.000140538	-0.000112236	3.53428e-05
8.72878	3.175e-05	0.00014435	-0.00011557	3.58317e-05
8.99739	2.625e-05	0.000148359	-0.000118702	3.62921e-05
9.26601	2.12e-05	0.000152272	-0.000122166	3.68997e-05
9.53463	1.5625e-05	0.000156386	-0.000125272	3.74087e-05
9.80325	1.03e-05	0.000160446	-0.00012851	3.7998e-05
10.0719	5.1e-06	0.000164601	-0.000131711	3.86861e-05
10.3405	-8.75e-08	0.000168734	-0.000134789	3.9298e-05
10.6091	-5.3875e-06	0.000172936	-0.000137978	3.99885e-05
10.8777	-1.06875e-05	0.000177144	-0.000141278	4.07019e-05
11.1463	-1.585e-05	0.00018126	-0.000144567	4.15091e-05
11.415	-2.075e-05	0.000185473	-0.000147597	4.22341e-05
11.6836	-2.6025e-05	0.000189622	-0.000150753	4.30411e-05
11.9522	-3.13e-05	0.000193778	-0.000153686	4.37741e-05
12.2208	-3.6175e-05	0.000197982	-0.000156949	4.4622e-05
12.4894	-4.13017e-05	0.000202158	-0.000159987	4.54368e-05
12.7581	-4.62393e-05	0.000206323	-0.000163146	4.63136e-05
13.0267	-5.13869e-05	0.000210451	-0.000166179	4.71633e-05
13.2953	-5.62449e-05	0.000214546	-0.000169221	4.79828e-05
13.5639	-6.11624e-05	0.000218646	-0.000172233	4.88702e-05
13.8325	-6.60463e-05	0.000222676	-0.000175289	4.97598e-05
14.1012	-7.112e-05	0.000226738	-0.000178311	5.06725e-05
14.3698	-7.58959e-05	0.000230761	-0.000181333	5.15544e-05
14.6384	-8.08705e-05	0.000234719	-0.000184244	5.2453e-05
14.907	-8.5669e-05	0.000238666	-0.000187156	5.33301e-05
15.1756	-9.0429e-05	0.000242594	-0.000190067	5.42534e-05
15.4442	-9.51255e-05	0.000246522	-0.000193078	5.51457e-05
15.7129	-9.98965e-05	0.000250364	-0.000195978	5.60911e-05
15.9815	-0.000104754	0.000254224	-0.000198889	5.70026e-05
16.2501	-0.000109437	0.000257966	-0.0002019	5.80016e-05
16.5187	-0.000114182	0.000261709	-0.000204667	5.88635e-05
16.7873	-0.000118902	0.000265449	-0.000207589	5.97952e-05
17.056	-0.000123388	0.000269168	-0.000210344	6.07103e-05
17.3246	-0.000128049	0.000272839	-0.000213278	6.16528e-05
17.5932	-0.000132563	0.000276466	-0.000215978	6.25574e-05
17.8618	-0.000137069	0.000280061	-0.000218911	6.35116e-05
18.1304	-0.000141665	0.000283639	-0.000221733	6.4442e-05
18.3991	-0.000146241	0.000287118	-0.000224433	6.53973e-05
18.6677	-0.000150557	0.000290609	-0.000227356	6.63317e-05
18.9363	-0.000155202	0.000294037	-0.000229933	6.72249e-05
19.2049	-0.000159651	0.000297471	-0.0002327	6.81813e-05
19.4735	-0.000164078	0.000300823	-0.000235367	6.90652e-05
19.7422	-0.000168497	0.000304192	-0.000238256	7.00237e-05
20.0108	-0.000172907	0.000307477	-0.000240933	7.09121e-05
20.2794	-0.000177171	0.000310693	-0.000243711	7.18813e-05
20.548	-0.000181551	0.000313911	-0.000246267	7.27676e-05
20.8166	-0.000185923	0.000317096	-0.000249044	7.36925e-05
21.0852	-0.000190274	0.00032022	-0.000251589	7.45691e-05
21.3539	-0.000194504	0.000323327	-0.000254367	7.54992e-05
21.6225	-0.000198825	0.000326409	-0.000256911	7.64008e-05
21.8911	-0.000202901	0.000329424	-0.000259356	7.73048e-05
22.1597	-0.000207205	0.000332439	-0.000262233	7.82235e-05
22.4283	-0.000211251	0.000335385	-0.000264778	7.91342e-05
22.697	-0.000215402	0.000338306	-0.000267333	8.00227e-05
22.9656	-0.000219677	0.000341159	-0.000269767	8.08736e-05
23.2342	-0.000223685	0.000344003	-0.000272422	8.18047e-05
23.5028	-0.000227808	0.000346777	-0.000275067	8.27046e-05
23.7714	-0.000231917	0.000349575	-0.0002775	8.35204e-05
24.0401	-0.000236015	0.000352269	-0.000280044	8.44639e-05
24.3087	-0.000239851	0.000354978	-0.000282589	8.53354e-05
24.5773	-0.000243926	0.000357604	-0.0002849	8.61824e-05
24.8459	-0.000247864	0.000360198	-0.000287438	8.69871e-05
25.1145	-0.000251791	0.000362801	-0.00028998	8.78971e-05
25.3832	-0.000255832	0.00036535	-0.00029229	8.87704e-05
25.6518	-0.00025986	0.00036784	-0.000294822	8.96319e-05
25.9204	-0.000263753	0.000370299	-0.000297246	9.05022e-05
26.189	-0.000267384	0.000372694	-0.000299781	9.13338e-05
26.4576	-0.000271373	0.000375094	-0.000302207	9.21665e-05
26.7262	-0.000275241	0.000377451	-0.0003044	9.30478e-05
26.9949	-0.000279089	0.000379766	-0.000306817	9.37994e-05
27.2635	-0.000282917	0.000382057	-0.000309234	9.46376e-05
27.5321	-0.00028675	0.000384313	-0.000311542	9.5501e-05
27.8007	-0.000290188	0.000386511	-0.00031384	9.62573e-05
28.0693	-0.000294118	0.000388658	-0.000316239	9.71792e-05
28.338	-0.000297779	0.00039081	-0.000318549	9.79628e-05
28.6066	-0.000301444	0.000392912	-0.000320784	9.87431e-05
28.8752	-0.000305215	0.000394955	-0.000323112	9.95614e-05
29.1438	-0.000308728	0.000397009	-0.000325544	0.000100323
29.4124	-0.000312347	0.000398966	-0.000327637	0.000101152
29.6811	-0.000315845	0.000400957	-0.000329956	0.000101947
29.9497	-0.000319574	0.000402855	-0.000332258	0.000102723
30.2183	-0.000323033	0.000404782	-0.000334453	0.000103515
30.4869	-0.000326623	0.00040661	-0.000336642	0.000104269
30.7555	-0.000330193	0.000408432	-0.000338713	0.0001051
31.0242	-0.000333881	0.000410202	-0.00034099	0.00010586
31.2928	-0.000337187	0.00041198	-0.000343159	0.000106628
31.5614	-0.000340736	0.000413707	-0.000345223	0.000107357
31.83	-0.00034414	0.000415381	-0.00034738	0.000108119
32.0986	-0.000347413	0.000417018	-0.00034953	0.000108882
32.3672	-0.000350803	0.00041863	-0.000351897	0.000109619
32.6359	-0.000354174	0.000420213	-0.000353824	0.000110377
32.9045	-0.000357676	0.000421785	-0.000355956	0.000111129
33.1731	-0.000361034	0.000423307	-0.000358204	0.000111868
33.4417	-0.000364385	0.000424797	-0.000360113	0.000112614
33.7103	-0.000367592	0.000426252	-0.000362337	0.000113327
33.979	-0.000370929	0.000427683	-0.000364122	0.000114044
34.2476	-0.000374123	0.000429088	-0.000366234	0.000114782
34.5162	-0.00037756	0.00043042	-0.00036834	0.000115503
34.7848	-0.000380865	0.000431762	-0.000370329	0.000116214
35.0534	-0.000383776	0.000433068	-0.000372534	0.000116922
35.3221	-0.000387056	0.000434352	-0.0003743	0.000117606
35.5907	-0.00039033	0.000435572	-0.000376381	0.000118312
35.8593	-0.000393347	0.000436781	-0.000378346	0.000119025
36.1279	-0.000396358	0.000437968	-0.000380427	0.000119718
36.3965	-0.000399613	0.000439105	-0.000382157	0.000120437
36.6651	-0.00040257	0.000440241	-0.000384226	0.000121095
36.9338	-0.000405893	0.000441311	-0.000386178	0.000121768
37.2024	-0.000408832	0.000442388	-0.000388124	0.00012246
37.471	-0.000411886	0.0004434	-0.000389953	0.000123142
37.7396	-0.000414919	0.000444428	-0.000391876	0.000123805
38.0082	-0.000417817	0.000445379	-0.000393916	0.000124437
38.2769	-0.000420956	0.000446313	-0.000395627	0.000125128
38.5455	-0.000423836	0.000447254	-0.000397655	0.000125749
38.8141	-0.00042682	0.000448128	-0.000399344	0.000126436
39.0827	-0.000429807	0.000448976	-0.000401249	0.000127079
39.3513	-0.000432522	0.00044984	-0.000403048	0.000127723
39.62	-0.00043548	0.000450633	-0.000404831	0.000128374
39.8886	-0.000438428	0.000451402	-0.000406608	0.00012903
40.1572	-0.00044123	0.000452148	-0.000408501	0.000129615
40.4258	-0.000444161	0.000452865	-0.000410278	0.000130281
40.6944	-0.000446946	0.000453594	-0.000412038	0.000130917
40.9631	-0.000449597	0.000454259	-0.000413692	0.00013154
41.2317	-0.000452616	0.000454902	-0.000415675	0.000132144
41.5003	-0.000455238	0.000455517	-0.000417207	0.000132757
41.7689	-0.000457989	0.000456112	-0.000419066	0.000133358
42.0375	-0.000460845	0.000456678	-0.000420699	0.000134012
42.3061	-0.000463443	0.000457219	-0.000422436	0.000134596
42.5748	-0.000466282	0.000457743	-0.000424168	0.000135209
42.8434	-0.000468864	0.000458234	-0.000425673	0.000135794
43.112	-0.00047155	0.000458709	-0.000427516	0.000136391
43.3806	-0.000474116	0.000459153	-0.000429343	0.000136986
43.6492	-0.000476786	0.00045958	-0.000430832	0.000137569
43.9179	-0.000479324	0.000459977	-0.000432548	0.000138182
44.1865	-0.000481979	0.000460357	-0.000434136	0.000138733
44.4551	-0.000484501	0.000460708	-0.00043562	0.000139346
44.7237	-0.000487254	0.000461008	-0.000437309	0.000139874
44.9923	-0.000489761	0.000461313	-0.000439115	0.000140474
45.261	-0.000492373	0.000461603	-0.000440582	0.00014102
45.5296	-0.000494729	0.000461871	-0.000442144	0.000141608
45.7982	-0.000497326	0.000462117	-0.000443823	0.000142118
46.0668	-0.000499792	0.000462335	-0.000445386	0.000142718
46.3354	-0.000502238	0.000462507	-0.000446721	0.000143286
46.6041	-0.000504689	0.000462681	-0.000448384	0.000143831
46.8727	-0.000506996	0.000462843	-0.000449821	0.000144388
47.1413	-0.000509546	0.000462982	-0.000451474	0.000144926
47.4099	-0.000511964	0.000463067	-0.0004529	0.000145454
47.6785	-0.000514375	0.000463171	-0.000454431	0.000146009
47.9471	-0.000516654	0.000463242	-0.000455969	0.000146537
48.2158	-0.000519052	0.000463306	-0.000457269	0.000147068
48.4844	-0.00052143	0.000463311	-0.000458897	0.000147589
48.753	-0.000523677	0.000463331	-0.000460186	0.000148113
49.0216	-0.00052593	0.000463335	-0.000461704	0.000148684
49.2902	-0.000528289	0.000463282	-0.000463206	0.000149162
49.5589	-0.000530517	0.000463244	-0.000464602	0.000149704
49.8275	-0.000532726	0.000463194	-0.000465872	0.000150228
50.0961	-0.000535066	0.000463084	-0.00046737	0.000150715
50.3647	-0.000537274	0.00046299	-0.000468863	0.000151233
50.6333	-0.000539465	0.000462885	-0.000470007	0.000151761
50.902	-0.000541774	0.000462722	-0.000471646	0.000152229
51.1706	-0.000543827	0.000462575	-0.000472992	0.000152737
51.4392	-0.000546	0.000462426	-0.000474332	0.000153222
51.7078	-0.000548291	0.00046221	-0.000475668	0.000153746
51.9764	-0.000550327	0.000462011	-0.000476888	0.000154249
52.245	-0.000552482	0.000461811	-0.000478325	0.000154731
52.5137	-0.000554631	0.000461544	-0.000479758	0.000155203
52.7823	-0.000556637	0.000461306	-0.000481075	0.000155668
53.0509	-0.000558638	0.000461042	-0.000482053	0.000156174
53.3195	-0.000560896	0.000460743	-0.000483694	0.000156654
53.5881	-0.000562886	0.000460447	-0.000484775	0.000157151
53.8568	-0.000564995	0.000460112	-0.000486184	0.000157557
54.1254	-0.000566975	0.000459802	-0.000487478	0.000158057
54.394	-0.000568949	0.00045947	-0.000488545	0.000158545
54.6626	-0.00057103	0.000459082	-0.000489829	0.000159015
54.9312	-0.000572994	0.000458721	-0.000491109	0.000159484
55.1999	-0.000574828	0.000458345	-0.000492385	0.000159901
55.4685	-0.000576895	0.00045793	-0.000493434	0.000160377
55.7371	-0.000578831	0.000457528	-0.000494811	0.000160884
56.0057	-0.000580651	0.000457111	-0.000495962	0.000161326
56.2743	-0.000582703	0.000456649	-0.000497331	0.00016171
56.543	-0.0005845	0.000456207	-0.000498362	0.000162222
56.8116	-0.000586418	0.000455758	-0.000499278	0.000162688
57.0802	-0.000588457	0.000455257	-0.000500634	0.000163119
57.3488	-0.000590115	0.000454788	-0.000501763	0.000163528
57.6174	-0.000591882	0.000454297	-0.00050311	0.000163979
57.886	-0.000593907	0.000453759	-0.000504008	0.000164444
58.1547	-0.000595553	0.000453254	-0.000504902	0.000164896
58.4233	-0.000597432	0.000452734	-0.000506236	0.000165253
58.6919	-0.00059932	0.000452194	-0.000507455	0.000165744
58.9605	-0.000601065	0.000451624	-0.000508448	0.000166185
59.2291	-0.000602807	0.000451064	-0.000509547	0.000166598
59.4978	-0.000604558	0.000450504	-0.000510531	0.000166991
59.7664	-0.000606167	0.000449935	-0.000511733	0.000167445
60.035	-0.000607897	0.000449344	-0.000512709	0.000167903
60.3036	-0.000609748	0.000448729	-0.000513792	0.000168283
60.5722	-0.000611471	0.000448131	-0.000514759	0.000168701
60.8409	-0.000614333	0.000447759	-0.000515923	0.000169025
61.1095	-0.000616978	0.000447489	-0.000517252	0.000169256
61.3781	-0.000619881	0.000447187	-0.000518551	0.000169681
61.6467	-0.000623719	0.000446543	-0.000519867	0.000170142
61.9153	-0.000626872	0.000446195	-0.000520855	0.000170569
62.1839	-0.000630805	0.000445729	-0.000522071	0.000170955
62.4526	-0.000634005	0.000445419	-0.000523057	0.000171361
62.7212	-0.000636837	0.000445168	-0.000523943	0.000171845
62.9898	-0.000638921	0.000444987	-0.000525148	0.000172188
63.2584	-0.000641443	0.000444892	-0.000526239	0.000172721
63.527	-0.000643031	0.000444911	-0.000526961	0.000173102
63.7957	-0.000644095	0.000445021	-0.000527618	0.000173652
64.0643	-0.000645941	0.000444852	-0.000528564	0.000174127
64.3329	-0.00064694	0.000444915	-0.000529638	0.000174575
64.6015	-0.000648235	0.000444779	-0.000530615	0.000174945
64.8701	-0.000649308	0.000444681	-0.000531408	0.000175299
65.1388	-0.000650093	0.000444606	-0.000531699	0.000175802
65.4074	-0.000651146	0.000444461	-0.000532358	0.000176236
65.676	-0.000651634	0.000444283	-0.000533116	0.000176711
65.9446	-0.000652548	0.000444079	-0.000534114	0.000177025
66.2132	-0.000653955	0.000443544	-0.000534692	0.000177414
66.4819	-0.000654928	0.000443148	-0.000535626	0.000177902
66.7505	-0.000656832	0.000442593	-0.000536821	0.000178296
67.0191	-0.000658539	0.000441902	-0.000537706	0.000178756
67.2877	-0.000659997	0.000441493	-0.000538782	0.000179201
67.5563	-0.000660778	0.000441002	-0.000539794	0.000179798
67.8249	-0.000661314	0.000440532	-0.000540621	0.000180186
68.0936	-0.000661367	0.000440023	-0.000541521	0.000180502
68.3622	-0.000661835	0.000439549	-0.000542239	0.000180862
68.6308	-0.000661614	0.000439043	-0.000543039	0.000181335
68.8994	-0.000662666	0.000438462	-0.000543184	0.000181701
69.168	-0.000663336	0.000437836	-0.000544239	0.000182064
69.4367	-0.000664366	0.000437167	-0.000544934	0.000182363
69.7053	-0.000665091	0.000436317	-0.000545631	0.000182643
69.9739	-0.000665261	0.000435714	-0.000546151	0.000182959
70.2425	-0.000664883	0.00043523	-0.000547087	0.000183349
70.5111	-0.000664937	0.000434461	-0.000548232	0.000183752
70.7798	-0.00066565	0.000433692	-0.0005491	0.000184152
71.0484	-0.000666557	0.000432992	-0.000550329	0.00018458
71.317	-0.000666611	0.000432517	-0.000550952	0.000184913
71.5856	-0.000666843	0.000431895	-0.000551698	0.000185346
71.8542	-0.000666614	0.00043158	-0.000552179	0.000185618
72.1228	-0.000665778	0.000431231	-0.000553254	0.00018591
72.3915	-0.000664847	0.000431016	-0.000554131	0.000186248
72.6601	-0.0006633	0.000430903	-0.00055454	0.000186762
72.9287	-0.000661973	0.00043085	-0.000555337	0.000186939
73.1973	-0.000659772	0.00043065	-0.000555824	0.000187269
73.4659	-0.000657386	0.000430696	-0.000556722	0.000187807
73.7346	-0.000655475	0.000430565	-0.000557046	0.00018826
74.0032	-0.000653732	0.000430567	-0.000557501	0.000188603
74.2718	-0.000652676	0.000430519	-0.000558067	0.000189028
74.5404	-0.000651419	0.000430281	-0.00055853	0.00018935
74.809	-0.000651334	0.000429878	-0.000559223	0.000189657
75.0777	-0.000650922	0.000429576	-0.000559944	0.000190056
75.3463	-0.000651264	0.000429145	-0.000560347	0.000190281
75.6149	-0.000651673	0.000428965	-0.000561045	0.000190612
75.8835	-0.000652351	0.000428616	-0.000561787	0.000191079
76.1521	-0.000653404	0.000428049	-0.000562765	0.00019141
76.4208	-0.000653955	0.000427599	-0.000563296	0.000191794
76.6894	-0.000654202	0.000427043	-0.000564109	0.000192128
76.958	-0.000653928	0.000426782	-0.000564408	0.000192504
77.2266	-0.000654637	0.00042628	-0.000565023	0.000192868
77.4952	-0.000654622	0.000426058	-0.000565691	0.000193172
77.7638	-0.000654255	0.000425665	-0.000565807	0.000193503
78.0325	-0.000654346	0.00042499	-0.000566294	0.000193761
78.3011	-0.000656383	0.000424106	-0.000566935	0.000194112
78.5697	-0.000658136	0.000423483	-0.000567276	0.000194389
78.8383	-0.000659944	0.000422851	-0.00056778	0.00019476
79.1069	-0.000661269	0.000422077	-0.000567769	0.000194933
79.3756	-0.000663231	0.000421532	-0.00056815	0.000195285
79.6442	-0.000664941	0.000421073	-0.00056844	0.000195563
79.9128	-0.000665579	0.000420745	-0.000568646	0.000195857
80.1814	-0.000665695	0.00042065	-0.000569058	0.000196158
80.45	-0.000665612	0.000420684	-0.000569183	0.000196493
80.7187	-0.000666223	0.000420425	-0.000569622	0.000196801
80.9873	-0.000667029	0.000420252	-0.000570318	0.000197221
81.2559	-0.000668572	0.000420013	-0.000570752	0.000197579
81.5245	-0.000670929	0.000419854	-0.000571359	0.000197846
81.7931	-0.000672338	0.000419866	-0.000571839	0.000198195
82.0617	-0.000673709	0.000419754	-0.000572283	0.000198398
82.3304	-0.000672992	0.000420054	-0.00057287	0.000198759
82.599	-0.000673979	0.000419899	-0.000573776	0.000199037
82.8676	-0.000675377	0.000419563	-0.000574413	0.000199249
83.1362	-0.000677099	0.000418982	-0.000574569	0.000199771
83.4048	-0.000678839	0.000418209	-0.000575164	0.000199941
83.6735	-0.00068162	0.00041749	-0.00057559	0.000200319
83.9421	-0.000684301	0.000416793	-0.000576009	0.000200602
84.2107	-0.000687364	0.000415902	-0.00057649	0.000201013
84.4793	-0.000690791	0.000415264	-0.000576814	0.000201431
84.7479	-0.000693922	0.000414829	-0.000577119	0.000201764
85.0166	-0.000697785	0.000414345	-0.000577443	0.000202142
85.2852	-0.000701751	0.000414062	-0.000577908	0.00020241
85.5538	-0.000704779	0.00041362	-0.00057828	0.000202818
85.8224	-0.000707537	0.000413334	-0.000578897	0.000203256
86.091	-0.000709529	0.000413362	-0.000579477	0.000203603
86.3597	-0.000711638	0.000413284	-0.000580267	0.000203934
86.6283	-0.000713173	0.000413304	-0.00058114	0.000204358
86.8969	-0.000714547	0.000413238	-0.000581733	0.000204664
87.1655	-0.000716537	0.000413164	-0.000582164	0.000204891
87.4341	-0.00071814	0.000413211	-0.000582494	0.000205112
87.7027	-0.000719973	0.000413091	-0.000582849	0.000205403
87.9714	-0.000721175	0.000413028	-0.000583135	0.000205678
88.24	-0.000723003	0.000412933	-0.000583655	0.000206053
88.5086	-0.000724288	0.000412784	-0.000584018	0.000206394
88.7772	-0.00072568	0.000412748	-0.000584929	0.000206633
89.0458	-0.000726621	0.000412675	-0.000585351	0.000206906
89.3145	-0.000726484	0.000412837	-0.000585618	0.000207099
89.5831	-0.000726706	0.000413139	-0.000586534	0.000207435
89.8517	-0.000726976	0.000413349	-0.000586828	0.00020782
90.1203	-0.000728102	0.000413543	-0.000587203	0.00020813
90.3889	-0.000729835	0.000413579	-0.000588011	0.000208576
90.6576	-0.000731233	0.000413627	-0.000588395	0.000208952
90.9262	-0.000733051	0.000413601	-0.000588966	0.000209292
91.1948	-0.000735233	0.000413328	-0.000589497	0.000209733
91.4634	-0.000737585	0.00041299	-0.000589762	0.000209982
91.732	-0.000739869	0.000412631	-0.000590168	0.000210316
92.0006	-0.000743231	0.000412199	-0.00059042	0.000210565
92.2693	-0.000745759	0.000411706	-0.000590552	0.000210751
92.5379	-0.000747856	0.000411066	-0.000590493	0.000210973
92.8065	-0.000751115	0.00041028	-0.000591037	0.000211358
93.0751	-0.000753714	0.000409927	-0.000591675	0.000211668
93.3437	-0.000756695	0.000409315	-0.000591435	0.000211984
93.6124	-0.000759132	0.000408925	-0.000591643	0.00021223
93.881	-0.0007616	0.000408455	-0.000591885	0.000212606
94.1496	-0.000763803	0.000408057	-0.000592209	0.000212834
94.4182	-0.000766627	0.000407627	-0.000592715	0.000213294
94.6868	-0.000769426	0.000407212	-0.00059291	0.000213672
94.9555	-0.000772691	0.000406939	-0.000592833	0.000214003
95.2241	-0.000774804	0.000406716	-0.000592836	0.000214254
95.4927	-0.000777031	0.000406609	-0.000593251	0.000214595
95.7613	-0.00077985	0.000406395	-0.000593817	0.000215079
96.0299	-0.000782745	0.000405881	-0.000594485	0.000215415
96.2986	-0.000785799	0.00040564	-0.000594855	0.000215897
96.5672	-0.000789003	0.000405232	-0.000595328	0.000216115
96.8358	-0.000791878	0.000404779	-0.000595536	0.000216488
97.1044	-0.000795273	0.000404517	-0.000595793	0.000216993
97.373	-0.000798308	0.000404223	-0.000596171	0.00021749
97.6416	-0.000800791	0.000404258	-0.000596124	0.000217888
97.9103	-0.000802174	0.000404388	-0.000596325	0.000218434
98.1789	-0.00080317	0.000404662	-0.000596723	0.000218733
98.4475	-0.00080378	0.000404956	-0.00059647	0.000219156
98.7161	-0.000804271	0.000405408	-0.000596903	0.000219539
98.9847	-0.000804907	0.000405741	-0.000596836	0.000220018
99.2534	-0.000804819	0.000406344	-0.000597116	0.00022049
99.522	-0.000804841	0.000406824	-0.000597522	0.000220932
99.7906	-0.000805832	0.000407214	-0.000597364	0.000221281
100.059	-0.000806006	0.000407425	-0.000597631	0.000221724
100.328	-0.000807054	0.000407535	-0.000597775	0.000222138
100.596	-0.000807946	0.000407899	-0.000598038	0.000222592
100.865	-0.00080951	0.000408213	-0.00059816	0.000223059
101.134	-0.000810094	0.000408757	-0.000598132	0.000223457
101.402	-0.000810536	0.000409001	-0.000598027	0.000223844
101.671	-0.00081005	0.000409521	-0.00059802	0.000224353
101.94	-0.000810172	0.000410093	-0.000598005	0.000224861
102.208	-0.000810398	0.000410561	-0.000598397	0.000225301
102.477	-0.000810964	0.000411131	-0.000598613	0.000225732
102.745	-0.000811488	0.000411807	-0.000598892	0.000226241
103.014	-0.000812299	0.000412269	-0.000599097	0.000226648
103.283	-0.000813215	0.000413009	-0.000599191	0.00022705
103.551	-0.000814376	0.000413724	-0.000599356	0.000227459
103.82	-0.000815321	0.00041438	-0.000599796	0.000227992
104.089	-0.000815153	0.000415117	-0.00059959	0.00022858
104.357	-0.000815559	0.00041573	-0.000599439	0.00022915
104.626	-0.000815963	0.000416043	-0.000599537	0.000229692
104.894	-0.000815558	0.000416715	-0.000599097	0.000230162
105.163	-0.000815229	0.00041725	-0.000599442	0.000230759
105.432	-0.000815484	0.000417817	-0.00059935	0.000231363
105.7	-0.000815625	0.000418534	-0.000599095	0.000231844
105.969	-0.00081592	0.000419119	-0.000599024	0.000232363
106.237	-0.000816538	0.000419488	-0.000598872	0.000232923
106.506	-0.000817167	0.000419871	-0.000598804	0.000233437
106.775	-0.000818505	0.000420096	-0.000598483	0.000233913
107.043	-0.000819552	0.000420535	-0.000598216	0.000234321
107.312	-0.000820918	0.000420706	-0.000597901	0.00023485
107.581	-0.000821413	0.000421262	-0.000597451	0.00023538
107.849	-0.000821995	0.000421728	-0.000596806	0.000235945
108.118	-0.000822096	0.000422161	-0.000596905	0.000236467
108.386	-0.000822365	0.000422704	-0.000596589	0.000236884
108.655	-0.000822833	0.000423033	-0.00059585	0.000237446
108.924	-0.000822214	0.000423577	-0.000595593	0.000237997
109.192	-0.000821114	0.000423969	-0.000595114	0.000238427
109.461	-0.000820861	0.000424516	-0.000594879	0.000238925
109.73	-0.000820783	0.00042485	-0.000595188	0.000239329
109.998	-0.000820736	0.000425244	-0.000594752	0.000239972
110.267	-0.00082098	0.000425585	-0.000594371	0.000240469
110.535	-0.000819694	0.000426009	-0.000594368	0.000241
110.804	-0.000818466	0.000426791	-0.000594294	0.000241477
111.073	-0.000818316	0.000427469	-0.000593646	0.000242084
111.341	-0.000818302	0.000428102	-0.000593024	0.000242817
111.61	-0.000818087	0.000428798	-0.000592889	0.000243339
111.878	-0.000817924	0.000429459	-0.000592355	0.000244026
112.147	-0.000817023	0.000430445	-0.000591812	0.000244623
112.416	-0.000815731	0.000431383	-0.000591271	0.000245185
112.684	-0.000814437	0.000432231	-0.000590754	0.000245882
112.953	-0.000814369	0.000433211	-0.000590289	0.000246405
113.222	-0.000814426	0.000434047	-0.000589559	0.000247009
113.49	-0.000815401	0.000434554	-0.00058899	0.000247599
113.759	-0.000814967	0.000435405	-0.00058866	0.000248271
114.027	-0.00081467	0.000436407	-0.000588143	0.000248862
114.296	-0.000814656	0.00043734	-0.000587432	0.000249408
114.565	-0.000814416	0.000438127	-0.000586857	0.000250041
114.833	-0.000813371	0.000439122	-0.000586163	0.000250683
115.102	-0.000812174	0.000440195	-0.000585917	0.000251368
115.37	-0.000810775	0.000441402	-0.000585763	0.000251994
115.639	-0.00080824	0.000442983	-0.000585449	0.000252679
115.908	-0.00080728	0.000444289	-0.000585081	0.000253463
116.176	-0.000806673	0.00044526	-0.000585513	0.000254152
116.445	-0.000805388	0.000446331	-0.000585064	0.000254852
116.714	-0.000803859	0.000447491	-0.000584739	0.00025551
116.982	-0.000802657	0.000448369	-0.000584041	0.000256279
117.251	-0.000801022	0.000449569	-0.00058376	0.000256913
117.519	-0.000800216	0.000450393	-0.000583384	0.000257792
117.788	-0.0007986	0.00045155	-0.000583176	0.000258384
118.057	-0.00079652	0.000452949	-0.000582346	0.000259169
118.325	-0.000794305	0.000454256	-0.00058181	0.000259871
118.594	-0.000792592	0.000455404	-0.000580911	0.000260665
118.863	-0.000790078	0.000456877	-0.000580711	0.000261304
119.131	-0.00078705	0.000458503	-0.00057996	0.000261993
119.4	-0.00078409	0.000459944	-0.000579379	0.000262658
119.668	-0.000781436	0.000461346	-0.000578635	0.00026329
119.937	-0.000779483	0.000462777	-0.000577829	0.000264056
120.206	-0.000777819	0.000464151	-0.000577203	0.000264802
120.474	-0.000775426	0.000465576	-0.000576544	0.000265486
120.743	-0.000774531	0.000466885	-0.000575363	0.000266171
121.011	-0.000772916	0.000468728	-0.000574618	0.000266921
121.28	-0.000771479	0.000470304	-0.000573532	0.000267749
121.549	-0.000770135	0.000471957	-0.000572868	0.000268442
121.817	-0.000768726	0.000473454	-0.000572003	0.000269075
122.086	-0.000768225	0.000474544	-0.000571078	0.000269811
122.355	-0.000767013	0.000475837	-0.000570297	0.000270582
122.623	-0.000765803	0.000477094	-0.000569404	0.000271224
122.892	-0.000766386	0.000478275	-0.000568326	0.000271935
123.16	-0.000767129	0.000479599	-0.000567698	0.000272678
123.429	-0.000767467	0.0004812	-0.00056631	0.000273521
123.698	-0.00076821	0.000482931	-0.000565203	0.000274361
123.966	-0.000767635	0.000484405	-0.000564274	0.000275015
124.235	-0.000767577	0.0004855	-0.000563167	0.000275784
124.504	-0.000767494	0.000486628	-0.000562407	0.000276453
124.772	-0.000766386	0.000487864	-0.000561201	0.000277244
125.041	-0.000766384	0.000489142	-0.000560323	0.000278011
125.309	-0.000766849	0.000490334	-0.000559493	0.000278826
125.578	-0.000766963	0.000491213	-0.000558311	0.00027968
125.847	-0.00076709	0.000492387	-0.00055727	0.000280495
126.115	-0.000766974	0.000493629	-0.000556137	0.00028133
126.384	-0.000766717	0.000494902	-0.000554847	0.00028223
126.652	-0.000767093	0.000496084	-0.000553906	0.000283091
126.921	-0.000766926	0.00049732	-0.000552491	0.000283963
127.19	-0.000765402	0.000498808	-0.000551563	0.000284796
127.458	-0.000764826	0.000499743	-0.00055079	0.000285641
127.727	-0.000764366	0.000500749	-0.000549486	0.000286728
127.996	-0.000764417	0.000501541	-0.000548625	0.000287596
128.264	-0.00076408	0.000502441	-0.00054777	0.000288384
128.533	-0.000763954	0.000503258	-0.000546696	0.000289425
128.801	-0.000763193	0.000504274	-0.000546052	0.000290282
129.07	-0.000762717	0.000505219	-0.000545158	0.000291364
129.339	-0.000762288	0.000506086	-0.000544026	0.000292409
129.607	-0.000762295	0.000506768	-0.000542933	0.000293455
129.876	-0.000761202	0.000507834	-0.000542023	0.000294721
130.145	-0.000759534	0.000509078	-0.000541215	0.000295781
130.413	-0.00075843	0.000509985	-0.000539968	0.000296869
130.682	-0.000757292	0.000510989	-0.000538643	0.000297983
130.95	-0.000756552	0.000512064	-0.000537546	0.00029915
131.219	-0.000755512	0.000512967	-0.000536489	0.000300326
131.488	-0.000755316	0.000513452	-0.000535688	0.000301503
131.756	-0.000754189	0.000514219	-0.000534962	0.000302793
132.025	-0.000754007	0.000514697	-0.000533331	0.000303971
132.293	-0.00075431	0.000514993	-0.000532472	0.000305185
132.562	-0.000754382	0.000515675	-0.000530929	0.000306476
132.831	-0.000754804	0.000516378	-0.000529512	0.000307772
133.099	-0.000754698	0.000517252	-0.000528044	0.00030894
133.368	-0.000754863	0.000518011	-0.000526873	0.000310185
133.637	-0.000754881	0.000518993	-0.000525563	0.000311499
133.905	-0.000753954	0.000520375	-0.000524516	0.000312903
134.174	-0.000753347	0.000521477	-0.000523278	0.000314395
134.442	-0.000752466	0.000522722	-0.000522155	0.000315924
134.711	-0.000751867	0.000523785	-0.000521759	0.000317184
134.98	-0.000752184	0.000524421	-0.000520663	0.000318623
135.248	-0.000751921	0.000525354	-0.000520427	0.000320055
135.517	-0.000750934	0.000526626	-0.000519445	0.00032166
135.786	-0.000749474	0.000527778	-0.000518857	0.000323202
136.054	-0.000749318	0.00052841	-0.000517884	0.000324682
136.323	-0.000747792	0.000529114	-0.000516981	0.000326042
136.591	-0.000746502	0.00052988	-0.000515799	0.000327414
136.86	-0.00074571	0.00053097	-0.00051468	0.000328955
137.129	-0.000745809	0.000531581	-0.000513681	0.000330448
137.397	-0.000745838	0.000532295	-0.000512026	0.000331784
137.666	-0.00074615	0.000532984	-0.000510933	0.000333194
137.934	-0.000746279	0.000533735	-0.000509325	0.000334594
138.203	-0.000745296	0.000535037	-0.000508097	0.000336029
138.472	-0.000744907	0.000536064	-0.000506886	0.00033747
138.74	-0.000744676	0.000536983	-0.00050535	0.000339096
139.009	-0.00074372	0.00053778	-0.000503622	0.000340546
139.278	-0.000742402	0.000538797	-0.000502112	0.000342046
139.546	-0.000740607	0.000539961	-0.000500571	0.000343511
139.815	-0.000738124	0.000541701	-0.000498977	0.000344952
140.083	-0.000735932	0.000542967	-0.000497681	0.000346363
140.352	-0.00073311	0.000544489	-0.00049566	0.000347966
140.621	-0.000731032	0.000546082	-0.000494238	0.00034942
140.889	-0.000729278	0.000547572	-0.000492797	0.000350949
141.158	-0.000728008	0.000549136	-0.000490972	0.000352386
141.427	-0.000728942	0.000550299	-0.000489225	0.000353983
141.695	-0.000728892	0.000551772	-0.00048714	0.000355657
141.964	-0.000727944	0.000553456	-0.000484922	0.000357305
142.232	-0.000728261	0.000554986	-0.000483289	0.000358944
142.501	-0.000729293	0.000556422	-0.000481487	0.000360515
142.77	-0.000729535	0.000558186	-0.00047973	0.00036223
143.038	-0.000729371	0.00055976	-0.000477555	0.000363867
143.307	-0.000729523	0.000561386	-0.000475853	0.00036546
143.575	-0.000728899	0.000563266	-0.000473939	0.000366954
143.844	-0.000727842	0.00056538	-0.000471848	0.0003686
144.113	-0.000727101	0.000567627	-0.00046997	0.000370269
144.381	-0.000725778	0.000569675	-0.000467958	0.000371878
144.65	-0.000723925	0.000571882	-0.000465624	0.000373635
144.919	-0.000720775	0.000574295	-0.000463665	0.000375328
145.187	-0.000718425	0.000576442	-0.000461262	0.00037718
145.456	-0.000717733	0.00057846	-0.000459009	0.000378919
145.724	-0.000718666	0.000579594	-0.000457228	0.000380786
145.993	-0.000718011	0.000581133	-0.000455351	0.000382575
146.262	-0.000717174	0.000582586	-0.000453315	0.000384347
146.53	-0.00071748	0.000583836	-0.000450967	0.000386092
146.799	-0.000719462	0.000584725	-0.000448669	0.000387949
147.068	-0.000721554	0.00058574	-0.000446113	0.000389795
147.336	-0.000723999	0.000586882	-0.000444005	0.000391515
147.605	-0.000726622	0.00058777	-0.00044197	0.000393368
147.873	-0.000727559	0.000589061	-0.000439927	0.000395236
148.142	-0.000728554	0.000590412	-0.000437735	0.000397154
148.411	-0.000730562	0.000591536	-0.000435781	0.000399101
148.679	-0.000732431	0.000592586	-0.000433225	0.000401053
148.948	-0.000734065	0.000593788	-0.000431155	0.000403069
149.216	-0.000735115	0.000595002	-0.000428521	0.000405077
149.485	-0.000736352	0.000596278	-0.000426304	0.000407038
149.754	-0.0007378	0.000597364	-0.000423923	0.000409104
150.022	-0.000740314	0.00059829	-0.000421271	0.00041108
150.291	-0.000742363	0.000599277	-0.000418928	0.000413075
150.56	-0.000744217	0.000600182	-0.00041616	0.00041516
150.828	-0.000745142	0.000601327	-0.000413579	0.000417239
151.097	-0.00074618	0.000602263	-0.000411229	0.000419309
151.365	-0.000747513	0.000603339	-0.000408561	0.000421451
151.634	-0.00074849	0.000604511	-0.000406377	0.000423569
151.903	-0.000749745	0.00060561	-0.00040376	0.000425659
152.171	-0.00075095	0.000606832	-0.000401561	0.000427749
152.44	-0.000752786	0.000607988	-0.000399175	0.000429874
152.709	-0.000754199	0.000608992	-0.000397311	0.000432125
152.977	-0.000755272	0.000610138	-0.000395051	0.000434371
153.246	-0.000755967	0.000611436	-0.000392694	0.000436748
153.514	-0.000756935	0.000612524	-0.000390067	0.000439057
153.783	-0.000757006	0.00061369	-0.000387505	0.000441323
154.052	-0.00075608	0.000614977	-0.000384959	0.000443549
154.32	-0.000756239	0.000616059	-0.000382305	0.000445806
154.589	-0.000757228	0.000617286	-0.000379265	0.000448072
154.857	-0.000758788	0.000618444	-0.00037666	0.000450359
155.126	-0.000760852	0.000619914	-0.000374142	0.000452549
155.395	-0.000762502	0.000620893	-0.000371092	0.000454896
155.663	-0.000763832	0.000621736	-0.00036855	0.00045722
155.932	-0.000765676	0.000622657	-0.000365754	0.000459717
156.201	-0.000767859	0.000623216	-0.000363216	0.000462125
156.469	-0.000768656	0.000623731	-0.00036016	0.000464407
156.738	-0.000770905	0.000624423	-0.000357651	0.000466866
157.006	-0.000773387	0.000625011	-0.000354782	0.000469337
157.275	-0.000775033	0.000625435	-0.000351949	0.000471672
157.544	-0.000776625	0.000625677	-0.000348918	0.000474051
157.812	-0.000778481	0.000625561	-0.000346158	0.000476439
158.081	-0.000779896	0.000625582	-0.000343155	0.000478974
158.35	-0.000782151	0.00062603	-0.000340365	0.000481454
158.618	-0.000785577	0.000626697	-0.000337191	0.000484046
158.887	-0.000788929	0.000627192	-0.000334265	0.000486469
159.155	-0.000791998	0.000627772	-0.000331445	0.000489003
159.424	-0.000794634	0.000628491	-0.000328735	0.000491427
159.693	-0.000795953	0.000629325	-0.000325407	0.000494028
159.961	-0.000798908	0.000629838	-0.000322387	0.000496558
160.23	-0.00080131	0.000630361	-0.000319443	0.000499217
160.498	-0.000803964	0.000630988	-0.000316239	0.000501736
160.767	-0.000806374	0.000631497	-0.000313383	0.000504423
161.036	-0.000808688	0.000632024	-0.00031033	0.000507084
161.304	-0.000811891	0.000632494	-0.000307427	0.000509693
161.573	-0.000815708	0.000633074	-0.000304628	0.000512346
161.842	-0.000819522	0.000633731	-0.000301879	0.000514975
162.11	-0.000822618	0.000634347	-0.0002985	0.000517744
162.379	-0.000825307	0.000635248	-0.000295707	0.00052047
162.647	-0.000827564	0.000635982	-0.000292604	0.000523208
162.916	-0.000830066	0.000636668	-0.00028981	0.000525915
163.185	-0.000832652	0.000637427	-0.000286877	0.000528643
163.453	-0.000834294	0.000638478	-0.000283777	0.000531382
163.722	-0.000835678	0.000639447	-0.000280556	0.000534225
163.991	-0.000834015	0.000642588	-0.000277636	0.000536963
164.259	-0.000836701	0.000643511	-0.000274734	0.000539788
164.528	-0.000839219	0.000644253	-0.000271549	0.000542598
164.796	-0.000841905	0.000645381	-0.000268601	0.000545469
165.065	-0.000843681	0.000646401	-0.000265537	0.000548424
165.334	-0.000845946	0.000647597	-0.000262736	0.00055134
165.602	-0.000848395	0.000648467	-0.000259568	0.000554197
165.871	-0.000850398	0.000649315	-0.00025659	0.000557113
166.139	-0.000852578	0.000650129	-0.000253479	0.000560035
166.408	-0.000855694	0.000650793	-0.000249843	0.000562906
166.677	-0.000858976	0.000651329	-0.000246754	0.000565776
166.945	-0.000861409	0.000652009	-0.000243523	0.000568817
167.214	-0.000863003	0.000653112	-0.000240083	0.000571702
167.483	-0.000864331	0.000654147	-0.000236537	0.000574731
167.751	-0.000866583	0.000654776	-0.000232922	0.000577631
168.02	-0.000868257	0.000655726	-0.000229349	0.00058056
168.288	-0.000871368	0.000656406	-0.000225374	0.000583667
168.557	-0.000873696	0.000657094	-0.000221684	0.000586738
168.826	-0.000876702	0.00065771	-0.00021825	0.000589825
169.094	-0.000879401	0.000658446	-0.000214376	0.00059292
169.363	-0.000880623	0.000659316	-0.000210693	0.000595999
169.632	-0.000882196	0.000660283	-0.000206604	0.000599124
169.9	-0.000884154	0.000661229	-0.000202703	0.000602308
170.169	-0.00088544	0.000662025	-0.000198649	0.000605361
170.437	-0.000886343	0.00066273	-0.000194641	0.000608504
170.706	-0.000887048	0.000663446	-0.000190515	0.000611652
170.975	-0.000887507	0.000664459	-0.000186796	0.000614725
171.243	-0.000888402	0.000665291	-0.000182738	0.000617916
171.512	-0.000889492	0.000666191	-0.000178539	0.000621026
171.78	-0.000890478	0.000667139	-0.000174073	0.000624253
172.049	-0.000892275	0.000667701	-0.000167906	0.000627713
172.318	-0.000895216	0.000667929	-0.000161521	0.000631041
172.586	-0.000897891	0.000668306	-0.000155088	0.000634386
172.855	-0.000900365	0.000668796	-0.000148918	0.000637824
173.124	-0.000903147	0.000668993	-0.000142665	0.00064123
173.392	-0.000906232	0.000669471	-0.000136135	0.000644681
173.661	-0.000909212	0.000670031	-0.000129935	0.000648122
173.929	-0.000912367	0.000670558	-0.000123986	0.000651638
174.198	-0.000915303	0.000670991	-0.000118169	0.000655085
174.467	-0.000918171	0.000671325	-0.000112542	0.000658495
174.735	-0.000921195	0.000671922	-0.000106276	0.000661836
175.004	-0.000923457	0.000672513	-0.000100547	0.000665387
175.273	-0.00092541	0.000673248	-9.481e-05	0.000668804
175.541	-0.000927117	0.000674244	-8.87923e-05	0.000672326
175.81	-0.000928657	0.00067541	-8.2758e-05	0.000675758
176.078	-0.000930545	0.000676453	-7.71043e-05	0.000679232
176.347	-0.000931888	0.000677845	-7.1506e-05	0.000682779
176.616	-0.000932745	0.000679402	-6.56554e-05	0.000686319
176.884	-0.00093338	0.000680739	-5.99743e-05	0.000689911
177.153	-0.00093402	0.0006819	-5.40173e-05	0.000693391
177.421	-0.000935194	0.000683363	-4.81878e-05	0.00069695
177.69	-0.000937394	0.000684763	-4.22957e-05	0.000700561
177.959	-0.000939523	0.000686089	-3.80578e-05	0.00070402
178.227	-0.000940681	0.000687668	-3.49797e-05	0.000707301
178.496	-0.000943078	0.000689039	-3.16764e-05	0.000710652
178.765	-0.000945215	0.000690451	-2.87127e-05	0.000713936
179.033	-0.000947588	0.000692001	-2.54752e-05	0.000717365
179.302	-0.000949779	0.000693485	-2.17584e-05	0.000720848
179.57	-0.000951149	0.000695007	-1.84699e-05	0.000724278
179.839	-0.000952106	0.000696392	-1.49834e-05	0.000727771
180.108	-0.000952609	0.000697972	-1.16031e-05	0.00073126
180.376	-0.000953603	0.000699444	-7.96233e-06	0.000734781
180.645	-0.000954911	0.00070088	-4.62789e-06	0.000738223
180.914	-0.000955877	0.000702374	-1.08167e-06	0.0007417
181.182	-0.00095666	0.000703939	2.34211e-06	0.000745329
181.451	-0.000958178	0.000705253	5.94389e-06	0.000748818
181.719	-0.000959408	0.000706502	9.61033e-06	0.000752388
181.988	-0.000960838	0.000707738	1.3314e-05	0.000755935
182.257	-0.00096239	0.00070894	1.71299e-05	0.000759439
182.525	-0.000963592	0.000710357	2.08233e-05	0.000763156
182.794	-0.000964354	0.000711873	2.49587e-05	0.000766861
183.062	-0.000965048	0.000713182	2.88704e-05	0.000770465
183.331	-0.000965054	0.000714818	3.23972e-05	0.000773988
183.6	-0.000965517	0.000716449	3.6039e-05	0.000777694
183.868	-0.000966919	0.000718137	3.98194e-05	0.000781374
184.137	-0.000967828	0.000719947	4.35771e-05	0.000785084
184.406	-0.000968478	0.000721576	4.72622e-05	0.00078877
184.674	-0.000969298	0.000723304	5.07362e-05	0.000792505
184.943	-0.000969928	0.000724924	5.45831e-05	0.000796162
185.211	-0.000971026	0.00072647	5.8224e-05	0.000799938
185.48	-0.000972216	0.000727848	6.2165e-05	0.00080358
185.749	-0.000973072	0.000729405	6.53901e-05	0.000807395
186.017	-0.000973958	0.00073096	6.93849e-05	0.000811151
186.286	-0.000974935	0.000732681	7.28099e-05	0.00081479
186.555	-0.000975924	0.000734337	7.58586e-05	0.000818607
186.823	-0.00097674	0.00073603	7.94768e-05	0.000822472
187.092	-0.000977236	0.000737862	8.33038e-05	0.000826236
187.36	-0.00097629	0.000740089	8.73529e-05	0.000830027
187.629	-0.000976786	0.000741846	9.13722e-05	0.000833702
187.898	-0.000977461	0.000743619	9.54527e-05	0.000837439
188.166	-0.000977512	0.000745547	9.94129e-05	0.00084127
188.435	-0.00097763	0.000747563	0.000103352	0.000845131
188.703	-0.00097904	0.00074961	0.000107586	0.000848998
188.972	-0.000980287	0.000751532	0.000111519	0.000852784
189.241	-0.000982297	0.000753418	0.000115625	0.000856647
189.509	-0.000983314	0.000755398	0.000119282	0.000860498
189.778	-0.000984823	0.000757423	0.000123189	0.000864367
190.047	-0.00098457	0.000759801	0.000126869	0.000868218
190.315	-0.000984404	0.000762198	0.000131082	0.000872073
190.584	-0.000983368	0.000764816	0.000135121	0.000875959
190.852	-0.00098248	0.000767443	0.000139008	0.000879931
191.121	-0.000981614	0.000769771	0.000142983	0.000883748
191.39	-0.00098151	0.000771721	0.000147141	0.000887709
191.658	-0.000981296	0.000774113	0.000151594	0.000891653
191.927	-0.000980144	0.000776578	0.000155747	0.000895526
192.196	-0.000979763	0.000778766	0.000160047	0.000899401
192.464	-0.00097905	0.000780931	0.000164319	0.000903408
192.733	-0.000977889	0.000782914	0.000168602	0.000907381
193.001	-0.000977124	0.000784556	0.00017299	0.000911318
193.27	-0.000976759	0.000786202	0.000177453	0.000915315
193.539	-0.000976472	0.0007878	0.000182244	0.000919174
193.807	-0.000976199	0.000789445	0.000186289	0.000923097
194.076	-0.0009755	0.00079107	0.000190875	0.000927089
194.344	-0.000975851	0.000792414	0.000194864	0.00093109
194.613	-0.000976924	0.000793689	0.000198998	0.00093512
194.882	-0.000978257	0.000794913	0.000203047	0.000939144
195.15	-0.000980519	0.000796057	0.000207311	0.000943145
195.419	-0.000981465	0.000797241	0.000211792	0.000947055
195.688	-0.0009828	0.000798586	0.000215585	0.000951099
195.956	-0.000982663	0.000800161	0.000219792	0.000955179
196.225	-0.000982471	0.00080157	0.000224081	0.000959189
196.493	-0.000981578	0.00080307	0.000228379	0.000963249
196.762	-0.000980492	0.000804642	0.000232684	0.000967409
197.031	-0.000979241	0.000806177	0.000237146	0.000971415
197.299	-0.000977693	0.000807748	0.000241865	0.000975484
197.568	-0.000976965	0.000809176	0.000245959	0.000979537
197.837	-0.00097586	0.000810963	0.000250163	0.000983515
198.105	-0.00097485	0.000812754	0.000254263	0.00098757
198.374	-0.000973171	0.000814775	0.000258479	0.0009917
198.642	-0.000971958	0.000816467	0.000262888	0.000995802
198.911	-0.000971423	0.000818232	0.000266635	0.00100001
199.18	-0.000970829	0.000820389	0.000270984	0.00100417
199.448	-0.00096787	0.000823081	0.000275466	0.00100826
199.717	-0.000966297	0.000824787	0.000279966	0.00101231
199.985	-0.000964866	0.000826594	0.000284247	0.00101641
200.254	-0.000964199	0.000828272	0.000288781	0.00102054
200.523	-0.000963344	0.00082992	0.000293409	0.00102465
200.791	-0.000962524	0.000831486	0.000297844	0.00102879
201.06	-0.000962133	0.000833021	0.000302163	0.00103295
201.329	-0.000962558	0.000834272	0.000306705	0.00103714
201.597	-0.000963289	0.000835371	0.000311224	0.0010413
201.866	-0.000963484	0.000836507	0.000315745	0.0010454
202.134	-0.000964163	0.00083754	0.000319969	0.00104959
202.403	-0.000964506	0.000838665	0.000324736	0.00105382
202.672	-0.000964007	0.000840055	0.000329161	0.001058
202.94	-0.000964637	0.000841221	0.000333525	0.00106226
203.209	-0.000966063	0.000842381	0.000338281	0.00106659
203.478	-0.000969131	0.000843113	0.000342664	0.00107076
203.746	-0.000971065	0.000844467	0.000347645	0.00107497
204.015	-0.000971719	0.000846296	0.000352251	0.00107918
204.283	-0.000971807	0.000848488	0.000356828	0.00108343
204.552	-0.000971445	0.000850865	0.000361965	0.00108757
204.821	-0.000971379	0.000853283	0.000366709	0.00109178
205.089	-0.000972247	0.000855731	0.000371405	0.00109594
205.358	-0.000972203	0.000858227	0.000375679	0.00110012
205.626	-0.000970967	0.000860984	0.000380351	0.00110435
205.895	-0.000969648	0.000863884	0.00038473	0.00110856
206.164	-0.000968398	0.000866621	0.000389287	0.00111274
206.432	-0.000966648	0.000869532	0.000393952	0.00111706
206.701	-0.000964753	0.000872367	0.000398569	0.00112131
206.97	-0.000962672	0.000875001	0.000403265	0.00112554
207.238	-0.000961284	0.000877378	0.00040782	0.00112977
207.507	-0.000960763	0.000879301	0.00041273	0.00113396
207.775	-0.00096007	0.000881252	0.000417793	0.00113816
208.044	-0.000959359	0.000883451	0.000422624	0.0011424
208.313	-0.000958183	0.000885556	0.000427267	0.00114655
208.581	-0.000956909	0.000887639	0.000432133	0.00115076
208.85	-0.000955751	0.000889956	0.00043684	0.00115504
209.119	-0.000954878	0.000892526	0.000441481	0.00115936
209.387	-0.000953105	0.000894869	0.000446237	0.00116369
209.656	-0.000951723	0.000897208	0.000450776	0.00116796
209.924	-0.0009514	0.000899293	0.000455886	0.00117219
210.193	-0.000951266	0.000901513	0.000460821	0.00117655
210.462	-0.000951674	0.0009036	0.000465234	0.00118086
210.73	-0.000951899	0.000905574	0.000470204	0.00118507
210.999	-0.000951314	0.000907622	0.000475102	0.00118929
211.267	-0.00095	0.000909673	0.000479963	0.00119364
211.536	-0.00094828	0.000911737	0.000484873	0.00119793
211.805	-0.000947382	0.000913749	0.000489743	0.00120208
212.073	-0.000946524	0.000916004	0.000494783	0.00120643
212.342	-0.000944856	0.000918436	0.00049934	0.00121075
212.611	-0.000942621	0.000920975	0.000504384	0.00121488
212.879	-0.000940043	0.000923458	0.00050893	0.00121919
213.148	-0.000937172	0.000926098	0.000513779	0.00122342
213.416	-0.000934992	0.000928595	0.000518309	0.00122774
213.685	-0.000932707	0.000931274	0.000522912	0.00123201
213.954	-0.000929411	0.00093413	0.000527899	0.00123638
214.222	-0.000926168	0.000936992	0.00053293	0.00124071
214.491	-0.000922822	0.000940264	0.000537369	0.00124507
214.76	-0.000919498	0.000943217	0.00054242	0.00124939
215.028	-0.000917238	0.000946494	0.000546916	0.0012537
215.297	-0.000915314	0.000949537	0.000551866	0.00125802
215.565	-0.000913064	0.000952814	0.000556823	0.00126229
215.834	-0.000911066	0.000956219	0.000561986	0.00126655
216.103	-0.000908239	0.000959399	0.000566675	0.00127094
216.371	-0.000905292	0.000962749	0.000571208	0.00127528
216.64	-0.000902267	0.000966123	0.000576253	0.00127969
216.908	-0.000898636	0.000969553	0.000581684	0.00128408
217.177	-0.000894444	0.000973624	0.000586745	0.00128833
217.446	-0.000890122	0.000977454	0.000592039	0.00129265
217.714	-0.00088524	0.000981442	0.000597053	0.00129701
217.983	-0.000880173	0.000985481	0.000601954	0.00130134
218.252	-0.000874932	0.000989275	0.000606975	0.00130565
218.52	-0.000870454	0.000993178	0.000611517	0.00130984
218.789	-0.000866245	0.000997227	0.000615779	0.00131418
219.057	-0.000862469	0.00100116	0.000620949	0.00131842
219.326	-0.000857913	0.00100503	0.000626114	0.00132274
219.595	-0.000853492	0.00100904	0.000631051	0.0013272
219.863	-0.000849808	0.00101281	0.000636221	0.00133152
220.132	-0.000846746	0.00101675	0.00064113	0.00133593
220.401	-0.000844385	0.00102066	0.000646261	0.00134036
220.669	-0.000841453	0.00102469	0.0006512	0.00134478
220.938	-0.000837274	0.00102873	0.000655641	0.00134921
221.206	-0.000833546	0.00103322	0.00066069	0.00135356
221.475	-0.000829711	0.00103762	0.000665609	0.00135793
221.744	-0.000826136	0.00104185	0.000670833	0.00136228
222.012	-0.000822192	0.00104604	0.000675734	0.00136677
222.281	-0.000818091	0.00105005	0.000680831	0.00137117
222.549	-0.000815042	0.00105418	0.000685788	0.00137559
222.818	-0.000811518	0.00105828	0.000690541	0.00137993
223.087	-0.000807585	0.00106239	0.000695779	0.00138422
223.355	-0.000803427	0.00106666	0.000701259	0.00138862
223.624	-0.000799562	0.00107072	0.000706759	0.00139292
223.893	-0.000795449	0.00107458	0.000711968	0.00139726
224.161	-0.000791819	0.00107857	0.000717123	0.00140162
224.43	-0.000787817	0.00108247	0.000722283	0.00140608
224.698	-0.000783154	0.00108665	0.000727507	0.00141046
224.967	-0.000778404	0.00109104	0.000732785	0.00141487
225.236	-0.000774662	0.00109523	0.000737866	0.00141926
225.504	-0.000771198	0.00109933	0.000743017	0.00142359
225.773	-0.00076795	0.00110368	0.000747946	0.00142797
226.042	-0.000764379	0.00110797	0.000753064	0.00143247
226.31	-0.000761198	0.00111217	0.000757926	0.00143684
226.579	-0.000757935	0.00111645	0.000763	0.0014412
226.847	-0.000754515	0.00112063	0.000768079	0.00144572
227.116	-0.000751122	0.00112499	0.000773154	0.00145023
227.385	-0.000746772	0.00112944	0.000778278	0.00145459
227.653	-0.000742687	0.00113371	0.000783489	0.00145895
227.922	-0.000737186	0.00113799	0.000788635	0.00146341
228.19	-0.000732762	0.00114218	0.000793443	0.00146789
228.459	-0.000728638	0.00114623	0.00079862	0.0014722
228.728	-0.000725973	0.00114999	0.000803695	0.00147669
228.996	-0.000723068	0.00115366	0.00080862	0.00148115
229.265	-0.000719969	0.00115742	0.000814289	0.00148557
229.534	-0.00071641	0.00116128	0.000819162	0.00149006
229.802	-0.000712594	0.0011649	0.000824616	0.00149456
230.071	-0.000708609	0.00116861	0.000829658	0.001499
230.339	-0.00070466	0.00117233	0.000835121	0.0015035
230.608	-0.00070089	0.00117589	0.000840466	0.00150795
230.877	-0.00069707	0.00117961	0.000845698	0.00151239
231.145	-0.000693483	0.00118325	0.000850882	0.0015169
231.414	-0.000690117	0.00118683	0.000856336	0.00152141
231.683	-0.00068722	0.00119054	0.000861443	0.00152585
231.951	-0.000685105	0.00119418	0.000866979	0.00153033
232.22	-0.000681853	0.00119774	0.000872435	0.00153483
232.488	-0.000678139	0.00120131	0.000877497	0.00153927
232.757	-0.000674197	0.00120512	0.000883046	0.00154372
233.026	-0.000670263	0.00120888	0.000888012	0.0015482
233.294	-0.000666549	0.00121219	0.000893135	0.00155275
233.563	-0.000663345	0.00121562	0.000898768	0.00155723
233.831	-0.000660502	0.00121905	0.00090405	0.00156168
234.1	-0.000656246	0.00122284	0.000909113	0.00156628
234.369	-0.000651465	0.00122673	0.000914331	0.00157075
234.637	-0.00064633	0.00123074	0.000919681	0.00157525
234.906	-0.000642621	0.00123435	0.000924979	0.00157973
235.175	-0.000639408	0.00123779	0.000930355	0.0015842
235.443	-0.000635337	0.00124102	0.000935537	0.00158881
235.712	-0.000631546	0.00124415	0.000941058	0.00159333
235.98	-0.000626924	0.00124728	0.000946533	0.00159781
236.249	-0.000622814	0.00125031	0.000952448	0.00160218
236.518	-0.000618061	0.00125346	0.000957811	0.00160662
236.786	-0.000614037	0.00125636	0.000963523	0.00161115
237.055	-0.000609921	0.00125911	0.000969053	0.00161549
237.324	-0.000605685	0.00126211	0.000974954	0.00161994
237.592	-0.000602975	0.00126502	0.000980379	0.00162453
237.861	-0.000600164	0.00126787	0.000985794	0.00162897
238.129	-0.000597292	0.00127089	0.000991434	0.00163341
238.398	-0.000594066	0.0012738	0.000996778	0.0016379
238.667	-0.000590862	0.00127657	0.00100233	0.00164232
238.935	-0.000588242	0.00127933	0.00100804	0.00164683
239.204	-0.000586515	0.001282	0.00101337	0.00165127
239.472	-0.000584364	0.00128469	0.00101858	0.00165567
239.741	-0.0005822	0.00128737	0.00102381	0.00166008
240.01	-0.000580675	0.00128992	0.00102971	0.00166446
240.278	-0.000580439	0.00129249	0.00103537	0.00166899
240.547	-0.000579472	0.00129495	0.00104071	0.00167342
240.816	-0.000577964	0.0012974	0.0010463	0.00167782
241.084	-0.000576301	0.00129982	0.00105153	0.00168218
241.353	-0.000573868	0.00130236	0.00105731	0.00168659
241.621	-0.000572253	0.0013048	0.00106298	0.00169095
241.89	-0.00057083	0.00130711	0.0010682	0.00169538
242.159	-0.000568225	0.00130935	0.00107368	0.00169972
242.427	-0.000565257	0.00131168	0.00107904	0.00170425
242.696	-0.000562433	0.00131432	0.00108465	0.00170861
242.965	-0.000560144	0.00131687	0.00109015	0.00171307
243.233	-0.000557066	0.00131963	0.00109569	0.00171759
243.502	-0.00055464	0.00132229	0.00110099	0.00172202
243.77	-0.000552385	0.00132506	0.00110647	0.00172642
244.039	-0.000548226	0.00132824	0.00111185	0.00173084
244.308	-0.000544162	0.00133139	0.00111767	0.00173511
244.576	-0.000541092	0.00133431	0.00112319	0.0017394
244.845	-0.000537632	0.00133717	0.00112891	0.00174369
245.113	-0.000534584	0.00134003	0.00113424	0.00174804
245.382	-0.000531105	0.00134297	0.00113961	0.00175255
245.651	-0.000527748	0.0013459	0.0011451	0.00175704
245.919	-0.000526561	0.00134866	0.00115112	0.00176143
246.188	-0.000523554	0.00135151	0.00115648	0.00176578
246.457	-0.000519777	0.00135417	0.00116239	0.00177017
246.725	-0.00051644	0.00135693	0.00116781	0.0017746
246.994	-0.000513574	0.00135963	0.00117327	0.00177901
247.262	-0.000511643	0.00136229	0.00117864	0.00178333
247.531	-0.000509697	0.00136483	0.00118436	0.00178775
247.8	-0.000507751	0.00136762	0.00118981	0.00179204
248.068	-0.000505637	0.00137008	0.00119546	0.0017964
248.337	-0.000503699	0.00137272	0.00120102	0.00180088
248.606	-0.000501997	0.00137551	0.00120675	0.00180536
248.874	-0.000500121	0.00137797	0.00121247	0.00180972
249.143	-0.000497703	0.00138073	0.00121813	0.00181425
249.411	-0.000495507	0.0013834	0.00122376	0.00181868
249.68	-0.000493049	0.00138618	0.00122948	0.00182304
249.949	-0.000491144	0.00138884	0.001235	0.00182759
250.217	-0.00048962	0.0013915	0.00124078	0.00183189
250.486	-0.000488603	0.00139429	0.00124636	0.00183625
250.754	-0.000487889	0.0013971	0.00125183	0.0018406
251.023	-0.000487164	0.00139983	0.00125737	0.00184492
251.292	-0.000487037	0.00140252	0.00126306	0.00184929
251.56	-0.000486056	0.00140521	0.00126833	0.00185374
251.829	-0.000485382	0.00140781	0.00127349	0.00185819
252.098	-0.000484426	0.00141032	0.00127898	0.00186266
252.366	-0.000483243	0.00141292	0.00128457	0.00186703
252.635	-0.000481628	0.00141546	0.00129014	0.00187146
252.903	-0.000480091	0.00141816	0.00129607	0.00187597
253.172	-0.000478381	0.00142091	0.00130152	0.00188039
253.441	-0.0004764	0.00142349	0.00130732	0.00188484
253.709	-0.000474733	0.00142609	0.00131291	0.00188925
253.978	-0.000473055	0.00142851	0.0013187	0.00189366
254.247	-0.000471347	0.00143099	0.00132398	0.00189811
254.515	-0.000470009	0.0014335	0.00132971	0.00190259
254.784	-0.000468592	0.00143601	0.00133516	0.00190695
255.052	-0.000467203	0.00143833	0.00134083	0.00191144
255.321	-0.000466084	0.00144079	0.00134653	0.0019157
255.59	-0.000464268	0.0014433	0.00135186	0.00192009
255.858	-0.000462163	0.00144578	0.00135754	0.00192454
256.127	-0.000460131	0.00144828	0.00136335	0.00192897
256.395	-0.00045873	0.00145088	0.00136926	0.00193349
256.664	-0.000457365	0.00145347	0.0013748	0.00193794
256.933	-0.000456185	0.00145613	0.00138052	0.00194246
257.201	-0.000455049	0.00145886	0.00138629	0.00194698
257.47	-0.000453724	0.00146171	0.00139196	0.00195136
257.739	-0.000452437	0.00146457	0.00139744	0.00195584
258.007	-0.000451265	0.0014673	0.00140294	0.00196031
258.276	-0.000450084	0.00146989	0.00140888	0.00196483
258.544	-0.000448976	0.00147239	0.00141427	0.00196931
258.813	-0.000448039	0.00147485	0.00142004	0.00197387
259.082	-0.000447084	0.00147728	0.00142533	0.00197835
259.35	-0.000446723	0.00147969	0.00143112	0.00198283
259.619	-0.000446222	0.00148212	0.00143721	0.00198732
259.888	-0.000445318	0.00148465	0.00144292	0.00199171
260.156	-0.000445334	0.00148736	0.0014484	0.00199622
260.425	-0.000445544	0.00148996	0.00145432	0.00200073
260.693	-0.000445338	0.00149262	0.00145959	0.00200516
260.962	-0.000445412	0.0014952	0.00146537	0.00200968
261.231	-0.0004453	0.00149794	0.00147134	0.00201426
261.499	-0.000445267	0.00150065	0.00147694	0.00201891
261.768	-0.0004454	0.00150326	0.00148292	0.00202339
262.036	-0.000445112	0.00150588	0.00148852	0.00202798
262.305	-0.000444422	0.00150813	0.00149426	0.0020325
262.574	-0.000443453	0.00151016	0.00150019	0.00203713
262.842	-0.000442388	0.00151202	0.00150575	0.0020416
263.111	-0.000442237	0.00151373	0.0015116	0.00204608
263.38	-0.000441666	0.00151509	0.00151744	0.00205059
263.648	-0.000440417	0.00151637	0.00152328	0.00205511
263.917	-0.000439108	0.00151753	0.00152942	0.00205973
264.185	-0.000437954	0.00151898	0.00153508	0.00206423
264.454	-0.000436616	0.00152034	0.00154101	0.00206866
264.723	-0.000436024	0.00152152	0.00154684	0.00207309
264.991	-0.000435176	0.00152284	0.00155277	0.00207756
265.26	-0.000434366	0.00152401	0.00155874	0.00208211
265.529	-0.000433945	0.00152535	0.00156441	0.00208675
265.797	-0.000434303	0.00152673	0.00157054	0.0020912
266.066	-0.000435303	0.00152819	0.00157632	0.00209579
266.334	-0.000436173	0.00152973	0.00158207	0.00210031
266.603	-0.000436606	0.00153095	0.00158788	0.0021048
266.872	-0.000437569	0.00153239	0.00159382	0.00210928
267.14	-0.000438677	0.00153401	0.00159956	0.00211383
267.409	-0.0004399	0.00153552	0.00160559	0.00211842
267.677	-0.000440432	0.00153683	0.00161114	0.00212309
267.946	-0.000440239	0.00153809	0.00161721	0.00212754
268.215	-0.000439127	0.00153925	0.00162306	0.00213211
268.483	-0.000437928	0.00154023	0.00162908	0.00213674
268.752	-0.000437064	0.00154119	0.00163501	0.00214122
269.021	-0.00043603	0.00154213	0.00164139	0.00214583
269.289	-0.00043496	0.00154294	0.00164716	0.0021504
269.558	-0.000433761	0.00154393	0.00165308	0.00215492
269.826	-0.000432354	0.00154492	0.00165916	0.00215941
270.095	-0.000431415	0.00154596	0.0016652	0.002164
270.364	-0.000431111	0.00154685	0.00167086	0.00216849
270.632	-0.000430497	0.00154765	0.00167672	0.00217308
270.901	-0.000429919	0.0015485	0.00168291	0.00217752
271.17	-0.000429351	0.00154936	0.00168887	0.00218204
271.438	-0.00042842	0.00155015	0.00169516	0.00218646
271.707	-0.000427406	0.00155094	0.00170116	0.00219104
271.975	-0.000427046	0.00155178	0.00170728	0.00219572
272.244	-0.000426396	0.00155256	0.00171327	0.00220035
272.513	-0.000425359	0.0015533	0.00171901	0.00220473
272.781	-0.000424333	0.00155388	0.00172484	0.0022094
273.05	-0.000423472	0.00155453	0.00173093	0.00221403
273.318	-0.000422688	0.00155507	0.00173707	0.00221873
273.587	-0.000421569	0.00155547	0.00174337	0.00222324
273.856	-0.000420898	0.00155608	0.00174988	0.00222775
274.124	-0.000420046	0.0015566	0.00175656	0.00223215
274.393	-0.000419401	0.00155734	0.00176288	0.00223656
274.662	-0.000419146	0.00155797	0.0017689	0.00224097
274.93	-0.000420225	0.00155845	0.00177509	0.00224544
275.199	-0.00042128	0.00155904	0.00178123	0.00224992
275.467	-0.000422277	0.00155948	0.00178743	0.00225453
275.736	-0.000422249	0.00155981	0.00179323	0.00225904
276.005	-0.000421179	0.00155994	0.0017994	0.00226354
276.273	-0.000420159	0.00155976	0.0018056	0.00226813
276.542	-0.000419527	0.00155995	0.00181165	0.00227266
276.811	-0.000419409	0.0015603	0.00181784	0.00227711
277.079	-0.000418472	0.00156058	0.00182407	0.0022816
277.348	-0.000418017	0.0015611	0.0018302	0.00228611
277.616	-0.000418038	0.00156162	0.00183654	0.00229078
277.885	-0.000416928	0.00156197	0.00184348	0.00229525
278.154	-0.000415588	0.00156235	0.0018496	0.00229988
278.422	-0.000414563	0.00156307	0.00185634	0.00230439
278.691	-0.000413996	0.00156399	0.00186284	0.00230894
278.959	-0.000413443	0.0015651	0.00186929	0.00231341
279.228	-0.000412657	0.00156625	0.00187581	0.00231789
279.497	-0.000410552	0.00156696	0.00188255	0.00232242
279.765	-0.00040824	0.00156721	0.00188903	0.00232692
280.034	-0.000406643	0.00156744	0.00189586	0.00233141
280.303	-0.000404187	0.00156752	0.00190267	0.00233582
280.571	-0.000401921	0.0015677	0.00190963	0.00234039
280.84	-0.00040037	0.00156789	0.00191642	0.00234495
281.108	-0.000398174	0.00156801	0.00192303	0.00234952
281.377	-0.00039732	0.00156824	0.00192984	0.00235402
281.646	-0.000395117	0.00156829	0.00193715	0.0023585
281.914	-0.000393514	0.00156888	0.00194394	0.00236312
282.183	-0.000391888	0.00156944	0.00195071	0.0023675
282.452	-0.000390195	0.0015699	0.00195767	0.00237206
282.72	-0.000387864	0.00157033	0.00196475	0.00237665
282.989	-0.000385321	0.00157056	0.00197178	0.00238125
283.257	-0.000383145	0.00157057	0.00197859	0.0023857
283.526	-0.000381648	0.0015704	0.00198548	0.00239033
283.795	-0.000380479	0.00157039	0.00199259	0.00239485
284.063	-0.000379211	0.00157045	0.00199992	0.00239939
284.332	-0.000377813	0.00157071	0.00200717	0.00240385
284.6	-0.000376756	0.00157087	0.00201417	0.00240833
284.869	-0.000375312	0.001571	0.00202144	0.00241272
285.138	-0.000373148	0.00157107	0.00202805	0.00241725
285.406	-0.000371086	0.0015711	0.00203482	0.00242176
285.675	-0.000369687	0.00157097	0.00204178	0.00242645
285.944	-0.000368517	0.00157037	0.00204915	0.002431
286.212	-0.000367573	0.00157001	0.00205613	0.00243548
286.481	-0.000366621	0.00156943	0.00206357	0.00244
286.749	-0.000365003	0.00156927	0.00207075	0.00244464
287.018	-0.000363627	0.00156919	0.00207801	0.00244926
287.287	-0.000362421	0.00156926	0.00208492	0.00245379
287.555	-0.000360502	0.0015695	0.00209162	0.00245835
287.824	-0.000359044	0.00156974	0.00209856	0.00246291
288.092	-0.000357393	0.00156989	0.00210557	0.00246747
288.361	-0.000355937	0.00156981	0.0021129	0.0024721
288.63	-0.000354531	0.00156984	0.00211976	0.00247684
288.898	-0.000352602	0.00157006	0.00212684	0.00248151
289.167	-0.00035102	0.00157019	0.00213385	0.00248617
289.436	-0.000349519	0.00157026	0.00214066	0.00249061
289.704	-0.000348716	0.00157016	0.00214773	0.00249528
289.973	-0.000346989	0.00156998	0.00215454	0.00249998
290.241	-0.000345774	0.00156975	0.00216135	0.00250471
290.51	-0.000345638	0.00156955	0.00216824	0.00250934
290.779	-0.000345242	0.00156936	0.00217527	0.00251399
291.047	-0.000344655	0.00156918	0.00218211	0.00251859
291.316	-0.000343936	0.00156913	0.00218922	0.00252327
291.585	-0.000343799	0.00156899	0.00219638	0.00252801
291.853	-0.000343487	0.00156906	0.00220322	0.00253289
292.122	-0.000343427	0.00156907	0.00221039	0.00253779
292.39	-0.0003432	0.00156894	0.00221727	0.00254252
292.659	-0.000342158	0.00156902	0.00222441	0.00254731
292.928	-0.000341489	0.00156909	0.00223104	0.00255204
293.196	-0.000340223	0.00156942	0.00223602	0.00255686
293.465	-0.000337709	0.00156991	0.00224032	0.00256181
293.733	-0.000335689	0.00157017	0.0022451	0.0025666
294.002	-0.00033285	0.00157039	0.00224948	0.00257147
294.271	-0.000329746	0.00157082	0.00225421	0.00257621
294.539	-0.000327008	0.00157105	0.00225888	0.00258089
294.808	-0.000325007	0.0015712	0.0022631	0.00258573
295.077	-0.000323455	0.00157135	0.0022672	0.00259045
295.345	-0.000321687	0.0015716	0.00227137	0.00259521
295.614	-0.000320394	0.00157211	0.00227626	0.00260002
295.882	-0.000318298	0.0015724	0.00228045	0.00260494
296.151	-0.000316949	0.00157274	0.00228504	0.0026097
296.42	-0.000315373	0.00157294	0.00228949	0.00261467
296.688	-0.000313581	0.00157326	0.00229353	0.0026196
296.957	-0.000311413	0.0015734	0.00229742	0.00262459
297.226	-0.000308432	0.00157376	0.00230183	0.00262952
297.494	-0.000305861	0.00157397	0.00230616	0.00263445
297.763	-0.000303932	0.00157434	0.00231009	0.00263934
298.031	-0.000302705	0.00157467	0.00231431	0.00264427
298.3	-0.00030054	0.00157519	0.00231792	0.00264919
298.569	-0.000298518	0.00157526	0.0023216	0.00265405
298.837	-0.000295587	0.00157547	0.00232527	0.00265907
299.106	-0.000292396	0.00157571	0.00233028	0.00266396
299.374	-0.000289777	0.00157589	0.0023364	0.00266885
299.643	-0.000286259	0.00157616	0.00234276	0.00267367
299.912	-0.0002827	0.00157649	0.00234947	0.00267854
300.18	-0.000279857	0.00157677	0.0023557	0.00268349
300.449	-0.000277615	0.00157705	0.00236206	0.00268831
300.718	-0.000275687	0.00157739	0.00236843	0.00269325
300.986	-0.000274051	0.00157791	0.00237471	0.0026982
301.255	-0.000272484	0.00157838	0.00238061	0.00270318
301.523	-0.00027015	0.00157878	0.0023868	0.00270804
301.792	-0.000267642	0.00157905	0.00239342	0.00271297
302.061	-0.000265383	0.00157941	0.00239957	0.00271794
302.329	-0.000262984	0.00157989	0.00240604	0.00272273
302.598	-0.000261339	0.00158029	0.00241203	0.00272757
302.867	-0.000260179	0.00158073	0.0024186	0.00273247
303.135	-0.000258132	0.00158115	0.00242496	0.00273739
303.404	-0.000256322	0.00158144	0.00243109	0.00274236
303.672	-0.000254352	0.00158168	0.00243758	0.00274713
303.941	-0.000251989	0.00158172	0.00244371	0.00275211
304.21	-0.000250313	0.0015818	0.0024498	0.00275704
304.478	-0.000248414	0.00158188	0.00245615	0.00276211
304.747	-0.000246525	0.001582	0.00246201	0.00276705
305.015	-0.000243176	0.00158205	0.00246846	0.002772
305.284	-0.000240404	0.00158191	0.00247463	0.00277692
305.553	-0.000238503	0.00158193	0.00248108	0.00278188
305.821	-0.000235693	0.00158184	0.00248721	0.0027868
306.09	-0.000232871	0.00158175	0.0024931	0.00279184
306.359	-0.000230043	0.00158175	0.00249954	0.00279671
306.627	-0.000226156	0.00158164	0.00250563	0.00280173
306.896	-0.000223091	0.00158145	0.00251226	0.00280678
307.164	-0.000219559	0.0015817	0.00251869	0.00281181
307.433	-0.000215885	0.00158163	0.00252529	0.00281685
307.702	-0.000212667	0.0015816	0.00253187	0.00282173
307.97	-0.000210102	0.00158155	0.00253796	0.00282675
308.239	-0.00020743	0.00158135	0.00254474	0.0028318
308.508	-0.000205128	0.00158097	0.002551	0.00283681
308.776	-0.000202605	0.00158084	0.00255702	0.00284177
309.045	-0.000199862	0.00158064	0.00256325	0.00284674
309.313	-0.000196984	0.00158041	0.00256969	0.0028518
309.582	-0.000193597	0.00158018	0.00257577	0.00285682
309.851	-0.000189067	0.00157979	0.00258213	0.00286175
310.119	-0.000184613	0.0015793	0.0025886	0.00286684
310.388	-0.000179119	0.00157887	0.00259534	0.00287178
310.656	-0.000173363	0.00157819	0.00260196	0.00287687
310.925	-0.000167239	0.0015775	0.00260855	0.00288178
311.194	-0.000162213	0.0015769	0.00261539	0.00288691
311.462	-0.000157458	0.00157634	0.00262217	0.00289201
311.731	-0.000153906	0.00157589	0.00262815	0.00289712
312	-0.000150475	0.00157557	0.00263452	0.00290214
312.268	-0.000146876	0.00157529	0.00264126	0.00290718
312.537	-0.000142584	0.00157508	0.00264788	0.00291216
312.805	-0.000138207	0.00157469	0.00265406	0.00291722
313.074	-0.000133802	0.0015743	0.00266042	0.00292243
313.343	-0.000129304	0.00157414	0.00266681	0.00292757
313.611	-0.000125009	0.00157401	0.00267355	0.00293271
313.88	-0.000121215	0.00157382	0.00267993	0.00293784
314.149	-0.00011737	0.00157388	0.00268635	0.00294301
314.417	-0.000114297	0.00157401	0.00269293	0.00294819
314.686	-0.000111301	0.00157401	0.00269945	0.00295348
314.954	-0.00010871	0.00157393	0.00270574	0.00295868
315.223	-0.000106044	0.00157363	0.00271204	0.00296386
315.492	-0.000103327	0.00157381	0.00271857	0.00296909
315.76	-0.000100874	0.00157402	0.0027253	0.00297428
316.029	-9.77771e-05	0.00157433	0.00273162	0.00297942
316.297	-9.36197e-05	0.00157447	0.00273806	0.00298463
316.566	-9.02304e-05	0.00157476	0.00274444	0.00298986
316.835	-8.6865e-05	0.00157489	0.00275102	0.00299506
317.103	-8.34175e-05	0.00157499	0.0027574	0.00300023
317.372	-8.01439e-05	0.00157515	0.00276397	0.00300551
317.641	-7.73567e-05	0.00157537	0.00277035	0.00301075
317.909	-7.46711e-05	0.00157535	0.00277678	0.00301609
318.178	-7.22906e-05	0.00157522	0.00278328	0.00302136
318.446	-6.95239e-05	0.00157519	0.00278986	0.00302665
318.715	-6.56395e-05	0.001575	0.00279661	0.00303195
318.984	-6.19543e-05	0.00157457	0.00280309	0.00303729
319.252	-5.84487e-05	0.00157424	0.00281011	0.00304258
319.521	-5.61281e-05	0.00157395	0.00281698	0.00304784
319.79	-5.49782e-05	0.00157387	0.00282387	0.00305312
320.058	-5.37131e-05	0.0015738	0.00283052	0.00305829
320.327	-5.25889e-05	0.00157372	0.00283712	0.00306343
320.595	-5.17975e-05	0.00157368	0.00284397	0.00306872
320.864	-5.01982e-05	0.00157395	0.00285068	0.00307396
321.133	-4.90036e-05	0.00157406	0.00285731	0.00307926
321.401	-4.63804e-05	0.00157422	0.00286357	0.00308449
321.67	-4.30836e-05	0.00157414	0.0028698	0.00308979
321.938	-3.94235e-05	0.00157442	0.00287644	0.00309517
322.207	-3.57814e-05	0.00157488	0.002883	0.00310057
322.476	-3.28225e-05	0.00157533	0.00288866	0.00310615
322.744	-3.06756e-05	0.00157595	0.00289503	0.00311146
323.013	-2.89349e-05	0.00157657	0.00290168	0.00311684
323.282	-2.6784e-05	0.00157727	0.00290844	0.00312224
323.55	-2.53783e-05	0.00157808	0.0029147	0.00312761
323.819	-2.40199e-05	0.00157874	0.00292163	0.00313291
324.087	-2.22217e-05	0.00157938	0.00292843	0.00313829
324.356	-2.00476e-05	0.0015799	0.00293502	0.0031437
324.625	-1.7466e-05	0.00158048	0.00294163	0.00314907
324.893	-1.42115e-05	0.00158108	0.00294838	0.00315454
325.162	-1.18094e-05	0.00158153	0.00295547	0.00315991
325.431	-9.30575e-06	0.00158195	0.0029618	0.00316532
325.699	-7.07538e-06	0.00158258	0.00296832	0.00317091
325.968	-4.94313e-06	0.00158315	0.00297486	0.00317642
326.236	-1.516e-06	0.00158388	0.00298158	0.00318198
326.505	4.0075e-07	0.00158473	0.00298835	0.00318745
326.774	1.94912e-06	0.00158535	0.00299519	0.00319303
327.042	3.79825e-06	0.0015859	0.00300219	0.00319854
327.311	6.10662e-06	0.00158671	0.00300904	0.00320413
327.579	7.873e-06	0.00158747	0.00301581	0.00320963
327.848	8.87525e-06	0.0015881	0.00302266	0.00321516
328.117	9.24187e-06	0.00158886	0.00302928	0.00322068
328.385	9.57012e-06	0.00158959	0.00303647	0.00322631
328.654	1.04342e-05	0.00159036	0.00304327	0.0032319
328.923	1.2081e-05	0.00159106	0.00305046	0.00323743
329.191	1.3147e-05	0.00159184	0.00305738	0.00324296
329.46	1.34195e-05	0.00159305	0.00306433	0.00324881
329.728	1.31825e-05	0.00159417	0.00307135	0.00325454
329.997	1.35119e-05	0.00159511	0.00307868	0.0032602
330.266	1.39797e-05	0.00159556	0.00308582	0.00326588
330.534	1.38186e-05	0.00159636	0.00309315	0.00327159
330.803	1.28684e-05	0.00159717	0.00310061	0.00327734
331.072	1.2668e-05	0.00159766	0.00310754	0.00328312
331.34	1.23234e-05	0.00159834	0.00311534	0.00328869
331.609	1.20108e-05	0.00159901	0.00312264	0.00329434
331.877	1.25646e-05	0.00159978	0.00312989	0.00330015
332.146	1.25895e-05	0.00160046	0.00313674	0.00330582
332.415	1.17122e-05	0.00160115	0.00314374	0.00331148
332.683	1.08782e-05	0.00160194	0.00315111	0.00331717
332.952	1.10905e-05	0.00160251	0.00315801	0.00332292
333.22	1.15035e-05	0.00160311	0.00316503	0.0033287
333.489	1.16934e-05	0.00160394	0.00317243	0.0033344
333.758	1.20597e-05	0.00160488	0.00317937	0.0033404
334.026	1.17472e-05	0.00160594	0.00318657	0.00334617
334.295	1.1818e-05	0.0016071	0.00319361	0.003352
334.564	1.19315e-05	0.00160833	0.00320065	0.00335788
334.832	1.15759e-05	0.00160963	0.00320843	0.00336392
335.101	1.12449e-05	0.00161081	0.0032158	0.00336987
335.369	1.0955e-05	0.001612	0.00322334	0.00337589
335.638	1.0901e-05	0.00161321	0.00323049	0.00338178
335.907	1.04808e-05	0.00161415	0.00323804	0.00338773
336.175	1.10402e-05	0.001615	0.00324597	0.00339369
336.444	1.20397e-05	0.00161595	0.0032536	0.0033997
336.713	1.25071e-05	0.00161671	0.00326129	0.00340572
336.981	1.30121e-05	0.00161742	0.00326858	0.00341189
337.25	1.38355e-05	0.00161817	0.00327615	0.00341785
337.518	1.48782e-05	0.00161896	0.00328344	0.00342395
337.787	1.63845e-05	0.00161994	0.00329086	0.00343006
338.056	1.71382e-05	0.00162109	0.00329811	0.00343607
338.324	1.76271e-05	0.00162231	0.00330586	0.00344218
338.593	1.81942e-05	0.00162368	0.00331288	0.00344834
338.861	1.82905e-05	0.0016251	0.00332038	0.00345449
339.13	1.85834e-05	0.00162633	0.00332802	0.00346063
339.399	1.91479e-05	0.00162754	0.00333571	0.00346682
339.667	2.00631e-05	0.00162884	0.00334342	0.00347301
339.936	2.15243e-05	0.00162977	0.00335148	0.00347918
340.205	2.24141e-05	0.00163081	0.00335909	0.00348531
340.473	2.25046e-05	0.00163181	0.00336676	0.00349164
340.742	2.21885e-05	0.00163285	0.00337439	0.00349782
341.01	2.19167e-05	0.00163395	0.0033822	0.00350413
341.279	2.17439e-05	0.00163516	0.00338965	0.0035104
341.548	2.18354e-05	0.00163632	0.00339745	0.00351669
341.816	2.18583e-05	0.00163741	0.00340524	0.00352301
342.085	2.17584e-05	0.00163848	0.00341308	0.00352933
342.354	2.22171e-05	0.00163934	0.00342117	0.00353561
342.622	2.28706e-05	0.00164031	0.00342919	0.00354205
342.891	2.40024e-05	0.0016412	0.00343679	0.00354845
343.159	2.52928e-05	0.00164202	0.00344487	0.00355469
343.428	2.58563e-05	0.00164282	0.00345331	0.00356103
343.697	2.67313e-05	0.00164365	0.0034612	0.0035674
343.965	2.69705e-05	0.00164448	0.00346926	0.00357378
344.234	2.70067e-05	0.0016455	0.0034773	0.0035803
344.502	2.66985e-05	0.00164635	0.00348535	0.00358679
344.771	2.68559e-05	0.00164741	0.00349335	0.00359342
345.04	2.65602e-05	0.00164851	0.00350159	0.00359985
345.308	2.67219e-05	0.00164973	0.00350942	0.00360643
345.577	2.72463e-05	0.00165109	0.00351747	0.0036129
345.846	2.74927e-05	0.00165216	0.00352581	0.00361938
346.114	2.75204e-05	0.0016531	0.0035345	0.00362582
346.383	2.72261e-05	0.00165413	0.00354297	0.00363227
346.651	2.70214e-05	0.00165547	0.0035512	0.00363882
346.92	2.67855e-05	0.00165665	0.0035599	0.00364528
347.189	2.59879e-05	0.00165811	0.00356827	0.00365174
347.457	2.46883e-05	0.00165948	0.00357717	0.00365831
347.726	2.37618e-05	0.00166069	0.00358555	0.00366495
347.995	2.2537e-05	0.00166189	0.00359393	0.00367156
348.263	2.05959e-05	0.00166293	0.0036023	0.00367814
348.532	1.82016e-05	0.00166418	0.00361097	0.00368457
348.8	1.52671e-05	0.00166512	0.00361953	0.00369119
349.069	1.19298e-05	0.00166631	0.00362823	0.00369751
349.338	9.15487e-06	0.00166746	0.00363694	0.00370388
349.606	6.67287e-06	0.0016687	0.00364572	0.00371035
349.875	5.49125e-06	0.00167001	0.00365399	0.00371691
350.143	4.2825e-06	0.0016712	0.00366275	0.0037236
350.412	3.429e-06	0.00167234	0.00367102	0.00373025
350.681	1.92662e-06	0.00167342	0.00367943	0.00373689
350.949	2.325e-07	0.00167465	0.00368747	0.00374357
351.218	-2.3855e-06	0.00167567	0.00369645	0.00375039
351.487	-6.12e-06	0.00167678	0.00370473	0.00375706
351.755	-8.83012e-06	0.00167795	0.00371336	0.00376381
352.024	-1.1779e-05	0.00167895	0.00372221	0.00377056
352.292	-1.45181e-05	0.00167998	0.00373085	0.00377735
352.561	-1.72811e-05	0.00168105	0.00373963	0.00378416
352.83	-2.05536e-05	0.00168224	0.00374842	0.00379098
353.098	-2.25423e-05	0.00168341	0.00375703	0.00379765
353.367	-2.51649e-05	0.0016846	0.00376575	0.00380449
353.636	-2.78239e-05	0.00168576	0.0037743	0.0038113
353.904	-3.16877e-05	0.00168694	0.00378296	0.00381813
354.173	-3.55487e-05	0.001688	0.00379195	0.00382488
354.441	-3.84739e-05	0.00168912	0.00380045	0.00383157
354.71	-4.12254e-05	0.00169025	0.00380902	0.00383844
354.979	-4.32866e-05	0.0016915	0.00381768	0.00384528
355.247	-4.56936e-05	0.00169268	0.00382652	0.00385199
355.516	-4.79417e-05	0.00169379	0.00383538	0.00385885
355.784	-5.06141e-05	0.00169505	0.00384439	0.00386579
356.053	-5.2734e-05	0.00169629	0.00385301	0.00387261
356.322	-5.45458e-05	0.00169748	0.00386196	0.0038795
356.59	-5.6642e-05	0.00169887	0.00387116	0.00388629
356.859	-5.87071e-05	0.00170021	0.00387994	0.00389318
357.128	-6.19172e-05	0.00170141	0.00388857	0.00389997
357.396	-6.45786e-05	0.00170285	0.00389724	0.00390696
357.665	-6.79805e-05	0.00170409	0.00390606	0.0039138
357.933	-7.13775e-05	0.00170537	0.00391487	0.00392076
358.202	-7.44438e-05	0.00170681	0.00392378	0.00392782
358.471	-7.73339e-05	0.00170816	0.00393263	0.00393489
358.739	-8.00124e-05	0.00170937	0.00394126	0.00394188
359.008	-8.25192e-05	0.00171046	0.00395044	0.00394901
359.277	-8.57161e-05	0.0017116	0.00395915	0.00395614
359.545	-8.93594e-05	0.00171287	0.00396824	0.00396325
359.814	-9.23295e-05	0.00171419	0.00397709	0.00397037
360.082	-9.55146e-05	0.00171546	0.00398582	0.00397753
360.351	-9.90497e-05	0.00171663	0.00399515	0.0039847
360.62	-0.000102713	0.00171777	0.00400468	0.00399185
360.888	-0.000106428	0.00171888	0.00401385	0.00399904
361.157	-0.000110014	0.0017201	0.00402318	0.00400625
361.425	-0.000112601	0.00172125	0.00403226	0.00401339
361.694	-0.000115875	0.00172269	0.00404144	0.00402053
361.963	-0.000118934	0.00172411	0.00405066	0.0040278
362.231	-0.000121376	0.00172546	0.00405991	0.00403501
362.5	-0.000123089	0.00172666	0.00406875	0.00404217
362.769	-0.000123828	0.001728	0.00407799	0.00404945
363.037	-0.000124646	0.00172932	0.0040877	0.00405666
363.306	-0.000126141	0.00173072	0.00409691	0.00406395
363.574	-0.000128893	0.001732	0.00410626	0.00407117
363.843	-0.000131383	0.00173331	0.00411554	0.00407854
364.112	-0.000134017	0.00173465	0.00412472	0.0040857
364.38	-0.000136074	0.00173597	0.00413397	0.0040929
364.649	-0.000138637	0.00173732	0.00414332	0.00410034
364.918	-0.000140955	0.00173867	0.00415284	0.00410774
365.186	-0.000144276	0.00173976	0.00416255	0.00411521
365.455	-0.000147954	0.0017411	0.00417161	0.00412271
365.723	-0.000150216	0.00174244	0.00418117	0.00413022
365.992	-0.000152141	0.0017439	0.00419044	0.0041377
366.261	-0.000154797	0.00174555	0.0041997	0.00414507
366.529	-0.000157666	0.00174718	0.00420928	0.00415251
366.798	-0.000161435	0.00174865	0.00421893	0.00415991
367.066	-0.000163356	0.0017502	0.00422825	0.00416735
367.335	-0.000166358	0.00175147	0.00423764	0.00417485
367.604	-0.000170183	0.00175269	0.00424714	0.00418238
367.872	-0.000173372	0.00175405	0.00425664	0.00418977
368.141	-0.00017697	0.00175527	0.00426592	0.00419734
368.41	-0.000179394	0.00175667	0.00427534	0.00420486
368.678	-0.000182187	0.00175809	0.00428474	0.00421233
368.947	-0.000185022	0.00175935	0.00429442	0.00422004
369.215	-0.000188013	0.00176063	0.004304	0.00422778
369.484	-0.000190989	0.00176194	0.00431425	0.00423537
369.753	-0.00019425	0.00176316	0.00432377	0.00424299
370.021	-0.000198169	0.00176469	0.00433317	0.00425065
370.29	-0.000202472	0.00176591	0.00434272	0.00425816
370.558	-0.000206911	0.00176697	0.00435225	0.00426588
370.827	-0.000211502	0.0017682	0.00436188	0.00427346
371.096	-0.000215911	0.00176944	0.00437166	0.004281
371.364	-0.000220361	0.00177077	0.0043815	0.00428881
371.633	-0.000224306	0.00177194	0.00439104	0.00429658
371.902	-0.000228261	0.00177318	0.0044009	0.0043044
372.17	-0.000232227	0.00177448	0.00441088	0.00431216
372.439	-0.00023538	0.00177567	0.00442059	0.00432004
372.707	-0.00023956	0.00177708	0.00443107	0.00432795
372.976	-0.000243659	0.00177838	0.00444141	0.00433573
373.245	-0.000247395	0.00177982	0.00445125	0.00434356
373.513	-0.00025192	0.00178113	0.00446115	0.00435144
373.782	-0.000257102	0.00178257	0.00447119	0.00435927
374.051	-0.000264826	0.00178438	0.00448104	0.00436707
374.319	-0.000270123	0.00178564	0.00449094	0.0043749
374.588	-0.000275621	0.00178698	0.0045007	0.00438273
374.856	-0.00028097	0.00178832	0.00451064	0.00439057
375.125	-0.000286203	0.00178974	0.00452067	0.00439849
375.394	-0.000291584	0.00179112	0.00453098	0.00440629
375.662	-0.000295935	0.00179247	0.00454082	0.00441418
375.931	-0.000300535	0.0017937	0.00455097	0.00442221
376.199	-0.000306026	0.00179501	0.00456112	0.00443011
376.468	-0.000310414	0.00179644	0.00457121	0.00443824
376.737	-0.00031539	0.00179776	0.00458177	0.00444632
377.005	-0.000320573	0.00179904	0.00459231	0.00445423
377.274	-0.000325974	0.00180031	0.00460224	0.0044622
377.543	-0.000330819	0.00180177	0.00461248	0.00447013
377.811	-0.000335259	0.00180317	0.00462267	0.00447808
378.08	-0.000339854	0.00180459	0.00463325	0.00448621
378.348	-0.000344552	0.00180598	0.00464358	0.00449421
378.617	-0.000349846	0.00180736	0.00465406	0.0045023
378.886	-0.000354448	0.00180873	0.00466456	0.00451042
379.154	-0.000359248	0.00181012	0.00467503	0.00451851
379.423	-0.00036291	0.00181149	0.00468551	0.00452656
379.692	-0.000366785	0.00181282	0.00469618	0.00453472
379.96	-0.000370495	0.00181414	0.00470651	0.00454278
380.229	-0.000374659	0.00181545	0.00471761	0.00455094
380.497	-0.00037814	0.00181667	0.004728	0.00455892
380.766	-0.000381664	0.00181783	0.00473879	0.00456704
381.035	-0.000385583	0.00181904	0.0047495	0.00457508
381.303	-0.000389367	0.0018202	0.00476023	0.00458306
381.572	-0.000392436	0.00182138	0.00477088	0.00459112
381.84	-0.000395785	0.00182247	0.00478184	0.00459927
382.109	-0.000398071	0.00182346	0.00479263	0.00460732
382.378	-0.000400579	0.00182445	0.00480359	0.00461553
382.646	-0.000403705	0.00182531	0.00481395	0.00462366
382.915	-0.000406245	0.00182619	0.00482469	0.00463193
383.184	-0.000409361	0.00182727	0.00483569	0.00464015
383.452	-0.000413245	0.00182836	0.00484671	0.00464838
383.721	-0.000416109	0.0018292	0.0048572	0.00465656
383.989	-0.000419225	0.00183007	0.00486807	0.00466475
384.258	-0.000421614	0.00183109	0.0048789	0.004673
384.527	-0.000423873	0.00183227	0.00488991	0.00468119
384.795	-0.000426221	0.0018335	0.0049009	0.0046895
385.064	-0.000428953	0.00183474	0.00491143	0.00469764
385.333	-0.000432518	0.00183563	0.00492252	0.00470602
385.601	-0.000436348	0.00183666	0.00493385	0.00471441
385.87	-0.000438838	0.00183784	0.00494485	0.00472287
386.138	-0.000441674	0.00183891	0.00495598	0.00473116
386.407	-0.000444952	0.0018401	0.00496701	0.00473953
386.676	-0.000448417	0.00184147	0.00497838	0.00474786
386.944	-0.000451545	0.00184258	0.00498926	0.00475613
387.213	-0.000455128	0.00184365	0.00500027	0.00476449
387.481	-0.000458247	0.00184474	0.00501117	0.00477284
387.75	-0.000461717	0.00184583	0.00502254	0.00478133
388.019	-0.000463831	0.00184684	0.00503369	0.00478966
388.287	-0.000466487	0.0018477	0.00504504	0.00479813
388.556	-0.000469486	0.00184881	0.00505618	0.0048066
388.825	-0.000472212	0.0018499	0.00506706	0.00481505
389.093	-0.000474039	0.00185101	0.00507828	0.00482368
389.362	-0.000476201	0.00185214	0.00508966	0.00483231
389.63	-0.000478395	0.00185332	0.00510053	0.00484088
389.899	-0.00048024	0.00185436	0.0051118	0.00484941
390.168	-0.000482335	0.00185542	0.00512286	0.00485794
390.436	-0.000484344	0.00185635	0.00513414	0.00486652
390.705	-0.000485926	0.0018572	0.00514543	0.00487513
390.974	-0.00048798	0.00185807	0.00515657	0.00488373
391.242	-0.000489852	0.00185888	0.00516771	0.00489243
391.511	-0.00049183	0.00185965	0.00517928	0.00490111
391.779	-0.000493678	0.00186046	0.00519097	0.00490985
392.048	-0.000495628	0.00186113	0.00520267	0.0049186
392.317	-0.000496672	0.00186183	0.00521399	0.00492725
392.585	-0.000497649	0.00186259	0.0052253	0.00493597
392.854	-0.000498404	0.00186334	0.00523655	0.00494473
393.122	-0.000498933	0.00186406	0.00524783	0.00495331
393.391	-0.000499854	0.00186476	0.00525936	0.00496212
393.66	-0.000501341	0.00186539	0.00527079	0.00497105
393.928	-0.000502464	0.00186603	0.00528259	0.00497979
394.197	-0.000502997	0.00186656	0.00529392	0.0049885
394.466	-0.000503725	0.00186718	0.00530561	0.00499714
394.734	-0.000504543	0.00186795	0.00531705	0.00500599
395.003	-0.000505338	0.00186861	0.0053287	0.00501481
395.271	-0.000506057	0.00186921	0.00534027	0.00502377
395.54	-0.000506526	0.00186973	0.00535211	0.00503273
395.809	-0.000506803	0.00187025	0.00536385	0.0050415
396.077	-0.000506708	0.00187091	0.00537568	0.00505038
396.346	-0.000506674	0.00187146	0.00538759	0.00505934
396.615	-0.000506443	0.00187206	0.00539922	0.00506825
396.883	-0.00050681	0.00187241	0.00541101	0.00507727
397.152	-0.000507611	0.00187302	0.00542238	0.00508618
397.42	-0.000507434	0.00187361	0.00543429	0.00509517
397.689	-0.000507594	0.00187407	0.00544609	0.00510411
397.958	-0.000507678	0.00187467	0.00545788	0.0051132
398.226	-0.000507482	0.00187526	0.0054701	0.00512222
398.495	-0.000507802	0.00187579	0.00548216	0.00513129
398.763	-0.000508876	0.00187645	0.0054941	0.00514031
399.032	-0.000509424	0.00187701	0.00550577	0.00514941
399.301	-0.000509823	0.00187762	0.00551806	0.00515841
399.569	-0.000509974	0.00187826	0.00553049	0.00516757
399.838	-0.000510035	0.00187895	0.00554267	0.0051767
400.107	-0.000510313	0.00187961	0.00555474	0.00518598
400.375	-0.000510295	0.00188005	0.00556665	0.00519532
400.644	-0.000510875	0.00188057	0.00557863	0.00520459
400.912	-0.000511154	0.00188132	0.00559109	0.0052138
401.181	-0.000510283	0.00188225	0.00560272	0.00522303
401.45	-0.000510289	0.00188319	0.00561464	0.00523238
401.718	-0.000510394	0.00188395	0.00562675	0.00524172
401.987	-0.000510163	0.00188454	0.00563905	0.00525103
402.256	-0.000510072	0.00188512	0.00565105	0.00526022
402.524	-0.000508758	0.00188569	0.0056628	0.00526951
402.793	-0.000508216	0.00188666	0.00567442	0.00527869
403.061	-0.000507786	0.00188713	0.00568694	0.00528794
403.33	-0.000507524	0.00188765	0.00569929	0.00529735
403.599	-0.000506619	0.0018879	0.00571142	0.0053067
403.867	-0.000506314	0.00188801	0.00572384	0.0053161
404.136	-0.000505766	0.00188816	0.00573617	0.00532529
404.404	-0.000505139	0.00188836	0.00574829	0.00533463
404.673	-0.000504666	0.00188859	0.00576072	0.00534381
404.942	-0.000503819	0.0018889	0.00577281	0.00535307
405.21	-0.000502955	0.00188904	0.00578513	0.00536228
405.479	-0.000501881	0.00188909	0.00579719	0.00537163
405.748	-0.000501141	0.00188921	0.00580946	0.005381
406.016	-0.000500477	0.00188935	0.00582189	0.00539048
406.285	-0.000499938	0.00188946	0.00583447	0.00539999
406.553	-0.000498716	0.0018896	0.00584705	0.00540954
406.822	-0.000497413	0.00188982	0.0058596	0.00541888
407.091	-0.000495861	0.00188988	0.00587153	0.00542837
407.359	-0.000494072	0.0018897	0.00588418	0.00543785
407.628	-0.00049243	0.00188982	0.0058964	0.00544729
407.897	-0.000491407	0.00188983	0.00590892	0.00545672
408.165	-0.000489386	0.00188995	0.00592141	0.00546608
408.434	-0.000486906	0.00188995	0.00593412	0.00547558
408.702	-0.000485368	0.00188975	0.005947	0.00548508
408.971	-0.000483381	0.00188938	0.00595989	0.00549465
409.24	-0.00048217	0.00188906	0.00597236	0.00550421
409.508	-0.000481594	0.00188891	0.00598486	0.00551373
409.777	-0.000481135	0.0018886	0.00599738	0.00552323
410.045	-0.000480453	0.00188817	0.00600991	0.00553268
410.314	-0.000478683	0.00188772	0.00602226	0.00554219
410.583	-0.000476529	0.00188732	0.00603508	0.00555189
410.851	-0.00047405	0.00188707	0.006048	0.00556152
411.12	-0.000471862	0.00188694	0.00606089	0.00557115
411.389	-0.00046959	0.00188665	0.00607377	0.00558087
411.657	-0.000467666	0.00188634	0.00608654	0.00559064
411.926	-0.000465713	0.00188583	0.00609992	0.00560027
412.194	-0.000463309	0.00188521	0.00611263	0.00560996
412.463	-0.000461076	0.00188461	0.00612511	0.00561972
412.732	-0.00045832	0.00188429	0.00613773	0.00562941
413	-0.000455713	0.00188385	0.00615049	0.00563897
413.269	-0.000452869	0.00188338	0.00616322	0.00564837
413.538	-0.000449643	0.00188306	0.00617603	0.00565802
413.806	-0.000446836	0.00188239	0.00618871	0.00566756
414.075	-0.000443802	0.00188176	0.00620179	0.0056771
414.343	-0.000440792	0.00188113	0.00621425	0.00568657
414.612	-0.00043825	0.0018807	0.00622692	0.00569603
414.881	-0.000434895	0.00188047	0.00623964	0.0057056
415.149	-0.000431638	0.00188022	0.0062525	0.00571534
415.418	-0.000427473	0.00187997	0.00626542	0.00572511
415.686	-0.00042325	0.00187997	0.00627802	0.00573487
415.955	-0.000418347	0.00188015	0.00629113	0.00574469
416.224	-0.000412896	0.00188032	0.0063044	0.00575447
416.492	-0.000407279	0.00188061	0.00631751	0.00576424
416.761	-0.000401386	0.00188072	0.00633045	0.005774
417.03	-0.000396344	0.00188099	0.00634357	0.00578375
417.298	-0.00039126	0.00188099	0.00635656	0.00579354
417.567	-0.000386299	0.00188114	0.0063699	0.00580321
417.835	-0.000381884	0.0018808	0.00638345	0.00581317
418.104	-0.000377894	0.00188057	0.0063969	0.00582301
418.373	-0.000373589	0.00188052	0.00641008	0.00583293
418.641	-0.0003696	0.0018802	0.00642275	0.00584268
418.91	-0.000365119	0.00187977	0.0064361	0.00585254
419.179	-0.000359577	0.00187944	0.00644908	0.00586263
419.447	-0.000354473	0.00187913	0.00646239	0.00587262
419.716	-0.000348657	0.00187909	0.00647532	0.00588252
419.984	-0.000343174	0.00187885	0.00648845	0.0058924
420.253	-0.000337955	0.00187846	0.00650168	0.00590232
420.522	-0.000332946	0.00187791	0.00651495	0.00591229
420.79	-0.000328894	0.00187748	0.00652794	0.00592227
421.059	-0.000324108	0.00187687	0.00654127	0.00593224
421.327	-0.000318503	0.00187625	0.00655433	0.00594223
421.596	-0.000312514	0.00187574	0.00656762	0.00595232
421.865	-0.000306158	0.00187542	0.00658092	0.00596236
422.133	-0.000299603	0.00187484	0.00659409	0.00597246
422.402	-0.000293253	0.00187419	0.00660725	0.00598246
422.671	-0.000286732	0.00187364	0.00662061	0.0059926
422.939	-0.000279363	0.00187325	0.0066331	0.00600284
423.208	-0.00027169	0.00187259	0.00664584	0.00601302
423.476	-0.000264849	0.00187175	0.00665929	0.00602335
423.745	-0.000256722	0.00187078	0.00667231	0.0060336
424.014	-0.000249035	0.00186964	0.00668547	0.00604374
424.282	-0.00024125	0.00186826	0.00669875	0.00605388
424.551	-0.000233268	0.00186679	0.00671244	0.00606404
424.82	-0.000225606	0.00186559	0.00672583	0.00607436
425.088	-0.000218237	0.00186464	0.00673916	0.00608447
425.357	-0.000210458	0.00186382	0.00675269	0.00609486
425.625	-0.00020269	0.00186289	0.00676648	0.00610511
425.894	-0.000195536	0.00186183	0.0067802	0.00611546
426.163	-0.00018881	0.0018606	0.0067939	0.0061258
426.431	-0.000182023	0.00185963	0.0068077	0.00613611
426.7	-0.000174164	0.00185843	0.00682116	0.00614643
426.968	-0.00016675	0.00185728	0.00683499	0.00615689
427.237	-0.000159879	0.00185625	0.00684867	0.00616723
427.506	-0.000152122	0.00185493	0.00686236	0.00617759
427.774	-0.000145928	0.00185372	0.00687605	0.0061879
428.043	-0.000138646	0.00185251	0.00688951	0.00619822
428.312	-0.000132383	0.001851	0.00690329	0.00620859
428.58	-0.000125176	0.00184963	0.00691687	0.00621896
428.849	-0.000117373	0.00184812	0.00693066	0.00622949
429.117	-0.000109814	0.00184684	0.00694457	0.00623994
429.386	-0.000102772	0.00184551	0.00695792	0.0062504
429.655	-9.53976e-05	0.00184424	0.00697128	0.00626089
429.923	-8.81901e-05	0.00184294	0.00698542	0.00627143
430.192	-8.11829e-05	0.00184169	0.00699952	0.00628195
430.461	-7.36419e-05	0.0018405	0.00701363	0.00629239
430.729	-6.61014e-05	0.00183956	0.00702752	0.00630298
430.998	-5.8587e-05	0.00183885	0.00704124	0.00631333
431.266	-5.10503e-05	0.00183828	0.00705498	0.00632381
431.535	-4.36746e-05	0.00183783	0.00706856	0.00633426
431.804	-3.59286e-05	0.00183785	0.00708218	0.00634462
432.072	-2.88678e-05	0.00183783	0.00709617	0.00635528
432.341	-2.08709e-05	0.00183773	0.00710961	0.00636576
432.609	-1.28395e-05	0.00183763	0.00712302	0.00637639
432.878	-3.65088e-06	0.00183744	0.0071372	0.00638704
433.147	4.81313e-06	0.00183709	0.00715141	0.00639765
433.415	1.33704e-05	0.00183669	0.00716569	0.00640826
433.684	2.1507e-05	0.00183631	0.0071798	0.00641905
433.953	2.94158e-05	0.00183563	0.00719404	0.00642985
434.221	3.71161e-05	0.00183521	0.00720836	0.00644064
434.49	4.54416e-05	0.0018347	0.00722239	0.00645142
434.758	5.3195e-05	0.00183424	0.00723681	0.00646218
435.027	6.1172e-05	0.00183414	0.00725136	0.00647306
435.296	6.83799e-05	0.00183388	0.00726586	0.00648388
435.564	7.68758e-05	0.00183333	0.00728022	0.0064947
435.833	8.53234e-05	0.00183287	0.00729434	0.00650563
436.102	9.35966e-05	0.00183224	0.00730879	0.00651666
436.37	0.000102319	0.00183213	0.00732317	0.00652764
436.639	0.000110669	0.00183163	0.00733781	0.00653861
436.907	0.000120403	0.00183094	0.00735215	0.00654952
437.176	0.000129381	0.00183011	0.00736692	0.00656057
437.445	0.000137906	0.0018293	0.00738153	0.00657145
437.713	0.000146815	0.00182841	0.00739626	0.00658247
437.982	0.00015583	0.00182781	0.00741081	0.00659348
438.25	0.000163635	0.00182706	0.00742567	0.00660451
438.519	0.000171117	0.00182625	0.00744066	0.00661541
438.788	0.000178283	0.00182553	0.00745546	0.00662638
439.056	0.000185292	0.00182481	0.00747065	0.00663729
439.325	0.00019245	0.00182428	0.00748564	0.00664821
439.594	0.00019919	0.00182377	0.0075007	0.00665932
439.862	0.000204995	0.00182347	0.00751571	0.00667039
440.131	0.000211267	0.00182344	0.00753102	0.00668142
440.399	0.000217285	0.00182313	0.00754598	0.00669246
440.668	0.000223996	0.00182266	0.00756084	0.00670373
440.937	0.000231296	0.00182208	0.00757591	0.00671501
441.205	0.000238982	0.0018216	0.00759112	0.00672624
441.474	0.000246759	0.00182096	0.00760652	0.00673769
441.743	0.000254404	0.0018203	0.00762138	0.00674893
442.011	0.000261798	0.00181942	0.00763628	0.00676025
442.28	0.000269163	0.00181848	0.00765144	0.00677148
442.548	0.00027716	0.00181797	0.0076668	0.00678298
442.817	0.00028478	0.0018178	0.00768246	0.00679436
443.086	0.000291491	0.00181751	0.00769798	0.00680578
443.354	0.000298663	0.00181731	0.00771357	0.00681712
443.623	0.000306226	0.00181695	0.00772986	0.0068284
443.891	0.000314325	0.00181645	0.00774554	0.00683991
444.16	0.000322938	0.00181577	0.00776115	0.0068514
444.429	0.000331538	0.00181506	0.00777675	0.00686286
444.697	0.000340188	0.0018143	0.00779278	0.00687433
444.966	0.00034826	0.00181348	0.00780884	0.00688598
445.235	0.000356416	0.0018126	0.00782449	0.00689761
445.503	0.000364979	0.00181186	0.00784028	0.0069092
445.772	0.000373171	0.00181095	0.00785591	0.00692089
446.04	0.000380701	0.00180996	0.00787167	0.00693252
446.309	0.00038798	0.00180926	0.00788721	0.00694425
446.578	0.000395292	0.00180839	0.00790337	0.00695593
446.846	0.000402632	0.00180774	0.00791916	0.00696748
447.115	0.000410652	0.00180712	0.00793502	0.00697922
447.384	0.000417702	0.00180598	0.00795068	0.00699086
447.652	0.00042553	0.00180493	0.0079667	0.00700261
447.921	0.000433011	0.00180394	0.0079823	0.00701431
448.189	0.000439675	0.00180309	0.00799785	0.00702615
448.458	0.000446754	0.00180207	0.00801363	0.00703789
448.727	0.000454843	0.00180096	0.00802991	0.00704974
448.995	0.000462799	0.00180025	0.00804635	0.00706165
449.264	0.00047087	0.00179972	0.00806266	0.00707354
449.532	0.000479134	0.00179883	0.00807879	0.00708542
449.801	0.000487667	0.00179776	0.00809491	0.00709736
450.07	0.000495169	0.00179691	0.00811089	0.00710946
450.338	0.000503653	0.00179567	0.00812694	0.00712149
450.607	0.000512313	0.00179414	0.00814296	0.00713335
450.876	0.000520207	0.00179203	0.00815916	0.0071452
451.144	0.000524529	0.00178805	0.00817503	0.00715721
451.413	0.000531883	0.0017854	0.00819077	0.00716926
451.681	0.00053949	0.00178267	0.00820704	0.00718129
451.95	0.000547969	0.0017801	0.00822294	0.00719334
452.219	0.000556045	0.00177788	0.00823878	0.00720531
452.487	0.000563597	0.00177547	0.00825455	0.00721746
452.756	0.000571157	0.00177315	0.00827083	0.00722956
453.024	0.000577442	0.00177063	0.00828689	0.00724175
453.293	0.000584555	0.00176804	0.00830342	0.0072541
453.562	0.000591602	0.0017655	0.00831986	0.0072664
453.83	0.000598849	0.0017628	0.00833609	0.00727866
454.099	0.000605273	0.00176022	0.00835254	0.0072911
454.368	0.000611104	0.0017574	0.00836887	0.00730333
454.636	0.000617379	0.00175455	0.00838557	0.00731558
454.905	0.000622817	0.00175165	0.00840221	0.00732783
455.173	0.000629293	0.00174884	0.00841908	0.00734019
455.442	0.00063546	0.00174591	0.00843603	0.00735252
455.711	0.000642158	0.00174289	0.00845284	0.00736475
455.979	0.000648592	0.00173986	0.00846918	0.00737697
456.248	0.000655412	0.00173717	0.00848567	0.00738928
456.517	0.000662287	0.00173444	0.00850233	0.00740156
456.785	0.000668123	0.0017318	0.00851904	0.00741404
457.054	0.000673541	0.00172945	0.00853538	0.00742653
457.322	0.000678655	0.0017268	0.008552	0.007439
457.591	0.000684302	0.00172413	0.00856862	0.00745145
457.86	0.000689521	0.00172147	0.00858517	0.00746397
458.128	0.000694939	0.0017189	0.0086019	0.00747644
458.397	0.00069953	0.00171637	0.00861884	0.00748896
458.665	0.000704231	0.00171396	0.00863616	0.00750157
458.934	0.00070779	0.00171148	0.00865325	0.00751402
459.203	0.000711631	0.00170914	0.00867041	0.00752662
459.471	0.000715342	0.00170621	0.00868741	0.0075392
459.74	0.000719091	0.00170329	0.00870484	0.00755173
460.009	0.000722991	0.00170023	0.00872213	0.00756439
460.277	0.000726517	0.0016975	0.00873943	0.00757703
460.546	0.000729396	0.0016949	0.00875674	0.00758987
460.814	0.000732107	0.00169223	0.00877401	0.00760257
461.083	0.00073419	0.00168976	0.00879136	0.00761525
461.352	0.00073699	0.00168713	0.00880876	0.00762796
461.62	0.000740006	0.00168432	0.00882601	0.00764059
461.889	0.000743299	0.0016812	0.00884359	0.00765342
462.158	0.000746035	0.00167811	0.00886145	0.00766618
462.426	0.000749803	0.00167492	0.00887917	0.00767888
462.695	0.000754538	0.001672	0.00889679	0.00769148
462.963	0.000759776	0.00166954	0.00891427	0.00770415
463.232	0.000763952	0.00166715	0.00893197	0.00771681
463.501	0.000767357	0.00166486	0.00894952	0.00772969
463.769	0.000769829	0.0016626	0.00896719	0.00774242
464.038	0.000772158	0.00166048	0.00898488	0.00775543
464.306	0.000774447	0.00165841	0.00900268	0.00776836
464.575	0.000776564	0.00165651	0.00902034	0.00778149
464.844	0.000778732	0.00165454	0.00903832	0.00779455
465.112	0.000781408	0.00165288	0.0090564	0.00780759
465.381	0.000783727	0.00165096	0.00907446	0.00782054
465.65	0.000785096	0.00164907	0.00909262	0.00783347
465.918	0.00078705	0.00164708	0.00911072	0.00784637
466.187	0.000788644	0.00164502	0.00912872	0.00785943
466.455	0.000790698	0.00164303	0.00914694	0.00787244
466.724	0.000793001	0.00164102	0.00916498	0.00788547
466.993	0.000794989	0.00163926	0.00918316	0.0078986
467.261	0.000796808	0.0016372	0.00920122	0.00791172
467.53	0.000799137	0.00163508	0.00921896	0.00792496
467.799	0.000800907	0.00163277	0.00923679	0.00793813
468.067	0.000803708	0.00163041	0.00925485	0.00795138
468.336	0.000806437	0.00162789	0.00927259	0.0079646
468.604	0.000809998	0.0016255	0.00929041	0.0079779
468.873	0.000813211	0.00162319	0.00930859	0.00799109
469.142	0.000815948	0.00162102	0.00932699	0.00800438
469.41	0.000819233	0.00161894	0.00934528	0.00801776
469.679	0.000822498	0.00161667	0.00936352	0.00803119
469.947	0.000825599	0.00161446	0.00938197	0.00804469
470.216	0.000829052	0.00161242	0.00940022	0.00805842
470.485	0.000832682	0.00161039	0.00941863	0.00807206
470.753	0.000835878	0.00160833	0.00943691	0.00808577
471.022	0.000839093	0.00160628	0.00945564	0.00809939
471.291	0.00084244	0.00160435	0.0094745	0.00811283
471.559	0.000845583	0.00160273	0.00949351	0.00812639
471.828	0.000849308	0.00160127	0.00951243	0.00813994
472.096	0.000852648	0.00159976	0.00953165	0.00815349
472.365	0.000855584	0.00159812	0.00955075	0.00816699
472.634	0.000859424	0.00159651	0.00956966	0.00818065
472.902	0.000862557	0.00159483	0.00958864	0.00819427
473.171	0.000866327	0.00159315	0.00960777	0.00820802
473.44	0.00086971	0.00159154	0.00962646	0.00822157
473.708	0.000873147	0.00158989	0.00964513	0.00823518
473.977	0.000876099	0.00158831	0.00966362	0.00824889
474.245	0.000879017	0.00158664	0.00968243	0.0082627
474.514	0.000881866	0.0015849	0.00970085	0.00827635
474.783	0.00088455	0.00158321	0.00971966	0.00829007
475.051	0.000887847	0.00158139	0.00973858	0.00830384
475.32	0.000891189	0.00157968	0.00975733	0.00831769
475.588	0.000893177	0.00157786	0.00977635	0.00833172
475.857	0.000895619	0.0015762	0.00979529	0.00834551
476.126	0.000897687	0.0015744	0.00981468	0.00835939
476.394	0.000899527	0.00157267	0.00983418	0.00837328
476.663	0.000901225	0.00157112	0.00985304	0.0083872
476.932	0.000903295	0.00156965	0.00987188	0.00840096
477.2	0.000905473	0.00156796	0.00989134	0.00841503
477.469	0.000907639	0.0015662	0.00991079	0.00842903
477.737	0.000909264	0.00156468	0.00993049	0.00844314
478.006	0.000910396	0.00156303	0.00994987	0.00845727
478.275	0.000911708	0.0015614	0.00996938	0.00847153
478.543	0.000912991	0.00155975	0.00998872	0.00848555
478.812	0.000912917	0.00155811	0.0100081	0.00849991
479.081	0.000913483	0.00155662	0.0100277	0.00851413
479.349	0.00091416	0.00155508	0.0100473	0.00852833
479.618	0.000914585	0.0015536	0.0100672	0.00854243
479.886	0.000914951	0.00155214	0.0100866	0.00855657
480.155	0.000915973	0.00155093	0.0101064	0.00857083
480.424	0.000917606	0.00154966	0.0101262	0.00858497
480.692	0.000919379	0.00154813	0.0101462	0.00859918
480.961	0.000921356	0.00154693	0.0101662	0.00861343
481.229	0.00092349	0.0015458	0.0101867	0.00862759
481.498	0.000926918	0.00154456	0.0102069	0.00864187
481.767	0.0009298	0.00154353	0.0102268	0.00865631
482.035	0.000933008	0.0015422	0.0102469	0.00867081
482.304	0.000934663	0.001541	0.0102668	0.00868508
482.573	0.000936206	0.00153989	0.0102866	0.0086995
482.841	0.000937271	0.00153869	0.0103067	0.00871396
483.11	0.000938415	0.00153723	0.0103269	0.00872847
483.378	0.000938642	0.00153584	0.010347	0.00874316
483.647	0.000937463	0.00153485	0.0103674	0.00875785
483.916	0.000936333	0.00153384	0.0103877	0.00877269
484.184	0.000935276	0.001533	0.0104074	0.00878745
484.453	0.000934689	0.0015321	0.0104277	0.0088022
484.722	0.000934472	0.00153129	0.0104477	0.00881675
484.99	0.0009341	0.00153037	0.0104679	0.00883155
485.259	0.000934202	0.00152941	0.0104881	0.00884638
485.527	0.000933821	0.00152839	0.0105082	0.00886134
485.796	0.000934511	0.00152746	0.0105282	0.00887584
486.065	0.000934479	0.00152672	0.0105488	0.00889056
486.333	0.000934314	0.0015261	0.0105689	0.0089051
486.602	0.000934438	0.00152488	0.0105893	0.00891976
486.87	0.000933324	0.00152369	0.0106096	0.0089345
487.139	0.000931599	0.00152229	0.0106304	0.00894918
487.408	0.000929675	0.00152086	0.0106512	0.00896403
487.676	0.000928033	0.00151975	0.0106719	0.0089788
487.945	0.000927281	0.00151872	0.0106925	0.00899375
488.214	0.000925024	0.00151774	0.0107134	0.00900874
488.482	0.000922643	0.0015165	0.0107343	0.00902367
488.751	0.000920955	0.00151553	0.0107548	0.00903855
489.019	0.000919676	0.0015147	0.0107754	0.00905362
489.288	0.00091853	0.00151414	0.0107964	0.00906854
489.557	0.000916701	0.00151313	0.0108173	0.00908356
489.825	0.000915232	0.00151213	0.0108377	0.00909862
490.094	0.000914276	0.0015112	0.0108585	0.00911341
490.363	0.000913856	0.00151042	0.0108791	0.00912829
490.631	0.000913055	0.00150942	0.0108991	0.00914311
490.9	0.000912498	0.00150842	0.0109202	0.00915815
491.168	0.000912645	0.0015076	0.0109414	0.00917329
491.437	0.000912051	0.0015069	0.0109626	0.0091886
491.706	0.000912269	0.00150626	0.0109839	0.00920377
491.974	0.000912042	0.00150541	0.0110054	0.0092191
492.243	0.000911389	0.00150441	0.0110268	0.00923455
492.511	0.000910481	0.00150332	0.011048	0.00924996
492.78	0.000910626	0.00150238	0.0110694	0.00926522
493.049	0.000911411	0.00150137	0.011091	0.00928071
493.317	0.000911921	0.00150068	0.0111125	0.00929611
493.586	0.000911479	0.00149997	0.0111342	0.00931156
493.855	0.000911674	0.00149914	0.0111556	0.00932701
494.123	0.000911023	0.00149845	0.0111772	0.00934241
494.392	0.000910335	0.00149775	0.0111991	0.00935803
494.66	0.000910191	0.00149733	0.0112207	0.00937351
494.929	0.000910478	0.00149675	0.0112424	0.00938901
495.198	0.000913259	0.00149614	0.0112642	0.0094044
495.466	0.000913479	0.00149578	0.0112859	0.00941989
495.735	0.000913614	0.00149564	0.0113079	0.00943537
496.004	0.000914538	0.00149544	0.0113297	0.00945105
496.272	0.000915417	0.0014949	0.0113513	0.00946676
496.541	0.000915356	0.00149425	0.0113735	0.00948278
496.809	0.000914835	0.00149368	0.0113958	0.0094986
497.078	0.00091468	0.00149315	0.0114181	0.00951436
497.347	0.000915342	0.00149266	0.0114402	0.00953019
497.615	0.000914495	0.00149218	0.0114622	0.00954602
497.884	0.000913484	0.00149174	0.0114843	0.00956182
498.152	0.000912701	0.00149133	0.0115063	0.00957785
498.421	0.000912027	0.00149106	0.0115288	0.00959375
498.69	0.000911595	0.00149058	0.0115512	0.00960965
498.958	0.000911075	0.00149037	0.0115738	0.00962565
499.227	0.000910859	0.00149022	0.0115958	0.00964124
499.496	0.000910448	0.00149007	0.0116182	0.00965719
499.764	0.000909646	0.00148985	0.0116403	0.00967311
500.033	0.000908868	0.00148958	0.0116625	0.00968884
500.301	0.000908843	0.00148952	0.0116853	0.00970489
500.57	0.000909166	0.00148954	0.0117075	0.00972095
500.839	0.00091058	0.00148952	0.01173	0.00973717
501.107	0.000912413	0.00148963	0.011753	0.00975328
501.376	0.000914454	0.0014897	0.0117752	0.00976939
501.645	0.000915987	0.00148982	0.011798	0.00978581
501.913	0.000917067	0.00149019	0.0118208	0.00980215
502.182	0.000918002	0.00149065	0.0118435	0.00981862
502.45	0.00091842	0.00149109	0.0118667	0.00983513
502.719	0.000917624	0.00149166	0.0118894	0.00985151
502.988	0.000918032	0.00149223	0.0119123	0.00986802
503.256	0.000917532	0.00149267	0.0119352	0.00988446
503.525	0.000917544	0.00149341	0.0119582	0.00990088
503.793	0.000917347	0.00149411	0.0119813	0.00991732
504.062	0.000917178	0.00149473	0.0120043	0.00993366
504.331	0.000917236	0.00149531	0.0120277	0.00995019
504.599	0.0009175	0.00149622	0.0120509	0.0099666
504.868	0.000917293	0.00149729	0.0120744	0.00998321
505.137	0.000917351	0.00149843	0.0120978	0.00999988
505.405	0.000918299	0.0014995	0.0121209	0.0100166
505.674	0.000918925	0.00150021	0.0121441	0.0100333
505.942	0.000919674	0.00150126	0.0121674	0.0100499
506.211	0.000921567	0.00150221	0.0121905	0.0100667
506.48	0.000924226	0.00150287	0.0122136	0.0100833
506.748	0.000928019	0.00150345	0.0122365	0.0101
507.017	0.000930132	0.00150409	0.0122596	0.0101169
507.286	0.000931601	0.00150501	0.0122828	0.0101338
507.554	0.000933999	0.00150599	0.0123054	0.0101507
507.823	0.000937033	0.00150691	0.0123285	0.0101676
508.091	0.000939865	0.00150783	0.0123516	0.0101845
508.36	0.000942611	0.00150848	0.0123751	0.0102014
508.629	0.000945142	0.00150896	0.0123985	0.0102185
508.897	0.000948407	0.00150968	0.0124216	0.0102354
509.166	0.000950776	0.00151072	0.0124448	0.0102525
509.434	0.000953422	0.00151201	0.012468	0.0102694
509.703	0.000956154	0.00151333	0.0124914	0.0102863
509.972	0.000958604	0.00151474	0.0125153	0.0103034
510.24	0.000960453	0.00151587	0.0125392	0.0103204
510.509	0.000961858	0.00151667	0.0125632	0.0103372
510.778	0.000962808	0.00151757	0.0125874	0.0103544
511.046	0.00096416	0.00151871	0.0126118	0.0103715
511.315	0.000965709	0.00151988	0.012636	0.0103887
511.583	0.000967243	0.00152132	0.0126598	0.0104057
511.852	0.000968843	0.00152246	0.0126837	0.0104229
512.121	0.000970688	0.00152359	0.0127076	0.01044
512.389	0.000972839	0.00152452	0.0127318	0.0104573
512.658	0.000974702	0.00152564	0.0127562	0.0104746
512.926	0.000976548	0.00152669	0.0127801	0.0104919
513.195	0.000978322	0.00152802	0.012804	0.0105092
513.464	0.000980216	0.00152923	0.0128285	0.0105267
513.732	0.000982127	0.00153022	0.0128528	0.0105442
514.001	0.000984235	0.00153115	0.0128773	0.0105617
514.27	0.000986084	0.0015323	0.012902	0.0105793
514.538	0.000988143	0.0015335	0.0129266	0.0105968
514.807	0.000990435	0.00153458	0.0129514	0.0106141
515.075	0.000992733	0.00153563	0.012976	0.0106317
515.344	0.000994924	0.00153675	0.0130009	0.0106494
515.613	0.000997953	0.00153799	0.0130256	0.010667
515.881	0.00100152	0.00153936	0.0130504	0.0106847
516.15	0.00100549	0.00154093	0.0130749	0.0107023
516.419	0.00100908	0.00154248	0.0130999	0.01072
516.687	0.00101307	0.00154413	0.0131245	0.0107375
516.956	0.00101703	0.00154549	0.0131494	0.0107553
517.224	0.00102052	0.00154668	0.0131742	0.010773
517.493	0.00102415	0.00154795	0.0131992	0.0107906
517.762	0.00102719	0.00154924	0.0132245	0.0108083
518.03	0.00103039	0.00155056	0.0132496	0.0108258
518.299	0.00103403	0.00155165	0.0132753	0.0108435
518.567	0.00103707	0.00155252	0.0133003	0.010861
518.836	0.00104026	0.00155344	0.0133258	0.0108786
519.105	0.00104427	0.00155471	0.0133512	0.0108962
519.373	0.00104825	0.00155559	0.0133764	0.010914
519.642	0.00105243	0.00155698	0.0134018	0.0109318
519.911	0.0010571	0.00155824	0.0134272	0.0109496
520.179	0.00106133	0.00155955	0.0134527	0.0109675
520.448	0.00106633	0.0015608	0.0134777	0.0109855
520.716	0.00107094	0.00156196	0.0135025	0.0110035
520.985	0.00107535	0.00156321	0.0135274	0.0110214
521.254	0.00108026	0.00156442	0.0135531	0.0110393
521.522	0.00108431	0.00156558	0.0135793	0.0110571
521.791	0.0010893	0.00156681	0.0136048	0.0110751
522.06	0.00109452	0.00156817	0.0136301	0.011093
522.328	0.00109925	0.00156939	0.0136557	0.0111113
522.597	0.00110322	0.0015702	0.0136815	0.0111294
522.865	0.00110781	0.00157098	0.0137067	0.0111474
523.134	0.0011117	0.00157213	0.013732	0.0111655
523.403	0.00111598	0.00157327	0.0137578	0.0111838
523.671	0.00112123	0.00157443	0.0137839	0.011202
523.94	0.00112621	0.00157532	0.0138099	0.0112203
524.208	0.00113223	0.00157644	0.0138355	0.0112386
524.477	0.00113735	0.00157738	0.0138615	0.0112568
524.746	0.00114279	0.00157852	0.0138873	0.011275
525.014	0.00114796	0.00157956	0.0139127	0.0112932
525.283	0.0011532	0.00158069	0.0139383	0.0113115
525.552	0.00115803	0.00158199	0.0139639	0.0113297
525.82	0.00116358	0.0015832	0.0139898	0.0113482
526.089	0.00116872	0.00158407	0.0140159	0.0113666
526.357	0.00117336	0.0015849	0.0140419	0.0113851
526.626	0.00117886	0.00158595	0.0140681	0.0114037
526.895	0.0011842	0.00158711	0.0140946	0.0114223
527.163	0.00118981	0.00158789	0.0141207	0.0114409
527.432	0.00119479	0.00158852	0.0141471	0.0114592
527.701	0.00119892	0.00158898	0.0141733	0.0114777
527.969	0.00120388	0.00158958	0.0142	0.0114963
528.238	0.00120984	0.0015901	0.0142265	0.0115149
528.506	0.00121523	0.00159085	0.0142529	0.0115336
528.775	0.00122085	0.00159173	0.0142795	0.0115524
529.044	0.00122728	0.00159229	0.014306	0.0115712
529.312	0.00123268	0.00159293	0.0143325	0.01159
529.581	0.00123835	0.00159358	0.014359	0.0116087
529.849	0.00124489	0.00159408	0.0143854	0.0116274
530.118	0.00125074	0.00159501	0.0144114	0.0116462
530.387	0.00125412	0.00159601	0.014438	0.011665
530.655	0.00125796	0.00159675	0.0144651	0.011684
530.924	0.00126302	0.00159745	0.0144921	0.0117027
531.193	0.00126722	0.00159805	0.0145189	0.0117216
531.461	0.001271	0.00159878	0.0145455	0.0117404
531.73	0.00127502	0.00159965	0.0145721	0.0117593
531.998	0.00127957	0.00160037	0.0145988	0.0117782
532.267	0.00128415	0.00160094	0.0146254	0.0117969
532.536	0.00128859	0.00160181	0.0146523	0.0118158
532.804	0.00129401	0.00160279	0.0146792	0.0118348
533.073	0.00129887	0.00160366	0.0147058	0.011854
533.342	0.00130409	0.00160445	0.0147329	0.011873
533.61	0.00130977	0.00160546	0.0147601	0.0118921
533.879	0.00131545	0.00160604	0.0147871	0.0119112
534.147	0.00132155	0.00160699	0.0148144	0.0119303
534.416	0.00132736	0.00160822	0.0148417	0.0119496
534.685	0.00133227	0.00160924	0.0148686	0.0119687
534.953	0.00133736	0.0016106	0.0148959	0.011988
535.222	0.0013427	0.00161182	0.0149233	0.0120073
535.49	0.00134805	0.00161287	0.0149509	0.0120266
535.759	0.00135334	0.00161333	0.0149788	0.0120461
536.028	0.00135785	0.00161376	0.0150065	0.0120656
536.296	0.00136287	0.00161393	0.0150344	0.012085
536.565	0.00136676	0.0016145	0.0150621	0.0121045
536.834	0.00137228	0.00161486	0.0150901	0.0121241
[truncated: 158,824 more rows]

## Sheet: Figure2f
Time (s)	Saline mean	Saline SEM	PENTO mean	PENTO SEM
0.132967	7.47667e-05	0.000237458	-5.35e-06	6.40122e-05
0.401586	7.155e-05	0.000225136	-7.4e-06	6.36913e-05
0.670205	6.82e-05	0.000212792	-9.76667e-06	6.32658e-05
0.938824	6.46833e-05	0.000200717	-1.17833e-05	6.30105e-05
1.20744	6.15e-05	0.000188875	-1.39833e-05	6.25031e-05
1.47606	5.8e-05	0.000177225	-1.615e-05	6.21675e-05
1.74468	5.46833e-05	0.000165749	-1.83333e-05	6.16831e-05
2.0133	5.13333e-05	0.000154597	-2.05167e-05	6.13687e-05
2.28192	4.78333e-05	0.000143659	-2.30167e-05	6.08981e-05
2.55054	4.5e-05	0.000133117	-2.5e-05	6.05102e-05
2.81916	4.15e-05	0.000122888	-2.73333e-05	6.01242e-05
3.08778	3.81667e-05	0.000113139	-2.965e-05	5.97812e-05
3.3564	3.53333e-05	0.000103971	-3.18e-05	5.93298e-05
3.62501	3.2e-05	9.54862e-05	-3.42833e-05	5.8909e-05
3.89363	2.86667e-05	8.79718e-05	-3.64667e-05	5.84884e-05
4.16225	2.56667e-05	8.13001e-05	-3.867e-05	5.81391e-05
4.43087	2.275e-05	7.59413e-05	-4.121e-05	5.77351e-05
4.69949	1.94833e-05	7.2222e-05	-4.338e-05	5.7273e-05
4.96811	1.6445e-05	7.01495e-05	-4.59483e-05	5.68803e-05
5.23673	1.33667e-05	6.98986e-05	-4.81967e-05	5.65539e-05
5.50535	1.03217e-05	7.16231e-05	-5.05933e-05	5.61131e-05
5.77397	7.26667e-06	7.48316e-05	-5.2985e-05	5.57235e-05
6.04259	4.43333e-06	7.94002e-05	-5.55433e-05	5.53834e-05
6.31121	1.5e-06	8.52072e-05	-5.77633e-05	5.4952e-05
6.57982	-1.5e-06	9.18757e-05	-6.03167e-05	5.46412e-05
6.84844	-4.5e-06	9.92457e-05	-6.285e-05	5.42204e-05
7.11706	-7.5e-06	0.000107193	-6.53833e-05	5.3946e-05
7.38568	-1.01667e-05	0.000115474	-6.775e-05	5.34908e-05
7.6543	-1.3e-05	0.000123992	-7.01833e-05	5.31703e-05
7.92292	-1.61667e-05	0.000132743	-7.265e-05	5.27897e-05
8.19154	-1.88333e-05	0.000141793	-7.49833e-05	5.24052e-05
8.46016	-2.16667e-05	0.000150826	-7.75167e-05	5.20747e-05
8.72878	-2.45e-05	0.000159793	-8.02e-05	5.18148e-05
8.99739	-2.75e-05	0.000169049	-8.25833e-05	5.14656e-05
9.26601	-2.99e-05	0.000178132	-8.51167e-05	5.11859e-05
9.53463	-3.28333e-05	0.000187369	-8.78667e-05	5.09539e-05
9.80325	-3.56e-05	0.000196516	-9.02833e-05	5.05882e-05
10.0719	-3.82e-05	0.000205762	-9.27167e-05	5.03003e-05
10.3405	-4.095e-05	0.000214808	-9.54833e-05	5.01229e-05
10.6091	-4.36833e-05	0.000224013	-9.81167e-05	4.99034e-05
10.8777	-4.65272e-05	0.000233075	-0.00010075	4.97082e-05
11.1463	-4.90698e-05	0.000242049	-0.00010305	4.93994e-05
11.415	-5.1493e-05	0.000250976	-0.000105877	4.92919e-05
11.6836	-5.41467e-05	0.000259906	-0.000108564	4.91512e-05
11.9522	-5.68638e-05	0.000268767	-0.000111235	4.90428e-05
12.2208	-5.94447e-05	0.000277551	-0.000113767	4.89336e-05
12.4894	-6.20912e-05	0.000286294	-0.000116317	4.87542e-05
12.7581	-6.45487e-05	0.000294951	-0.000119017	4.8719e-05
13.0267	-6.71828e-05	0.000303567	-0.000121917	4.87582e-05
13.2953	-6.96607e-05	0.000312093	-0.0001245	4.87636e-05
13.5639	-7.21138e-05	0.000320541	-0.000127083	4.8691e-05
13.8325	-7.45852e-05	0.000328934	-0.00012985	4.87597e-05
14.1012	-7.72057e-05	0.000337279	-0.000132617	4.88652e-05
14.3698	-7.96583e-05	0.000345534	-0.0001351	4.88771e-05
14.6384	-8.2105e-05	0.000353705	-0.0001379	4.90426e-05
14.907	-8.45458e-05	0.00036182	-0.0001407	4.92418e-05
15.1756	-8.69977e-05	0.000369848	-0.000143467	4.94147e-05
15.4442	-8.9427e-05	0.00037782	-0.000146183	4.96862e-05
15.7129	-9.16842e-05	0.000385688	-0.000149067	4.99773e-05
15.9815	-9.42858e-05	0.000393533	-0.000151767	5.01957e-05
16.2501	-9.65488e-05	0.000401256	-0.00015465	5.05554e-05
16.5187	-9.89567e-05	0.000408924	-0.000157517	5.09576e-05
16.7873	-0.000101393	0.000416532	-0.000160033	5.13124e-05
17.056	-0.000103623	0.000424037	-0.0001629	5.17815e-05
17.3246	-0.000106033	0.000431485	-0.000165737	5.21784e-05
17.5932	-0.00010827	0.000438844	-0.000168567	5.27217e-05
17.8618	-0.00011052	0.000446128	-0.000171545	5.33121e-05
18.1304	-0.000112915	0.000453356	-0.000174187	5.38122e-05
18.3991	-0.000115139	0.000460495	-0.000177145	5.4476e-05
18.6677	-0.000117375	0.000467561	-0.000179783	5.50094e-05
18.9363	-0.00011974	0.000474568	-0.000182586	5.5713e-05
19.2049	-0.000122035	0.000481486	-0.00018537	5.63668e-05
19.4735	-0.000124158	0.000488332	-0.000188337	5.71554e-05
19.7422	-0.000126628	0.000495119	-0.000191283	5.79071e-05
20.0108	-0.000128777	0.000501817	-0.000194228	5.87622e-05
20.2794	-0.000130922	0.000508414	-0.000197003	5.95413e-05
20.548	-0.00013308	0.000514967	-0.000199895	6.04635e-05
20.8166	-0.000135418	0.000521461	-0.000202933	6.1315e-05
21.0852	-0.000137586	0.00052784	-0.000205633	6.22508e-05
21.3539	-0.000139783	0.000534174	-0.0002085	6.32063e-05
21.6225	-0.000141961	0.000540436	-0.0002117	6.42416e-05
21.8911	-0.000144003	0.000546597	-0.0002144	6.51935e-05
22.1597	-0.000146374	0.000552728	-0.00021745	6.63132e-05
22.4283	-0.000148426	0.000558745	-0.000220483	6.73223e-05
22.697	-0.000150475	0.00056469	-0.000223333	6.84599e-05
22.9656	-0.000152715	0.000570592	-0.0002262	6.9559e-05
23.2342	-0.000154792	0.000576394	-0.000229217	7.06424e-05
23.5028	-0.000156878	0.000582137	-0.00023225	7.18722e-05
23.7714	-0.000159139	0.000587824	-0.0002351	7.30727e-05
24.0401	-0.000161243	0.000593412	-0.00023795	7.42597e-05
24.3087	-0.000163191	0.000598928	-0.000241133	7.56243e-05
24.5773	-0.000165315	0.000604375	-0.00024415	7.6801e-05
24.8459	-0.000167282	0.00060975	-0.000247167	7.81646e-05
25.1145	-0.000169425	0.000615056	-0.000250017	7.94174e-05
25.3832	-0.00017158	0.000620318	-0.000253017	8.07747e-05
25.6518	-0.000173743	0.000625484	-0.000256033	8.21863e-05
25.9204	-0.000175751	0.000630579	-0.000259217	8.35234e-05
26.189	-0.000177602	0.000635577	-0.00026205	8.48399e-05
26.4576	-0.000179789	0.000640546	-0.000264883	8.62255e-05
26.7262	-0.000181842	0.000645432	-0.000268067	8.77222e-05
26.9949	-0.000184059	0.000650251	-0.000271233	8.92564e-05
27.2635	-0.000186109	0.000655	-0.00027405	9.06906e-05
27.5321	-0.000188192	0.00065968	-0.000277233	9.22214e-05
27.8007	-0.00018994	0.000664263	-0.0002804	9.36566e-05
28.0693	-0.000192038	0.000668807	-0.000283383	9.52219e-05
28.338	-0.000194134	0.000673283	-0.000286375	9.67257e-05
28.6066	-0.000196097	0.000677664	-0.000289547	9.83724e-05
28.8752	-0.000198227	0.000682004	-0.000292535	9.98969e-05
29.1438	-0.000200039	0.000686263	-0.00029569	0.000101531
29.4124	-0.000202017	0.000690443	-0.000298513	0.000103048
29.6811	-0.000204029	0.00069458	-0.000301668	0.000104701
29.9497	-0.000206041	0.000698626	-0.000304807	0.000106408
30.2183	-0.000208053	0.00070263	-0.000307962	0.000108079
30.4869	-0.000210098	0.000706543	-0.000310952	0.000109736
30.7555	-0.000212144	0.000710415	-0.000313917	0.000111327
31.0242	-0.000214207	0.000714196	-0.0003169	0.000113001
31.2928	-0.00021612	0.00071791	-0.000320217	0.000114815
31.5614	-0.000218217	0.000721585	-0.00032335	0.000116534
31.83	-0.000220149	0.000725168	-0.000326333	0.000118232
32.0986	-0.000221931	0.000728674	-0.000329633	0.000120019
32.3672	-0.000223897	0.000732128	-0.0003326	0.000121737
32.6359	-0.000225865	0.000735517	-0.00033575	0.000123567
32.9045	-0.000228033	0.000738868	-0.000338883	0.000125318
33.1731	-0.000230036	0.000742129	-0.000341667	0.000127103
33.4417	-0.000232057	0.000745326	-0.000344967	0.000128978
33.7103	-0.000233913	0.000748448	-0.000347933	0.000130725
33.979	-0.000235971	0.000751518	-0.000351233	0.000132613
34.2476	-0.000237863	0.000754523	-0.000354183	0.000134379
34.5162	-0.000239941	0.000757467	-0.0003575	0.000136269
34.7848	-0.000242036	0.000760348	-0.000360617	0.000138161
35.0534	-0.000243801	0.000763154	-0.000363733	0.00014006
35.3221	-0.000245918	0.00076591	-0.000366683	0.000141901
35.5907	-0.000247887	0.000768604	-0.000369817	0.000143801
35.8593	-0.000249708	0.000771208	-0.0003731	0.000145729
36.1279	-0.000251715	0.000773767	-0.000376213	0.000147644
36.3965	-0.000253742	0.000776279	-0.000379305	0.000149566
36.6651	-0.000255733	0.00077872	-0.000382588	0.000151506
36.9338	-0.000257906	0.000781101	-0.000385561	0.000153472
37.2024	-0.00025976	0.000783408	-0.00038884	0.000155434
37.471	-0.000261796	0.000785665	-0.000391976	0.000157386
37.7396	-0.000263832	0.000787862	-0.000395102	0.000159353
38.0082	-0.000265716	0.000789986	-0.000398067	0.000161339
38.2769	-0.000267783	0.000792062	-0.000401221	0.000163316
38.5455	-0.000269865	0.000794077	-0.000404382	0.000165299
38.8141	-0.000271781	0.000796022	-0.000407698	0.000167309
39.0827	-0.000273896	0.000797918	-0.000410854	0.000169315
39.3513	-0.000275843	0.000799753	-0.000413848	0.000171367
39.62	-0.000277808	0.000801519	-0.000417015	0.000173388
39.8886	-0.000279955	0.000803238	-0.000420187	0.00017539
40.1572	-0.00028177	0.000804886	-0.000423182	0.00017747
40.4258	-0.000283951	0.000806487	-0.000426364	0.000179512
40.6944	-0.000286133	0.000808031	-0.000429719	0.00018157
40.9631	-0.000287998	0.000809504	-0.000432895	0.00018363
41.2317	-0.000290214	0.000810932	-0.00043576	0.000185696
41.5003	-0.000292098	0.000812291	-0.000438946	0.000187769
41.7689	-0.000294182	0.000813603	-0.000442253	0.000189884
42.0375	-0.000296434	0.00081486	-0.000445315	0.000191991
42.3061	-0.000298371	0.000816048	-0.000448381	0.000194034
42.5748	-0.000300492	0.000817191	-0.000451619	0.000196115
42.8434	-0.000302465	0.000818266	-0.000454877	0.000198242
43.112	-0.000304606	0.000819297	-0.000457789	0.000200381
43.3806	-0.000306616	0.00082026	-0.000461039	0.000202478
43.6492	-0.000308794	0.00082118	-0.000464126	0.000204619
43.9179	-0.000310824	0.000822033	-0.000467216	0.000206696
44.1865	-0.000313039	0.000822843	-0.000470477	0.000208894
44.4551	-0.000315107	0.000823587	-0.000473559	0.000211053
44.7237	-0.000317345	0.000824288	-0.00047666	0.000213146
44.9923	-0.000319451	0.000824923	-0.000479731	0.00021532
45.261	-0.000321727	0.000825516	-0.000483055	0.000217435
45.5296	-0.000323689	0.000826044	-0.00048605	0.000219606
45.7982	-0.000326004	0.00082653	-0.000489214	0.000221822
46.0668	-0.000328172	0.000826951	-0.000492381	0.000223923
46.3354	-0.000330343	0.000827332	-0.000495383	0.000226141
46.6041	-0.000332552	0.000827647	-0.000498555	0.000228355
46.8727	-0.000334597	0.000827912	-0.00050173	0.000230468
47.1413	-0.000336996	0.000828135	-0.000504741	0.000232696
47.4099	-0.000339082	0.000828296	-0.000508087	0.000234822
47.6785	-0.000341356	0.000828416	-0.000511102	0.000237086
47.9471	-0.00034365	0.000828473	-0.000514119	0.000239262
48.2158	-0.000345965	0.000828491	-0.000517471	0.000241418
48.4844	-0.000348118	0.000828448	-0.000520492	0.00024359
48.753	-0.000350292	0.000828354	-0.000523515	0.000245876
49.0216	-0.000352671	0.000828221	-0.000526539	0.000248053
49.2902	-0.000354888	0.000828027	-0.000529732	0.000250267
49.5589	-0.000357127	0.000827784	-0.00053276	0.00025245
49.8275	-0.000359538	0.000827504	-0.000536121	0.000254702
50.0961	-0.00036182	0.000827162	-0.000538985	0.000256937
50.3647	-0.000364124	0.00082677	-0.000542182	0.00025909
50.6333	-0.000366601	0.000826343	-0.000545047	0.000261428
50.902	-0.000368934	0.000825856	-0.000548247	0.000263586
51.1706	-0.000371289	0.000825321	-0.000551447	0.000265814
51.4392	-0.000373666	0.000824753	-0.000554481	0.000268012
51.7078	-0.000376067	0.000824123	-0.000557516	0.000270252
51.9764	-0.00037849	0.000823445	-0.000560551	0.000272521
52.245	-0.000380936	0.000822735	-0.000563753	0.000274688
52.5137	-0.000383406	0.000821964	-0.000566455	0.000277014
52.7823	-0.000385715	0.000821151	-0.000569824	0.000279204
53.0509	-0.000388215	0.000820289	-0.000572693	0.000281456
53.3195	-0.000390755	0.000819395	-0.000575728	0.000283704
53.5881	-0.000393302	0.000818441	-0.000578763	0.000285978
53.8568	-0.000395706	0.000817446	-0.000581965	0.000288151
54.1254	-0.000398301	0.000816418	-0.000584832	0.000290438
54.394	-0.000400754	0.000815334	-0.000588033	0.000292676
54.6626	-0.00040338	0.000814202	-0.000591066	0.000294888
54.9312	-0.000405882	0.00081303	-0.000594098	0.000297185
55.1999	-0.000408407	0.000811814	-0.000597129	0.000299397
55.4685	-0.000411108	0.000810568	-0.000600159	0.000301617
55.7371	-0.000413667	0.000809267	-0.000603188	0.000303923
56.0057	-0.000416267	0.000807922	-0.000606216	0.000306143
56.2743	-0.000418876	0.000806537	-0.000609242	0.000308355
56.543	-0.00042151	0.000805109	-0.000612101	0.00031065
56.8116	-0.000424337	0.000803652	-0.000615124	0.000312861
57.0802	-0.000427022	0.000802141	-0.000618145	0.000315132
57.3488	-0.000429566	0.000800595	-0.000620999	0.000317381
57.6174	-0.000432286	0.000799004	-0.000623849	0.000319634
57.886	-0.000435049	0.000797371	-0.000626865	0.000321881
58.1547	-0.000437671	0.000795705	-0.000629712	0.000324132
58.4233	-0.000440637	0.000794006	-0.00063289	0.000326303
58.6919	-0.000443479	0.000792254	-0.000635566	0.000328626
58.9605	-0.000446163	0.000790471	-0.000638739	0.000330794
59.2291	-0.000449041	0.000788643	-0.000641576	0.000333039
59.4978	-0.000451796	0.000786783	-0.000644577	0.000335279
59.7664	-0.000454562	0.000784886	-0.000647575	0.000337479
60.035	-0.000457521	0.000782944	-0.00065057	0.000339772
60.3036	-0.000460508	0.000780985	-0.000653562	0.000341968
60.5722	-0.000463354	0.000778977	-0.000656385	0.000344243
60.8409	-0.000468807	0.00077616	-0.000658912	0.000346571
61.1095	-0.000474365	0.000773069	-0.000661544	0.000348894
61.3781	-0.000479614	0.000770417	-0.000663983	0.000351207
61.6467	-0.000485389	0.000767202	-0.000666678	0.000353517
61.9153	-0.000491366	0.000764183	-0.000669086	0.000355623
62.1839	-0.000497227	0.000761643	-0.000671895	0.000357678
62.4526	-0.000502648	0.00075907	-0.000674719	0.00035969
62.7212	-0.000508159	0.000756146	-0.000677613	0.000361904
62.9898	-0.000514466	0.000752753	-0.00068019	0.000364065
63.2584	-0.000522075	0.000749136	-0.00068326	0.000366212
63.527	-0.000528141	0.00074567	-0.000686083	0.000368453
63.7957	-0.000533147	0.000742798	-0.000688637	0.000370597
64.0643	-0.000538318	0.000739971	-0.000691257	0.000372757
64.3329	-0.000543068	0.0007372	-0.000694261	0.000374977
64.6015	-0.000548674	0.000733629	-0.000696794	0.000377191
64.8701	-0.000553962	0.000730463	-0.000699489	0.000379399
65.1388	-0.000558539	0.000727823	-0.000702232	0.000381349
65.4074	-0.000563504	0.000724659	-0.000704801	0.000383421
65.676	-0.000567714	0.000721709	-0.000707216	0.000385576
65.9446	-0.000571579	0.00071921	-0.000710035	0.00038769
66.2132	-0.000574528	0.0007172	-0.000712496	0.000389987
66.4819	-0.000578419	0.000714474	-0.000715191	0.000392338
66.7505	-0.000582422	0.000712002	-0.000717765	0.000394504
67.0191	-0.000586439	0.000709332	-0.000720735	0.000396604
67.2877	-0.000589898	0.000707212	-0.000723344	0.00039871
67.5563	-0.000593047	0.000704801	-0.000726035	0.000400673
67.8249	-0.000596001	0.000702127	-0.000728364	0.000402921
68.0936	-0.000599017	0.00069909	-0.000731314	0.000404875
68.3622	-0.000602968	0.000695691	-0.000733718	0.000406934
68.6308	-0.000606665	0.00069215	-0.000736632	0.000408904
68.8994	-0.000611388	0.00068864	-0.000739168	0.000411036
69.168	-0.000617046	0.000684516	-0.00074171	0.00041309
69.4367	-0.000623109	0.000680305	-0.000744395	0.000415173
69.7053	-0.000628186	0.000676048	-0.00074709	0.00041718
69.9739	-0.00063193	0.000672561	-0.000749979	0.000419132
70.2425	-0.000635707	0.00066915	-0.000752268	0.000421317
70.5111	-0.000638891	0.00066595	-0.000754788	0.000423346
70.7798	-0.000643633	0.000662138	-0.000757301	0.000425376
71.0484	-0.000648416	0.000658341	-0.000759453	0.000427331
71.317	-0.000652816	0.000654578	-0.000761781	0.000429323
71.5856	-0.000656959	0.000651017	-0.000764208	0.000431407
71.8542	-0.00066113	0.000647623	-0.00076677	0.000433433
72.1228	-0.000665127	0.000644	-0.000769059	0.000435401
72.3915	-0.000668964	0.000640557	-0.000771537	0.000437101
72.6601	-0.000673066	0.000636662	-0.000773947	0.000438998
72.9287	-0.000677569	0.000632672	-0.00077653	0.000440869
73.1973	-0.000681343	0.000628431	-0.000778715	0.00044293
73.4659	-0.000685798	0.000624147	-0.00078109	0.000444799
73.7346	-0.000689821	0.000620153	-0.000783564	0.000446663
74.0032	-0.000693854	0.000616412	-0.00078571	0.000448733
74.2718	-0.000697494	0.000613192	-0.000787785	0.000450477
74.5404	-0.000700974	0.000609783	-0.00078998	0.000452375
74.809	-0.000705624	0.000606226	-0.000792592	0.000454231
75.0777	-0.000711361	0.000602043	-0.000794764	0.000456104
75.3463	-0.000717495	0.000598055	-0.000796884	0.000457935
75.6149	-0.000723567	0.0005944	-0.000799324	0.000459647
75.8835	-0.000729151	0.000591026	-0.000801786	0.000461419
76.1521	-0.000735049	0.000587294	-0.000803715	0.000463267
76.4208	-0.000741955	0.000582982	-0.000806594	0.000465003
76.6894	-0.00074859	0.000578393	-0.000808791	0.000466685
76.958	-0.000755477	0.000573962	-0.00081101	0.000468391
77.2266	-0.000762585	0.000569468	-0.000813379	0.00047012
77.4952	-0.000770496	0.000564777	-0.000815919	0.000471824
77.7638	-0.000777007	0.000560479	-0.000818201	0.000473659
78.0325	-0.000782962	0.000556318	-0.00082065	0.000475381
78.3011	-0.000791011	0.000552107	-0.000823175	0.000477207
78.5697	-0.000798348	0.000548243	-0.000824959	0.000478934
78.8383	-0.000805592	0.000544625	-0.000827097	0.000480783
79.1069	-0.000812359	0.000540821	-0.000829404	0.0004826
79.3756	-0.000819141	0.000537703	-0.000831861	0.000484324
79.6442	-0.000824921	0.00053519	-0.000834152	0.000486049
79.9128	-0.000830439	0.000532593	-0.000836351	0.000487632
80.1814	-0.000835594	0.000530205	-0.000838384	0.000489178
80.45	-0.000841316	0.000527864	-0.000840973	0.000490664
80.7187	-0.000847964	0.00052495	-0.000843083	0.000492353
80.9873	-0.000854206	0.000522368	-0.00084501	0.000493987
81.2559	-0.000860762	0.000520083	-0.000846807	0.000495332
81.5245	-0.000867572	0.000518219	-0.0008487	0.000496938
81.7931	-0.000874784	0.000515995	-0.000851058	0.000498405
82.0617	-0.000882279	0.000513738	-0.00085264	0.000499884
82.3304	-0.000888155	0.00051181	-0.000854503	0.000501289
82.599	-0.000893805	0.000510134	-0.000856184	0.000502683
82.8676	-0.000898503	0.000508828	-0.000858445	0.000504209
83.1362	-0.000903299	0.000507295	-0.000859762	0.000505602
83.4048	-0.000908619	0.000505378	-0.000861509	0.000507087
83.6735	-0.000914411	0.000503767	-0.000863297	0.000508428
83.9421	-0.000919352	0.000502427	-0.000865348	0.000509857
84.2107	-0.000924624	0.000500956	-0.000867237	0.000511322
84.4793	-0.000931154	0.000499586	-0.00086911	0.000512816
84.7479	-0.000937997	0.000498332	-0.000871205	0.000514071
85.0166	-0.000945714	0.000497039	-0.00087295	0.000515379
85.2852	-0.000954168	0.00049594	-0.000875104	0.00051676
85.5538	-0.000961371	0.000494656	-0.000876964	0.00051795
85.8224	-0.000968883	0.000493361	-0.000878566	0.000519351
86.091	-0.000975038	0.000492723	-0.000880133	0.00052051
86.3597	-0.000982017	0.000491712	-0.00088172	0.000521899
86.6283	-0.000987898	0.000491033	-0.000883472	0.000523078
86.8969	-0.000992896	0.000490462	-0.000884707	0.00052427
87.1655	-0.00099905	0.000489852	-0.000885848	0.000525459
87.4341	-0.00100519	0.000489322	-0.000887732	0.000526577
87.7027	-0.0010113	0.0004888	-0.000888835	0.000527778
87.9714	-0.0010159	0.000488449	-0.000890659	0.00052902
88.24	-0.001021	0.000488061	-0.000892092	0.000530285
88.5086	-0.00102605	0.000487479	-0.000893598	0.000531394
88.7772	-0.00103174	0.000486884	-0.000894618	0.000532526
89.0458	-0.00103683	0.000486381	-0.000895967	0.000533427
89.3145	-0.00103998	0.000486398	-0.000896496	0.000534451
89.5831	-0.00104244	0.000486699	-0.000897785	0.000535424
89.8517	-0.0010453	0.000486934	-0.000899052	0.000536294
90.1203	-0.0010493	0.000487088	-0.000900223	0.000537453
90.3889	-0.00105311	0.000487107	-0.000901577	0.000538483
90.6576	-0.00105764	0.000486918	-0.000902779	0.000539378
90.9262	-0.00106207	0.000486917	-0.000904053	0.000540414
91.1948	-0.00106781	0.000486491	-0.000905584	0.000541413
91.4634	-0.00107378	0.00048616	-0.000906778	0.000542485
91.732	-0.00107949	0.000485839	-0.000908074	0.000543287
92.0006	-0.00108547	0.000485641	-0.000909124	0.000544148
92.2693	-0.00108985	0.000485298	-0.000909871	0.000544973
92.5379	-0.00109281	0.000485152	-0.000910554	0.000545788
92.8065	-0.00109682	0.000484973	-0.00091201	0.000546671
93.0751	-0.00109979	0.000485173	-0.000912961	0.000547572
93.3437	-0.00110278	0.000485372	-0.00091407	0.000548218
93.6124	-0.00110675	0.000485433	-0.000915415	0.000549146
93.881	-0.00110996	0.000485442	-0.000917044	0.000549577
94.1496	-0.0011124	0.000485736	-0.000917499	0.000550238
94.4182	-0.00111602	0.000485992	-0.000918409	0.000550685
94.6868	-0.00111919	0.000486501	-0.000918955	0.000551204
94.9555	-0.00112276	0.000487124	-0.000919936	0.000551793
95.2241	-0.0011253	0.000487668	-0.000920499	0.000552329
95.4927	-0.0011292	0.000488179	-0.000921146	0.000552713
95.7613	-0.00113334	0.000488706	-0.000921896	0.000553062
96.0299	-0.00113651	0.000489014	-0.000922304	0.000553468
96.2986	-0.00114078	0.00048949	-0.000923004	0.000554086
96.5672	-0.00114458	0.000489715	-0.000923921	0.000554613
96.8358	-0.00114846	0.000489875	-0.000924482	0.000555197
97.1044	-0.00115405	0.000490145	-0.0009255	0.000555604
97.373	-0.00115897	0.000490499	-0.000926461	0.000556169
97.6416	-0.00116388	0.000491236	-0.000927548	0.000556635
97.9103	-0.00116777	0.000492227	-0.000928397	0.000557209
98.1789	-0.00117163	0.000493195	-0.000929081	0.000557817
98.4475	-0.00117499	0.000493934	-0.00093021	0.000558271
98.7161	-0.00117829	0.000494815	-0.000931531	0.000558934
98.9847	-0.00118147	0.000495673	-0.00093284	0.000559963
99.2534	-0.00118456	0.000496782	-0.000934119	0.000560934
99.522	-0.00118756	0.000497885	-0.000935931	0.000561927
99.7906	-0.00119041	0.000499041	-0.000937313	0.000563032
100.059	-0.00119244	0.000500321	-0.000938971	0.000564115
100.328	-0.00119352	0.000501544	-0.000940476	0.000565155
100.596	-0.00119623	0.000503072	-0.000942368	0.000566327
100.865	-0.00119987	0.000504646	-0.000943588	0.000567607
101.134	-0.00120364	0.0005064	-0.000945214	0.000568918
101.402	-0.00120575	0.000507597	-0.000946969	0.000570118
101.671	-0.00120737	0.000509105	-0.000948262	0.000571597
101.94	-0.00120867	0.000510653	-0.000950071	0.000573013
102.208	-0.00121099	0.000512044	-0.000951747	0.000574237
102.477	-0.00121292	0.000513629	-0.000953999	0.000575684
102.745	-0.00121495	0.000515153	-0.000955229	0.000576975
103.014	-0.00121695	0.000516537	-0.000957553	0.000578092
103.283	-0.00121863	0.000518271	-0.000959694	0.000579398
103.551	-0.00122125	0.000520053	-0.000961203	0.000580783
103.82	-0.00122372	0.000521992	-0.000962766	0.000581932
104.089	-0.00122577	0.000523604	-0.000964443	0.000583239
104.357	-0.00122801	0.000525161	-0.00096614	0.000584564
104.626	-0.00122997	0.000526385	-0.000968097	0.000585855
104.894	-0.00123219	0.000527912	-0.000969741	0.000587374
105.163	-0.00123599	0.000529089	-0.000971367	0.000588685
105.432	-0.0012398	0.000530402	-0.000973016	0.000590064
105.7	-0.0012445	0.000531771	-0.000974639	0.000591121
105.969	-0.00124905	0.00053296	-0.000975791	0.000592243
106.237	-0.0012539	0.000534336	-0.000977084	0.00059323
106.506	-0.00125885	0.000535336	-0.000978667	0.000594325
106.775	-0.00126474	0.000536437	-0.000979663	0.000595458
107.043	-0.00127119	0.000537893	-0.000980744	0.0005964
107.312	-0.00127743	0.000539042	-0.000982103	0.000597483
107.581	-0.00128026	0.000539971	-0.000983064	0.00059868
107.849	-0.00128368	0.000540633	-0.000984833	0.000599588
108.118	-0.0012866	0.000541554	-0.00098606	0.000600865
108.386	-0.0012893	0.000542632	-0.000987884	0.000601997
108.655	-0.00129187	0.000543323	-0.000988773	0.000603186
108.924	-0.00129457	0.000544109	-0.000990446	0.000604309
109.192	-0.00129675	0.000544714	-0.000991999	0.000605319
109.461	-0.00129897	0.000545849	-0.000993008	0.000606321
109.73	-0.00130168	0.000546814	-0.000993991	0.000607467
109.998	-0.00130414	0.000547701	-0.000995073	0.000608496
110.267	-0.00130645	0.000548253	-0.000996648	0.000609424
110.535	-0.00130803	0.000548872	-0.000997711	0.000610444
110.804	-0.00131	0.000550096	-0.000998784	0.000611379
111.073	-0.00131262	0.000551468	-0.000999866	0.000612352
111.341	-0.00131509	0.000552871	-0.00100133	0.000613284
111.61	-0.00131697	0.00055433	-0.00100227	0.000614411
111.878	-0.00131938	0.000555868	-0.00100351	0.00061536
112.147	-0.0013214	0.000557548	-0.00100481	0.000616194
112.416	-0.00132313	0.000559172	-0.00100623	0.000617062
112.684	-0.00132459	0.000560619	-0.00100742	0.000618116
112.953	-0.00132726	0.000562649	-0.00100831	0.000619258
113.222	-0.00132912	0.000564458	-0.00100934	0.000620293
113.49	-0.00133152	0.000565824	-0.00101051	0.000621335
113.759	-0.00133281	0.00056711	-0.00101175	0.000622052
114.027	-0.00133351	0.000568473	-0.00101295	0.000623013
114.296	-0.00133531	0.000569801	-0.00101377	0.000623947
114.565	-0.00133763	0.000570731	-0.00101524	0.000624749
114.833	-0.00133858	0.000572089	-0.00101631	0.00062564
115.102	-0.00133844	0.000573325	-0.0010171	0.000626647
115.37	-0.00133855	0.000574692	-0.00101814	0.000627456
115.639	-0.00133853	0.000576363	-0.0010188	0.000628261
115.908	-0.0013405	0.000578327	-0.00101997	0.000629006
116.176	-0.0013425	0.000579507	-0.00102098	0.000629846
116.445	-0.0013445	0.000580683	-0.00102183	0.000630634
116.714	-0.00134633	0.000582011	-0.0010228	0.000631371
116.982	-0.00134766	0.000583276	-0.00102371	0.000632026
117.251	-0.0013491	0.000584587	-0.00102434	0.000632816
117.519	-0.00135069	0.000585684	-0.00102515	0.000633435
117.788	-0.00135189	0.000587046	-0.00102571	0.000633939
118.057	-0.00135316	0.000588747	-0.00102694	0.000634581
118.325	-0.00135317	0.000590162	-0.00102788	0.000635045
118.594	-0.00135259	0.000591285	-0.00102848	0.000635659
118.863	-0.00135144	0.000592944	-0.00102925	0.000636191
119.131	-0.00135185	0.000594667	-0.00103014	0.000636726
119.4	-0.00135225	0.000596028	-0.00103088	0.000637145
119.668	-0.0013518	0.000597246	-0.00103166	0.00063775
119.937	-0.00135174	0.000598325	-0.00103227	0.00063831
120.206	-0.0013519	0.000599643	-0.0010328	0.000638796
120.474	-0.00135193	0.000600908	-0.0010337	0.000639194
120.743	-0.00135212	0.000602325	-0.00103406	0.000639722
121.011	-0.00135334	0.000604194	-0.00103431	0.000640101
121.28	-0.00135406	0.00060536	-0.001035	0.000640354
121.549	-0.00135441	0.000606966	-0.00103559	0.00064091
121.817	-0.0013548	0.000608176	-0.0010365	0.000641345
122.086	-0.00135582	0.000608924	-0.00103715	0.000641822
122.355	-0.00135711	0.000609988	-0.00103768	0.000642274
122.623	-0.0013581	0.000611022	-0.00103841	0.000642804
122.892	-0.00136128	0.000612406	-0.00103882	0.000643358
123.16	-0.00136594	0.000614233	-0.00103977	0.000643675
123.429	-0.00136939	0.000615831	-0.00104048	0.00064428
123.698	-0.0013729	0.000617585	-0.00104095	0.000644659
123.966	-0.00137362	0.000619087	-0.00104167	0.000645052
124.235	-0.00137374	0.000620013	-0.00104227	0.000645633
124.504	-0.00137429	0.000620699	-0.00104296	0.000645947
124.772	-0.00137534	0.00062169	-0.00104348	0.000646422
125.041	-0.00137656	0.000622803	-0.00104429	0.000646747
125.309	-0.00137894	0.000623763	-0.00104464	0.000647213
125.578	-0.00137988	0.000624323	-0.00104511	0.000647698
125.847	-0.00138141	0.000625291	-0.00104574	0.000648218
126.115	-0.00138338	0.000626427	-0.00104653	0.000648609
126.384	-0.00138497	0.000627743	-0.00104714	0.000649076
126.652	-0.00138634	0.000628846	-0.00104734	0.000649593
126.921	-0.00138836	0.000629892	-0.00104777	0.000650188
127.19	-0.0013897	0.000631187	-0.0010486	0.000650816
127.458	-0.00139209	0.000631839	-0.00104951	0.000651305
127.727	-0.001395	0.000632665	-0.00105008	0.000651666
127.996	-0.0013981	0.000633462	-0.00105075	0.0006522
128.264	-0.00140135	0.000634088	-0.0010511	0.000652888
128.533	-0.00140517	0.000635082	-0.00105168	0.000653572
128.801	-0.00140852	0.000636193	-0.00105226	0.000654036
129.07	-0.00141198	0.000636868	-0.00105275	0.000654364
129.339	-0.001415	0.000637318	-0.00105323	0.000654808
129.607	-0.0014187	0.000637463	-0.00105363	0.000655281
129.876	-0.00142111	0.000638207	-0.00105409	0.000655919
130.145	-0.00142347	0.000639067	-0.0010542	0.000656411
130.413	-0.00142577	0.000639935	-0.00105486	0.000656901
130.682	-0.00142835	0.00064057	-0.0010551	0.000657408
130.95	-0.00143011	0.000641713	-0.00105516	0.000657951
131.219	-0.00143183	0.000642228	-0.00105562	0.000658452
131.488	-0.00143433	0.000642181	-0.00105616	0.000658956
131.756	-0.00143602	0.000642881	-0.00105664	0.00065951
132.025	-0.00143778	0.00064328	-0.00105717	0.00065998
132.293	-0.0014405	0.00064322	-0.00105781	0.000660363
132.562	-0.00144378	0.000643504	-0.00105786	0.000660969
132.831	-0.00144763	0.00064381	-0.00105841	0.000661469
133.099	-0.00145144	0.000644031	-0.00105883	0.000661996
133.368	-0.00145507	0.000644206	-0.00105912	0.000662511
133.637	-0.00145868	0.00064475	-0.00105954	0.000663128
133.905	-0.00146147	0.000645607	-0.00106017	0.000663746
134.174	-0.00146417	0.000646006	-0.00106037	0.000664341
134.442	-0.00146569	0.000646645	-0.00106066	0.000664978
134.711	-0.00146702	0.000646491	-0.00106126	0.000665514
134.98	-0.00146824	0.000646485	-0.00106176	0.000666139
135.248	-0.00146941	0.000647082	-0.00106224	0.000666651
135.517	-0.00147077	0.000647894	-0.0010626	0.000667377
135.786	-0.00147223	0.000648845	-0.00106287	0.000667795
136.054	-0.00147343	0.000649276	-0.00106353	0.000668448
136.323	-0.00147366	0.000649468	-0.00106409	0.000669076
136.591	-0.0014748	0.000649512	-0.00106471	0.000669482
136.86	-0.0014762	0.000649957	-0.00106528	0.000670017
137.129	-0.00147911	0.000649932	-0.00106584	0.000670627
137.397	-0.00148295	0.000649671	-0.00106625	0.000671136
137.666	-0.00148701	0.000649513	-0.00106687	0.000671776
137.934	-0.00149001	0.000649052	-0.00106731	0.000672338
138.203	-0.00149295	0.000649588	-0.00106797	0.000672915
138.472	-0.00149519	0.000649538	-0.00106873	0.000673488
138.74	-0.00149807	0.000649443	-0.00106912	0.000674111
139.009	-0.00150087	0.000648989	-0.00106951	0.000674863
139.278	-0.00150434	0.000648721	-0.00107025	0.000675538
139.546	-0.00150669	0.000648233	-0.00107066	0.000676134
139.815	-0.00150832	0.000648145	-0.00107132	0.000676884
140.083	-0.00150961	0.000647642	-0.00107203	0.000677561
140.352	-0.00151128	0.000647373	-0.00107201	0.000678273
140.621	-0.0015138	0.000646848	-0.00107267	0.000678942
140.889	-0.00151666	0.000646141	-0.00107306	0.000679519
141.158	-0.00151893	0.000645858	-0.00107371	0.000679785
141.427	-0.00152079	0.000645718	-0.00107391	0.000680548
141.695	-0.00152275	0.000645382	-0.00107455	0.000681164
141.964	-0.0015248	0.000644953	-0.00107559	0.000681856
142.232	-0.00152727	0.000644594	-0.00107602	0.000682642
142.501	-0.00153031	0.00064436	-0.00107685	0.000683202
142.77	-0.00153256	0.000643919	-0.00107736	0.000683957
143.038	-0.00153553	0.000643535	-0.00107772	0.000684771
143.307	-0.00153879	0.000643135	-0.00107838	0.000685359
143.575	-0.00154134	0.000642513	-0.00107879	0.000686192
143.844	-0.00154369	0.000641777	-0.00107976	0.000687033
144.113	-0.00154576	0.000641113	-0.00108029	0.000687935
144.381	-0.0015481	0.000640232	-0.00108082	0.00068876
144.65	-0.00155156	0.00063978	-0.00108186	0.000689478
144.919	-0.00155328	0.000639588	-0.00108245	0.000690248
145.187	-0.00155514	0.000639306	-0.00108301	0.000690869
145.456	-0.001558	0.000639333	-0.00108394	0.000691506
145.724	-0.00156072	0.000638877	-0.00108452	0.000692264
145.993	-0.00156229	0.00063865	-0.00108539	0.000693152
146.262	-0.00156386	0.000638402	-0.00108606	0.000693765
146.53	-0.00156619	0.000638046	-0.00108647	0.000694389
146.799	-0.00156995	0.000637443	-0.00108716	0.000695211
147.068	-0.00157241	0.000636695	-0.00108761	0.000695894
147.336	-0.00157568	0.000635925	-0.00108811	0.000696646
147.605	-0.0015779	0.000635158	-0.00108868	0.000697387
147.873	-0.00157998	0.000634297	-0.00108901	0.000698197
148.142	-0.00158201	0.000633708	-0.00108955	0.000698996
148.411	-0.00158374	0.000633122	-0.00109013	0.000699851
148.679	-0.00158519	0.000632536	-0.00109052	0.00070057
148.948	-0.00158729	0.000632014	-0.00109161	0.000701414
149.216	-0.00158852	0.000631164	-0.00109201	0.000702169
149.485	-0.00158969	0.000630525	-0.00109261	0.000703099
149.754	-0.00159097	0.000629745	-0.0010934	0.000703955
150.022	-0.00159316	0.000628977	-0.00109359	0.000704811
150.291	-0.00159567	0.000628272	-0.0010941	0.000705762
150.56	-0.00159767	0.000627387	-0.00109439	0.000706927
150.828	-0.00159992	0.000626595	-0.0010948	0.000707989
151.097	-0.0016016	0.000625553	-0.00109542	0.000708936
151.365	-0.0016027	0.000624851	-0.00109597	0.000709794
151.634	-0.00160249	0.000624333	-0.00109655	0.00071068
151.903	-0.00160235	0.000623918	-0.00109743	0.00071168
152.171	-0.00160338	0.000623525	-0.00109816	0.000712618
152.44	-0.00160465	0.000623429	-0.00109852	0.000713655
152.709	-0.00160577	0.000623265	-0.00109894	0.000714646
152.977	-0.00160953	0.000623834	-0.00109953	0.000715486
153.246	-0.00161395	0.000624616	-0.00109962	0.000716458
153.514	-0.00161887	0.000625273	-0.00110012	0.000717305
153.783	-0.00162278	0.000625607	-0.00110099	0.000718293
154.052	-0.00162633	0.000626044	-0.00110142	0.000719222
154.32	-0.00163101	0.000626072	-0.00110201	0.000720282
154.589	-0.00163643	0.000626333	-0.00110214	0.00072119
154.857	-0.00164151	0.000626515	-0.00110279	0.000722168
155.126	-0.0016472	0.000627028	-0.00110331	0.000723058
155.395	-0.00165207	0.000627251	-0.00110361	0.000724132
155.663	-0.00165602	0.000627317	-0.00110417	0.000725132
155.932	-0.00166056	0.000627735	-0.00110489	0.00072607
156.201	-0.00166486	0.000628116	-0.00110523	0.000726908
156.469	-0.00166787	0.000628697	-0.00110596	0.000727649
156.738	-0.00167218	0.000629281	-0.00110673	0.000728578
157.006	-0.00167723	0.000629559	-0.00110675	0.000729534
157.275	-0.00168177	0.000629756	-0.00110732	0.000730494
157.544	-0.00168558	0.00063002	-0.00110769	0.000731413
157.812	-0.00168924	0.000629941	-0.0011083	0.000732225
158.081	-0.00169245	0.000629714	-0.00110857	0.000732894
158.35	-0.00169696	0.000629937	-0.00110876	0.000733679
158.618	-0.00170181	0.000630531	-0.00110869	0.000734469
158.887	-0.00170706	0.000630874	-0.00110868	0.000735515
159.155	-0.00171184	0.000631344	-0.0011097	0.000736372
159.424	-0.00171577	0.000632057	-0.00111026	0.000737096
159.693	-0.00171941	0.000633082	-0.00111051	0.000737957
159.961	-0.00172391	0.000633829	-0.00111063	0.000738833
160.23	-0.00172782	0.000634873	-0.00111087	0.00073974
160.498	-0.00173148	0.0006361	-0.00111125	0.00074052
160.767	-0.00173483	0.000636837	-0.00111156	0.00074132
161.036	-0.00173741	0.000637487	-0.00111179	0.00074232
161.304	-0.00174059	0.000638184	-0.00111208	0.000743394
161.573	-0.00174461	0.000638819	-0.00111204	0.000744523
161.842	-0.00174843	0.000639385	-0.0011127	0.000745499
162.11	-0.00175086	0.000640071	-0.00111275	0.00074641
162.379	-0.0017531	0.000640938	-0.00111322	0.000747416
162.647	-0.00175463	0.000641627	-0.00111351	0.000748392
162.916	-0.00175797	0.000642325	-0.00111374	0.000749581
163.185	-0.001761	0.000643449	-0.00111453	0.000750543
163.453	-0.00176401	0.000644584	-0.00111503	0.000751649
163.722	-0.00176562	0.000645372	-0.0011155	0.000752617
163.991	-0.00176861	0.000646536	-0.00111586	0.000753587
164.259	-0.00177286	0.000647577	-0.00111608	0.000754514
164.528	-0.00177597	0.000648105	-0.00111638	0.000755559
164.796	-0.00178068	0.00064896	-0.00111657	0.000756516
165.065	-0.00178405	0.00065001	-0.00111708	0.000757494
165.334	-0.00178909	0.000650695	-0.00111731	0.000758587
165.602	-0.00179431	0.000651375	-0.00111745	0.000759716
165.871	-0.0018	0.000652349	-0.00111756	0.000760733
166.139	-0.00180601	0.000653457	-0.00111819	0.000761762
166.408	-0.00181191	0.000654445	-0.00111849	0.00076296
166.677	-0.00181816	0.000655141	-0.00111902	0.000764152
166.945	-0.00182442	0.000656194	-0.00111955	0.000765182
167.214	-0.00183043	0.000657525	-0.00112007	0.000766231
167.483	-0.00183658	0.00065899	-0.00112052	0.000767092
167.751	-0.00184254	0.000659637	-0.00112051	0.000768204
168.02	-0.00184781	0.000660765	-0.00112093	0.000769301
168.288	-0.00185402	0.000661687	-0.00112163	0.000770127
168.557	-0.00185919	0.000662766	-0.00112177	0.000771102
168.826	-0.00186468	0.000664015	-0.00112218	0.000771993
169.094	-0.00187076	0.000665188	-0.00112229	0.00077297
169.363	-0.00187532	0.000666618	-0.00112248	0.000773946
169.632	-0.00188039	0.000668047	-0.00112259	0.000774705
169.9	-0.00188571	0.000669467	-0.00112279	0.000775637
170.169	-0.00189054	0.000670851	-0.00112309	0.000776516
170.437	-0.00189624	0.000672447	-0.00112305	0.000777579
170.706	-0.00190138	0.000673963	-0.00112305	0.000778571
170.975	-0.00190563	0.000676097	-0.00112355	0.000779386
171.243	-0.00190978	0.000677664	-0.00112361	0.000780388
171.512	-0.0019145	0.000679231	-0.00112384	0.000781337
171.78	-0.00191942	0.000681006	-0.00112407	0.000782482
172.049	-0.00192423	0.000682606	-0.0011241	0.000783426
172.318	-0.00193072	0.000683896	-0.00112449	0.000784403
172.586	-0.00193655	0.000685711	-0.00112473	0.00078531
172.855	-0.00194248	0.000687868	-0.00112499	0.000786315
173.124	-0.00194848	0.000689863	-0.00112526	0.000787402
173.392	-0.00195456	0.000691361	-0.00112542	0.000788481
173.661	-0.00196068	0.00069338	-0.00112521	0.000789363
173.929	-0.00196764	0.000695328	-0.00112596	0.000790091
174.198	-0.00197448	0.000697013	-0.00112589	0.000791156
174.467	-0.00198176	0.000698434	-0.00112556	0.000791884
174.735	-0.00198975	0.000699506	-0.0011255	0.000792598
175.004	-0.00199597	0.000700686	-0.00112539	0.000793405
175.273	-0.00200215	0.000701952	-0.00112514	0.000794229
175.541	-0.00200865	0.000703425	-0.00112533	0.0007951
175.81	-0.00201511	0.000705496	-0.0011252	0.000795778
176.078	-0.00202166	0.000707729	-0.00112472	0.00079678
176.347	-0.00202857	0.00070978	-0.00112491	0.000797635
176.616	-0.00203718	0.00071248	-0.00112502	0.000798399
176.884	-0.00204413	0.000715071	-0.00112479	0.000799328
177.153	-0.00205025	0.000717733	-0.00112505	0.00080015
177.421	-0.00205699	0.00072059	-0.00112499	0.000801115
177.69	-0.00206482	0.000722864	-0.00112518	0.000801984
177.959	-0.00207223	0.000725116	-0.00112541	0.000803045
178.227	-0.0020794	0.000728201	-0.00112543	0.000804084
178.496	-0.00208725	0.000731324	-0.00112576	0.000805032
178.765	-0.00209456	0.000734313	-0.00112572	0.000806133
179.033	-0.00210392	0.000738091	-0.00112624	0.000807068
179.302	-0.00211236	0.000741338	-0.00112689	0.000808114
179.57	-0.00211907	0.000744325	-0.00112693	0.000809179
179.839	-0.00212463	0.000747074	-0.0011276	0.000810377
180.108	-0.00213153	0.000749815	-0.00112772	0.00081141
180.376	-0.00213864	0.000752222	-0.00112812	0.000812484
180.645	-0.00214558	0.000754784	-0.00112846	0.000813542
180.914	-0.00215197	0.000757075	-0.00112893	0.00081457
181.182	-0.00215806	0.000759542	-0.00112923	0.000815723
181.451	-0.00216455	0.000761799	-0.00112973	0.000816721
181.719	-0.00217077	0.000764043	-0.00113019	0.000817671
181.988	-0.00217751	0.000766674	-0.00113055	0.000818746
182.257	-0.00218449	0.000769039	-0.00113101	0.000819652
182.525	-0.00219242	0.000772183	-0.00113131	0.000820665
182.794	-0.00219927	0.000774603	-0.00113186	0.000821618
183.062	-0.00220594	0.000777049	-0.00113224	0.00082269
183.331	-0.00221275	0.00078006	-0.00113248	0.000823744
183.6	-0.00221971	0.0007827	-0.00113253	0.000824935
183.868	-0.00222614	0.000784798	-0.00113281	0.000826039
184.137	-0.00223174	0.000786933	-0.00113326	0.000827096
184.406	-0.00223577	0.000789055	-0.00113341	0.000828048
184.674	-0.00224042	0.000791138	-0.00113331	0.000829007
184.943	-0.00224549	0.000793578	-0.00113359	0.000829879
185.211	-0.00225233	0.000796837	-0.00113356	0.000830873
185.48	-0.00225857	0.000800329	-0.00113349	0.000831757
185.749	-0.00226433	0.000803284	-0.00113376	0.000832668
186.017	-0.00226949	0.000806302	-0.00113391	0.000833648
186.286	-0.00227463	0.000809107	-0.00113401	0.000834701
186.555	-0.00228114	0.000811969	-0.00113377	0.000835676
186.823	-0.00228793	0.000815444	-0.00113382	0.000836685
187.092	-0.00229624	0.000819062	-0.00113395	0.000837502
187.36	-0.00230297	0.000822693	-0.00113405	0.000838253
187.629	-0.00230943	0.000825504	-0.0011343	0.000838864
187.898	-0.00231647	0.0008283	-0.00113455	0.000839612
188.166	-0.00232456	0.000831819	-0.00113443	0.000840414
188.435	-0.00233226	0.000835039	-0.00113414	0.000841246
188.703	-0.00234073	0.000838572	-0.00113367	0.000842238
188.972	-0.00234881	0.000842158	-0.00113365	0.000842851
189.241	-0.00235611	0.00084503	-0.00113349	0.000843787
189.509	-0.00236202	0.000847666	-0.00113368	0.000844647
189.778	-0.00236958	0.000850809	-0.00113371	0.000845436
190.047	-0.00237711	0.000855092	-0.00113355	0.000846224
190.315	-0.00238575	0.000859457	-0.00113335	0.000847124
190.584	-0.00239418	0.000863683	-0.00113319	0.000847988
190.852	-0.00240299	0.000868211	-0.00113308	0.000848818
191.121	-0.00241107	0.000872631	-0.00113291	0.000849618
191.39	-0.0024189	0.000876905	-0.00113269	0.000850375
191.658	-0.00242649	0.00088113	-0.0011327	0.000851079
191.927	-0.00242922	0.000883285	-0.00113282	0.000851885
192.196	-0.00243364	0.000885751	-0.00113316	0.000852694
192.464	-0.00243778	0.000888152	-0.00113287	0.000853467
192.733	-0.00244128	0.000890472	-0.00113318	0.000854096
193.001	-0.00244532	0.000892445	-0.0011326	0.00085478
193.27	-0.00244879	0.000894114	-0.00113257	0.000855452
193.539	-0.00245286	0.000896115	-0.0011328	0.000856279
193.807	-0.00245669	0.000898105	-0.00113259	0.000857165
194.076	-0.00246045	0.00090019	-0.00113269	0.000857965
194.344	-0.00246406	0.000901417	-0.00113271	0.000858797
194.613	-0.0024684	0.000902926	-0.00113289	0.000859591
194.882	-0.00247314	0.000904584	-0.00113292	0.000860179
195.15	-0.00247797	0.000906007	-0.00113306	0.000860908
195.419	-0.00248175	0.00090759	-0.00113321	0.000861701
195.688	-0.00248649	0.000909511	-0.00113347	0.00086254
195.956	-0.0024896	0.000911902	-0.0011336	0.000863354
196.225	-0.00249182	0.000913606	-0.00113411	0.000864015
196.493	-0.00249298	0.000915133	-0.00113395	0.00086473
196.762	-0.00249452	0.000916818	-0.0011342	0.000865732
197.031	-0.00249595	0.000918452	-0.00113401	0.000866587
197.299	-0.00249803	0.000920211	-0.00113415	0.000867418
197.568	-0.00249907	0.000921386	-0.00113417	0.000868357
197.837	-0.00249953	0.000922384	-0.00113401	0.000869415
198.105	-0.00250072	0.000923359	-0.00113379	0.000870217
198.374	-0.00250156	0.000924258	-0.00113374	0.000870979
198.642	-0.00250154	0.000924987	-0.00113373	0.000871835
198.911	-0.0025027	0.00092566	-0.0011335	0.000872587
199.18	-0.00250459	0.000926348	-0.001133	0.000873256
199.448	-0.00250426	0.000926966	-0.00113257	0.000873979
199.717	-0.00250416	0.000927912	-0.00113279	0.000874699
199.985	-0.00250438	0.000929491	-0.00113266	0.000875405
200.254	-0.00250353	0.000930298	-0.00113244	0.000876011
200.523	-0.00250309	0.000931054	-0.00113229	0.000876682
200.791	-0.00250372	0.000932155	-0.00113212	0.000877434
201.06	-0.00250438	0.000933411	-0.00113193	0.000878293
201.329	-0.0025061	0.000934634	-0.00113172	0.000878943
201.597	-0.00250782	0.000935606	-0.00113156	0.000879774
201.866	-0.00250883	0.000937	-0.00113129	0.0008805
202.134	-0.00250944	0.000937642	-0.00113132	0.000881235
202.403	-0.00251062	0.000938242	-0.0011314	0.000882111
202.672	-0.0025114	0.000939303	-0.00113115	0.00088291
202.94	-0.0025114	0.000939833	-0.00113087	0.000883684
203.209	-0.00251188	0.000940145	-0.00113096	0.000884501
203.478	-0.00251341	0.000940489	-0.00113084	0.00088538
203.746	-0.0025139	0.000940396	-0.00113046	0.000886282
204.015	-0.00251465	0.000940698	-0.00113008	0.00088695
204.283	-0.00251478	0.000941213	-0.00113017	0.000887685
204.552	-0.00251448	0.000941635	-0.00113034	0.000888446
204.821	-0.00251609	0.000942444	-0.00113034	0.000889374
205.089	-0.00251858	0.000943024	-0.00113052	0.000890122
205.358	-0.00251972	0.000943404	-0.0011303	0.000890915
205.626	-0.0025202	0.000943779	-0.00113017	0.000891637
205.895	-0.00252136	0.000944198	-0.00113035	0.000892313
206.164	-0.0025224	0.00094481	-0.00113042	0.000893171
206.432	-0.00252353	0.000945885	-0.0011304	0.000893964
206.701	-0.00252306	0.0009462	-0.00113005	0.000894793
206.97	-0.00252172	0.000946241	-0.00112956	0.000895695
207.238	-0.00252191	0.000946832	-0.00112978	0.000896412
207.507	-0.00252259	0.000947078	-0.00112924	0.000897078
207.775	-0.00252378	0.000947297	-0.0011292	0.000897761
208.044	-0.00252479	0.000947801	-0.00112943	0.000898361
208.313	-0.00252511	0.000947991	-0.00112945	0.000899239
208.581	-0.00252485	0.000948619	-0.00112944	0.000899845
208.85	-0.0025257	0.000949011	-0.00112898	0.000900578
209.119	-0.00252735	0.000949866	-0.00112873	0.000901217
209.387	-0.00252816	0.000950519	-0.00112846	0.00090193
209.656	-0.0025294	0.000951673	-0.00112841	0.000902592
209.924	-0.00253122	0.000952909	-0.00112835	0.000903218
210.193	-0.00253289	0.000953978	-0.00112821	0.000903912
210.462	-0.00253491	0.000954978	-0.00112845	0.000904635
210.73	-0.0025368	0.000955865	-0.00112848	0.000905313
210.999	-0.0025374	0.000956766	-0.00112857	0.000906024
211.267	-0.00253788	0.000958011	-0.00112825	0.000906657
211.536	-0.00253846	0.000959198	-0.00112795	0.000907358
211.805	-0.00253944	0.00096008	-0.00112786	0.000908226
212.073	-0.00254095	0.00096147	-0.00112823	0.000908896
212.342	-0.00254192	0.000962763	-0.00112796	0.000909711
212.611	-0.00254279	0.000963659	-0.00112753	0.000910354
212.879	-0.00254327	0.000964063	-0.00112739	0.00091112
213.148	-0.00254347	0.000964959	-0.00112741	0.000911762
213.416	-0.00254447	0.000966032	-0.00112794	0.000912396
213.685	-0.0025455	0.00096704	-0.00112752	0.000913162
213.954	-0.00254623	0.000967857	-0.00112762	0.000913818
214.222	-0.00254787	0.000969587	-0.00112796	0.000914437
214.491	-0.00254864	0.000970643	-0.0011274	0.000915196
214.76	-0.00254826	0.000971849	-0.00112696	0.000915829
215.028	-0.00254913	0.000973362	-0.00112663	0.000916471
215.297	-0.00255008	0.000974498	-0.0011267	0.000917172
215.565	-0.00255147	0.000975569	-0.00112624	0.000917718
215.834	-0.00255279	0.000976547	-0.00112597	0.000918326
216.103	-0.00255393	0.000977379	-0.0011254	0.000918848
216.371	-0.00255437	0.000977883	-0.00112499	0.000919494
216.64	-0.0025539	0.000977953	-0.00112494	0.000920143
216.908	-0.00255355	0.000978109	-0.00112489	0.00092081
217.177	-0.00255378	0.000978874	-0.0011251	0.000921525
217.446	-0.00255329	0.000979419	-0.00112533	0.000922019
217.714	-0.00255199	0.000979961	-0.00112514	0.000922675
217.983	-0.00254998	0.000980216	-0.00112502	0.00092341
218.252	-0.00254773	0.000980444	-0.0011247	0.000924074
218.52	-0.00254649	0.000980908	-0.00112443	0.000924785
218.789	-0.00254591	0.000981327	-0.00112385	0.000925477
219.057	-0.00254607	0.000981796	-0.00112334	0.000926307
219.326	-0.00254611	0.000982423	-0.00112319	0.000927079
219.595	-0.00254616	0.000982977	-0.00112298	0.00092778
219.863	-0.00254661	0.000983561	-0.00112244	0.000928462
220.132	-0.0025474	0.000984364	-0.00112211	0.00092898
220.401	-0.00254772	0.000984715	-0.00112177	0.000929611
220.669	-0.00254854	0.000985707	-0.00112126	0.000930182
220.938	-0.00254918	0.000986766	-0.00112081	0.000930864
221.206	-0.00255101	0.00098806	-0.00112044	0.000931422
221.475	-0.00255293	0.000989216	-0.00112005	0.000932071
221.744	-0.00255549	0.000990597	-0.00111949	0.000932547
222.012	-0.00255713	0.000992164	-0.0011192	0.000933024
222.281	-0.00255902	0.000993667	-0.00111864	0.000933541
222.549	-0.00256128	0.000995029	-0.00111804	0.000934066
222.818	-0.00256403	0.000996966	-0.00111725	0.000934473
223.087	-0.00256708	0.00099921	-0.00111703	0.000934928
223.355	-0.00256926	0.00100108	-0.00111624	0.000935564
223.624	-0.00257285	0.00100345	-0.0011154	0.000936058
223.893	-0.002576	0.00100572	-0.00111492	0.000936649
224.161	-0.00258056	0.00100805	-0.00111397	0.000937251
224.43	-0.00258454	0.00101039	-0.00111282	0.00093798
224.698	-0.00258822	0.00101326	-0.0011121	0.00093855
224.967	-0.00259113	0.00101555	-0.00111169	0.000939228
225.236	-0.00258998	0.00101594	-0.0011113	0.000939963
225.504	-0.00258846	0.00101572	-0.0011107	0.000940514
225.773	-0.00258913	0.00101613	-0.00110982	0.000941174
226.042	-0.00258912	0.00101625	-0.0011092	0.000941726
226.31	-0.00258729	0.00101584	-0.00110807	0.000942333
226.579	-0.00258506	0.00101502	-0.00110744	0.000942748
226.847	-0.00258445	0.00101552	-0.00110694	0.000943345
227.116	-0.00258435	0.00101663	-0.00110621	0.000943974
227.385	-0.00258341	0.0010176	-0.00110592	0.000944557
227.653	-0.00258263	0.00101843	-0.00110496	0.000945032
227.922	-0.0025797	0.00101871	-0.00110466	0.000945492
228.19	-0.00257669	0.00101844	-0.00110369	0.000946182
228.459	-0.00257524	0.0010188	-0.00110295	0.000946802
228.728	-0.00257674	0.00101988	-0.00110213	0.000947396
228.996	-0.00257818	0.00102108	-0.00110142	0.000947954
229.265	-0.00257881	0.00102197	-0.00110104	0.00094836
229.534	-0.00257909	0.0010231	-0.00109992	0.000948833
229.802	-0.00257865	0.00102401	-0.00110003	0.000949251
230.071	-0.00258053	0.00102629	-0.00109937	0.000949678
230.339	-0.00258204	0.00102823	-0.00109878	0.000950292
230.608	-0.00258368	0.00102987	-0.00109839	0.000950749
230.877	-0.00258454	0.00103166	-0.00109781	0.000951283
231.145	-0.00258615	0.00103346	-0.00109742	0.00095181
231.414	-0.00258806	0.00103569	-0.00109645	0.000952432
231.683	-0.00259025	0.00103806	-0.00109619	0.000952962
231.951	-0.00259182	0.00103982	-0.0010959	0.000953508
232.22	-0.00259314	0.00104153	-0.00109566	0.000954078
232.488	-0.00259402	0.00104302	-0.00109532	0.000954589
232.757	-0.00259538	0.0010447	-0.00109466	0.000955166
233.026	-0.00259685	0.00104662	-0.00109391	0.000955741
233.294	-0.00259784	0.0010483	-0.00109285	0.000956399
233.563	-0.00259931	0.00105009	-0.00109234	0.000956875
233.831	-0.00260091	0.00105175	-0.00109182	0.000957272
234.1	-0.00260134	0.00105325	-0.0010915	0.000957625
234.369	-0.00260242	0.00105531	-0.00109093	0.000957985
234.637	-0.00260295	0.00105696	-0.00109009	0.000958409
234.906	-0.00260462	0.00105866	-0.00108955	0.000958967
235.175	-0.00260759	0.00106031	-0.00108899	0.000959596
235.443	-0.00260884	0.00106194	-0.00108849	0.000959995
235.712	-0.00260985	0.00106347	-0.00108752	0.000960634
235.98	-0.00260997	0.0010651	-0.0010866	0.000961276
236.249	-0.00261038	0.00106711	-0.00108594	0.00096183
236.518	-0.00261045	0.0010692	-0.00108496	0.000962257
236.786	-0.00261034	0.00107033	-0.00108429	0.000962753
237.055	-0.00260914	0.00107117	-0.00108388	0.000963315
237.324	-0.00260863	0.00107256	-0.00108315	0.000963908
237.592	-0.0026096	0.00107425	-0.00108263	0.000964579
237.861	-0.00261076	0.00107573	-0.0010821	0.000965327
238.129	-0.00261211	0.00107699	-0.00108182	0.000965929
238.398	-0.00261306	0.00107802	-0.00108102	0.000966564
238.667	-0.00261289	0.00107876	-0.00108089	0.000967363
238.935	-0.00261441	0.00108004	-0.00108055	0.000968285
239.204	-0.00261584	0.00108127	-0.00108026	0.000968946
239.472	-0.00261774	0.00108225	-0.00107994	0.000969727
239.741	-0.00262035	0.0010835	-0.00107961	0.000970461
240.01	-0.00262307	0.00108446	-0.00107883	0.000971199
240.278	-0.00262508	0.00108542	-0.00107825	0.000971919
240.547	-0.00262626	0.00108657	-0.00107775	0.000972776
240.816	-0.002628	0.00108792	-0.00107734	0.000973449
241.084	-0.00263067	0.00108957	-0.00107684	0.000974128
241.353	-0.00263213	0.00109062	-0.0010766	0.000974866
241.621	-0.00263402	0.0010918	-0.00107575	0.000975805
241.89	-0.00263607	0.00109276	-0.0010753	0.000976651
242.159	-0.00263735	0.00109366	-0.00107494	0.000977482
242.427	-0.00263839	0.00109494	-0.00107449	0.000978275
242.696	-0.00264001	0.00109595	-0.00107347	0.000978981
242.965	-0.00264258	0.00109694	-0.00107275	0.000979741
243.233	-0.00264409	0.00109833	-0.00107185	0.000980534
243.502	-0.00264551	0.00109971	-0.0010712	0.000981241
243.77	-0.00264699	0.00110064	-0.00107045	0.000981723
244.039	-0.00264774	0.00110178	-0.00106969	0.000982361
244.308	-0.0026482	0.00110259	-0.00106862	0.000982994
244.576	-0.0026487	0.00110339	-0.0010681	0.000983552
244.845	-0.00264895	0.00110394	-0.00106742	0.000984513
245.113	-0.00265043	0.00110516	-0.00106703	0.000985265
245.382	-0.00265211	0.00110639	-0.00106631	0.000985826
245.651	-0.0026538	0.00110768	-0.00106578	0.000986566
245.919	-0.00265673	0.00110888	-0.00106474	0.000987335
246.188	-0.00265901	0.00111014	-0.00106418	0.000988047
246.457	-0.0026606	0.00111169	-0.00106343	0.000988711
246.725	-0.00266236	0.00111345	-0.00106269	0.000989358
246.994	-0.00266405	0.00111486	-0.00106173	0.000990102
247.262	-0.00266683	0.00111629	-0.00106127	0.000990878
247.531	-0.00266944	0.00111703	-0.00106025	0.000991562
247.8	-0.0026723	0.0011182	-0.00105937	0.000992313
248.068	-0.00267421	0.00111907	-0.00105902	0.000992792
248.337	-0.00267623	0.00111992	-0.001058	0.000993461
248.606	-0.00267741	0.00112063	-0.00105704	0.000994403
248.874	-0.00267803	0.00112097	-0.00105636	0.000995375
249.143	-0.00267867	0.00112124	-0.00105566	0.000996163
249.411	-0.00267934	0.00112124	-0.00105456	0.000996844
249.68	-0.00267927	0.00112101	-0.00105428	0.000997406
249.949	-0.00267986	0.00112109	-0.00105331	0.000998222
250.217	-0.00268122	0.00112158	-0.00105258	0.000999108
250.486	-0.0026827	0.0011223	-0.00105184	0.000999863
250.754	-0.00268316	0.00112276	-0.00105086	0.00100069
251.023	-0.00268342	0.00112325	-0.00105014	0.00100141
251.292	-0.00268403	0.00112352	-0.00104974	0.00100227
251.56	-0.0026849	0.00112373	-0.00104923	0.00100317
251.829	-0.00268569	0.00112406	-0.00104865	0.00100396
252.098	-0.00268729	0.00112404	-0.00104812	0.0010047
252.366	-0.00268854	0.00112438	-0.00104758	0.00100552
252.635	-0.00268963	0.00112518	-0.00104679	0.00100643
252.903	-0.0026913	0.00112602	-0.00104633	0.00100724
253.172	-0.00269254	0.00112659	-0.00104584	0.00100817
253.441	-0.00269335	0.00112712	-0.00104503	0.00100895
253.709	-0.00269455	0.00112771	-0.00104443	0.00100971
253.978	-0.00269507	0.00112831	-0.0010435	0.00101061
254.247	-0.00269619	0.00112901	-0.00104265	0.0010114
254.515	-0.00269697	0.00112981	-0.00104215	0.00101221
254.784	-0.00269728	0.00113024	-0.00104172	0.00101301
255.052	-0.00269761	0.00113084	-0.00104079	0.00101376
255.321	-0.0026986	0.00113139	-0.00104026	0.00101458
255.59	-0.00270028	0.00113233	-0.00103921	0.00101549
255.858	-0.00270176	0.00113387	-0.00103837	0.00101635
256.127	-0.00270301	0.00113477	-0.00103748	0.00101709
256.395	-0.00270428	0.00113553	-0.00103678	0.00101796
256.664	-0.00270574	0.00113616	-0.00103612	0.00101868
256.933	-0.00270813	0.00113687	-0.00103574	0.00101952
257.201	-0.00270993	0.00113772	-0.001035	0.00102035
257.47	-0.00271209	0.00113893	-0.00103413	0.00102119
257.739	-0.00271368	0.0011396	-0.00103307	0.00102212
258.007	-0.00271621	0.0011407	-0.00103227	0.00102299
258.276	-0.00271794	0.00114172	-0.00103131	0.00102373
258.544	-0.00271809	0.00114241	-0.00103034	0.00102455
258.813	-0.00271783	0.00114247	-0.00102968	0.00102535
259.082	-0.00271945	0.00114335	-0.00102857	0.00102609
259.35	-0.00272109	0.00114395	-0.00102738	0.00102689
259.619	-0.00272374	0.00114557	-0.0010262	0.00102758
259.888	-0.00272618	0.00114756	-0.0010256	0.00102847
260.156	-0.00272945	0.00114994	-0.00102467	0.00102922
260.425	-0.00273226	0.00115209	-0.00102368	0.00103016
260.693	-0.00273471	0.0011544	-0.00102283	0.00103103
260.962	-0.00273703	0.00115609	-0.00102182	0.00103178
261.231	-0.00273919	0.00115791	-0.00102083	0.00103251
261.499	-0.00274155	0.0011596	-0.00101983	0.00103327
261.768	-0.00274385	0.00116136	-0.00101877	0.00103399
262.036	-0.0027451	0.00116289	-0.00101771	0.00103485
262.305	-0.00274548	0.00116405	-0.00101654	0.00103564
262.574	-0.00274654	0.00116505	-0.00101593	0.00103633
262.842	-0.00274761	0.00116633	-0.00101494	0.00103727
263.111	-0.00274926	0.00116759	-0.00101407	0.0010382
263.38	-0.00275053	0.00116852	-0.0010128	0.00103907
263.648	-0.00275114	0.00116927	-0.00101168	0.00104004
263.917	-0.00275171	0.00116985	-0.00101048	0.00104099
264.185	-0.00275121	0.00117034	-0.00100973	0.0010417
264.454	-0.00274994	0.00117054	-0.00100846	0.00104253
264.723	-0.00274822	0.0011705	-0.00100786	0.0010433
264.991	-0.00274681	0.0011711	-0.00100654	0.00104405
265.26	-0.00274731	0.00117194	-0.00100567	0.00104485
265.529	-0.00275052	0.00117405	-0.00100473	0.00104575
265.797	-0.00275368	0.00117617	-0.00100393	0.00104647
266.066	-0.00275702	0.0011787	-0.00100256	0.0010474
266.334	-0.00276049	0.00118125	-0.00100146	0.00104816
266.603	-0.00276255	0.00118327	-0.00100028	0.00104903
266.872	-0.00276679	0.00118544	-0.000999249	0.00104978
267.14	-0.00277122	0.00118752	-0.000998411	0.00105048
267.409	-0.00277536	0.0011893	-0.000997405	0.00105134
267.677	-0.00277877	0.00119129	-0.00099619	0.00105227
267.946	-0.00278112	0.00119334	-0.000994954	0.00105315
268.215	-0.00278334	0.00119517	-0.000993906	0.0010542
268.483	-0.00278087	0.00119501	-0.000992931	0.00105516
268.752	-0.0027778	0.00119441	-0.000991987	0.00105606
269.021	-0.00277383	0.00119358	-0.000991057	0.00105704
269.289	-0.0027722	0.00119391	-0.000989861	0.00105786
269.558	-0.00277095	0.00119446	-0.000988545	0.00105886
269.826	-0.00276897	0.00119489	-0.000987558	0.00105978
270.095	-0.00276733	0.00119517	-0.000986542	0.00106048
270.364	-0.00276602	0.00119561	-0.000985294	0.00106133
270.632	-0.00276485	0.00119627	-0.000983763	0.00106213
270.901	-0.00276419	0.00119683	-0.000982655	0.00106287
271.17	-0.00276355	0.00119733	-0.000981206	0.00106367
271.438	-0.00276324	0.00119817	-0.00097975	0.00106453
271.707	-0.0027624	0.00119899	-0.000978905	0.00106509
271.975	-0.00276302	0.00120061	-0.000977495	0.00106575
272.244	-0.0027635	0.00120195	-0.00097593	0.00106664
272.513	-0.00276332	0.00120308	-0.000974763	0.0010675
272.781	-0.00276223	0.00120384	-0.000973054	0.00106833
273.05	-0.00276194	0.00120475	-0.000971707	0.001069
273.318	-0.0027609	0.00120539	-0.000970405	0.00106974
273.587	-0.00276036	0.00120601	-0.000969223	0.00107061
273.856	-0.00276067	0.001207	-0.000967846	0.0010715
274.124	-0.00276109	0.00120784	-0.000966773	0.00107238
274.393	-0.00276102	0.00120828	-0.000965695	0.00107327
274.662	-0.00276201	0.00120895	-0.000964579	0.0010742
274.93	-0.0027627	0.0012094	-0.00096347	0.00107494
275.199	-0.00276473	0.00121058	-0.000962577	0.00107578
275.467	-0.0027664	0.00121188	-0.000961312	0.00107647
275.736	-0.00276681	0.00121273	-0.000960226	0.00107739
276.005	-0.00276567	0.00121337	-0.000958615	0.00107813
276.273	-0.00276402	0.00121327	-0.000957495	0.00107893
276.542	-0.00276239	0.00121351	-0.000955921	0.00107977
276.811	-0.00276079	0.00121363	-0.000954772	0.00108041
277.079	-0.00276041	0.00121464	-0.000953225	0.00108129
277.348	-0.0027614	0.00121598	-0.000952394	0.00108221
277.616	-0.00276269	0.00121676	-0.000951441	0.00108317
277.885	-0.00276289	0.0012179	-0.000950178	0.00108405
278.154	-0.00276283	0.00121922	-0.000948929	0.00108488
278.422	-0.00276315	0.00122098	-0.000947581	0.00108576
278.691	-0.00276388	0.00122246	-0.000946559	0.00108656
278.959	-0.00276327	0.0012236	-0.000945048	0.00108762
279.228	-0.00276254	0.00122479	-0.000944374	0.00108872
279.497	-0.0027599	0.00122509	-0.000943397	0.00108964
279.765	-0.00275696	0.00122549	-0.000942521	0.00109068
280.034	-0.00275436	0.00122569	-0.000941328	0.00109164
280.303	-0.00275257	0.00122662	-0.000940132	0.00109256
280.571	-0.00275185	0.00122801	-0.00093905	0.00109366
280.84	-0.00275125	0.00122908	-0.000937963	0.00109467
281.108	-0.00274989	0.00123004	-0.000936616	0.00109592
281.377	-0.00274872	0.00123067	-0.000935363	0.00109696
281.646	-0.00274836	0.00123181	-0.000933684	0.00109809
281.914	-0.0027483	0.00123315	-0.000932525	0.0010993
282.183	-0.00274785	0.00123429	-0.000931118	0.00110026
282.452	-0.00274725	0.0012354	-0.000930005	0.0011012
282.72	-0.00274579	0.00123645	-0.000928368	0.0011022
282.989	-0.00274374	0.00123724	-0.000927027	0.00110335
283.257	-0.00274049	0.00123749	-0.000926168	0.00110422
283.526	-0.0027395	0.00123841	-0.00092467	0.00110529
283.795	-0.00274193	0.00124036	-0.000923685	0.0011062
284.063	-0.00274123	0.00124159	-0.000922346	0.00110715
284.332	-0.00274203	0.00124326	-0.000921144	0.00110808
284.6	-0.00274229	0.0012446	-0.000919647	0.00110904
284.869	-0.00274276	0.0012461	-0.000918484	0.00111002
285.138	-0.002742	0.00124757	-0.000917148	0.00111096
285.406	-0.00274135	0.00124862	-0.000915773	0.00111204
285.675	-0.00274134	0.00125004	-0.000914228	0.00111296
285.944	-0.00273978	0.00125055	-0.000912768	0.00111402
286.212	-0.00273914	0.00125147	-0.000911339	0.00111513
286.481	-0.00273916	0.00125314	-0.00090994	0.00111617
286.749	-0.00273918	0.00125486	-0.00090852	0.001117
287.018	-0.00273816	0.00125607	-0.000907305	0.001118
287.287	-0.00273693	0.00125685	-0.000906084	0.00111901
287.555	-0.0027371	0.00125848	-0.000904646	0.00111994
287.824	-0.00273646	0.00125981	-0.00090311	0.00112093
288.092	-0.00273505	0.00126073	-0.000901439	0.00112203
288.361	-0.00273361	0.00126165	-0.000900074	0.00112301
288.63	-0.00273254	0.00126272	-0.000898666	0.00112418
288.898	-0.00273363	0.00126482	-0.000897901	0.0011251
289.167	-0.00273492	0.00126686	-0.000896461	0.00112612
289.436	-0.00273564	0.00126825	-0.000895129	0.0011273
289.704	-0.00273609	0.00126924	-0.000893786	0.00112841
289.973	-0.00273591	0.00127022	-0.000892496	0.0011295
290.241	-0.00273649	0.00127153	-0.00089098	0.00113078
290.51	-0.0027382	0.00127312	-0.000889568	0.00113182
290.779	-0.00274017	0.00127517	-0.000888267	0.00113309
291.047	-0.0027407	0.00127699	-0.000887168	0.00113412
291.316	-0.00274093	0.00127867	-0.000886101	0.00113519
291.585	-0.00274103	0.00128026	-0.000885344	0.00113625
291.853	-0.00274169	0.00128203	-0.000883896	0.00113723
292.122	-0.00274299	0.00128398	-0.000882434	0.00113841
292.39	-0.0027453	0.00128636	-0.000880916	0.00113949
292.659	-0.00274725	0.00128901	-0.000879395	0.00114056
292.928	-0.0027493	0.00129144	-0.000878084	0.00114176
293.196	-0.00275164	0.00129382	-0.000876697	0.00114301
293.465	-0.00275445	0.00129711	-0.000875325	0.00114404
293.733	-0.00275885	0.00130061	-0.00087401	0.00114508
294.002	-0.00276185	0.00130444	-0.000872618	0.00114615
294.271	-0.00276568	0.00130867	-0.000871407	0.00114703
294.539	-0.00277022	0.00131324	-0.000869938	0.00114798
294.808	-0.00277554	0.00131753	-0.000868729	0.00114923
295.077	-0.00278024	0.001321	-0.000866992	0.00115049
295.345	-0.00278197	0.0013233	-0.000865925	0.00115154
295.614	-0.00278375	0.0013253	-0.000865041	0.00115283
295.882	-0.00278397	0.00132743	-0.000864004	0.00115423
296.151	-0.00278635	0.00133002	-0.000862824	0.0011554
296.42	-0.0027889	0.00133234	-0.000861595	0.00115651
296.688	-0.00279053	0.0013349	-0.000860162	0.00115766
296.957	-0.00279154	0.00133739	-0.000859439	0.00115906
297.226	-0.00279273	0.00134035	-0.000858438	0.00116026
297.494	-0.00279485	0.00134317	-0.000856807	0.00116149
297.763	-0.00279546	0.0013454	-0.000855663	0.00116272
298.031	-0.00279766	0.00134736	-0.000854614	0.00116392
298.3	-0.0027994	0.00134935	-0.000853362	0.00116521
298.569	-0.00280122	0.00135107	-0.000851603	0.00116644
298.837	-0.00280208	0.00135293	-0.000850511	0.00116758
299.106	-0.00280315	0.00135511	-0.000849308	0.00116866
299.374	-0.00280453	0.00135696	-0.000847862	0.00116983
299.643	-0.00280574	0.00135912	-0.000846541	0.00117097
299.912	-0.00280772	0.00136163	-0.00084518	0.00117191
300.18	-0.00280874	0.00136309	-0.00084367	0.00117294
300.449	-0.00281006	0.00136483	-0.00084193	0.00117407
300.718	-0.00281199	0.00136659	-0.000840766	0.00117513
300.986	-0.00281452	0.00136842	-0.000839083	0.00117624
301.255	-0.00281645	0.00137001	-0.000837745	0.00117752
301.523	-0.00281687	0.00137197	-0.000836237	0.00117866
301.792	-0.0028174	0.00137327	-0.000834867	0.00117979
302.061	-0.00281814	0.00137467	-0.000833372	0.00118107
302.329	-0.0028183	0.00137596	-0.000831838	0.00118221
302.598	-0.00281923	0.00137711	-0.000830478	0.0011833
302.867	-0.00282029	0.00137821	-0.000829144	0.00118428
303.135	-0.00282054	0.00137935	-0.000827444	0.00118533
303.404	-0.00282111	0.00138015	-0.00082581	0.00118664
303.672	-0.00282029	0.00138069	-0.000824506	0.00118781
303.941	-0.00281977	0.00138127	-0.000822709	0.00118896
304.21	-0.00281952	0.00138197	-0.000821294	0.00119005
304.478	-0.00281945	0.00138291	-0.000820395	0.00119123
304.747	-0.00281922	0.00138362	-0.000818484	0.0011924
305.015	-0.00281868	0.00138501	-0.000817344	0.00119354
305.284	-0.00281892	0.00138632	-0.000815588	0.00119471
305.553	-0.00282068	0.00138775	-0.000814566	0.00119593
305.821	-0.00282226	0.0013894	-0.000812905	0.00119711
306.09	-0.00282318	0.00139103	-0.000811634	0.00119842
306.359	-0.00282252	0.00139181	-0.000810371	0.00119972
306.627	-0.00282142	0.00139228	-0.000808862	0.00120092
306.896	-0.00282068	0.00139283	-0.000807419	0.00120234
307.164	-0.00282067	0.00139393	-0.000805968	0.00120353
307.433	-0.00282044	0.00139517	-0.000804431	0.0012047
307.702	-0.00281972	0.00139595	-0.000803334	0.00120583
307.97	-0.00281862	0.0013964	-0.000802046	0.00120702
308.239	-0.00281626	0.00139654	-0.00080064	0.00120847
308.508	-0.00281522	0.0013972	-0.000799552	0.00120972
308.776	-0.00281353	0.00139748	-0.000797754	0.00121121
309.045	-0.0028122	0.00139802	-0.000796586	0.00121241
309.313	-0.00280968	0.00139805	-0.000794709	0.00121388
309.582	-0.00280795	0.00139874	-0.000793667	0.00121523
309.851	-0.00280501	0.00139885	-0.000792793	0.00121642
310.119	-0.00280153	0.00139842	-0.000791268	0.00121774
310.388	-0.0027987	0.00139883	-0.000789818	0.00121906
310.656	-0.00279592	0.00139914	-0.000788573	0.00122031
310.925	-0.00279166	0.00139895	-0.000787359	0.0012217
311.194	-0.0027872	0.00139827	-0.000785751	0.00122296
311.462	-0.00278118	0.00139693	-0.000784574	0.00122413
311.731	-0.00277615	0.00139593	-0.000783526	0.00122551
312	-0.00277135	0.00139459	-0.000781894	0.00122695
312.268	-0.00276662	0.00139343	-0.000780505	0.00122833
312.537	-0.00276274	0.00139213	-0.000779239	0.00122969
312.805	-0.00275925	0.00139099	-0.000777772	0.00123109
313.074	-0.00275908	0.00139136	-0.000776305	0.00123263
313.343	-0.00275755	0.00139125	-0.000774813	0.00123399
313.611	-0.00275591	0.00139109	-0.000773372	0.00123533
313.88	-0.00275457	0.00139122	-0.000771498	0.00123683
314.149	-0.002753	0.00139169	-0.000770438	0.00123828
314.417	-0.00275285	0.00139286	-0.000769212	0.00123987
314.686	-0.00275249	0.00139367	-0.000767334	0.00124141
314.954	-0.00275221	0.00139397	-0.000765802	0.00124269
315.223	-0.00275164	0.00139392	-0.000764107	0.00124414
315.492	-0.00275305	0.00139515	-0.000762483	0.00124552
315.76	-0.00275409	0.00139622	-0.000760877	0.00124696
316.029	-0.00275448	0.00139733	-0.000759482	0.00124841
316.297	-0.00275423	0.00139814	-0.000758184	0.00124978
316.566	-0.00275386	0.00139881	-0.000756699	0.00125117
316.835	-0.00275244	0.00139888	-0.000755226	0.00125259
317.103	-0.0027521	0.00139956	-0.000753776	0.00125397
317.372	-0.00275207	0.00140034	-0.000751786	0.00125549
317.641	-0.00275257	0.00140119	-0.000750166	0.00125702
317.909	-0.00275264	0.00140188	-0.000748301	0.00125838
318.178	-0.00275253	0.00140243	-0.000746893	0.00125978
318.446	-0.00275135	0.00140274	-0.00074536	0.0012613
318.715	-0.00274986	0.00140288	-0.000743977	0.0012626
318.984	-0.00274789	0.00140284	-0.000742586	0.00126388
319.252	-0.00274568	0.00140317	-0.000741452	0.00126538
319.521	-0.00274413	0.00140329	-0.000739881	0.00126689
319.79	-0.00274346	0.00140363	-0.000738363	0.00126834
320.058	-0.0027427	0.00140434	-0.000736811	0.00126981
320.327	-0.00274159	0.00140491	-0.000735409	0.00127118
320.595	-0.00274153	0.00140561	-0.000734104	0.00127263
320.864	-0.00274054	0.00140641	-0.000732314	0.00127411
321.133	-0.00273976	0.00140689	-0.000730492	0.00127553
321.401	-0.00273886	0.00140767	-0.000729016	0.00127702
321.67	-0.00273661	0.00140834	-0.000727418	0.0012785
321.938	-0.00273421	0.00140963	-0.00072571	0.00127992
322.207	-0.00273112	0.00141074	-0.000723978	0.00128134
322.476	-0.00272948	0.00141202	-0.000722584	0.00128291
322.744	-0.00272947	0.00141381	-0.00072099	0.00128433
323.013	-0.00272944	0.00141532	-0.000719237	0.0012859
323.282	-0.00272999	0.00141689	-0.000717579	0.00128748
323.55	-0.00273022	0.00141834	-0.000715929	0.0012889
323.819	-0.00273034	0.00141939	-0.000714043	0.0012903
324.087	-0.00273108	0.00142059	-0.000712648	0.00129174
324.356	-0.00273151	0.00142175	-0.000710803	0.00129325
324.625	-0.00273157	0.00142314	-0.000709302	0.00129472
324.893	-0.00273119	0.00142496	-0.000707891	0.00129608
325.162	-0.00273113	0.00142645	-0.00070635	0.00129761
325.431	-0.00273131	0.00142782	-0.000704689	0.00129927
325.699	-0.00273191	0.0014293	-0.000702944	0.00130083
325.968	-0.00273264	0.00143066	-0.00070086	0.00130232
326.236	-0.00273265	0.00143252	-0.000698874	0.00130391
326.505	-0.00273375	0.00143426	-0.000697151	0.00130545
326.774	-0.00273485	0.00143581	-0.000695233	0.00130698
327.042	-0.00273448	0.00143693	-0.000693497	0.00130851
327.311	-0.00273379	0.00143785	-0.000691694	0.0013099
327.579	-0.00273305	0.00143839	-0.000689555	0.00131148
327.848	-0.0027353	0.00143991	-0.000688074	0.00131289
328.117	-0.00273788	0.00144137	-0.00068637	0.00131424
328.385	-0.00273888	0.00144225	-0.000684638	0.0013157
328.654	-0.00273999	0.00144364	-0.000682963	0.00131719
328.923	-0.00274117	0.00144563	-0.000681196	0.00131882
329.191	-0.0027422	0.00144717	-0.000678976	0.0013205
329.46	-0.00274369	0.00144904	-0.000676982	0.00132206
329.728	-0.00274596	0.00145068	-0.00067494	0.00132358
329.997	-0.00274724	0.00145218	-0.000673587	0.001325
330.266	-0.00274698	0.00145297	-0.000671332	0.00132645
330.534	-0.00274814	0.00145465	-0.000669321	0.00132795
330.803	-0.00275003	0.00145599	-0.000667328	0.00132954
331.072	-0.00275118	0.00145727	-0.000665803	0.00133106
331.34	-0.00275218	0.00145859	-0.000663635	0.00133256
331.609	-0.00275342	0.00145979	-0.000661325	0.00133407
331.877	-0.00275384	0.00146128	-0.000659608	0.00133549
332.146	-0.00275573	0.00146277	-0.000657394	0.00133695
332.415	-0.00275849	0.00146369	-0.000655247	0.0013385
332.683	-0.00276074	0.00146488	-0.000653212	0.00133981
332.952	-0.00276171	0.00146624	-0.000650704	0.00134127
333.22	-0.00276279	0.0014675	-0.000648359	0.00134265
333.489	-0.00276397	0.00146892	-0.000645465	0.00134397
333.758	-0.00276479	0.00147096	-0.000643514	0.00134531
334.026	-0.00276618	0.00147296	-0.000641223	0.00134675
334.295	-0.00276793	0.00147484	-0.00063919	0.00134818
334.564	-0.00276994	0.00147667	-0.000636599	0.00134969
334.832	-0.00277227	0.00147828	-0.000634392	0.00135117
335.101	-0.00277401	0.00147996	-0.000631914	0.00135256
335.369	-0.00277487	0.0014811	-0.000629403	0.00135402
335.638	-0.00277678	0.00148269	-0.000627165	0.00135549
335.907	-0.00277937	0.00148418	-0.000624989	0.00135687
336.175	-0.00278099	0.00148534	-0.000622767	0.00135841
336.444	-0.00278226	0.00148682	-0.000620554	0.00135987
336.713	-0.00278348	0.00148832	-0.000618612	0.0013615
336.981	-0.00278447	0.00149007	-0.00061658	0.00136301
337.25	-0.00278538	0.00149189	-0.000614433	0.00136456
337.518	-0.00278561	0.00149375	-0.00061195	0.00136618
337.787	-0.00278732	0.0014966	-0.000609608	0.00136772
338.056	-0.00279023	0.0014994	-0.000607292	0.00136918
338.324	-0.0027936	0.00150206	-0.000604928	0.00137064
338.593	-0.00279637	0.00150489	-0.000602271	0.00137221
338.861	-0.00280053	0.00150759	-0.000600166	0.00137373
339.13	-0.00280447	0.00151043	-0.000597571	0.00137514
339.399	-0.00280754	0.00151324	-0.000595559	0.00137661
339.667	-0.0028101	0.00151605	-0.000592981	0.00137818
339.936	-0.00281097	0.00151833	-0.00059086	0.00137963
340.205	-0.00281248	0.00152071	-0.000588601	0.00138101
340.473	-0.00281511	0.00152263	-0.000586112	0.00138239
340.742	-0.00281818	0.00152491	-0.000584081	0.00138395
341.01	-0.00282077	0.00152687	-0.000581421	0.00138551
341.279	-0.00282364	0.00152896	-0.000578865	0.00138708
341.548	-0.00282657	0.001531	-0.000576839	0.00138868
341.816	-0.00282932	0.00153294	-0.000574373	0.00139025
342.085	-0.00283216	0.00153475	-0.000572283	0.0013918
342.354	-0.00283471	0.00153659	-0.000569871	0.00139343
342.622	-0.00283664	0.00153898	-0.000567413	0.00139492
342.891	-0.00283625	0.00154073	-0.000565399	0.00139646
343.159	-0.00283606	0.00154199	-0.000563243	0.00139802
343.428	-0.00283576	0.00154317	-0.000560855	0.0013996
343.697	-0.00283679	0.00154492	-0.000558849	0.00140143
343.965	-0.00283698	0.0015461	-0.000556822	0.00140311
344.234	-0.00283704	0.00154721	-0.000554575	0.00140469
344.502	-0.00283721	0.00154837	-0.000552453	0.00140635
344.771	-0.00283601	0.00154913	-0.000550234	0.00140803
345.04	-0.00283514	0.00155014	-0.000547758	0.00140968
345.308	-0.00283367	0.00155112	-0.000545539	0.00141133
345.577	-0.0028328	0.00155216	-0.000543557	0.00141277
345.846	-0.00283088	0.00155252	-0.000541489	0.00141431
346.114	-0.00282954	0.00155271	-0.00053895	0.00141591
346.383	-0.00283317	0.00155463	-0.000536476	0.00141742
346.651	-0.0028372	0.0015574	-0.000534235	0.00141917
346.92	-0.00284045	0.00155999	-0.000531926	0.00142078
347.189	-0.00284446	0.00156292	-0.000529798	0.00142238
347.457	-0.00284949	0.00156607	-0.000527979	0.00142399
347.726	-0.00285468	0.00156958	-0.000525931	0.00142576
347.995	-0.00285745	0.00157171	-0.000523871	0.00142747
348.263	-0.00286048	0.00157355	-0.000521677	0.00142915
348.532	-0.00286386	0.00157536	-0.00051944	0.00143084
348.8	-0.00286765	0.0015772	-0.000517122	0.00143257
349.069	-0.00287133	0.00157886	-0.000514953	0.00143429
349.338	-0.00287549	0.00158106	-0.000513223	0.00143603
349.606	-0.00287855	0.00158251	-0.000511135	0.00143757
349.875	-0.00288073	0.00158482	-0.000509156	0.00143921
350.143	-0.00288262	0.00158705	-0.00050698	0.00144097
350.412	-0.00288529	0.00158969	-0.000504908	0.00144262
350.681	-0.00288825	0.00159197	-0.000502915	0.00144432
350.949	-0.00289227	0.00159491	-0.000500027	0.0014459
351.218	-0.00289356	0.00159622	-0.000497674	0.00144762
351.487	-0.00289495	0.00159772	-0.000495478	0.00144924
351.755	-0.00289503	0.0015986	-0.000493441	0.00145104
352.024	-0.00289669	0.00159977	-0.000490953	0.00145271
352.292	-0.00289798	0.00160123	-0.000488566	0.00145436
352.561	-0.00289876	0.00160265	-0.000486603	0.00145626
352.83	-0.00290025	0.00160382	-0.000484259	0.00145795
353.098	-0.00290133	0.00160501	-0.000481698	0.00145977
353.367	-0.00290293	0.0016065	-0.000478794	0.00146149
353.636	-0.00290644	0.00160864	-0.000476513	0.00146338
353.904	-0.0029094	0.00160993	-0.000474372	0.00146497
354.173	-0.00291185	0.00161088	-0.00047232	0.00146666
354.441	-0.00291403	0.00161213	-0.000469687	0.00146844
354.71	-0.00291598	0.00161356	-0.000466937	0.00147019
354.979	-0.00291616	0.00161434	-0.000464241	0.00147198
355.247	-0.00291701	0.00161514	-0.000461354	0.0014738
355.516	-0.00291706	0.00161567	-0.000458892	0.00147553
355.784	-0.0029189	0.00161661	-0.000456367	0.00147723
356.053	-0.00292062	0.00161797	-0.000453557	0.00147897
356.322	-0.00292107	0.0016192	-0.000451466	0.00148046
356.59	-0.00292302	0.00162058	-0.000448573	0.00148228
356.859	-0.0029246	0.00162194	-0.0004457	0.00148403
357.128	-0.00292619	0.00162296	-0.000443315	0.00148571
357.396	-0.00292815	0.00162409	-0.000441007	0.00148737
357.665	-0.00292971	0.0016248	-0.000438813	0.00148917
357.933	-0.00293149	0.00162599	-0.00043621	0.00149081
358.202	-0.00293346	0.00162751	-0.000433641	0.00149256
358.471	-0.00293511	0.00162873	-0.000431292	0.0014943
358.739	-0.00293604	0.00162964	-0.000428643	0.00149602
359.008	-0.00293768	0.00163074	-0.000425928	0.0014976
359.277	-0.00294081	0.00163254	-0.000423204	0.00149929
359.545	-0.00294329	0.00163409	-0.000420718	0.00150088
359.814	-0.00294565	0.00163581	-0.000418	0.00150246
360.082	-0.00294738	0.00163717	-0.000415535	0.00150402
360.351	-0.00295011	0.00163834	-0.00041256	0.00150571
360.62	-0.00295315	0.00163979	-0.000410149	0.00150731
360.888	-0.00295579	0.00164118	-0.000407692	0.00150894
361.157	-0.00295851	0.00164293	-0.000405356	0.00151056
361.425	-0.00295882	0.00164442	-0.000402883	0.00151213
361.694	-0.00296123	0.00164636	-0.000400123	0.00151364
361.963	-0.00296334	0.00164819	-0.000397298	0.0015153
362.231	-0.00296457	0.00164996	-0.000394411	0.00151702
362.5	-0.00296585	0.00165206	-0.000391775	0.00151869
362.769	-0.00296619	0.00165438	-0.000389002	0.00152016
363.037	-0.00296651	0.00165644	-0.000386223	0.00152162
363.306	-0.00296741	0.00165878	-0.000383457	0.0015232
363.574	-0.00296926	0.00166069	-0.000380996	0.001525
363.843	-0.00297075	0.00166276	-0.000378431	0.00152671
364.112	-0.00297174	0.00166465	-0.000376306	0.0015283
364.38	-0.00297262	0.00166669	-0.000373929	0.00153
364.649	-0.00297396	0.00166858	-0.000371284	0.00153162
364.918	-0.00297506	0.00167067	-0.000368998	0.00153348
365.186	-0.00297636	0.00167244	-0.000366612	0.00153518
365.455	-0.00297825	0.00167453	-0.000364167	0.00153692
365.723	-0.00297993	0.00167691	-0.000362141	0.00153845
365.992	-0.00298062	0.00167927	-0.00035916	0.00153991
366.261	-0.00298119	0.00168132	-0.00035641	0.00154144
366.529	-0.00298211	0.0016834	-0.000353804	0.00154318
366.798	-0.00298367	0.00168518	-0.00035104	0.00154472
367.066	-0.00298406	0.00168666	-0.00034864	0.00154623
367.335	-0.00298484	0.001688	-0.000345567	0.00154787
367.604	-0.00298607	0.00168918	-0.000342953	0.00154958
367.872	-0.00298694	0.00169049	-0.000340411	0.00155118
368.141	-0.00298874	0.00169172	-0.000338052	0.00155284
368.41	-0.00298884	0.00169305	-0.00033518	0.00155447
368.678	-0.0029892	0.00169451	-0.000332781	0.00155616
368.947	-0.00298987	0.00169587	-0.000330561	0.00155782
369.215	-0.00299141	0.00169701	-0.000327809	0.00155978
369.484	-0.00299208	0.0016982	-0.000325294	0.00156141
369.753	-0.00299382	0.00169934	-0.000322314	0.00156296
370.021	-0.00299576	0.00170055	-0.000319603	0.00156456
370.29	-0.00299706	0.00170145	-0.000316882	0.00156618
370.558	-0.00299872	0.00170235	-0.000314465	0.00156778
370.827	-0.00300082	0.00170357	-0.000311606	0.00156945
371.096	-0.0030025	0.00170473	-0.000308664	0.00157109
371.364	-0.00300406	0.00170551	-0.000306172	0.00157271
371.633	-0.00300486	0.00170603	-0.000303167	0.00157447
371.902	-0.00300645	0.00170702	-0.000300512	0.00157606
372.17	-0.00300782	0.00170799	-0.000297923	0.00157759
372.439	-0.00300995	0.00170876	-0.000294789	0.00157919
372.707	-0.0030114	0.00170961	-0.000291496	0.00158081
372.976	-0.00301273	0.00171038	-0.000288321	0.00158241
373.245	-0.00301309	0.00171106	-0.000285353	0.00158411
373.513	-0.00301367	0.00171173	-0.000282133	0.00158578
373.782	-0.00301468	0.00171249	-0.000279162	0.00158718
374.051	-0.00301587	0.0017132	-0.000276069	0.0015888
374.319	-0.00301632	0.00171384	-0.000272831	0.00159021
374.588	-0.00301713	0.00171458	-0.000270064	0.00159187
374.856	-0.00301744	0.00171549	-0.00026686	0.00159342
375.125	-0.00301882	0.00171667	-0.000263758	0.00159489
375.394	-0.0030192	0.00171765	-0.000260701	0.00159641
375.662	-0.00301935	0.00171847	-0.000257262	0.00159814
375.931	-0.00301934	0.00171929	-0.000254181	0.00159957
376.199	-0.00302048	0.00172023	-0.000251013	0.00160106
376.468	-0.00302049	0.00172107	-0.000247893	0.00160253
376.737	-0.00302064	0.0017219	-0.000245168	0.00160406
377.005	-0.00302171	0.00172286	-0.000242176	0.00160556
377.274	-0.00302255	0.00172383	-0.000239371	0.00160716
377.543	-0.00302296	0.00172488	-0.000236145	0.00160866
377.811	-0.00302275	0.00172593	-0.000233245	0.00161031
378.08	-0.00302238	0.00172678	-0.00022998	0.00161191
378.348	-0.00302318	0.0017278	-0.00022661	0.00161353
378.617	-0.00302364	0.00172858	-0.00022371	0.00161496
378.886	-0.00302432	0.00172999	-0.000220707	0.00161649
379.154	-0.00302484	0.00173106	-0.000217378	0.00161801
379.423	-0.00302443	0.00173203	-0.000214646	0.00161962
379.692	-0.00302483	0.00173311	-0.000211533	0.00162124
379.96	-0.00302559	0.00173458	-0.000207977	0.00162285
380.229	-0.00302564	0.0017355	-0.000204927	0.0016244
380.497	-0.00302457	0.00173642	-0.000201697	0.00162586
380.766	-0.00302252	0.00173683	-0.00019868	0.00162735
381.035	-0.00302076	0.00173713	-0.000195276	0.0016288
381.303	-0.00301985	0.00173799	-0.000191506	0.00163032
381.572	-0.00301772	0.00173858	-0.00018817	0.00163175
381.84	-0.00301622	0.00173884	-0.000184504	0.00163317
382.109	-0.00301405	0.00173909	-0.000181233	0.00163466
382.378	-0.00301339	0.00173965	-0.000177983	0.00163623
382.646	-0.00301197	0.00173995	-0.000174364	0.00163775
382.915	-0.00300997	0.00174028	-0.000170848	0.00163923
383.184	-0.00300886	0.00174048	-0.000167448	0.00164085
383.452	-0.00300963	0.00174099	-0.000164261	0.00164254
383.721	-0.00300861	0.00174119	-0.00016069	0.00164409
383.989	-0.00300784	0.00174147	-0.000156999	0.00164555
384.258	-0.00300713	0.00174195	-0.000153475	0.00164704
384.527	-0.00300624	0.00174241	-0.00015026	0.00164848
384.795	-0.00300519	0.00174296	-0.000146902	0.0016499
385.064	-0.00300501	0.00174398	-0.0001435	0.00165126
385.333	-0.00300535	0.00174459	-0.000139827	0.00165291
385.601	-0.00300667	0.00174536	-0.000136373	0.00165444
385.87	-0.00300892	0.00174663	-0.0001325	0.00165596
386.138	-0.00301133	0.0017479	-0.000128897	0.00165751
386.407	-0.00301538	0.00175018	-0.000125469	0.00165908
386.676	-0.00301599	0.00175113	-0.00012203	0.00166051
386.944	-0.00301696	0.00175226	-0.000118279	0.00166221
387.213	-0.00301376	0.00175133	-0.000114948	0.00166358
387.481	-0.00301047	0.00175064	-0.000111497	0.00166525
387.75	-0.00300803	0.00175	-0.000108198	0.00166684
388.019	-0.00300293	0.00174914	-0.000104497	0.00166835
388.287	-0.002998	0.0017483	-0.000101184	0.00166991
388.556	-0.00299401	0.00174755	-9.78157e-05	0.00167159
388.825	-0.00298938	0.0017466	-9.4547e-05	0.00167333
389.093	-0.00298423	0.00174594	-9.12513e-05	0.00167503
389.362	-0.00297932	0.00174521	-8.79227e-05	0.00167653
389.63	-0.00297914	0.00174619	-8.44168e-05	0.00167798
389.899	-0.00297979	0.00174752	-8.09513e-05	0.0016798
390.168	-0.00298126	0.00174907	-7.77082e-05	0.00168149
390.436	-0.00298064	0.00174973	-7.43762e-05	0.0016831
390.705	-0.00297952	0.00175065	-7.10128e-05	0.00168462
390.974	-0.00297962	0.00175162	-6.76917e-05	0.00168628
391.242	-0.00297915	0.00175265	-6.39228e-05	0.00168813
391.511	-0.00297885	0.00175337	-6.0645e-05	0.00168988
391.779	-0.00297826	0.00175409	-5.72625e-05	0.00169156
392.048	-0.00297727	0.00175483	-5.36663e-05	0.00169332
392.317	-0.00297571	0.0017558	-5.07283e-05	0.00169501
392.585	-0.00297266	0.00175624	-4.74848e-05	0.00169663
392.854	-0.00297015	0.0017569	-4.3873e-05	0.00169833
393.122	-0.0029659	0.00175669	-4.06765e-05	0.00169987
393.391	-0.0029617	0.00175636	-3.74252e-05	0.00170155
393.66	-0.00295998	0.00175657	-3.38288e-05	0.00170325
393.928	-0.00295885	0.00175731	-3.04665e-05	0.00170482
394.197	-0.00295607	0.00175755	-2.71697e-05	0.00170641
394.466	-0.00295443	0.00175847	-2.35193e-05	0.00170826
394.734	-0.00295247	0.00175927	-2.00457e-05	0.00170989
395.003	-0.00294977	0.00175977	-1.66658e-05	0.00171156
395.271	-0.00294744	0.00176012	-1.27353e-05	0.00171328
395.54	-0.0029457	0.00176072	-9.42483e-06	0.00171504
395.809	-0.00294246	0.00176142	-5.80567e-06	0.00171671
396.077	-0.00293931	0.00176255	-2.04417e-06	0.00171849
396.346	-0.00293512	0.00176337	1.96967e-06	0.00172018
396.615	-0.00293088	0.00176387	5.71367e-06	0.00172192
396.883	-0.00292733	0.00176445	9.27367e-06	0.00172346
397.152	-0.00292489	0.00176556	1.29968e-05	0.00172521
397.42	-0.00292209	0.00176706	1.64142e-05	0.001727
397.689	-0.00292014	0.00176835	2.00468e-05	0.00172887
397.958	-0.0029198	0.00177027	2.34893e-05	0.00173078
398.226	-0.00291706	0.00177139	2.71048e-05	0.00173257
398.495	-0.00291412	0.00177191	3.09408e-05	0.00173443
398.763	-0.00291322	0.00177285	3.47038e-05	0.00173625
399.032	-0.00291109	0.0017734	3.8466e-05	0.00173801
399.301	-0.00290892	0.00177387	4.20962e-05	0.00173976
399.569	-0.00290643	0.0017743	4.5616e-05	0.00174153
399.838	-0.00290475	0.00177503	4.93418e-05	0.00174337
400.107	-0.00290429	0.00177619	5.27433e-05	0.00174514
400.375	-0.0029039	0.00177735	5.67578e-05	0.00174686
400.644	-0.00290458	0.00177892	6.02598e-05	0.0017488
400.912	-0.00290514	0.00178047	6.39428e-05	0.00175042
401.181	-0.00290497	0.00178219	6.74182e-05	0.00175224
401.45	-0.00290439	0.00178335	7.11515e-05	0.00175414
401.718	-0.00290307	0.00178425	7.48178e-05	0.00175584
401.987	-0.00290156	0.00178505	7.80898e-05	0.00175767
402.256	-0.0029002	0.0017861	8.1701e-05	0.00175939
402.524	-0.00289889	0.0017871	8.53762e-05	0.00176128
402.793	-0.0028973	0.00178804	8.85368e-05	0.00176311
403.061	-0.00289506	0.00178829	9.21568e-05	0.00176484
403.33	-0.00289499	0.00178953	9.54772e-05	0.00176672
403.599	-0.00289405	0.00179068	9.94003e-05	0.00176855
403.867	-0.00289335	0.00179168	0.000102956	0.00177035
404.136	-0.00289428	0.00179303	0.000106278	0.00177209
404.404	-0.00289645	0.00179467	0.000109969	0.00177408
404.673	-0.00289711	0.00179592	0.000113646	0.00177592
404.942	-0.00289566	0.00179671	0.000117272	0.00177776
405.21	-0.00289566	0.00179767	0.000120863	0.00177966
405.479	-0.00289325	0.00179814	0.000124568	0.00178173
405.748	-0.00289233	0.00179905	0.00012838	0.00178366
406.016	-0.00289109	0.00179991	0.000131788	0.00178548
406.285	-0.00289132	0.00180086	0.000135043	0.00178741
406.553	-0.00289118	0.00180252	0.000138852	0.00178927
406.822	-0.00289159	0.00180425	0.000142055	0.00179113
407.091	-0.00289251	0.00180631	0.000145616	0.0017929
407.359	-0.0028922	0.00180785	0.000149339	0.00179483
407.628	-0.00289057	0.00180862	0.000152625	0.00179663
407.897	-0.00288969	0.00180924	0.000156165	0.00179868
408.165	-0.00288856	0.00180995	0.000159615	0.0018005
408.434	-0.0028879	0.00181112	0.000163357	0.00180231
408.702	-0.00288576	0.00181164	0.0001667	0.00180421
408.971	-0.00288522	0.00181271	0.000170152	0.0018059
409.24	-0.00288606	0.00181412	0.00017374	0.00180767
409.508	-0.00288708	0.00181571	0.000177513	0.0018095
409.777	-0.00288843	0.00181725	0.0001808	0.0018113
410.045	-0.00288783	0.00181835	0.000184828	0.00181316
410.314	-0.0028864	0.0018193	0.0001883	0.00181508
410.583	-0.00288482	0.00182061	0.000192143	0.00181683
410.851	-0.00288493	0.00182236	0.000195357	0.00181858
411.12	-0.00288541	0.00182407	0.000199095	0.00182046
411.389	-0.00288481	0.00182547	0.00020262	0.00182211
411.657	-0.00288419	0.00182658	0.000206236	0.00182396
411.926	-0.00288275	0.00182735	0.000210001	0.00182583
412.194	-0.00288201	0.0018283	0.000213992	0.00182773
412.463	-0.00288188	0.00182943	0.000217974	0.00182989
412.732	-0.00288177	0.0018308	0.000222099	0.00183191
413	-0.00288144	0.00183209	0.000225913	0.00183387
413.269	-0.00288086	0.00183282	0.000229477	0.0018358
413.538	-0.00287855	0.00183348	0.0002331	0.00183777
413.806	-0.00287656	0.00183349	0.000236571	0.00183976
414.075	-0.00287443	0.00183398	0.000240451	0.00184151
414.343	-0.0028721	0.00183433	0.000244334	0.00184334
414.612	-0.00286848	0.00183478	0.000248213	0.00184527
414.881	-0.0028627	0.00183482	0.000252045	0.00184731
415.149	-0.00285804	0.0018345	0.000256015	0.00184924
415.418	-0.00285245	0.001834	0.000260106	0.00185128
415.686	-0.00284614	0.00183316	0.000263968	0.00185335
415.955	-0.00283926	0.00183277	0.000267994	0.00185524
416.224	-0.00283246	0.0018325	0.000271415	0.0018572
416.492	-0.00282928	0.00183378	0.000275544	0.00185912
416.761	-0.00282609	0.00183514	0.000279336	0.00186101
417.03	-0.00282377	0.00183649	0.000283184	0.00186292
417.298	-0.00282037	0.00183723	0.000286823	0.00186494
417.567	-0.00281775	0.00183847	0.000290622	0.0018669
417.835	-0.00281616	0.00183896	0.000294667	0.0018689
418.104	-0.00281461	0.00183917	0.00029876	0.00187097
418.373	-0.00281343	0.00183978	0.000302665	0.00187301
418.641	-0.00281098	0.00183976	0.00030628	0.00187504
418.91	-0.00280841	0.00183952	0.000310319	0.00187694
419.179	-0.00280505	0.00183968	0.000314305	0.00187893
419.447	-0.00280235	0.00183991	0.000318291	0.00188091
419.716	-0.00279895	0.00184033	0.000322035	0.00188294
419.984	-0.00279603	0.00184043	0.000325814	0.00188496
420.253	-0.00279358	0.00184045	0.000329927	0.0018871
420.522	-0.00279085	0.00184016	0.000334034	0.00188915
420.79	-0.00278803	0.00183969	0.000338029	0.00189121
421.059	-0.0027841	0.00183905	0.000342126	0.00189338
421.327	-0.00277866	0.00183864	0.000346278	0.00189552
421.596	-0.00277542	0.00183907	0.000350015	0.00189752
421.865	-0.00277248	0.00183963	0.000354122	0.00189954
422.133	-0.00276848	0.00183996	0.00035788	0.0019014
422.402	-0.002764	0.00183975	0.000362059	0.00190344
422.671	-0.0027602	0.00183965	0.000365989	0.00190544
422.939	-0.00275621	0.00183983	0.000370018	0.00190755
423.208	-0.00275151	0.0018398	0.000373991	0.00190956
423.476	-0.00274609	0.00183938	0.000378062	0.00191152
423.745	-0.00274043	0.0018393	0.000381944	0.00191373
424.014	-0.00273541	0.00183929	0.00038612	0.00191593
424.282	-0.00272919	0.00183862	0.000389908	0.00191802
424.551	-0.00272346	0.00183817	0.000393816	0.00191998
424.82	-0.00271811	0.001838	0.000397997	0.001922
425.088	-0.00271226	0.00183804	0.000402125	0.00192408
425.357	-0.00270474	0.00183759	0.000406143	0.00192617
425.625	-0.00269829	0.00183738	0.000410381	0.00192825
425.894	-0.00269378	0.00183756	0.000414316	0.00193027
426.163	-0.00269002	0.00183779	0.000418475	0.00193235
426.431	-0.00268604	0.00183823	0.000422173	0.0019344
426.7	-0.0026802	0.00183808	0.000426731	0.0019364
426.968	-0.00267373	0.00183788	0.000430709	0.00193854
427.237	-0.00266873	0.00183779	0.000435085	0.00194055
427.506	-0.00266213	0.00183717	0.000439284	0.00194259
427.774	-0.00265752	0.00183695	0.000443157	0.00194479
428.043	-0.00265276	0.00183698	0.000447269	0.00194684
428.312	-0.00264915	0.00183682	0.000451495	0.00194903
428.58	-0.00264569	0.0018372	0.00045572	0.00195117
428.849	-0.00264038	0.00183768	0.000459598	0.00195346
429.117	-0.00263546	0.00183804	0.000464018	0.00195548
429.386	-0.00263033	0.00183835	0.000468217	0.0019576
429.655	-0.00262501	0.00183889	0.000472762	0.00195965
429.923	-0.00262073	0.00183951	0.00047689	0.00196171
430.192	-0.00261672	0.0018402	0.000481727	0.00196392
430.461	-0.00261226	0.00184068	0.000485668	0.00196592
430.729	-0.00260739	0.00184108	0.000489787	0.00196804
430.998	-0.00260287	0.00184184	0.000494346	0.00197041
431.266	-0.00259839	0.0018429	0.000498508	0.00197265
431.535	-0.00259382	0.00184381	0.000502541	0.00197481
431.804	-0.00259009	0.00184533	0.00050672	0.00197706
432.072	-0.00258658	0.00184637	0.000511181	0.0019792
432.341	-0.00258184	0.00184721	0.000515633	0.00198148
432.609	-0.00257746	0.00184805	0.000519853	0.00198388
432.878	-0.00257196	0.00184858	0.000524266	0.00198603
433.147	-0.00256704	0.00184912	0.000528518	0.00198815
433.415	-0.00256257	0.00184953	0.000532668	0.0019904
433.684	-0.00255735	0.00185003	0.00053677	0.00199252
433.953	-0.00255193	0.00185035	0.00054061	0.00199474
434.221	-0.00254673	0.00185109	0.000544682	0.00199684
434.49	-0.00254129	0.00185193	0.000548614	0.00199905
434.758	-0.00253651	0.00185302	0.000552894	0.00200142
435.027	-0.00253231	0.00185445	0.000556667	0.00200359
435.296	-0.00252764	0.00185568	0.000561247	0.00200589
435.564	-0.00252187	0.00185648	0.000565671	0.00200817
435.833	-0.00251578	0.00185729	0.000569879	0.00201035
436.102	-0.00250974	0.00185852	0.000574163	0.00201269
436.37	-0.00250455	0.00186013	0.000578417	0.00201501
436.639	-0.00249798	0.00186112	0.000582273	0.00201725
436.907	-0.00249048	0.00186213	0.000586618	0.00201956
437.176	-0.0024827	0.00186286	0.000591068	0.00202193
437.445	-0.00247543	0.00186389	0.00059538	0.00202436
437.713	-0.00246832	0.00186517	0.000599781	0.00202666
437.982	-0.00246176	0.00186665	0.000604023	0.00202899
438.25	-0.00245462	0.0018676	0.000608314	0.0020314
438.519	-0.00244755	0.00186849	0.000612207	0.00203376
438.788	-0.00244207	0.00186975	0.000616111	0.00203604
439.056	-0.00243673	0.00187098	0.000620373	0.0020385
439.325	-0.00243175	0.00187243	0.000624536	0.00204091
439.594	-0.00242718	0.00187405	0.00062845	0.00204322
439.862	-0.00242306	0.00187556	0.000632791	0.00204562
440.131	-0.00241946	0.00187775	0.000637203	0.00204789
440.399	-0.00241525	0.00187972	0.000641601	0.0020503
440.668	-0.00241068	0.00188166	0.000646154	0.0020526
440.937	-0.00240521	0.00188329	0.000650347	0.00205479
441.205	-0.00239948	0.0018848	0.000654599	0.00205708
441.474	-0.0023937	0.00188629	0.000658658	0.00205966
441.743	-0.00238812	0.00188778	0.000663232	0.002062
442.011	-0.00238272	0.00188936	0.000667554	0.0020645
442.28	-0.00237716	0.00189096	0.000671537	0.00206695
442.548	-0.00237211	0.00189288	0.00067579	0.00206946
442.817	-0.00236825	0.00189472	0.00067953	0.0020718
443.086	-0.00236448	0.00189644	0.00068372	0.00207432
443.354	-0.00236136	0.00189836	0.00068824	0.00207686
443.623	-0.00235701	0.00190021	0.000692725	0.00207932
443.891	-0.0023513	0.00190152	0.00069732	0.00208175
444.16	-0.00234535	0.00190258	0.000701341	0.00208421
444.429	-0.00233912	0.00190379	0.000705425	0.00208641
444.697	-0.00233283	0.00190498	0.000709768	0.00208885
444.966	-0.00232676	0.0019063	0.00071403	0.00209135
445.235	-0.00232062	0.00190774	0.000718773	0.00209382
445.503	-0.00231476	0.00190939	0.000722816	0.00209619
445.772	-0.00230824	0.0019108	0.000727231	0.00209867
446.04	-0.00230252	0.00191218	0.000731573	0.00210135
446.309	-0.00229639	0.00191392	0.000736328	0.00210391
446.578	-0.00229098	0.00191541	0.000741005	0.00210634
446.846	-0.00228575	0.00191722	0.000745563	0.00210872
447.115	-0.00227941	0.00191868	0.000750078	0.0021111
447.384	-0.00227281	0.00191948	0.000754641	0.00211355
447.652	-0.00226605	0.00192067	0.000759112	0.00211605
447.921	-0.00225981	0.0019221	0.000763665	0.00211858
448.189	-0.0022545	0.00192362	0.00076838	0.00212105
448.458	-0.00224913	0.00192534	0.000772918	0.00212348
448.727	-0.00224297	0.00192709	0.00077753	0.00212582
448.995	-0.00223597	0.00192872	0.00078228	0.00212833
449.264	-0.00222977	0.00193094	0.000786834	0.00213085
449.532	-0.0022241	0.00193315	0.000791571	0.00213339
449.801	-0.00221727	0.00193486	0.00079624	0.00213594
450.07	-0.0022105	0.00193623	0.000801268	0.0021385
450.338	-0.00220311	0.00193757	0.000805481	0.00214095
450.607	-0.002196	0.00193901	0.000810442	0.00214348
450.876	-0.0021886	0.00194048	0.000814836	0.00214619
451.144	-0.00218156	0.00194211	0.000819827	0.00214869
451.413	-0.00217516	0.00194388	0.000824311	0.00215126
451.681	-0.00216839	0.00194525	0.000828457	0.00215381
451.95	-0.00216058	0.00194696	0.000833048	0.00215633
452.219	-0.00215346	0.00194897	0.000837968	0.00215892
452.487	-0.00214673	0.00195073	0.00084197	0.00216148
452.756	-0.00213993	0.00195248	0.000846677	0.00216417
453.024	-0.00213402	0.00195393	0.000851457	0.00216685
453.293	-0.00212742	0.00195546	0.000856179	0.00216956
453.562	-0.00211966	0.00195728	0.000860711	0.00217213
453.83	-0.00211191	0.00195891	0.000865015	0.00217481
454.099	-0.00210482	0.00196058	0.000869401	0.00217743
454.368	-0.00209767	0.00196224	0.000873825	0.00218006
454.636	-0.00209034	0.00196391	0.000878034	0.00218277
454.905	-0.00208344	0.00196494	0.000882692	0.00218547
455.173	-0.00207613	0.00196651	0.000887008	0.00218809
455.442	-0.00206826	0.00196782	0.000891565	0.00219086
455.711	-0.00206038	0.00196902	0.000895935	0.00219348
455.979	-0.00205285	0.00197088	0.00090031	0.00219618
456.248	-0.00204518	0.00197311	0.000904838	0.00219898
456.517	-0.00203719	0.00197524	0.000909413	0.00220169
456.785	-0.00202954	0.00197697	0.000913908	0.00220436
457.054	-0.0020217	0.00197884	0.000918992	0.00220703
457.322	-0.00201469	0.00198041	0.00092389	0.00220965
457.591	-0.00200707	0.00198232	0.000928608	0.00221228
457.86	-0.00200032	0.00198427	0.000933504	0.00221476
458.128	-0.00199355	0.00198629	0.000938337	0.00221732
458.397	-0.00198728	0.00198807	0.000943123	0.00221987
458.665	-0.00198201	0.00199036	0.000947306	0.00222235
458.934	-0.00197615	0.00199162	0.000951713	0.00222501
459.203	-0.00196997	0.00199306	0.000956372	0.00222775
459.471	-0.00196348	0.00199407	0.000961058	0.00223043
459.74	-0.00195742	0.00199522	0.000965387	0.00223307
460.009	-0.00195063	0.00199647	0.000970107	0.00223567
460.277	-0.00194441	0.00199778	0.000974712	0.00223836
460.546	-0.00193954	0.00199918	0.000979492	0.00224095
460.814	-0.00193476	0.00200063	0.000984087	0.00224347
461.083	-0.00193103	0.00200254	0.000988622	0.00224618
461.352	-0.00192546	0.00200397	0.000993257	0.00224878
461.62	-0.00191838	0.00200531	0.000997875	0.00225152
461.889	-0.0019109	0.00200661	0.00100256	0.00225414
462.158	-0.0019042	0.00200824	0.00100727	0.00225676
462.426	-0.00189654	0.00200984	0.00101203	0.00225936
462.695	-0.0018893	0.00201164	0.00101699	0.00226184
462.963	-0.00188168	0.0020133	0.00102206	0.00226453
463.232	-0.00187421	0.00201529	0.00102683	0.00226721
463.501	-0.00186746	0.00201716	0.00103165	0.00226974
463.769	-0.00186197	0.00201916	0.00103674	0.00227244
464.038	-0.00185715	0.00202106	0.00104196	0.00227512
464.306	-0.00185222	0.00202311	0.00104702	0.00227792
464.575	-0.00184711	0.0020255	0.00105202	0.00228056
464.844	-0.00184191	0.00202766	0.0010573	0.00228308
465.112	-0.00183655	0.00203007	0.00106236	0.00228573
465.381	-0.00183121	0.00203214	0.00106707	0.00228825
465.65	-0.00182592	0.00203428	0.001072	0.00229088
465.918	-0.00182052	0.00203617	0.00107709	0.00229345
466.187	-0.00181553	0.00203807	0.00108193	0.00229609
466.455	-0.00180996	0.00203989	0.00108676	0.00229874
466.724	-0.00180415	0.00204194	0.00109168	0.00230148
466.993	-0.0017989	0.00204432	0.00109685	0.00230414
467.261	-0.00179426	0.00204655	0.00110215	0.00230681
467.53	-0.00178853	0.00204866	0.00110697	0.00230949
467.799	-0.00178288	0.00205037	0.00111192	0.0023121
468.067	-0.00177552	0.0020518	0.00111702	0.00231472
468.336	-0.00176804	0.00205321	0.00112224	0.00231742
468.604	-0.00175911	0.00205428	0.00112728	0.00232008
468.873	-0.00175105	0.00205576	0.00113246	0.00232281
469.142	-0.00174367	0.00205739	0.00113778	0.00232526
469.41	-0.00173668	0.0020592	0.0011426	0.00232788
469.679	-0.00172937	0.00206106	0.00114771	0.00233041
469.947	-0.00172196	0.00206278	0.00115259	0.00233297
470.216	-0.00171556	0.00206545	0.00115779	0.00233553
470.485	-0.0017089	0.00206766	0.00116333	0.00233813
470.753	-0.00170294	0.00207028	0.00116855	0.00234092
471.022	-0.00169747	0.00207239	0.00117338	0.0023436
471.291	-0.00169028	0.00207414	0.0011786	0.00234624
471.559	-0.00168217	0.00207526	0.00118418	0.00234914
471.828	-0.00167493	0.00207701	0.00118894	0.00235187
472.096	-0.00166942	0.00207936	0.00119401	0.00235482
472.365	-0.00166246	0.00208148	0.00119928	0.0023577
472.634	-0.00165455	0.00208345	0.00120427	0.00236038
472.902	-0.00164809	0.00208582	0.00120954	0.00236304
473.171	-0.00163987	0.00208758	0.00121481	0.0023657
473.44	-0.00163187	0.00208888	0.00122005	0.00236849
473.708	-0.00162652	0.00209109	0.00122541	0.00237088
473.977	-0.00162197	0.00209403	0.00123063	0.00237346
474.245	-0.00161731	0.0020969	0.0012358	0.0023762
474.514	-0.00161092	0.00209897	0.00124093	0.00237894
474.783	-0.00160423	0.00210118	0.0012462	0.00238146
475.051	-0.00159914	0.00210419	0.001251	0.00238404
475.32	-0.00159365	0.002107	0.00125641	0.00238675
475.588	-0.00158878	0.00210963	0.00126131	0.00238929
475.857	-0.00158267	0.00211189	0.00126595	0.00239192
476.126	-0.00157782	0.00211503	0.00127069	0.0023945
476.394	-0.00157331	0.00211819	0.00127555	0.0023971
476.663	-0.00156871	0.00212074	0.001281	0.00239998
476.932	-0.00156345	0.00212347	0.00128593	0.00240267
477.2	-0.00155774	0.00212599	0.00129073	0.00240531
477.469	-0.00155242	0.00212888	0.00129625	0.0024081
477.737	-0.00154681	0.0021317	0.00130096	0.00241064
478.006	-0.00154161	0.00213458	0.00130561	0.00241323
478.275	-0.0015362	0.0021373	0.0013107	0.0024159
478.543	-0.00153115	0.00214034	0.0013157	0.00241875
478.812	-0.00152664	0.00214337	0.00132086	0.00242137
479.081	-0.00152247	0.00214648	0.00132591	0.00242414
479.349	-0.0015182	0.00214936	0.00133161	0.00242682
479.618	-0.00151482	0.00215248	0.00133685	0.00242956
479.886	-0.0015111	0.00215572	0.00134182	0.00243213
480.155	-0.00150675	0.00215903	0.00134679	0.00243486
480.424	-0.00150142	0.00216208	0.00135222	0.00243763
480.692	-0.00149641	0.00216478	0.00135754	0.00244042
480.961	-0.00149312	0.00216836	0.0013629	0.00244312
481.229	-0.00148958	0.00217173	0.001368	0.00244576
481.498	-0.00148397	0.00217477	0.00137305	0.00244843
481.767	-0.00147737	0.00217755	0.00137848	0.00245105
482.035	-0.00146956	0.0021804	0.00138386	0.00245372
482.304	-0.00146351	0.00218286	0.00138933	0.00245637
482.573	-0.00145995	0.00218553	0.00139453	0.00245926
482.841	-0.00145524	0.00218775	0.00139977	0.00246199
483.11	-0.00144964	0.00218964	0.00140478	0.00246472
483.378	-0.00144465	0.00219164	0.00140985	0.00246736
483.647	-0.00144064	0.00219382	0.0014152	0.00247004
483.916	-0.00143875	0.00219646	0.00142055	0.00247285
484.184	-0.00143716	0.00219944	0.00142626	0.0024757
484.453	-0.00143486	0.00220201	0.00143174	0.00247846
484.722	-0.00143279	0.00220494	0.00143764	0.00248118
484.99	-0.00143078	0.00220796	0.00144322	0.00248389
485.259	-0.0014273	0.00221055	0.00144917	0.00248674
485.527	-0.00142401	0.00221291	0.00145464	0.00248934
485.796	-0.00142012	0.00221539	0.00146044	0.0024922
[truncated: 159,014 more rows]

## Sheet: Figure2g
Time (s)	Sleep mean	Sleep SEM	Wake mean	Wake SEM
[truncated: 160,823 more rows]

[truncated: 4 more sheets: Figure2h, Figure2i, Figure2j, Figure2k]
