# Supplementary material for: Brain clearance is reduced during sleep and anesthesia
Source: Nat Neurosci. 2024 May 13;27(6):1046–50. doi: 10.1038/s41593-024-01638-y (PMC11156584; doi:10.1038/s41593-024-01638-y)
Supplement: Supplementary file 5 — Statistical source data. [file 41593_2024_1638_MOESM5_ESM.xlsx]

## Sheet: Figure3b
Distance (mm)	Mean Wake 3h	Mean KX 3h	Mean Sleep 3h	Mean Wake 5h	Mean KX 5h	Mean Sleep 5h
3.5178	0.890166	1.31914	0.902868	0.431505	1.16713	0.724363
3.28328	0.843412	2.01616	1.14582	0.511545	1.1709	0.845228
3.04876	0.987422	2.53152	1.35434	0.529068	1.29427	1.00402
2.81424	1.19012	2.76069	1.62759	0.619821	1.33417	1.07232
2.57972	1.34691	3.3147	1.77275	0.582938	1.41703	1.11587
2.3452	1.53791	3.40423	2.0597	0.64974	1.5935	1.2396
2.11068	1.76869	4.50229	2.30005	0.695881	1.54933	1.15049
1.87616	1.83779	4.65456	2.46127	0.745084	1.70413	1.38514
1.64164	2.08204	4.88795	2.7382	0.741105	1.674	1.42483
1.40712	2.24648	5.55367	3.01857	0.792679	1.77133	1.56852
1.1726	2.62832	5.79012	3.24889	0.793903	2.12133	1.70894
0.93808	2.86323	6.19491	3.57334	0.74891	2.197	1.83341
0.70356	3.26726	6.64867	3.94828	0.759316	2.38433	1.91945
0.46904	3.70725	7.45672	4.49923	0.947862	2.72067	2.07285
0.23452	3.98654	7.33046	4.76169	1.17643	2.68933	2.12674
-0.23452	4.02021	7.30215	4.73873	1.2694	2.87067	2.22764
-0.46904	3.5301	6.77723	4.16177	1.26733	2.76467	1.9185
-0.70356	3.10963	6.00055	3.93221	1.14107	2.545	1.70395
-0.93808	2.6199	4.81602	3.40805	1.03877	2.13633	1.39128
-1.1726	2.28015	4.41812	3.11804	0.867898	1.99733	1.06571
