# Supplementary material for: Brain clearance is reduced during sleep and anesthesia
Source: Nat Neurosci. 2024 May 13;27(6):1046–50. doi: 10.1038/s41593-024-01638-y (PMC11156584; doi:10.1038/s41593-024-01638-y)
Supplement: Supplementary file 6 — Statistical source data. [file 41593_2024_1638_MOESM6_ESM.xlsx]

## Sheet: Extended_data_fig.1b
0	0.333	0.333	0.333	0	0	0	0	0	0	0	0.333	0	0	0	0	0	0	0	0	0	0	0	0	0	0	0	0	0	0	0	0	0	0	0	0	0	0	0	0	0	0	0	0	0	0	0	0	0.333	0.333
0	0.333	0.333	0.333	0	0	0	0	0	0	0	0.333	0	0	0	0	0	0	0	0	0	0	0	0	0	0	0	0	0	0	0.333	0.333	0	0	0	0	0	0	0	0	0	0	0	0	0	0	0	0	0.333	0.333
0	0	0	0	0	0	0	0	0	0	0	0	0	0	0	0	0	0	0.333	0	0	0	0	0	0	0	0	0	0	0	0	0	0	0	0	0	0	0	0	0	0	0	0	0	0	0	0	0	0	0
0	0	0	0	0	0	0	0	0	0	0	0	0	0	0	0	0	0	0	0	0	0	0	0	0	0	0	0	0.333	0.333	0.333	0	0	0	0	0	0	0	0	0	0	0	0	0	0	0	0	0	0	0
0	0	0	0	0	0	0	0	0	0	0	0	0	0	0	0	0	0	0	0	0	0	0	0	0	0	0	0	0.333	0.333	0.333	0	0	0	0	0	0	0	0	0	0	0	0	0	0	0	0	0	0	0
0	0	0	0	0	0	0	0	0	0	0	0	0.333	0.333	0.333	0	0	0	0	0	0	0	0	0	0	0	0	0	0.333	0.333	0.333	0	0	0	0	0.333	0.333	0.333	0	0.333	0.333	0	0	0	0.333	0.333	0	0	0	0
0	0	0	0	0	0	0	0	0	0	0	0	0.333	0.333	0.333	0	0	0	0	0	0	0	0	0	0	0	0	0	0.333	0.333	0.333	0	0	0	0	0.333	0.333	0.333	0	0	0	0	0	0	0	0	0	0	0	0
0	0	0	0	0	0	0	0	0	0	0	0	0.333	0.333	0.333	0	0	0	0	0	0	0	0	0	0.333	0.333	0	0	0.333	0.333	0.333	0	0	0	0	0.333	0.333	0.333	0	0	0	0	0	0	0	0	0	0	0	0
0	0	0	0	0	0	0	0	0	0	0	0	0.333	0.333	0.333	0	0	0	0	0	0	0	0	0	0.333	0.333	0	0	0	0	0	0	0	0	0	0	0	0	0	0	0	0	0	0	0	0	0	0	0	0
0	0.333	0.333	0	0	0	0	0	0	0	0	0	0.333	0.667	0.667	0.333	0	0	0	0	0	0	0	0	0.333	0.333	0	0	0	0	0	0	0	0	0	0.333	0.333	0.333	0	0	0	0	0	0	0	0	0	0	0	0
0	0.333	0.333	0	0	0	0	0	0	0	0	0	0	0.333	0.333	0.333	0	0	0	0	0	0	0	0	0	0	0	0	0	0	0	0	0	0	0	0.333	0.333	0.333	0	0	0	0	0	0	0	0	0	0	0	0
0	0.333	0.333	0	0	0	0	0	0	0	0	0	0	0.333	0.333	0.333	0	0	0	0	0.333	0.333	0.333	0	0	0	0	0	0	0	0	0	0	0	0	0.333	0.333	0.333	0	0	0	0	0	0	0.333	0.333	0	0	0	0
0	0	0	0	0	0	0	0	0	0	0	0	0	0	0	0	0	0	0	0	0	0.333	0.333	0	0	0	0	0	0	0	0	0	0	0	0	0	0	0	0	0	0	0	0	0	0.333	0.333	0	0	0	0
0	0	0	0	0	0	0	0	0	0	0	0.333	0.333	0	0	0	0	0	0	0	0.333	0.333	0.667	0.333	0.333	0	0	0	0.333	0.333	0.333	0	0	0.333	0.333	0	0	0	0	0	0.333	0.333	0	0	0.333	0.333	0	0	0	0
0	0	0	0	0	0	0	0	0	0	0	0.333	0.333	0	0	0	0	0	0	0	0	0	0.333	0.333	0.333	0	0	0	0	0	0	0	0	0	0	0	0	0	0	0	0.333	0.333	0	0	0	0	0	0	0	0
0	0	0	0	0	0	0	0	0	0	0	0.333	0.333	0.333	0.333	0	0	0	0	0	0	0	0.333	0.333	0.333	0	0	0	0.333	0.333	0.333	0	0	0.333	0.333	0	0.333	0	0	0	0.333	0.333	0	0.333	0.333	0.333	0	0	0	0
0	0	0	0	0	0	0	0	0	0.333	0	0	0	0	0	0	0	0	0	0	0	0	0	0	0	0	0	0	0	0	0	0	0	0	0.333	0.333	0.333	0	0	0	0	0	0	0.333	0.333	0.333	0	0	0	0
0	0	0	0	0	0	0	0	0	0.333	0	0	0	0	0	0	0	0.333	0.333	0	0	0	0.333	0.333	0	0	0	0	0	0	0	0	0	0	0.333	0.333	0.333	0	0	0	0	0	0	0.333	0.333	0.333	0	0	0	0.333
0	0	0	0	0	0	0	0	0	0	0	0	0	0	0	0	0	0.333	0.333	0	0	0	0	0	0	0	0	0	0	0	0	0	0	0	0	0	0	0	0	0	0	0	0	0	0	0	0	0	0	0
0	0.333	0.667	0.333	0	0	0	0	0.333	0.333	0	0	0	0	0	0	0	0.333	0.333	0	0	0	0	0	0	0	0	0	0	0	0	0	0	0	0	0	0	0.333	0.333	0.333	0	0	0	0	0	0	0	0	0	0
0	0.333	0.667	0.333	0	0	0	0	0	0.333	0	0	0	0	0	0	0	0	0	0	0	0	0	0	0	0	0	0	0	0	0	0	0	0	0	0	0	0.333	0.333	0.333	0	0	0	0	0	0	0	0	0	0
0	0.333	0.333	0.333	0	0	0	0	0	0.333	0	0	0	0	0	0	0	0	0	0	0	0	0	0	0	0	0	0	0	0	0	0	0	0	0.333	0	0	0.333	0.333	0.333	0	0	0	0	0	0	0	0	0	0
0	0	0	0	0	0	0	0	0	0	0	0	0	0	0	0	0	0	0	0	0	0	0	0	0	0	0	0	0	0	0	0	0	0	0.333	0.333	0	0	0	0	0	0	0	0	0	0	0	0	0	0
0	0	0	0	0	0	0	0	0	0	0	0	0	0	0	0	0	0	0	0	0	0	0	0	0	0	0	0	0.333	0.333	0.333	0	0	0	0.333	0.333	0	0	0	0	0	0	0	0	0	0	0	0	0	0
0	0	0	0	0	0	0	0	0	0	0	0	0	0	0	0	0	0	0	0	0	0	0	0	0	0	0	0	0.333	0.333	0.333	0	0	0	0	0	0	0	0	0	0	0	0	0	0	0	0	0	0	0
0.333	0	0	0	0	0	0	0	0	0	0	0	0	0	0	0	0	0	0	0	0	0	0	0	0	0	0	0	0.333	0.333	0.333	0	0	0	0	0	0	0	0	0.333	0.333	0	0	0	0	0	0	0	0.333	0.333
0.333	0	0	0	0	0	0	0	0	0	0	0	0	0	0	0	0	0	0	0	0	0	0	0	0	0	0	0	0	0	0	0	0	0	0	0	0	0	0	0	0	0	0	0	0	0	0	0	0.333	0.333
0.667	0.333	0	0	0	0	0	0	0	0	0	0.333	0.333	0.333	0	0	0	0	0	0	0	0	0	0.333	0.333	0	0	0	0	0	0	0	0	0	0	0	0.333	0	0	0	0	0	0	0	0	0	0	0	0.333	0.333
0.333	0.333	0	0	0	0	0	0	0	0	0	0	0	0	0	0	0	0	0	0	0	0	0	0.333	0.333	0	0	0	0	0	0	0	0	0	0	0.333	0.333	0	0	0	0	0	0	0	0	0	0	0	0	0
0.333	0.333	0.333	0.333	0	0	0	0	0	0	0	0	0	0	0	0	0	0.333	0.333	0.333	0	0	0	0.333	0.333	0	0	0	0	0	0	0	0	0	0	0.333	0.333	0.333	0	0	0	0	0	0	0	0	0	0	0	0.333
0	0	0	0	0	0	0	0	0	0	0	0	0	0	0	0	0	0.333	0.333	0.333	0	0	0	0	0	0	0	0	0	0	0	0	0	0	0	0	0.333	0.333	0	0	0	0	0	0	0	0	0	0	0	0.333
0	0	0	0	0	0	0	0	0	0	0	0	0	0	0	0	0	0.333	0.333	0.333	0	0	0	0	0	0	0	0	0.333	0.333	0	0	0	0	0	0	0.333	0.333	0.333	0.333	0	0	0.333	0.333	0	0.333	0.333	0	0	0.333
0	0	0	0	0	0	0	0	0	0	0	0.333	0	0	0	0	0	0	0	0	0	0	0	0	0	0	0	0	0	0	0	0	0	0	0	0	0	0	0.333	0	0	0	0.333	0.333	0	0.333	0.333	0	0	0
0	0	0	0	0	0	0	0	0	0	0.333	0.333	0	0	0	0	0	0	0	0	0	0	0.333	0.333	0.333	0	0	0	0	0.333	0.333	0	0	0	0	0	0	0	0	0	0	0	0.333	0.333	0	0.333	0.333	0	0	0
0	0	0.333	0	0	0	0	0	0	0	0	0	0	0	0	0	0	0	0	0	0	0	0.333	0.333	0.333	0	0	0	0	0	0	0	0	0	0	0	0	0	0	0	0	0	0	0	0	0	0	0	0	0
0	0	0.333	0	0	0	0	0	0	0	0.333	0	0	0	0	0	0	0	0	0	0	0	0	0	0.333	0.333	0	0.333	0.333	0.667	0.333	0	0	0	0	0	0	0	0	0	0	0	0	0	0	0	0	0	0	0
0	0	0	0	0	0	0	0	0	0	0	0	0	0	0	0	0	0	0	0	0	0	0	0	0	0	0	0.333	0.333	0.333	0	0	0	0	0	0	0	0	0	0	0	0	0	0	0	0	0	0	0	0
0	0	0	0	0	0	0	0	0	0	0	0	0	0	0	0	0	0	0	0	0	0	0.333	0.333	0	0	0	0.333	0.333	0.333	0	0	0	0	0	0	0	0	0	0	0	0	0	0	0	0.333	0.333	0	0	0
0	0	0	0	0	0	0	0	0	0	0	0	0	0	0	0	0	0	0	0	0	0	0.333	0.333	0	0	0	0	0	0	0	0	0	0	0	0	0	0	0	0	0	0	0	0	0	0.333	0.333	0	0	0
0	0	0	0	0	0	0	0	0	0	0	0	0	0.333	0.333	0	0	0	0	0	0	0	0.333	0.333	0	0	0	0	0	0	0	0	0	0	0	0	0	0	0	0	0.333	0.333	0	0	0	0.333	0.333	0	0	0
0	0	0	0	0	0	0	0	0	0	0	0	0	0	0	0	0	0	0	0	0	0	0	0	0	0	0	0	0	0	0	0	0	0	0	0	0	0	0	0	0.333	0.333	0	0	0	0	0	0	0	0
0	0	0	0	0	0	0	0	0	0	0	0	0	0	0	0	0	0.333	0.333	0	0	0	0	0	0	0	0	0	0	0	0	0	0.333	0.333	0	0	0	0	0	0	0.333	0.333	0	0	0	0	0	0	0	0
0	0	0	0	0	0	0	0	0	0	0	0	0	0	0	0	0	0	0.333	0	0	0	0	0	0	0	0	0	0	0	0	0	0.333	0.333	0	0	0	0	0	0	0	0	0	0	0	0.333	0.333	0	0	0
0	0	0	0	0	0	0	0	0	0	0	0	0	0	0	0	0	0	0	0.333	0	0	0	0	0	0	0	0.333	0.333	0.333	0.333	0	0	0.333	0.333	0	0	0	0	0	0	0	0	0	0.333	0.333	0.333	0	0	0
0	0	0	0	0	0	0	0	0	0	0	0	0	0	0	0	0	0	0	0.333	0	0	0	0	0	0	0	0.333	0.333	0.333	0	0	0	0	0	0	0	0	0	0	0	0	0	0	0.333	0.333	0	0	0	0
0	0	0	0	0	0	0	0	0	0	0.333	0.333	0	0	0	0	0	0	0	0	0	0	0	0	0	0	0	0.333	0	0	0	0.333	0	0	0	0.333	0	0	0	0.333	0.333	0.333	0	0	0	0	0	0	0	0
0	0	0	0	0	0	0	0	0	0	0	0	0	0	0	0	0	0	0	0	0	0	0	0	0	0	0	0	0	0	0.333	0.333	0	0	0	0	0	0	0	0	0.333	0.333	0	0	0	0	0	0	0	0
0	0	0	0	0	0	0	0	0	0	0.333	0.333	0	0	0	0	0	0.667	0.333	0.333	0	0	0	0.333	0.333	0.333	0	0	0	0	0.333	0.333	0.333	0.333	0.333	0	0	0	0	0	0	0	0	0	0	0	0.333	0	0	0
0	0	0	0	0	0	0	0	0	0	0	0	0	0	0	0	0	0.333	0.333	0.333	0	0	0	0	0.333	0.333	0	0	0	0	0	0	0.333	0.333	0.333	0	0	0	0	0	0	0	0	0	0	0.333	0.333	0	0	0
0	0	0	0	0	0	0	0	0	0	0	0	0	0	0	0	0	0.667	0.667	0.333	0	0	0	0	0.333	0.333	0	0	0.333	0	0	0	0.333	0.333	0.333	0	0	0	0	0	0	0	0.333	0	0.333	0	0.333	0	0	0
0	0	0	0	0	0	0	0	0	0	0	0	0	0	0	0	0	0	0	0	0	0	0	0	0	0	0	0	0.333	0	0	0	0	0	0	0	0	0	0	0	0	0.333	0.333	0	0	0	0	0	0	0
0	0	0	0	0	0.333	0.333	0	0	0.333	0.333	0.333	0.333	0.333	0	0	0	0.333	0	0	0	0	0	0	0	0	0	0	0.333	0.333	0.333	0	0	0	0	0	0	0	0.333	0.333	0	0.333	0.333	0	0.333	0	0	0	0	0
0	0	0	0	0	0	0	0	0	0.333	0.333	0.333	0.333	0.333	0	0	0	0	0	0	0	0	0	0	0	0	0	0	0	0.333	0.333	0	0	0	0	0	0	0	0.333	0.333	0	0	0	0	0	0.333	0	0	0	0
0	0.333	0.333	0.333	0	0	0	0	0	0.333	0.333	0.333	0.333	0.333	0.333	0	0	0	0	0	0.333	0.333	0	0	0	0	0	0	0	0	0.333	0	0	0	0	0	0	0	0.333	0.333	0	0	0	0	0.333	0.333	0	0	0	0
0	0.333	0.333	0.333	0	0	0	0	0	0	0	0	0	0	0	0	0	0	0	0	0.333	0.333	0	0	0	0	0	0	0	0	0	0	0	0	0	0	0	0	0	0	0	0	0	0	0	0	0	0	0	0
0	0.333	0.333	0.333	0	0	0	0	0	0	0.333	0	0	0	0	0	0	0	0	0	0.333	0.333	0.333	0	0	0	0	0	0	0	0	0	0	0	0	0	0	0	0	0	0	0	0	0	0	0	0	0	0	0
0	0	0	0	0	0	0	0	0	0	0	0	0	0	0	0	0	0	0	0	0	0	0	0	0	0	0	0	0.333	0.333	0	0	0	0	0	0	0	0	0	0	0	0	0	0	0	0	0	0	0	0
0	0	0	0	0	0	0	0.333	0.333	0.333	0	0	0	0	0	0	0	0.333	0.333	0	0	0	0	0.333	0.333	0	0	0	0	0	0	0	0	0.333	0.333	0.333	0	0	0	0	0	0	0	0	0	0	0	0	0	0
0	0	0	0	0	0	0	0.333	0.333	0.333	0	0	0	0	0	0	0	0.333	0.333	0	0	0	0	0	0	0	0	0	0	0	0	0	0	0.333	0.333	0.333	0	0	0	0	0	0	0	0	0	0	0	0	0	0
0	0.333	0.333	0.333	0.333	0	0	0.333	0.333	0.333	0	0	0	0	0	0	0	0.333	0.333	0.333	0.333	0.333	0	0	0	0	0	0	0	0	0	0	0	0.333	0.333	0.333	0	0	0	0	0	0	0	0	0	0	0	0	0	0
0	0	0	0.333	0.333	0	0	0	0	0	0	0	0	0	0	0	0	0	0.333	0.333	0.333	0.333	0	0	0	0	0	0	0	0	0	0	0	0	0	0	0	0	0	0	0	0	0	0	0	0	0	0	0	0
0	0	0	0.333	0.333	0	0	0	0	0	0	0.333	0	0.333	0.333	0	0	0.333	0.667	0.667	0.333	0.333	0	0	0	0	0	0	0.333	0.333	0	0	0	0	0	0.333	0.333	0	0	0	0	0	0	0	0	0	0	0	0	0.333
0	0	0	0	0	0	0	0	0	0	0	0	0	0	0	0	0	0.333	0.333	0.333	0	0	0	0	0	0	0	0	0	0	0	0	0	0	0	0.333	0.333	0	0	0	0	0	0	0	0	0	0	0	0	0.333
0	0	0	0	0	0.333	0	0	0	0	0	0	0.333	0	0	0	0	0.333	0.333	0.333	0	0	0	0	0	0	0	0	0	0	0	0.333	0.333	0	0	0.333	0.333	0.333	0.333	0	0	0	0	0	0	0	0	0.333	0.333	0.333
0	0	0	0	0	0	0	0	0	0	0	0	0.333	0	0	0	0	0	0	0	0	0	0	0	0	0	0	0	0	0	0	0	0	0	0	0	0	0.333	0.333	0	0	0	0	0	0	0	0	0	0	0
0	0	0	0	0	0	0	0	0	0	0	0	0	0	0	0	0	0	0	0	0	0	0	0	0	0	0	0	0	0	0	0	0	0	0	0	0	0.333	0.333	0	0	0	0	0	0	0	0	0	0	0.333
0	0	0	0	0	0	0	0	0	0	0	0	0	0	0	0	0	0	0	0	0	0	0	0	0	0	0	0	0	0	0	0	0	0	0	0	0	0	0	0	0	0	0	0	0	0	0	0	0	0.333
0	0	0	0	0	0	0	0	0	0	0	0	0	0	0	0	0	0	0	0	0	0	0	0	0	0	0	0	0	0	0	0	0	0	0	0	0	0	0	0	0	0	0	0	0	0	0	0	0	0.333
0	0	0	0	0	0	0	0	0	0	0	0	0	0	0	0	0	0	0	0	0	0	0	0	0	0	0	0	0	0	0	0	0	0	0	0	0	0	0	0	0	0	0	0	0	0	0	0	0	0
0	0	0	0	0	0	0	0	0	0	0	0.333	0.333	0.667	0.333	0.333	0	0	0	0	0	0	0	0	0	0	0	0	0	0	0	0	0	0	0	0	0	0	0	0	0	0.333	0.333	0.333	0	0	0	0	0	0
0	0	0	0	0	0	0	0	0	0	0	0	0.333	0.333	0.333	0.333	0	0	0	0	0	0	0	0	0	0	0	0	0	0	0	0	0	0	0	0	0	0	0	0	0	0.333	0.333	0.333	0	0	0	0	0	0
0	0	0	0	0	0	0	0	0	0.333	0.333	0.333	0.333	0.333	0.333	0.333	0	0	0	0	0	0	0	0	0	0	0	0	0	0	0	0	0	0	0	0	0	0	0	0	0	0	0	0	0	0	0	0	0	0
0	0	0	0	0.333	0	0	0	0.333	0.667	0.333	0.333	0	0	0	0	0	0	0	0	0	0	0	0	0	0	0	0	0	0	0	0	0	0	0	0	0	0	0	0	0	0	0	0	0	0	0	0	0	0
0	0	0	0.333	0.667	0.333	0	0	0.333	0.667	0.333	0.333	0	0	0	0	0	0	0	0	0	0	0	0	0.333	0.333	0.333	0	0	0	0	0	0	0	0	0	0	0	0	0	0	0	0	0	0	0	0.333	0.333	0.333	0.333
0	0	0	0.333	0.333	0.333	0	0	0	0.333	0	0	0	0	0	0	0	0	0	0	0	0	0	0	0.333	0.333	0.333	0	0	0	0	0	0	0	0	0	0	0	0	0	0	0	0	0	0	0	0.333	0.333	0.333	0.333
0	0	0	0.333	0.333	0.333	0.333	0.333	0	0.333	0	0	0	0	0	0	0	0.333	0.333	0	0	0	0	0	0.333	0.333	0.333	0.333	0	0.333	0.333	0	0	0.333	0.333	0	0.333	0	0	0	0	0	0	0	0.333	0.333	0.333	0.333	0.333	0.333
0	0	0	0	0	0.333	0.667	0.333	0	0	0	0	0	0	0	0	0	0.333	0.333	0	0	0	0	0	0	0	0	0	0	0.333	0.333	0	0	0	0	0	0	0	0	0	0	0	0	0	0.333	0.333	0	0	0	0
0	0	0	0	0	0.333	0.333	0.333	0	0	0	0	0	0	0	0	0	0.333	0.333	0	0	0	0	0	0	0	0	0	0	0.333	0.333	0	0	0	0	0	0.333	0.333	0	0	0	0	0	0.333	0.333	0.333	0	0	0	0
0	0	0	0	0	0	0	0	0	0	0	0	0	0	0	0	0	0	0	0	0	0	0	0	0	0	0	0	0	0	0	0	0	0	0	0	0	0	0	0	0	0	0	0.333	0.333	0.333	0	0	0	0
0	0.333	0.333	0.667	0	0	0	0	0	0	0	0	0	0	0	0	0	0	0	0	0	0	0	0	0	0	0	0	0	0	0	0	0	0	0	0	0	0	0	0	0	0	0	0.333	0.667	0.667	0	0	0	0.333
0	0.667	0.667	0.667	0	0	0	0	0.333	0	0	0	0	0	0	0	0	0	0	0	0	0	0	0	0	0	0	0	0	0	0	0	0	0	0	0	0	0	0	0	0	0	0	0	0.333	0.333	0	0	0	0.333
0	0.333	0.333	0.667	0.333	0	0	0	0	0	0.333	0.333	0.333	0.333	0.333	0	0	0.333	0.333	0	0	0	0.333	0.333	0	0	0	0	0	0	0	0	0	0	0	0	0	0	0	0	0	0	0	0	0.333	0.333	0	0	0	0.333
0	0	0	0	0.333	0	0	0	0	0	0	0	0	0	0.333	0	0	0.333	0.333	0	0	0	0.333	0.333	0	0	0	0	0	0	0	0	0	0	0	0	0	0	0	0	0	0	0	0	0	0	0	0	0	0
0	0	0	0	0.333	0.333	0	0	0	0.333	0.333	0	0	0	0.333	0.333	0.333	0.667	0.333	0.333	0	0	0.333	0.333	0	0	0	0	0.333	0.333	0	0	0	0	0	0	0	0	0	0	0	0	0.333	0.333	0	0	0	0	0	0
0	0	0	0	0	0	0	0	0	0.333	0.333	0	0	0	0	0.333	0.333	0.333	0.333	0.333	0	0	0	0	0	0	0	0	0	0	0	0	0	0	0	0	0	0	0	0	0	0	0	0	0	0	0	0	0	0
0	0.333	0.333	0.333	0	0	0	0	0	0.333	0.333	0	0	0	0	0.333	0.333	0.333	0.333	0.333	0.333	0.333	0	0	0.333	0.333	0.333	0	0	0	0	0	0	0	0	0	0	0	0	0	0	0	0	0	0	0	0	0	0	0
0	0.333	0.333	0.333	0	0	0	0	0	0	0	0	0	0	0	0	0	0	0	0	0	0	0	0	0.333	0.333	0.333	0	0	0	0	0	0	0	0	0	0	0	0	0	0	0	0	0	0	0	0	0	0	0
0	0.333	0.667	0.667	0	0	0	0	0	0.333	0	0	0.333	0	0	0	0	0	0	0	0	0	0	0	0.333	0.333	0.667	0	0	0	0	0	0	0	0.333	0	0	0	0	0.333	0.333	0	0	0	0	0	0	0	0.333	0.333
0	0	0.333	0.333	0	0	0	0	0	0.333	0	0	0.333	0.333	0	0	0	0	0	0	0	0	0	0	0	0.333	0.333	0	0	0	0	0	0	0	0	0	0	0	0	0	0	0	0	0	0	0	0	0	0.333	0.333
0	0	0.333	0.333	0	0	0	0	0	0.333	0	0.333	0.333	0.333	0	0	0.333	0	0.333	0	0	0	0	0	0.333	0.333	0.333	0	0	0.333	0	0	0.333	0.333	0.333	0	0	0	0	0	0	0	0.333	0.333	0.333	0.333	0.333	0.333	0.333	0.333
0	0	0	0	0	0	0	0	0	0	0	0	0	0	0	0	0	0	0	0	0	0	0	0	0.333	0.333	0	0	0	0.333	0	0	0.333	0.333	0.333	0	0	0	0	0	0	0	0.333	0.333	0.333	0.333	0.333	0	0	0
0.333	0.333	0	0	0	0	0	0	0	0	0	0.333	0.333	0.333	0	0.333	0.333	0.333	0	0	0	0	0	0	0.333	0.333	0	0	0	0.333	0	0	0.333	0.333	0.333	0.333	0	0	0	0	0	0	0.333	0.667	0.667	1	0.667	0.333	0.333	0
0	0.333	0.333	0	0	0	0	0	0	0	0	0.333	0.333	0.333	0	0.333	0.333	0	0	0	0	0	0	0	0	0	0	0	0	0	0	0	0	0	0	0	0	0	0	0	0	0	0	0.333	0.667	0.667	0.333	0	0	0
0	0	0.333	0.333	0	0	0	0	0	0	0	0.333	0.333	0.333	0	0.667	0.667	0.333	0.333	0.667	0.667	0.333	0	0	0	0.333	0	0	0	0	0	0	0	0	0	0	0	0	0	0	0	0	0	0.333	0.667	0.667	0.333	0	0	0
0	0	0	0.333	0.333	0	0	0	0	0	0	0	0	0	0	0.333	0.333	0.333	0.333	0.333	0.333	0.333	0	0	0	0.333	0	0	0	0	0	0	0	0	0	0	0	0	0	0	0	0	0	0	0	0	0	0	0	0
0	0	0	0	0	0	0	0	0	0	0	0	0	0	0	0.333	0.333	0.333	0.333	0.333	0.667	0.667	0.333	0	0	0.333	0.333	0.333	0.333	0	0	0	0	0.333	0.333	0.333	0	0.333	0.333	0	0	0	0	0	0.333	0.333	0.333	0	0	0
0.333	0	0	0	0	0	0	0	0	0	0	0	0	0	0	0	0	0	0	0	0.333	0.333	0.333	0	0	0	0.333	0.333	0	0	0	0	0	0.333	0.333	0.333	0	0	0	0	0.333	0	0	0	0	0.333	0.333	0	0	0
0	0	0	0	0	0	0	0	0	0	0	0	0	0	0	0	0	0	0	0	0.333	0.333	0.333	0	0	0	0	0.333	0.333	0	0	0	0	0.333	0.333	0.333	0	0	0	0.333	0.667	0.333	0	0	0.333	0.333	0.333	0.333	0	0.333
0	0	0	0	0	0	0	0	0	0	0	0	0	0	0	0	0	0	0	0	0	0	0	0	0	0	0	0	0	0	0	0	0	0	0	0	0	0	0	0.333	0.333	0.333	0	0	0	0.333	0.333	0.333	0	0.333
0	0	0	0	0	0	0	0	0	0	0	0	0	0	0	0	0	0	0	0	0	0	0	0	0	0	0	0.333	0	0.333	0.333	0	0	0	0	0	0	0	0	0.333	0.333	0.333	0.333	0.333	0.333	0.333	0.667	0.333	0	0.333
0	0	0	0	0	0	0	0	0	0	0	0	0	0	0	0	0	0	0	0	0	0	0	0	0	0	0	0	0	0.333	0.333	0	0	0	0	0	0	0	0	0	0	0.333	0.333	0.333	0	0.333	0.333	0	0	0
0	0	0	0	0	0	0	0	0	0	0	0	0	0	0.333	0.333	0	0	0	0.333	0.667	0.667	0.333	0	0.333	0.333	0	0	0	0	0.333	0	0	0	0	0	0	0	0	0	0	0.333	0.333	0.333	0.333	0.667	0.667	0	0	0
0	0	0	0	0	0	0	0	0	0	0	0	0	0.333	0.333	0.333	0	0	0	0.333	1	0.667	0.333	0	0.333	0.333	0	0	0	0	0	0	0	0	0	0	0	0	0	0	0	0	0	0	0.333	0.333	0.333	0	0	0
0	0	0	0	0	0	0	0	0	0	0	0	0.333	0.333	0.333	0.333	0	0	0	0.333	0.667	0.667	0.667	0.333	0.333	0.333	0	0	0	0	0	0	0	0	0	0	0	0	0	0	0	0	0	0.333	0.667	0.667	0.333	0	0	0
0	0	0	0	0	0	0	0	0	0	0	0	0.333	0.333	0.333	0	0	0	0	0	0	0.333	0.333	0.333	0	0	0	0	0	0	0	0	0	0	0	0	0	0	0	0	0	0	0	0.333	0.333	0.333	0	0	0	0
0	0	0	0	0	0	0.333	0.333	0.333	0	0	0	0.333	0	0.333	0	0	0	0.333	0.333	0.333	0.333	0.333	0.333	0	0.333	0.333	0.333	0	0	0	0	0	0.333	0.333	0	0	0	0.333	0.333	0.333	0	0.333	0.333	0	0.333	0.333	0	0.333	0.333
0	0	0	0	0	0	0	0.333	0.333	0	0	0	0	0	0	0	0	0	0.333	0.333	0.333	0.333	0	0	0	0.333	0.333	0	0	0	0	0	0	0	0	0	0	0	0	0	0	0	0	0	0	0	0	0	0	0.333
0.333	0.333	0	0	0	0	0.333	0.333	0.333	0	0	0	0.333	0.333	0	0	0	0	0.333	0	0.333	0	0	0	0	0	0	0.333	0.333	0.333	0	0.333	0.333	0.333	0	0	0	0	0	0	0	0	0	0.333	0	0.333	0.333	0	0	0.333
0.333	0.333	0	0	0	0	0	0	0	0	0	0	0.333	0.333	0	0	0	0	0	0	0	0	0	0	0	0	0	0	0.333	0.333	0	0.333	0.333	0.333	0	0	0	0	0	0	0	0	0.333	0.333	0.333	0.333	0	0	0	0
0.333	0.667	0.333	0.333	0	0	0	0	0	0	0	0.333	0.333	0.333	0	0	0	0	0	0	0	0	0	0	0	0	0	0.333	0.333	0.667	0	0.333	0.333	0.333	0	0	0.333	0	0	0	0	0.333	0	0	0.333	0	0	0	0	0
0	0.333	0.333	0.333	0	0	0	0	0	0	0	0	0	0	0	0	0	0	0	0.333	0.333	0	0	0	0	0	0	0.333	0.333	0.333	0	0.333	0.333	0.333	0	0.333	0.333	0	0	0	0.333	0.333	0	0	0	0	0	0	0	0
0	0.333	0.333	0	0.333	0	0	0	0	0	0	0	0	0	0	0	0	0	0	0.333	0.333	0	0	0	0	0	0	0.333	0.333	0.333	0	0.667	0.667	0.333	0.333	0.333	0.333	0	0	0	0	0.333	0	0	0	0.333	0.667	0.667	0.333	0.333
0	0	0	0	0	0	0	0	0	0	0	0	0	0	0	0	0	0	0.333	0.333	0.333	0	0	0	0	0	0	0	0.333	0.333	0	0	0	0	0.333	0	0	0	0	0.333	0	0	0	0	0.333	0.667	0.667	0.333	0.333	0.333
0	0	0	0.333	0.333	0.667	0.333	0	0	0.333	0.333	0.333	0	0	0	0	0.333	0.333	0.333	0.333	0.333	0.333	0.333	0	0.333	0.333	0.333	0	0.333	0.333	0	0	0	0	0.333	0	0	0	0.333	0.333	0.333	0.333	0.333	0	0.333	0.667	0.667	0.667	0.333	0.667
0	0	0	0.333	0.333	0.333	0	0	0	0.333	0.333	0.333	0	0	0	0	0	0.333	0.333	0.333	0.333	0.333	0.333	0	0.333	0.333	0.333	0	0	0	0	0	0	0	0	0	0	0	0	0	0.333	0.333	0	0	0	0.333	0.333	0	0	0.333
0.333	0.333	0.333	0.333	0.333	0.333	0	0	0.333	0.667	0.667	0.333	0	0	0	0	0	0	0.333	0.333	0.333	0.333	0	0	0.333	0.667	0.333	0	0	0	0	0.333	0.333	0.333	0.333	0.333	0.333	0.333	0	0	0.333	0	0	0.333	0.333	0.667	0.333	0	0	0.333
0.333	0.333	0.333	0	0	0	0	0	0.333	0.333	0.333	0	0	0	0	0	0	0	0	0.333	0.333	0	0	0.333	0.333	0.333	0	0	0	0	0	0	0	0.333	0.333	0.333	0.333	0.333	0	0	0	0	0	0.333	0.333	0.333	0	0	0	0.333
0.333	0.333	0.333	0	0	0	0	0	0.333	0.333	0.333	0.333	0.333	0	0	0	0	0.333	0.333	0.667	0.333	0.333	0.333	0.667	0.333	0	0	0	0.333	0.333	0	0	0	0.333	0.333	0.333	0	0.333	0	0.333	0.333	0.333	0	0.333	0.333	0.667	0	0	0	0.333
0	0	0	0	0	0	0	0	0	0	0	0.333	0.667	0.333	0	0	0.333	0.333	0.333	0.333	0.333	0.333	0.333	0.333	0	0	0	0	0.333	0.333	0	0	0	0	0	0	0	0.333	0	0.333	0.333	0.333	0	0	0	0	0	0	0	0.333
0	0	0.333	0.333	0.333	0	0	0	0	0	0	0.333	0.333	0.333	0	0	0	0.333	0	0.333	0.333	0.333	0.333	0.333	0.333	0.333	0	0.333	0.667	0.667	0.667	0	0	0	0	0	0.333	0.333	0.333	0.333	0.333	0.333	0.333	0.333	0	0	0	0	0	0.333
0	0	0	0.333	0.333	0	0	0	0	0	0	0	0	0	0	0	0	0	0	0	0	0	0	0	0.333	0.667	0.333	0	0.667	0.667	0.667	0	0	0	0	0	0	0	0	0	0	0	0.333	0.333	0	0	0	0.333	0.333	0.333
0	0	0	0.333	0	0	0	0	0	0	0	0	0	0	0.333	0	0	0	0	0	0	0	0	0	0.333	0.667	0.333	0	0.333	0.333	0.667	0	0	0.333	0.333	0.333	0	0	0	0	0.333	0.333	0	0.333	0.333	0.333	0	0.333	0.333	0.333
0	0	0	0	0	0	0	0	0	0	0	0	0	0.333	0.333	0	0	0	0.333	0.333	0	0	0	0	0	0.333	0.333	0	0	0	0	0	0	0.333	0.333	0.333	0	0	0	0	0.333	0.333	0	0.333	0.333	0.333	0	0	0	0
0	0	0	0	0	0	0	0	0	0	0.333	0.333	0	0.333	0	0.667	0.333	0.667	0.333	0.333	0.333	0.333	0.333	0.333	0	0	0	0	0.333	0.667	0.667	0.333	0	0.333	0.333	0.333	0	0	0	0	0.333	0.333	0	0.333	0.667	0.667	0.333	0	0	0
0	0	0	0	0	0	0	0	0	0	0	0	0	0	0	0.333	0.333	0.333	0	0.333	0.333	0.333	0.333	0.333	0	0	0	0	0.333	0.667	0.667	0.333	0	0	0	0	0	0	0	0	0.333	0.333	0.333	0.333	0.667	0.667	0.333	0	0	0
0	0.333	0.333	0.333	0	0	0.333	0.333	0.333	0	0	0	0	0	0	0.667	0.667	0.667	0.333	0.667	0.333	0.667	0.333	0.333	0	0	0	0	0.333	0.667	0.333	0.333	0.333	0.333	0.333	0.667	0.333	0.333	0	0	0.333	0.667	0	0.333	0.333	0.667	0.333	0	0	0
0	0.333	0.333	0.333	0	0	0.333	0.333	0.333	0	0	0	0	0	0	0.333	0.333	0.333	0.333	0.333	0.333	0.333	0	0	0	0.333	0.333	0.333	0	0	0	0	0	0.333	0.333	0.667	0.667	0.333	0	0	0.333	0.333	0	0.333	0.333	0.333	0	0	0	0
0	0.333	0.667	0.667	0.667	0.333	0.333	0.333	0	0.333	0.667	0.667	0	0	0	0.333	0.333	0.333	0.333	0.333	0.333	0.333	0.333	0.333	0.333	0.333	0.333	0.333	0.333	0	0	0	0	0.333	0.333	0.667	0.667	0.333	0	0	0.333	0.667	0.333	0.333	0.333	0.333	0.333	0.667	0.333	0.333
0	0	0.333	0.667	0.667	0.333	0	0	0	0.333	0.667	0.667	0	0	0	0	0	0	0	0	0.333	0.333	0.333	0	0	0.333	0.333	0.333	0.333	0.333	0	0	0	0	0.333	0.333	0.333	0.333	0	0	0.333	0.333	0.333	0.333	0.333	0.333	0.333	0.667	0.333	0
0	0.333	0.667	0.667	0.667	0.333	0	0	0	0.333	0.667	0.667	0.333	0	0	0	0	0	0	0.333	0.333	0.667	0.333	0.333	0	0.333	0.333	0.333	0.333	0.333	0	0	0	0.333	0.333	0.333	0.333	0.333	0	0.333	0.333	0.333	0.667	0.667	0.333	0	0.667	0.667	0.667	0.333
0	0.333	0.333	0.333	0.333	0.333	0	0	0	0	0	0	0.333	0	0	0	0.333	0.333	0.333	0.333	0.333	0.333	0.333	0.333	0	0.333	0.333	0.333	0.333	0	0	0	0	0.333	0.333	0.333	0	0	0	0	0	0.333	0.333	0.333	0.333	0.333	0	0	0.333	0.667
0	0.667	0.333	0.333	0.333	0.333	0	0	0	0	0	0	0.333	0.333	0.333	0	0.333	0.333	0.333	0.667	0.333	0.333	0	0.333	0	0.333	0.333	0.333	0.333	0.333	0.333	0.333	0	0.333	0.333	0.333	0.667	0.667	0	0	0	0.333	0.333	0.333	0.333	0.667	0	0	0.333	0.667
0	0	0	0	0	0	0	0	0	0	0	0	0.333	0.667	0.333	0	0.333	0.333	0.333	0.333	0	0	0	0	0	0	0.333	0.333	0.333	0.333	0.333	0.333	0	0.333	0.333	0.667	0.667	0.667	0	0	0	0	0	0.333	0.333	0.667	0	0	0	0.333
0	0	0	0.333	0.333	0.333	0.333	0	0	0	0	0	0.333	0.333	0.333	0	0	0.333	0.333	0.333	0.333	0	0	0	0	0	0.333	0	0	0.667	0.333	0.333	0.333	0.333	0.667	0.667	0.667	0.333	0	0	0.333	0.333	0	0	0.333	0.667	0.333	0	0	0
0	0	0	0	0	0.333	0.333	0	0	0	0	0	0	0.333	0	0	0	0	0.333	0.333	0.333	0.333	0.333	0	0	0	0	0	0	0.333	0.333	0.333	0	0.333	0.333	0.667	0.667	0.333	0	0	0	0	0	0	0.333	0.333	0.333	0	0	0
0.333	0.333	0	0	0	0	0	0	0	0	0	0.333	0.667	0.667	0	0	0	0	0.333	0.667	0.667	0.333	0.333	0	0	0	0	0	0	0	0.333	0.333	0.333	0.333	0.333	0.333	0.333	0.667	0.667	0.333	0.333	0.333	0.333	0	0.333	0.333	0.333	0	0.333	0.333
0.333	0.333	0	0	0	0	0	0	0	0	0	0.333	0.333	0.333	0	0	0.333	0.333	0	0.333	0.667	0.333	0	0	0	0	0	0	0	0	0	0.333	0.667	0.333	0	0	0.333	0.667	0.667	0.333	0	0.333	0.333	0.333	0.333	0.333	0	0	0.333	0.667
0.333	0.333	0	0.333	0.333	0.333	0	0	0	0	0	0.333	0.667	0.667	0	0	0.333	0.333	0	0.333	0.667	0.667	0.333	0	0.333	0.333	0.333	0.667	0.667	0	0	0.333	0.333	0.333	0.333	0.333	0.333	0.667	0.667	0.333	0.333	1	1	0.667	0	0	0	0.333	0	0.333
0	0	0	0.333	0.333	0.667	0.333	0	0	0	0	0	0.333	0.333	0	0	0	0.333	0	0.333	0.333	0.667	0.333	0	0.333	0.333	0.333	0.667	0.667	0.333	0	0.333	0.333	0.667	0.667	0.333	0.333	0.333	0	0	0.333	1	1.333	0.667	0	0	0	0	0	0.333
0	0	0	0.333	0.333	0.667	0.667	0.333	0	0	0	0	0.333	0.667	0.333	0.333	0	0.333	0.333	0.333	0	0.333	0.333	0.333	0.667	0.667	0.333	0.667	0.333	0.333	0.333	0	0.333	0.667	0.667	0.667	0.667	0.333	0.333	0	0.667	0.667	1	0.667	0	0.333	0.333	0	0.333	0.667
0	0	0	0.333	0.333	0.333	0.333	0.333	0	0	0	0	0	0.333	0.333	0.333	0	0.333	0.333	0.333	0	0.333	0.333	0.333	0.333	0.333	0.333	0	0.333	0.333	0.333	0.333	0	0	0.333	0	0.333	0.333	0.333	0.333	0.333	0.333	0.333	0.333	0.333	0.333	0	0	0.333	0.667
0.333	0.333	0.333	0.333	0.333	0.667	0.667	0.333	0	0.333	0.333	0.333	0	0.333	0.333	0.333	0.333	0.333	0.333	0.333	0	0.333	0.333	0.333	0.333	0.333	0	0	0.667	0.667	0.667	0.667	0	0	0	0.333	0.333	0.667	0.667	0.667	0.667	0.667	0.667	0.333	0.333	0.667	0.333	0.333	0.333	0.667
0.333	0.667	0.333	0.333	0	0	0	0	0	0	0.333	0.333	0.333	0	0	0.333	0.333	0.333	0.333	0.333	0	0.333	0.333	0	0	0	0	0	0.333	1	1	0.667	0	0	0	0.333	0.333	0.333	0.333	0.667	0.667	0.667	0.333	0	0	0.333	0.667	0.333	0	0.333
0.333	0.667	0.667	0.333	0	0	0	0	0	0	0.333	0.667	0.667	0	0.333	0.667	0.333	0.667	0.667	0.333	0	0.333	0.333	0.333	0	0	0	0	0.333	0.333	0.667	0.333	0.333	0	0	0.333	0.333	0.333	0.333	0.333	0.333	0.333	0.333	0	0	0.333	0.333	0.333	0.667	0.667
0.333	0.333	0.333	0.333	0	0	0	0.333	0.333	0.333	0	0.333	0.667	0.667	0.333	0.333	0.333	0.667	0.667	0.333	0	0	0	0	0	0	0	0	0	0	0.333	0.333	0.333	0.333	0	0.333	0.333	0.333	0	0	0	0	0	0.333	0.333	0.333	0	0	0.333	1
0.333	0.333	0	0	0	0	0	0.333	0.333	0	0	0.333	0.667	0.333	0	0.333	0.333	0.333	0.667	0.333	0	0	0	0	0.333	0.333	0.333	0	0	0.333	0.333	0.667	0.667	0.667	0	0.333	0.333	0.333	0.333	0.333	0.333	0.333	0.333	0.667	0.667	0.667	0	0	0.667	0.667
0.333	0.333	0.333	0.333	0	0	0	0.333	0.333	0	0	0.333	0.333	0.333	0	0	0.333	0.333	0.333	0.333	0	0	0	0	0.333	0.333	0.333	0	0	0.333	0.333	0.667	0.667	0.667	0	0.333	0.333	0.333	0.333	0.333	0.333	0.333	0.333	0.667	0.667	0.333	0	0	0.333	0.333
0.667	0.333	0.333	0.333	0.667	0.667	0.333	0	0	0	0.333	0.333	0.333	0	0	0.333	0	0.667	0.667	0.667	0	0	0	0	0.333	0.333	0.333	0.333	0	0.333	0.333	0.333	0.667	0.667	0.333	0.333	0.333	0	0.333	0.333	0.333	0.333	0.333	0.667	0.667	0.333	0	0.333	0.333	0.333
0	0.333	0.333	0.667	0.667	0.667	0.333	0	0	0	0	0	0	0.333	0.333	0.333	0	0.333	0.333	0.333	0	0	0.333	0.333	0.333	0	0	0	0	0	0	0	0	0.333	0.333	0.333	0	0	0	0.333	0.333	0	0	0.333	0.333	0.333	0	0.333	0.333	0.333
0	0	0.333	0.333	0.667	0.667	0.667	0.333	0	0	0	0.333	0.333	0.667	0.667	0.667	0	0.333	0.333	0.667	0	0.333	0.667	0.667	0.333	0	0	0.333	0.667	0.333	0	0	0	0.333	0.667	0.667	0	0	0	0.333	0.333	0.333	0.333	0.667	0.333	0.333	0.333	0.333	0.333	0.333
0	0	0	0	0	0.333	0.667	0.667	0.333	0	0	0.333	0.333	0.667	0.667	0.333	0	0.333	0.333	0.333	0.333	0.667	0.667	0.667	0.333	0.333	0.333	0.333	0.333	0.333	0	0	0	0.333	0.333	0.333	0	0	0	0.333	0.333	0.333	0.333	0.667	0.333	0.333	0.333	0	0	0
0	0.667	0.333	0.667	0	0.333	1	0.667	0.333	0.333	0.333	0.333	0.333	0.667	0.333	0.333	0.333	0.667	0.667	0.667	0.333	0.667	0.333	0.333	0.667	0.667	0.333	0.333	0.333	0	0	0	0	0.333	0.333	0.667	0.333	0.333	0.333	0.333	0.333	0.333	0.667	0.333	0	0.667	0.667	0.333	0	0
0	0.667	0.667	0.667	0	0.333	0.333	0.333	0.333	0.667	0.333	0.333	0	0	0	0	0.667	1	1	0.667	0	0	0.333	0.333	0.667	0.667	0.333	0	0	0	0	0	0	0.333	0.333	0.667	0.333	0	0	0	0.333	0.333	0.333	0	0	0.333	0.333	0.667	0	0
0	0.667	0.667	0.667	0.333	0.333	0	0	0	0.667	0.667	0.667	0	0	0	0.333	0.667	0.667	0.667	0.333	0	0	0.333	0.333	0.667	0.667	0	0	0.667	0.667	0.667	0.333	0.333	0.667	0.667	0.333	0	0.333	0.333	0.667	0.333	0.667	0.333	0.333	0.333	0.333	0.333	0.333	0	0.333
0	0.333	0.333	0.333	0.333	0	0	0	0	0.333	0.333	0.333	0	0	0.333	0.333	0.333	0	0	0	0	0	0.333	0.333	0.333	0.333	0	0	0.333	1	1	0.667	0.333	1	1	0.333	0	0.333	0.333	0.667	0.333	0.333	0.333	0.333	0.333	0.667	0.333	0.333	0	0.333
0	0.333	0.333	0	0	0	0	0	0.333	0.333	0.667	0	0	0.333	0.667	0.667	0.333	0	0	0	0.333	0.333	0.333	0.333	0.667	0.667	0.667	0.333	0.333	1	1.333	0.667	0.667	1	1	0.667	0.333	0.667	0.333	0.333	0.333	0.667	0.333	0.333	0.333	0.667	0.333	0	0.667	1
0.333	0.333	0	0	0	0	0	0.333	0.333	0.333	0.333	0	0	0.333	0.333	0.333	0.667	0.333	0	0.333	0.333	0.333	0.333	0.333	0.667	1	0.667	0.333	0	0.667	0.667	0.333	0.667	0.667	0.667	1	1	0.667	0	0	0.333	0.667	0.333	0	0	0	0.333	0.333	0.667	1.333
0.333	0.667	0.333	0.333	0	0.333	0.333	0.333	0.667	0.667	0.667	0	0	0	0.333	0.333	1	1	0.667	0.667	0.667	0.333	0	0	0.667	0.667	0.667	0.333	0.333	0	0	0.667	0.667	0.667	0.667	1	0.667	0.667	0.333	0	0.667	0.667	0.667	0.333	0	0.333	0.333	0.333	0.667	1.667
0.333	0.667	0.333	0.333	0.333	0.333	0.333	0.333	0.667	0.667	0.333	0.333	0	0	0	0.333	0.667	1	1	0.667	0.333	0	0	0	0	0	0.333	0.333	0.333	0	0	0.333	0.667	0.667	0.333	0.667	0.667	1	0.667	0.667	0.667	0.333	0.667	0.333	0.333	0.333	0.667	0.667	0.667	1
0.333	0.333	0.333	0.333	0.333	0.667	0.333	0.333	0.667	0.667	0.333	1	0.667	0.333	0	0.333	0.667	1	1	0.667	0.333	0	0	0	0	0	0	0.333	0.333	0.667	0.333	0.333	0.667	0.667	0.333	0.333	0.333	1	0.667	0.667	0.333	0	0.333	0.333	0.667	0.667	0.667	0.667	0.667	0.667
0	0	0	0	0.333	0.333	0.333	0	0	0.333	0.333	0.667	0.667	0.667	0	0	0	0.333	0.667	0.667	0.333	0	0	0	0.333	0	0	0	0.333	0.667	1	0.333	0	0.333	0.333	0.333	0.333	0.667	0.667	0.333	0.333	0	0	0.333	0.667	0.667	0.667	0.667	0.333	0.333
0	0	0.333	0.333	0	0.333	0.333	0	0	0.333	0.333	0.667	0.667	0.667	0	0	0	0.333	0.667	0.667	0.667	0.333	0	0.333	0.333	0.667	0.333	0.333	0	0.667	0.667	0.333	0.333	0.333	0.333	0.667	0.667	0.333	0	0.333	0.667	0.667	0.333	0.667	0.667	0.667	0.667	0.667	0.333	0.333
0	0.333	0.333	0.333	0	0.333	0.333	0	0	0	0	0	0.333	0.333	0	0	0	0.333	0.667	1	1	0.667	0	0	0.333	0.667	0.667	0.333	0	0	0	0	0.333	0.333	0.333	0.667	0.667	0.333	0	0.333	1	1.333	0.667	0.667	0.667	0.667	0.667	0.667	0.333	0.667
0.667	0.333	0.333	0	0	0.333	0.333	0.333	0.333	0.333	0.333	0	0.333	0.333	0.333	0	0	0	0.333	0.667	0.667	0.667	0.333	0	0.667	1	0.667	0.667	0	0	0	0	0.333	0.333	0.333	1	0.667	0.333	0.667	0.333	1	1	0.667	0.667	0.667	0.667	0.333	0.667	1	1.333
0.667	0.667	0	0	0	0	0.333	0.333	0.333	0.333	0.333	0.333	0.667	0.667	0.333	0	0	0	0	0.333	0.667	0.667	0.333	0	0.667	0.667	0.667	0.667	0.333	0.333	0	0	0.333	0.667	1	1	0.667	0.333	0.667	0.667	0.333	0.333	0.667	0.667	1	0.333	0.333	0.333	1	1.333
0.667	1	1	0.333	0	0	0.333	0.333	0.667	0.667	0.333	0.333	1	1	0.667	0.333	0.333	0.333	0	0.333	0.667	0.667	0.333	0.333	0.667	0.667	0.667	0.667	0.667	0.667	0.333	0	0.333	1	1.333	1.333	1	0.333	0.667	0.333	0	0	0.333	0.667	1	0.333	0	0.333	0.667	1
0	1	1.333	1	0.333	0	0.333	0.667	0.667	0.333	0	0.667	1	1	0.667	0.667	0.667	0.667	0.333	0.333	0.333	0.333	0	0.333	0	0	0	0.667	1	1	0.333	0.333	0.667	1	1	1	0.667	0.333	0	0.333	0.333	0	0	0.333	0.333	0.333	0	0.333	0.333	0.667
0	0.333	1	0.667	0.333	0.667	0.667	0.667	0.667	0.333	0.333	0.333	0.667	0.333	0.333	0.667	1	1.333	1	0.333	0	0.333	0	0.333	0.333	0	0	0.667	1.333	1	0.333	0.667	1	1	1	1	0.667	0	0	0	0.333	0.667	0.333	0.333	0.333	0.333	0	0.333	1	1
0	0	0.333	0.333	0.333	0.667	0.667	0.333	0.333	0.333	0	0.333	0.333	0.333	0.333	0.667	0.667	1	1	0.333	0	0	0.333	0.333	0.333	0	0	0.333	0.667	0.667	0.333	0.667	1	1	1	0.667	0.333	0.333	0.333	0.333	0.667	0.667	0.333	0.333	0.333	0.333	0.333	0.667	1	1.333
0	0	0.333	0.333	0.333	0.667	0.667	0	0	0.333	0.667	0	0.333	0.333	0.333	0.667	0.667	1.333	1	0.667	0.333	0.333	0.333	0.667	0.667	0.333	0	0.333	0.667	0.667	0.333	0.333	0.333	0.667	0.667	0.667	1	0.333	0.333	0.333	0.667	1	0.333	0.667	0.667	0.667	0.667	0.667	0.667	1
0.333	0.333	0.333	0.333	0.333	0	0	0	0	0.667	0.333	0.333	0.667	0.667	0.667	0.667	0.333	0.667	0.667	0.667	0.667	0.333	0.333	0.333	0.333	0.333	0	0.333	0.333	0.667	0.333	0	0	0	0.333	0.667	1	0.667	0.333	0.333	0.667	0.333	0.333	1	1.333	1	0.333	0	0.333	0.667
0.333	0.333	0.333	0.333	0.333	0	0	0.667	0.667	0.667	0.333	0.333	0.667	1	0.667	0.333	0.333	0.667	0.333	0.667	0.667	0.333	0.333	0.667	0.667	1	0.667	0.667	0.667	1	0.667	0	0.333	0.333	0.667	1	1.333	0.667	0.667	0.333	0.667	0.333	0.333	1	1	1	0.333	0	0	0.667
0	0	0.333	0.333	0.333	0.333	0.333	0.667	0.667	0.333	0.333	0.667	0.667	0.667	0.667	0.333	0.333	0.333	0.333	0.333	0.333	0.333	0.333	0.333	0.667	1	0.667	0.667	1	1	0.333	0	0.333	0.333	1	0.667	1	0.667	0.333	0.667	0.667	0.667	0.333	1	1	0.667	0	0	0.333	0.667
0	0	0.333	0.667	0.333	0.667	0.667	0.667	0.667	0	0.667	0.667	0.667	0.667	0.667	0.667	0.667	0.667	0.667	0.333	0.333	0.333	0.333	0.667	0.333	0.333	0.667	0.667	1	0.667	0.333	0.333	0.667	0.667	1	1	1.333	0.333	0.333	0.333	0.667	0.667	0.667	1.333	1.667	1	0.333	0.333	0.667	1
0	0	0.333	0.667	0.667	0.667	0.333	0.333	0	0	0.667	0.667	0.667	0.333	0.333	0.667	0.667	0.667	0.667	0.667	0.667	0.333	0.333	0.333	0	0	0	0.667	0.667	0.667	0	0.333	0.333	0.333	0.333	0.667	1	0.333	0	0.333	0.667	0.667	0.667	1.667	2	1.333	0.667	0.333	0.667	1
0	0.333	0.333	0.667	0.667	1	0.333	0.333	0.333	0.667	0.667	0.667	1	0.333	0.333	0.333	0.333	0.667	1.333	1.333	1	1	0.333	0.333	0	0	0	0.333	0.667	0.667	0	0.333	0.333	0.333	0.333	0.333	1	0.667	0.333	0.333	0.333	0.333	0.333	1.333	1.667	1.333	1	0.333	0.667	0.667
0	0.333	0.333	0.667	0.333	0.667	0.333	0.667	0.333	0.333	0.333	0.667	0.667	0.333	0	0	0	0.333	1	1.333	1	1	0.333	0	0	0.333	0.333	0.333	0	0.333	0.333	0	0	0	0.333	0.333	0.333	0.667	0.667	0.333	0.333	0.333	0.333	0.667	0.667	1	0.667	0.333	0.333	0.333
0.333	0.667	0.667	0.333	0.667	0.667	0.333	0.333	0.333	0.667	0	0	0.333	0.333	0	0.333	0.333	0.333	1	1	0.667	1	0.333	0.333	0	0.667	0.333	0.333	0	0.333	0.333	0.333	0	0.333	0.333	0.667	0.333	1	1	0.667	0.333	0.667	0.667	0.333	0.667	0.667	0.667	0.667	1	1.333
0.333	0.333	0.333	0.333	0.333	0.667	0.333	0.333	0	0	0	0	0	0.333	0.333	0.667	0.333	0.333	0.667	0.333	0	0.333	0.333	0.333	0	0.667	0.667	0.333	0	0.333	0.667	0.333	0	0.333	0.667	1	0.667	0.667	0.667	0.667	0.667	1	1	0.667	0.667	0.333	0.333	1	1.333	1.667
0.333	0.333	0.333	0.333	0.333	1	0.667	0.667	0.333	0	0.333	0.333	0.333	0.667	0.333	0.667	0.333	0	0	0	0.667	0.333	0.333	0.667	0	0	0	0.333	0.667	0.667	0.667	0.333	0.333	0.333	0.667	1	0.667	0.667	0.333	1	1.333	1.667	1	1	0.333	0.333	1	1.333	1.333	1.667
0	0.333	0.333	0.333	0.333	0.667	0.667	0.667	0.333	0.333	0.333	0.333	0.667	0.667	0.333	0	0	0	0	0.333	1	0.667	0.333	0.333	0.333	0	0	0.333	0.667	0.667	0.333	0	0.333	0.333	0.667	0.667	0.667	0.333	0.333	0.667	1	1.667	1.333	0.667	0.333	0.333	1	1.333	1	1
0	0.667	0.667	0.333	0.333	0.667	0.667	1	0.333	0.333	0.667	0.667	0.667	0.667	0	0	0	0.333	0.333	1	1	1	0.333	0.333	1	0.667	0.333	0.333	1	1	1	0.333	0.667	0.667	0.667	0.667	1	0.333	0.333	1	1	1.333	0.667	0.667	0.667	1	0.667	1	0.667	1
0	0.667	0.667	0.333	0	0.333	0.333	0.667	0.333	0.333	0.333	0.333	0.333	0.333	0	0	0.333	0.667	0.667	1	1	0.667	0.333	0.667	1	0.667	0.667	0.333	0.667	1	1	0.333	0.333	0.667	1	1	1	0.667	0.667	1	0.667	0.667	0.333	1	1	1	0.667	0.667	0.667	1
0.333	0.333	0	0	0.333	0.333	0.333	0.333	0	0.333	0.333	0.333	0.333	0.333	0.333	0.333	0.333	1	0.667	1	1	0.667	0.667	1	1	1	0.333	0	0.333	1	1	0.333	0.667	0.667	0.667	0.667	0.667	0.667	1	1	0.667	0.667	0.667	1	1	1	0.667	0.333	0.667	0.333
0.667	0.333	0	0.333	0.333	0.333	0.333	0.333	0	0	0	0.333	0.333	0.667	0.333	0.333	0.667	0.333	0.333	0.667	1	0.667	0.667	1	0.667	0.333	0	0.333	0.333	0.667	0.333	0.333	0.333	0.667	0.667	0.667	0.333	0.667	1	1	1	1	1	1	0.667	0.667	1	0.667	0.333	0.333
0.667	0.667	0.667	0.333	0	0	0.667	0.333	0.333	0	0	0.333	0.333	0.667	0.667	0.667	1	0.333	0.333	0.667	0.667	0.667	0.333	0.667	0.667	0.333	0.333	0.333	0.667	0.667	0.333	0.333	0.667	1	1	0.667	0	0.333	0.667	1	1.667	1.667	1	0.667	0.667	1	1.333	1	1	0.667
0.667	1	1	0.333	0	0	0.667	0.667	0.667	0.333	0	0	0.667	0.667	0.667	1	1	0.667	0.333	0.667	0.667	0.333	0.333	0.333	0.333	0.333	0.667	0.667	0.667	1	0.667	0.333	0.667	1	1	0.667	0.333	0.333	0.667	1	1.667	1.667	1	0.667	1	1.333	1.667	1.333	1	1.333
0.333	0.333	0.333	0.333	0.333	0.667	0.667	1	1	0.667	0.333	0.333	0.667	0.667	0.667	1	1	1	1	1	0.667	0.333	0.333	0.333	0.667	0.667	1	1	0.667	1	1	0.333	0.667	0.667	1	0.667	0.333	0.667	1	1.333	1.667	1.333	1.333	1	1.333	1.667	1.333	1	0.667	1
0	0	0	0.333	0.667	0.667	0.667	1	1	0.667	0.333	0.333	0	0.667	0.667	0.333	0.333	1	1	1	1	0.667	0.333	0.333	0.667	0.667	0.667	0.667	0.333	0.667	1	0.667	0.333	0.333	0.667	0.667	0.667	1	1	1	1	1	1.333	1.333	1.667	1.667	1	0.667	0.667	0.667
0	0	0	0.333	0.667	0.667	0.667	1	1	0.667	0.667	0.667	0.333	0.333	0.333	0.667	0.333	1	0.333	0.333	1	0.667	0.667	0.333	0.667	0.667	0.333	0.333	0.333	0.667	1	0.667	0.667	0.667	1	1	1	0.667	0.667	1	0.667	1	1.333	1	1	1.333	1	1	1	0.667
0	0.333	0.667	0.667	0.333	0.333	0.333	0.333	0.333	0.667	0.667	0.667	0.333	0.333	0.333	0.667	0.333	0.333	0	0	0.667	0.667	0.667	0.333	0.333	0.333	0.333	0	0	0.667	0.667	1	1	1.333	1	0.667	0.667	0.333	0	0.333	0.333	0.667	0.667	0.667	0.333	0.667	1	1	1	1
0	0.333	1	1	0.667	0.333	0	0	0	0.667	0.667	1	0.667	0	0	0.333	0	0.333	0	0	0.333	1	1	0.667	0.333	0.667	0.333	0.333	0.333	0.333	1	1	1	1.667	1.333	1	0.667	0.333	0.667	0.333	0.333	0.333	0.667	0.667	0.667	0.667	0.667	1	1	1
0	0.333	0.667	0.667	0.667	0.333	0	0	0	0.333	0.667	1	0.667	0.333	0.333	0	0	0.333	0.333	0.667	0.667	0.667	1	0.667	0.333	0.667	1	0.667	0.333	0.667	0.667	0.667	0.667	1.333	1.333	1	0.667	1	1	0.667	0	0	0.333	1	1	1	0.667	0.667	0.667	1.333
0	0.333	0.667	0.667	0.333	0.333	0.333	0.333	0.333	0.667	0.667	0.667	0.667	0.333	0.333	0	0.333	0.333	0.667	1	0.667	0.667	0.667	0.333	0.333	0.667	1	0.333	0.667	0.667	1	0.667	0.333	0.667	1	1.333	1	1.333	1	1	0.667	0.667	0.667	1	1	1	1	1	1	1.333
0	0.667	0.667	0.333	0	0.333	0.667	1	0.667	0.667	0.333	0.333	0.667	0.667	0.333	0.333	0.333	0.667	0.667	1	0.667	0.333	0	0.333	0.333	0.667	0.333	0.333	0.667	1	1	0.667	0	0	0.667	1.333	1	1.333	1	1	1	1	1	0.667	1	1	1.333	1	1	1
0.333	0.667	0.333	0.333	0.667	0.667	1	0.667	0.667	0.667	0.667	0.333	0.333	0.667	0.667	0.333	0	0.667	0.667	0.667	0.667	0.667	0.333	0.667	1	1	0.667	0.333	0.667	0.333	0.667	0.667	0	0.667	1	1	1	1	1	1	1.333	1.667	1.333	1	1.667	1.333	1.667	1.667	1.333	1.333
1	0.667	0.333	0.333	1	0.667	0.667	0.333	0.333	0.667	0.667	0.667	0.333	0.667	0.667	0.667	0.333	0.667	0.333	0.333	0.667	0.667	0.667	1	1	1	0.667	0.333	0.333	0.333	0.333	0.333	0.667	1	1	1	0.667	0.667	0.667	1	1	1	1.333	1.333	1.667	1.333	1.667	1.333	1.333	1.333
0.667	0.667	0.333	0.333	0.667	0.667	0.333	0.333	0.333	1	0.667	0.667	0.333	0.667	0.667	1	1	0.667	0.667	0.333	1	0.667	0.667	1	1	0.667	0.333	0.333	0.667	1	0.333	0.333	0.333	0.667	0.667	1	1.333	0.667	0.333	0.333	0.333	0.667	1.333	1.333	1.333	1.333	2	2	1.667	1.667
0.333	0.667	0.333	0.333	0	0	0	0.333	0.667	0.667	0.667	0.667	0.333	0.333	0.667	1	1	0.667	0.333	0.667	0.667	0.667	0.667	0.667	0.667	0	0	0.333	1	1	0.667	0.667	0.333	0.333	0.333	1.333	1.333	1	0.333	0	0	0.333	0.667	1.333	1	1.333	1.333	1.667	1.333	1.333
0.333	0.667	0.667	0.667	0.333	0.333	0.333	0.333	0.333	0.667	0.667	1	0.667	0.333	0.667	0.667	1	0.667	0.333	0	0.333	0.667	0.667	0.667	0.667	0.333	0	0.333	0.667	1	0.667	0.333	0.333	0.667	0.667	1	1	0.667	0.333	0.333	0	0.333	1	1.333	1	1.333	1.333	1.333	1	0.667
0.333	0.667	0.667	0.667	0.333	0.333	0.333	0.333	0	0.333	0.667	1	0.667	0.667	0.333	0.667	0.667	0.333	0	0	0	0.667	0.667	0.667	0.667	0.667	0.667	0.667	0.667	0.667	0.667	0.333	0.333	1	1	1	0.333	0.667	1	0.667	0.333	0.667	1	1.333	1.333	1	1	0.667	0.667	0.333
0.333	0.667	0.333	0.333	0.333	0.333	0.333	0.333	0	0	0.333	1	0.667	1	1	0.667	0.333	0	0	0.333	0.333	1	0.667	0.667	0.667	1.333	1	1	0.667	0.667	0.667	0.333	0.333	1.333	1.333	1.333	0.667	0.333	0.667	1	1.333	1	1	1.333	2	1	0.333	0.333	1	1
0.333	0.667	0.333	0	0	0	0	0	0	0	0.333	0.667	0.667	1	1	0.667	0.333	0	0.333	0.667	1	1	0.333	0.667	0.667	1	1	1	0.667	0.667	0.667	0.333	0.333	1.333	1.667	1.667	1	0.333	0.333	1	1.333	1	1	1.333	2	1.333	0.333	0.333	1	1.333
0.667	0.667	0	0	0.333	0.333	0.333	0.333	0.333	0	0	0.333	1	0.667	1	0.333	0.333	0.667	1	1.333	1.333	1	0.333	0.667	0.667	1	1	1	0.667	0.667	1	1	1	1.333	1.333	1.333	1	0.667	1	1	1.333	1	1	1.333	2	1.333	0.667	0.333	1.333	1.667
0.333	0.667	0.333	0.333	0.333	0.333	0.333	0.333	0.333	0	0	0.333	1	0.667	0	0.333	0.667	1	1.333	1.667	1.333	1	0.667	0.667	0.667	0.667	0.667	0.667	0.667	1	1	1.333	1.333	1.333	1	1	1	1.333	1.333	1	0.667	0.667	0.667	1.333	1.333	1.333	0.667	0.667	1	1.333
0.667	0.667	0.667	0.667	0.667	0.333	0.333	0.333	0.667	0.667	0.333	0.333	1	0.667	0.667	1	1	1	1	1.333	1	0.667	1	0.667	0.333	0.333	0.333	0.333	0.333	1	1.333	1.667	1.333	0.667	0.333	0.667	1	1	1.333	0.667	1	1	1	1.667	1.333	1.667	1.333	1	1	1.333
0.333	0.333	0.667	0.667	0.333	0	0	0	0.333	0.667	0.333	0.333	0.667	0.667	0.667	1	1	0.667	0.667	0.667	0.667	0.667	0.667	0.333	0.333	0.333	0.333	0.333	0.333	0.667	1	1	0.667	0.333	0.333	0.333	0.667	0.667	0.667	0.667	1	1.333	1.333	1.667	1.333	1.667	1.333	1.333	1.333	1.333
0	0	0.333	0.333	0.333	0.333	0.333	0.333	0.333	0.667	0.667	0.333	0.667	0.667	0.333	0.667	1	0.667	0.333	1	0.667	0.667	0.667	0.333	0	0.333	0.333	0.667	0.667	0.667	0.667	1	0.667	0.667	0.667	0.667	1	0.667	0.667	0.333	1	1.333	1.333	1.333	1.333	1	1	1.333	1	1.333
0	0	0	0.333	0.333	0.333	0.333	0.333	0.333	0.333	0.333	0.333	0.667	0.333	0	0	0.333	0.333	0.667	1	1	0.667	0.333	0.333	0.333	0.667	0.667	1	1	0.667	0.333	0.667	0.667	1	1	1.333	1	0.667	0.333	0.333	0.667	1	0.667	0.667	1	0.667	0.667	0.667	1	1.333
0.333	0.333	0.333	0.333	0.333	0.667	0.667	0.333	0	0.333	0.667	0.667	1	0.667	0.333	0	0.333	0.333	0.333	1	1	1	0.667	0.667	0.333	0.667	1	1	1	1	0.667	0.667	0.333	0.667	1	1.667	1	1	0.667	0.667	0.667	0.667	0.333	0.667	1	1	1	1	1.333	1.333
0.333	0.667	0.667	0.667	0.333	0.333	0.333	0.333	0	0.333	0.667	0.667	1	1	0.667	0.333	0.333	0.667	0.667	1	1	1	0.667	0.333	0.333	0.667	1	0.667	1	1.333	1	0.667	0.333	0.667	1	1.333	1.333	1	1	1	1	0.667	0.667	1	1.333	1.667	1.333	1.333	1.333	1.333
0.333	0.667	0.667	0.667	0	0.333	0.333	0.333	0.333	0.667	0.667	0.667	1	0.667	0.667	0.667	0.667	1	1	1	1	0.667	0.333	0.333	1	1	1	0.667	1	1	0.667	0.333	0.333	1	1	1.667	1.333	1	1	1	1	1	1	1	1.667	1.667	1	1.333	1.667	1.667
0.333	0.333	0.667	0.667	0	0	0	0.333	0.667	0.667	0.333	0.333	0.667	0.667	0.333	0.333	0.667	1	1	1	1	0.333	0	0.333	1	1.333	0.667	0.667	1	0.667	0.333	0.333	0.667	1	1.333	1.667	1	1	1	0.667	1	1	1	1.333	1.667	1	0.333	1	1.667	1.667
0.333	0.333	0.667	0.667	0.667	0.667	0.333	0.333	0.333	0.667	0.333	0.667	0.667	0.667	0.667	0.333	0.333	1	1	1	0.667	0.333	0	0.333	0.667	0.667	1	0.667	0.667	0.667	0.667	0.667	1	1.333	1.333	1	0.667	1	1	1	1	1	1	1.333	2	1.333	0.667	1	1.333	1.333
0.333	0.333	0.667	0.667	0.667	0.667	0.333	0.667	0.333	0.333	0.333	0.333	0.333	0.667	0.667	0.333	0.333	0.667	1	1	0.667	0.667	0.667	0.333	0.333	0.333	0.667	0.667	0.333	0.667	0.667	0.667	1	1.333	1.333	0.667	0.333	0.667	1	1	0.667	0.667	1	1.333	1.667	1.667	1	1	0.667	1
0.333	0.333	0.667	0.333	0.667	0.333	0.333	0.667	0.333	0.333	0.333	0.333	0.333	0.667	0.667	0.333	0.667	0.667	0.333	0.667	0.667	1	0.667	0.333	0.333	0.667	1	0.667	0.667	1	1.333	1.333	1	1.333	1.667	0.667	0.333	0.667	1	1.333	1	0.667	1	1.667	2	1.667	1	0.667	1	1
0	0.333	0.667	0.333	0	0	0	0.667	0.667	0.667	0.333	0.333	0.333	0.333	0.333	0.667	1	0.667	0	0.667	1	1	0.667	0.667	0.667	1	1	0.667	0.667	1	1	1	0.667	1.333	1.667	1	0	0.333	0.667	1	1	1	1	1.333	1.667	1.333	0.667	0.667	1	1
0	0.333	0.667	0.667	0.333	0.333	0.333	0.333	0.333	0.333	0.333	0.333	0.667	0.667	0.667	1	1.333	1	0	0.667	1	1	0.333	0.667	0.667	1	1.333	1	0.667	0.667	0.667	0.667	0.667	1	1.333	1	0	0.333	0.333	0.667	1	1	0.667	1.333	1.667	1	1	0.333	0.667	1.333
0	0.667	0.667	0.667	0.333	0.667	0.333	0.333	0.333	0	0	0.667	0.667	0.667	0.667	1	1	1	0.667	0.667	0.667	0.667	0.667	0.667	0.333	0.667	1	0.667	0.667	0.333	0	0	0.333	1	1	1	0.667	0.333	0.333	0.333	0.667	0.667	0.667	1	1	1	1	0.333	0.667	1
0.333	0.333	0.333	0.333	0	0.333	0.667	0.667	0.333	0.333	0.333	0.667	0.667	0.667	0.667	1	0.667	0.667	0.333	1	0.667	0.667	0.333	0.667	0.333	0.667	0.667	1	1	0.667	0.333	0.667	1	0.667	0.333	0.667	1	1	0.333	0	0	0.333	1	1	1	1	1	1	1	1
0.333	0.333	0.333	0	0	0	0.333	0.667	0.667	0.667	0.333	0	0	0.333	0.667	0.667	0.333	0	0.333	0.667	0.667	0.667	0.667	0.667	0.667	0.667	0.667	1	1	1	0.667	1	1	0.667	0.333	1	1.333	1.333	0.667	0	0	0.333	1	1.333	1.333	1.333	1.333	1.667	1.333	1.333
0.333	0.333	0.333	0.333	0.333	0	0	0.667	0.667	0.667	0.333	0.333	0.333	0.333	0.667	0.667	0.333	0.333	0.667	1	1	1	0.333	0.667	0.667	0.667	0.667	1	1	0.667	0.667	1.333	1.333	1	1	1.333	1.667	1.333	1.333	0.667	0	0.667	1	1	1	1	1	1	1	1.333
0	0.333	0.333	0.333	0.333	0.333	0.333	0.333	0.333	0.667	0.333	0.333	0.333	0.667	0.667	0.667	0.667	0.667	0.667	0.667	0.667	0.667	0.333	0.667	0.667	0.667	1	1	0.667	0.333	0.333	0.667	1	1	1.333	1	1	1.333	1.333	1.333	0.667	0.667	0.667	0.667	0.333	0.667	0.667	0.667	1	1.333
0	0	0	0	0.333	0.333	0.333	0.333	0.333	0.333	0.333	0.333	0.333	0.667	1	0.667	0.333	0.667	0.333	0.333	0.667	0.667	0.333	0.333	0.667	0.667	1	1	0.667	0.333	0.333	0.667	1	1.333	1.333	1	1	1.333	1.333	1	0.667	0.667	0.667	0.667	0.667	1	1.333	1.333	1.333	1.333
0	0	0	0	0	0.667	0.667	0.667	0	0	0	0.333	0.333	0.667	0.667	0.667	0.333	0.333	0	0	0.333	0.667	0.667	0.667	0.333	0.667	1	1	0.667	0.667	0.667	0.667	0.667	1	1	0.667	0.667	1.333	1.333	1	0.667	0.333	0.667	1	1	1.333	1.333	1.333	1.333	1
0.333	0.667	1	0.667	0	0.667	0.667	0.667	0	0	0.333	0.667	0.667	1	0.667	0.667	0.333	0.333	0.333	0.333	0.333	0.667	1	0.667	0.333	0.667	0.667	0.667	0.667	1	1	0.333	0.333	0.667	0.667	1	0.667	1	1.333	1.333	1	1	1	1	1	1	1	1	1	1
0.333	1	1.333	1	0	0.333	0.667	0.667	0	0.333	0.333	0.667	0.667	0.667	0.667	0.667	0.667	0.667	0.667	0.667	0.333	0.667	0.667	0.667	0.667	0.333	0.333	0.333	0.667	1	1	0.667	0.333	0.667	1	1	0.667	1	1.333	1.667	1.333	1.333	1	0.667	0.667	0.667	0.667	0.333	0.667	0.667
0.667	1	1	0.667	0.333	0.333	0.667	0.667	0.333	0.667	0	0.333	0.667	0.667	0.333	0.333	0.667	0.667	0.667	0.667	0.333	0.333	0.667	0.667	0.667	0.333	0.333	1	1	1.333	1.333	1	1	1	1	1	0.667	1	1.333	1.333	1	1	1	1	0.667	1	0.667	0.333	0.667	0.667
0.667	0.333	0.333	0.333	0.333	0.333	0.333	0.333	0.667	0.333	0	0	0.333	0.333	0.333	0.333	1	1	0.667	0.333	0.333	0	0	0.333	0.667	0.667	0.333	1	1	1	1	1	1.333	1.333	1	0.667	0.667	1	1.333	1	0.333	0.333	0.667	0.667	0.667	1.333	1.333	0.667	0.333	0.667
0.333	0.333	0.333	0.333	0.333	0.333	0	0	0.333	0.333	0	0	0.667	0.667	0.333	0.333	0.667	1	1	1	0.667	0.333	0.333	0.333	0.667	0.333	0.333	1	1.333	1.333	1	0.667	1	1	0.667	1	0.667	1	1	1	0.667	0.333	0.667	1	1	1.333	1	0.667	0.333	0.667
0	0.667	0.667	0.667	0.333	0	0	0	0	0	0.333	0.333	0.667	1	0.667	0.667	0.333	1	1.333	1.333	0.667	0.333	0.333	0.333	0.667	0.333	0.333	0.667	0.667	1.333	1	0.667	0.333	0.667	0.333	0.667	0.667	1	0.667	1	1	0.333	0.333	0.667	1	1	0.667	0.333	0.333	0.667
0	0.333	0.667	0.333	0	0.333	0.667	0.333	0.333	0.333	0.333	0.333	0.667	1	0.667	0.667	0.667	1.333	1.333	1	0	0.333	0.667	0.333	0	0.667	1	1	0.667	1	1	0.667	1	1	1	1	0.667	0.667	0.333	1	1	0.333	0.333	0.667	1	0.667	0.667	0.667	1	1
0	0	0	0	0	0.333	0.667	1	0.667	0.333	0.333	0	0	0.667	0.667	0.667	1	1	0.667	0.333	0	0.333	0.333	0	0	0.667	1	1	1	1	0.667	0.667	1	1.333	1	0.667	0.333	0.333	0.333	0.667	0.667	0.667	0.333	1	1.333	1	0.667	1	1.333	1.333
0	0	0	0	0	0.333	0.667	0.667	0.333	0.667	0.667	0.667	0	0.333	0.333	0.333	0.667	0.667	1	0.667	0.333	0.667	0.333	0.333	0.333	1	0.667	1	1	1	1	1	1.333	1.333	1	1	0.667	0.667	0.333	0.333	0.333	0.667	0.667	1	1	1.333	0.667	1	1	1
0	0.333	0	0	0	0.333	0.667	0.333	0	0.667	0.667	0.667	0.333	0.333	0.333	0.333	0	0.333	0.667	1	1	0.667	0.333	0.333	1	1	0.333	0.667	1	1	0.667	0.667	0.667	0.667	0.667	1	1	1	0.667	0.333	0	0.333	0.667	0.667	1	1	0.667	0.667	0.333	0.667
0	0.333	0	0	0	0.333	0.667	0.667	0	0.333	0.333	0.667	0.333	0	0.333	0	0	0.333	1	1.333	1.333	1	0.333	0.667	0.667	0.667	0.333	1	1	1.333	0.333	0.333	0.667	0.667	0.667	1	1	1	1	1	0.667	0.333	0.667	1	1	1	0.667	0.667	0.667	1
0	0	0	0	0	0	0.333	0.333	0	0.333	0.333	0.333	0.333	0.333	0.333	0	0	0.667	0.667	1	1	0.667	0.333	0.333	0.333	0.333	0.667	1	1	1	0.333	0	0.333	0.667	0.667	0.667	0.667	0.667	1	1.333	1.333	0.667	0.333	0.667	1	0.333	0.333	1	1.333	1.667
0	0	0	0	0	0	0.333	0.333	0.333	0.333	0.333	0.333	0.333	0.333	0.333	0	0	0.333	0.333	0.667	0.667	0.667	0.667	1	1	0.333	0.667	0.667	1	0.667	0.333	0	0.333	0.667	1	1	0.667	0.667	1	1.333	1.333	0.667	0.667	0.333	0.667	0.667	0.667	1	1.333	1.333
0	0	0	0	0	0.333	0.333	0.333	0.333	0.667	0.667	0.667	0.667	0.667	0.333	0.333	0.333	0	0	0.333	0.333	0.333	0.333	0.667	1	0.667	0.333	0.333	0.333	0.333	0	0	0.333	0.667	1	1	0.667	0.333	0.333	0.667	1	1	1	0.333	0.667	0.667	1	1	1	0.667
0	0.333	0.333	0.333	0	0.667	0.667	0.333	0	0.667	0.667	0.333	0.333	0	0.333	0.667	1	0.667	0.667	0.667	0.667	0.333	0.333	0.333	0.333	0.667	0.667	0.333	0.333	0.333	0.333	0	0.333	0.667	1	1	1	1	1	0.667	0.667	1.333	1.333	0.667	0.667	0.667	1	1	1	0.667
0	0.333	0.333	0.333	0	0.667	0.667	0.333	0	0	0.333	0.333	0.333	0	0.333	0.667	1	1	1	0.667	1	1	0.333	0	0	0.333	0.333	0.667	0.333	0.333	0.333	0.333	0.333	0.333	0.667	0.667	1	1.333	1	0.667	0.667	1.333	1.333	1	0.333	0.333	1	1	1	1.333
0.667	0.667	0.667	0.333	0	0.333	0.333	0.333	0	0	0	0	0.333	0.333	0.333	0.667	1	1	1	0.667	0.667	0.667	0.667	0	0	0	0.333	0.667	0.667	0.333	0.333	0.667	0.667	0.667	0.333	0.667	1.333	1	1	0.667	0.667	1.333	1.333	1.333	1	1	0.667	0.667	0.667	1
0.667	0.667	0.667	0.333	0	0	0	0	0	0	0	0.333	0.333	0.333	0.333	0.333	0.667	0.333	0.333	0	0	0.333	1	0.667	0	0	0	0.667	0.667	0.667	0.667	1	1	0.667	0.333	0.667	1	1	0.333	0.333	0.667	1	1	1	1.333	1.333	0.667	0.333	0.333	0.667
0.333	0.667	0.667	0.333	0.333	0.333	0	0	0	0.333	0.333	0.333	0.333	0.667	0.333	0.333	0	0	0	0	0	0.667	1	0.667	0.333	0.333	0.333	0.333	0.667	0.667	1	1	1	1	0.333	0.667	1	0.667	0	0.333	0.667	0.667	1	0.667	1	1	0.667	0.667	0.333	0.667
0	0.333	0.333	0.333	0.333	0.333	0	0	0	0.667	0.667	0.667	0.333	0.333	0.333	0	0	0	0.333	0.333	0.333	0.667	0.667	0.667	0.667	1	0.667	0.333	0.667	1	1	1	0.667	0.667	0.667	0.667	0.667	0	0	0.333	0.667	0.667	0.667	0.333	0.333	0.333	0.667	0.667	0.333	1
0	0.667	0.333	0.333	0.667	0.333	0	0.333	0.333	1	1	0.667	0.667	0.667	0.667	0.333	0.333	0.333	0.667	0.333	0.333	0.333	0.333	0.333	0.667	0.667	0.667	0.667	1	0.667	0.333	0.667	1	1	0.667	1	0.667	0.667	0	0.667	1	1	0.333	0.667	0.667	0.333	0.667	0.667	0.333	0.667
0.333	0.333	0.333	0.333	0.333	0	0	0.333	0.333	0.333	0.333	0.667	0.667	0.667	0.667	0.667	0.667	0.333	0.333	0	0.333	0.333	0.333	0.333	0.333	0.333	0.667	0.667	0.667	0.333	0	0.333	1	0.667	0.333	0.667	0.667	1	0.333	0.667	0.667	1	0.667	1	1	0.333	0.333	0.333	0.333	0.667
0.333	0.333	0	0	0.667	0	0	0	0.667	0.667	0.667	0.667	0.333	0.667	0.667	0.667	0.333	0.333	0.333	0.333	0.667	0.667	0.333	0	0	0	0	0.333	0.667	0.333	0.667	0.333	0.333	0.333	0.333	0.333	0.667	0.667	1	0.667	0.333	0.667	0.667	1	1	0.667	0.667	0.667	0.667	0.667
0.333	0	0	0.333	0.333	0.333	0	0	0.333	0.333	0.333	0.333	0	0	0.333	0.333	0.333	0.333	0	0.333	0.333	0.667	0.333	0.333	0.333	0.333	0	0	0	0.667	1	0.667	0	0	0	0	0.333	0.667	0.667	0.333	0	0.333	0.667	0.667	0.667	0.667	0.667	0.667	1	1
0.333	0.333	0.333	0.333	0.333	0.333	0.667	0.667	0.667	0.333	0.667	0.667	0.333	0.333	0.333	0.333	0.667	0.667	0.333	0.333	0.333	0.333	0	0.333	0.667	0.667	0.333	0.333	0	0.667	0.667	0.333	0	0.333	0.333	0.333	1	0.667	0.667	0.333	0.333	0.333	1	0.667	0.333	0.667	1	1	0.667	1.333
0.333	0.667	0.667	0.333	0	0.667	0.667	0.667	0.333	0	0.333	0.333	0.667	0.333	0.333	0.333	1	1	0.667	0	0	0	0	0.333	0.667	1	0.667	0.333	0	0.333	0.667	0.333	0	0.333	0.333	0.667	1	1	0.333	0.333	0.667	0.667	0.667	0.667	0.667	1	1	0.667	0.333	1.333
0.333	0.667	0.333	0	0	0.667	0.667	0.667	0.333	0.333	0.333	0.333	0.667	0.333	0.333	0.333	0.667	1.333	1	0.667	0	0	0	0.333	0.667	1.333	0.667	0.667	0.667	1	1	0.667	0.333	0.333	0.333	0.667	1	1	0.333	0	0.667	0.667	0.667	1	1.333	1.333	1	1	0.333	1
0.333	0.333	0.333	0	0	0.333	0.333	0.333	0	0.333	0.333	0	0.333	0.333	0	0.333	0.667	1	1	0.667	0	0.333	0.333	0.667	0.333	0.667	0.667	0.667	1	1	1.333	1	0.667	0	0	0.333	0.667	0.667	0.333	0	0	0	0	1	1.333	1.333	1	1	0.667	0.667
0.333	0.333	0.667	0	0	0.667	0.333	0.333	0	0	0	0.333	0.667	0.667	0	0.333	0.667	0.667	1	0.667	0	0.667	0.667	0.667	0.333	0.333	0.333	0.333	1	0.667	1	1	1	0.333	0.333	0.333	0.333	0.333	0.333	0.333	0.333	0	0.333	1	1.333	1	1	1	0.667	0.667
0	0.333	0.667	0.333	0	0.333	0.667	0.667	0	0	0	0.667	0.667	0.667	0	0	0.333	0.333	0.667	0	0	0.667	0.667	0.667	0.333	0	0.333	0.333	0.667	0.333	0.333	0.667	1	1	0.667	0.333	0	0	0	0.333	0.333	0.333	0.333	0.667	0.667	0.333	0.333	0.667	0.667	0.667
0	0.333	0.667	0.667	0	0.333	0	0	0	0	0.333	0.667	0.667	0.333	0	0	0.333	0	0.333	0.333	0.667	0.667	0.333	0	0.333	0	0.333	0.333	0.333	0.333	0.667	0.667	0.667	1	0.667	0.667	0	0	0	0.333	0.333	0.333	1	0.667	1	0.333	0.667	0.333	0.333	0.667
0	0.333	0.667	0.333	0	0	0	0	0	0	0.333	0.333	0.333	0	0	0	0	0	0.333	0.667	0.667	0.667	0.333	0	0	0	0.333	0.333	0.667	0.667	0.667	0.667	0.333	0.667	0.333	0.333	0	0	0	0.333	0.333	0.333	1	1	1	0.667	0.667	0.333	0.333	0.333
0	0.333	0.667	0.333	0.333	0.667	0.667	0.667	0.333	0	0.333	0.333	0.333	0.333	0	0	0	0	0.333	1	0.667	0.667	0.333	0.333	0.333	0	0	0	0.333	1	0.667	0.667	0.333	0.333	0.333	0.333	0	0.333	0.667	0.667	0.667	0.333	1	1	1	1	1	0.333	0	0.667
0	0.333	0.333	0.333	0.333	0.667	0.667	0.667	0.333	0	0	0	0.333	0.333	0	0	0	0.333	0.667	0.667	0.333	0.333	0	0.333	0.667	0.333	0	0.333	0.667	0.667	0.333	0.333	0.333	0.333	0.333	0	0.333	0.667	1	1	0.667	0.333	0.333	0.333	1	0.667	0.667	0	0	0.667
0	0.667	0.333	0.333	0.333	0.667	0.667	0.667	0.333	0	0	0.333	0.333	0.333	0	0.333	0.333	0.667	0.667	0.333	0.333	0.333	0.333	0.333	0.333	0.667	1	1	1	0.333	0.333	0.333	0.333	0.667	0.667	0.667	1	0.667	1	1	1	0.667	0.333	0.333	0.667	0.667	0.667	0	0	0.333
0	0.333	0.333	0	0	0	0	0	0	0	0.333	0.333	0.333	0.333	0	0.333	0.667	0.667	0.333	0	0	0.333	0.333	0	0	0.667	1.333	1.333	0.667	0.333	0.333	0	0	0.333	0.667	1	1	0.333	0	0.333	1	0.667	0.333	0	0	0	0	0	0	0.333
0	0.333	0	0.333	0.333	0.333	0.333	0	0.667	0.667	0.667	0.333	0.667	0.667	0.333	0.333	0.667	1	1	0.667	0.333	0.667	0.667	0.667	0.333	0.667	1	1	0.667	0.333	0.667	0.667	0.333	0.333	0.667	1	0.667	0.667	0	0	0.667	0.667	0.667	0.667	0	0.667	0.333	0.333	0	0.333
0	0	0	0.333	0.667	0.667	0.333	0.333	0.667	0.667	0.333	0	0.333	0.333	0.333	0	0.333	0.667	1	1	0.667	1	1	0.667	0.333	0.667	1	0.667	0	0.333	0.667	0.667	0	0	0.333	0.667	0.667	0.333	0.333	0	0.333	0.667	0.333	0.667	0.333	0.667	0.333	0.333	0	0
0.333	0.333	0.667	0.333	0.667	0.333	0.667	0.333	0.667	0.667	0.667	0.333	0.333	0.333	0.333	0	0	0.333	0.667	0.667	0.667	0.667	1	1	1	0.667	1	0.667	0	0.333	0.333	0.667	0.333	0.333	0.667	1	0.333	0.667	0.333	0.667	0.667	1	0.333	0.667	0.333	0.667	0	0.333	0.333	0.333
0.333	0.333	0.667	0.333	0.333	0	0.333	0.333	0.333	0.333	0.333	0.333	0	0	0	0	0	0	0.333	0.333	0.333	0.333	0.667	0.667	0.667	0.667	0.667	0.667	0.333	0	0	0	0	0.667	1	1	0.333	0.667	0.667	1	0.667	0.667	0.667	0.333	0.333	0	0	0	0.333	0.333
0.667	0.667	0.667	0.333	0	0	0.333	0.333	0.333	0.333	0.333	0.333	0.333	0.333	0	0	0	0.333	0.333	0.333	0.333	0	0.667	0.333	0.667	0.667	0.333	0.333	0.333	0.333	0.333	0	0	0.333	1	1	0.667	0.667	0.667	1	0.667	0.667	0.667	0	0	0.333	0.333	0.667	0.333	0.667
0.333	0.333	0.333	0.333	0	0	0	0.333	0.333	0.333	0	0	0.333	0.333	0	0	0	0.333	0.333	0.333	0.333	0	0	0.333	0.333	0.333	0	0	0.333	0.333	0.333	0	0	0.333	0.667	0.667	0.667	0.667	0.333	0.667	0.333	0.333	0.333	0	0	0.333	1	0.667	0	0.333
0.333	0.333	0.333	0.333	0	0.333	0.333	0.333	0.333	0.333	0	0	0.333	0.333	0	0	0	0	0.333	0.333	0.333	0.333	0.333	0.333	0.667	0.333	0.333	0	0	0.333	0.333	0	0.333	0.333	0.333	0.667	0.667	0.333	0.333	0.667	0.333	0.333	0	0	0	0.333	0.667	0.667	0.333	0.667
0	0	0.333	0.333	0	0.333	0.333	0.333	0	0	0	0	0	0	0	0	0	0	0	0.333	0.333	0.667	0.667	0.667	0.333	0.333	0.333	0.333	0	0	0	0	0.333	0.333	0.333	0.333	0.333	0.333	0.333	0.667	0.333	0	0	0	0.333	0.333	0.333	0.333	0.333	0.333
0	0	0	0.333	0	0.333	0.667	0.333	0	0	0	0	0	0	0.333	0.667	0.333	0.333	0.333	0.333	0	0	0.333	0.333	0.333	0.667	0.667	0.667	0.667	0.333	0	0	0	0.667	1	0.667	0.333	0.333	0.333	0.333	0.333	0.333	0.667	0.667	0.333	0	0.333	0.667	0.667	0.667
0	0	0	0	0	0.333	0.333	0.333	0	0	0	0	0	0	0.333	0.667	0.333	0.667	0.333	0	0	0	0.333	0.667	0.333	0.667	0.333	0.667	0.667	0.667	0	0	0	0.667	1.333	1	0.333	0.333	0.333	0.333	0.333	1	1	0.667	0.333	0	0.333	0.333	0.333	0.333
0.333	0.667	0.667	0.667	0	0.667	0.667	0.667	0	0	0	0	0	0	0.333	0.667	0.333	0.333	0.667	0.333	0.333	0.333	1.333	1.333	0.667	0.667	0.333	0.333	0.667	0.333	0	0	0.333	1	1.333	1	0.333	0.333	0.667	0.667	0.333	0.667	0.667	0.333	0.333	0.333	0.667	0.333	0.333	0.333
0.333	0.667	0.667	0.667	0	0.667	0.667	0.667	0	0	0	0	0	0	0	0	0	0.333	0.667	0.667	0.333	1	1.667	1.667	0.667	0.333	0.333	0	0	0	0.333	0.333	0.667	1	1	0.667	0	0	0.333	0.667	0.333	0.333	0	0	0.333	0.333	0.333	0.333	0	0
0	0.667	0.667	0.667	0.333	0.667	0.667	0.333	0	0	0	0	0	0	0	0	0.333	0.667	0.667	0.333	0.333	1	1.667	1.333	0.333	0.333	0.667	0.333	0	0.333	0.333	0.333	0.333	0.667	0.667	0.667	0.333	0.333	0.667	0.667	0.333	0.333	0	0	0	0.667	0.667	0.667	0.333	0.333
0	0	0	0	0	0.333	0.333	0	0	0	0	0	0	0	0	0	0.333	0.667	0.667	0	0	0.667	1	0.333	0	0.333	0.333	0.333	0	0.333	0.333	0	0	0.333	0.667	0.667	0.333	0.333	0.333	0.333	0	0	0	0	0	0.667	0.667	0.333	0.333	0.333
0	0	0	0.333	0.333	0	0	0	0	0	0	0	0.333	0.667	0.333	0.333	0	0.667	0.333	0.333	0.667	0.333	0.333	0	0.333	0.333	0.667	0.667	0.333	0.333	0.333	0.333	0.333	0.333	0.667	0.667	0.333	0.333	0.333	0.333	0	0	0.333	0.333	0.333	0.667	0.333	0.667	0.333	0.667
0	0	0	0.333	0.333	0.333	0	0	0.333	0.333	0.333	0.333	0.333	0.667	0.333	0.333	0	0.333	0.333	0.667	0.333	0.333	0	0	0.333	0.667	0.333	0.333	0.333	0.333	0.333	0.333	0.333	0.667	0.667	0.333	0	0	0.333	0	0	0	0	0.333	0.333	0.333	0	0	0.333	0.333
0.333	0.333	0	0.333	0.667	0.333	0.333	0.333	0.333	0	0	0.333	0.667	0.667	0.333	0.333	0	0.333	0.333	0.667	0.333	0.333	0	0	0.333	0.333	0.333	0.333	0.333	0	0.333	0.333	0.333	0.667	0.333	0.333	0	0	0	0	0	0	0	0	0.333	0	0	0	0	0.333
0.333	0.333	0.333	0.333	0.333	0.667	0.333	0.333	0	0	0	0.333	0.333	0.333	0	0	0	0.333	0.333	0.333	0	0	0	0	0	0.333	0.333	0.333	0.333	0	0	0.333	0.333	0.333	0	0	0	0	0	0	0	0	0	0	0	0	0	0	0	0.333
0	0	0	0.333	0.333	0.667	0.333	0.333	0	0	0	0	0	0.333	0	0	0	0	0	0.333	0.333	0	0	0	0	0	0	0.333	0	0.333	0.333	0.333	0.333	0.333	0	0	0	0.333	0.333	0.333	0.333	0.667	0.333	0.667	0.333	0.333	0	0	0	0.333
0	0	0	0	0	0	0	0	0	0.333	0	0	0	0	0	0	0	0	0	0	0	0	0	0	0	0	0	0	0	0.333	0.333	0.333	0	0.333	0.333	0.333	0	0.333	0.333	0.333	0.333	0.667	0.667	0.667	0.333	0.333	0	0	0	0.333
0	0	0	0	0	0	0	0	0	0.333	0.333	0.333	0.333	0.333	0	0.333	0.333	0.333	0.333	0.667	0.333	0.333	0.333	0.333	0.333	0	0.333	0	0	0.667	0.667	0	0	0.333	0.333	0.333	0	0.333	0.333	0.333	0.333	0.333	0.333	0.667	0.667	0.667	0.667	0.667	0.667	1
0	0	0	0	0	0	0	0	0	0.333	0.333	0.333	0.333	0.333	0	0	0	0.333	0.333	0.667	0.333	0.333	0.333	0.333	0.333	0.333	0	0	0	0.333	0.333	0.333	0	0.667	0.667	0.333	0	0	0	0	0	0	0	0.333	0.667	0.667	0.667	0.333	0.667	1.333
0	0	0	0	0.333	0.333	0	0	0	0.667	0.667	0.333	0.333	0.333	0	0	0	0.333	0.333	0.667	0.667	0.333	0.333	0.333	0.333	0.667	0.333	0.333	0.333	0.333	0.333	0.667	0.667	0.667	0.667	0.333	0.333	0.333	0	0	0	0	0	0	0.333	0.333	0.667	0.667	0.333	1
0	0	0	0	0	0	0	0	0	0.333	0.333	0	0	0.333	0.333	0	0	0	0	0	0.333	0.333	0.333	0.667	0.333	0.667	0.333	0.333	0	0.333	0	0.333	0.667	0.667	0.667	0.333	0.333	0.333	0	0	0	0	0	0	0	0	0	0.333	0	0.333
0	0.333	0.333	0.333	0.333	0	0	0	0	0.333	0	0.333	0.333	0.333	0.333	0.333	0	0.333	0.333	0.333	0	0.667	0.667	1	0.333	0.333	0.333	0.667	0	0	0	0.333	0.667	0.333	0.333	0	0.667	0.667	0	0	0	0.667	0.667	0	0	0	0	0.333	0	0.333
0	0.333	0.667	0.667	0.333	0	0	0	0	0	0	0.333	0.333	0.333	0.333	0.333	0.333	0.333	0.333	0.333	0	0.333	0.333	0.333	0.333	0	0	0	0	0	0	0	0.333	0.333	0.333	0	0.333	0.333	0	0	0	0.667	0.667	0.667	0	0	0	0	0	0.333
0.333	0.667	0.667	0.667	0.333	0	0.333	0.333	0.333	0	0	0.333	0.333	0.333	0.333	0.333	0.333	0.333	0.333	0.333	0.333	0.333	0.333	0.333	0	0.333	0.333	0.333	1	0.667	0.333	0	0	0	0.333	0.333	0.333	0.333	0.333	0	0	0	0.333	0.667	0.333	0.333	0	0	0	0.333
0.333	0.333	0.333	0	0	0	0	0	0.333	0	0	0	0	0	0.333	0.333	0.333	0	0	0	0.333	0.333	0.333	0	0	0.333	0.333	0.667	1	1	0.333	0	0	0.333	0.333	0.333	0	0.333	0.333	0	0	0	0	0.333	0.333	0.667	0.333	0	0	0.333
0.333	0.667	0.333	0	0	0	0	0	0.333	0	0	0.333	0.333	0.333	0.333	0	0.333	0	0.333	0	0	0	0	0	0	0.333	0.333	0.667	1	1	0.667	0.333	0	0.333	0.333	0.333	0.333	0.333	0.333	0	0.333	0.333	0.333	0.333	0.667	0.667	0.333	0	0	0.333
0	0.333	0.333	0.333	0	0	0	0	0	0	0	0.333	0.333	0.667	0.333	0	0.333	0.333	0.333	0	0	0	0	0	0	0	0	0.333	0.333	0.667	0.333	0.333	0	0.333	0.333	0.333	0.333	0	0	0	0.333	0.667	0.667	0.667	0.333	0.333	0	0	0	0
0	0.333	0.333	0.333	0	0	0	0.333	0.333	0.333	0	0.333	0.333	0.333	0	0	0.333	0.333	0.333	0.667	0.333	0.333	0	0	0	0.667	0.667	0.333	0	0.333	0.333	0.333	0	0.333	0.333	0.333	0.333	0.333	0.333	0.333	0.333	0.333	0.333	0.667	0.667	0.333	0	0	0.333	0.333
0	0	0	0	0	0	0	0.333	0.333	0.333	0	0	0	0	0	0	0	0	0	0.333	0.333	0.667	0	0	0	0.667	0.667	0.333	0	0	0	0	0	0.333	0.333	0	0	0.333	0.333	0.333	0	0	0	0.333	0.333	0.333	0	0	0.333	0.333
0	0	0	0	0	0	0	0.333	0.333	0.333	0	0	0.333	0	0	0	0	0	0	0.667	0.667	0.667	0.333	0	0.333	0.667	0.667	0.333	0.333	0.667	0.333	0.333	0.333	0.333	0.333	0	0	0.333	0.333	0.333	0.667	0.333	0	0	0.333	0.333	0	0.333	0.333	0.667
0	0	0.333	0.333	0	0	0	0	0	0	0	0.333	0.333	0.333	0	0	0	0	0	0	0	0	0	0	0.333	0	0	0.333	0.333	0.667	0.333	0.333	0.333	0.333	0	0	0	0	0	0.333	0.667	0.667	0	0	0	0.333	0	0.333	0.333	0.333
0	0.333	0.667	0.333	0.333	0.333	0.333	0	0.333	0.333	0	0.333	0.333	0.333	0	0.333	0	0	0	0	0	0	0	0	0.333	0.333	0.333	0.667	0.333	0.667	0.333	0.333	0.333	0.333	0	0.333	0	0	0.333	0.667	0.667	0.667	0	0	0	0.333	0	0.333	0.333	0.333
0	0.333	0.333	0.333	0	0.333	0.333	0	0	0	0	0	0	0.333	0	0	0.333	0.333	0	0	0	0.333	0.333	0.333	0.333	0.333	0.333	0.333	0	0	0	0	0	0.333	0.333	0.333	0	0	0.333	0.333	0	0	0	0.333	0.333	0	0	0	0.333	0.333
0	0.667	0.667	0.333	0	0.333	0.333	0	0	0	0	0	0	0	0	0	0.333	0.333	0.333	0.333	0.333	0.667	0.333	0.333	0.333	0.333	0.333	0.333	0	0.333	0.333	0.333	0	0.333	0.333	0.333	0	0	0.333	0	0	0	0.333	0.333	0.333	0	0	0	0.333	0.333
0	0.333	0.333	0.333	0	0	0	0	0	0	0	0	0	0	0	0	0	0.333	0.333	0.333	0.333	0.667	0.333	0.333	0.333	0.333	0	0	0	0.667	0.667	0.333	0	0.333	0.333	0.333	0	0	0	0	0	0	0.333	0.333	0	0	0	0	0.333	0.333
0	0.333	0.333	0.333	0	0	0	0	0	0	0	0.333	0.333	0.333	0	0.333	1	0.667	0.667	0.333	0.333	0.667	0.333	0.333	0.333	0.667	0.333	0.333	0.333	0.667	0.667	0.333	0	0	0.333	0.333	0	0	0	0	0	0	0.333	0.333	0	0	0	0	0.333	0.333
0	0	0	0	0	0	0	0	0	0	0	0.333	0.667	0.333	0.333	0.667	1	0.667	0.333	0	0	0	0	0.333	0.333	0.333	0.333	0.333	0.333	0.333	0	0	0	0	0	0	0	0	0	0	0	0	0	0.333	0.333	0.333	0	0	0	0.333
0	0	0	0	0	0	0	0	0	0	0	0.333	0.333	0.333	0.333	0.667	1	0.667	0.333	0	0	0	0	0.333	0.333	0.667	0.667	0.333	0.333	0.333	0	0	0	0	0	0	0	0	0	0	0	0	0	0.667	0.667	0.667	0	0	0	0.333
0	0	0	0	0	0	0	0	0	0	0	0	0	0.333	0.333	0.333	0.333	0	0	0	0	0	0	0	0.333	0.333	0	0.333	0.333	0.333	0	0	0	0	0	0	0	0	0	0	0	0	0	0.333	0.333	0.333	0	0	0	0
0	0.333	0.333	0.333	0	0	0	0	0	0	0	0	0	0	0.333	0	0	0.333	0.333	0.333	0	0	0	0	0	0.333	0	0.333	0.333	0.333	0	0	0.333	0.333	0.333	0.333	0.333	0	0	0	0	0	0	0.333	0.667	0.333	0	0	0	0
0	0.333	0.333	0.333	0	0	0	0	0	0	0	0	0	0	0	0	0	0.333	0.333	0.333	0	0	0	0	0	0	0	0	0	0	0	0	0.333	0.333	0.333	0.333	0.333	0	0	0	0	0	0	0	0.333	0	0	0	0	0
0	0.333	0.333	0.333	0	0.333	0.333	0.333	0	0	0	0	0	0	0	0	0	0.333	0.333	0.333	0	0.333	0.333	0	0	0	0	0	0	0.333	0.333	0.333	0.333	0.333	0.333	0.333	0.333	0	0	0	0	0	0.333	0.333	0.667	0.333	0.333	0.333	0	0
0	0	0	0	0	0.333	0.333	0.333	0	0	0	0	0	0.333	0.333	0.333	0	0	0	0	0	0.333	0.333	0	0	0.333	0.333	0	0	0.333	0.333	0.333	0.333	0.333	0	0	0	0	0	0	0	0	0.333	0.333	0.333	0.333	0.333	0.333	0	0
0	0.333	0.333	0.333	0.333	0.333	0.333	0.333	0.333	0.333	0	0	0	0	0	0.333	0	0	0	0	0	0.667	0.667	0.333	0	0.333	0.333	0	0	0.333	0.333	0.333	0.333	0.333	0	0	0	0	0	0	0	0	0.333	0.333	0.333	0.333	0.333	0.333	0	0.333
0	0.333	0.333	0.333	0.333	0	0	0.333	0.333	0.333	0	0	0	0	0	0	0	0	0	0	0	0.333	0.333	0.333	0	0	0	0	0	0	0	0	0	0	0	0	0	0	0	0	0	0	0.333	0.333	0.333	0	0	0	0	0.333
0	0.667	0.333	0.333	0.333	0	0	0.333	0.333	0.667	0.667	0.667	0.333	0	0	0	0.333	0.333	0.333	0	0	0.333	0.333	0.333	0	0	0	0	0	0	0	0	0	0	0.333	0.333	0	0	0	0	0	0	0.333	0.333	0.333	0	0	0	0	0.333
0	0.333	0.333	0	0	0	0	0	0	0.333	0.667	0.333	0.333	0	0	0	0.333	0.333	0	0	0	0	0	0	0	0	0	0.333	0.333	0	0	0	0	0	0	0	0	0	0	0	0	0	0.333	0.333	0	0	0	0	0	0
0	0	0	0	0.333	0.333	0	0	0	0	0.333	0.333	0.333	0	0	0.333	0.333	0.333	0	0	0	0	0	0	0.333	0.333	0.333	0.333	0.333	0.333	0	0	0	0.333	0.667	0.667	0.333	0	0	0	0.333	0.333	0.333	0.333	0	0	0	0	0.333	0.333
0	0	0	0	0.333	0.333	0	0	0	0	0	0	0	0	0	0	0	0	0	0	0	0	0	0	0.333	0.667	0.333	0	0.333	0.333	0	0	0	0.333	0.333	0.333	0	0	0	0	0.333	0.333	0.333	0	0	0	0	0	0	0.333
0	0	0	0	0.333	0.333	0	0	0.333	0	0	0	0	0	0	0	0	0.333	0.333	0	0	0.333	0.333	0.333	0.333	0.667	0.333	0	0.333	0.333	0	0	0	0.333	0.333	0.333	0	0	0	0	0.333	0.667	0.333	0.333	0	0	0	0	0	0.333
0	0	0	0	0	0	0	0	0	0	0	0	0	0	0	0	0	0.333	0.333	0	0	0.333	0.333	0.333	0	0	0	0	0	0	0	0	0	0.333	0.333	0.333	0	0	0	0	0	0.333	0.333	0.333	0	0	0	0	0	0
0	0	0	0	0	0	0	0	0.333	0.333	0	0	0	0	0	0	0	0.333	0.333	0	0.333	0.333	0.333	0.333	0	0	0	0	0	0	0	0	0	0.333	0.333	0.333	0	0	0	0.333	0.333	0.333	0.333	0.333	0	0	0	0	0	0
0	0	0	0	0	0	0	0	0	0	0	0	0	0	0	0	0	0	0	0	0.333	0	0	0	0	0	0	0	0	0	0	0	0	0.333	0	0	0	0	0	0.333	0.333	0.333	0	0	0	0	0	0	0	0
0	0	0	0	0	0	0	0.333	0.333	0	0	0	0	0	0	0.333	0	0	0	0.333	0.333	0.333	0	0	0	0	0	0	0	0	0	0	0	0.333	0.333	0	0	0	0	0.333	0.333	0.333	0	0	0	0	0	0	0	0.333
0	0	0	0	0	0	0	0	0	0	0	0	0	0	0	0	0	0	0	0.333	0.333	0.333	0	0	0	0	0	0	0	0	0	0	0	0.333	0.333	0	0	0	0	0	0	0	0	0	0	0	0	0	0	0.667
0	0	0	0	0	0	0	0	0	0	0.333	0.333	0	0	0	0	0	0.333	0.333	0.333	0.333	0.333	0	0	0	0	0	0	0	0	0	0	0	0	0	0	0	0	0	0	0	0	0	0	0	0	0	0	0.333	0.333
0	0	0	0	0	0	0	0	0	0	0.333	0.333	0	0	0	0	0	0.333	0.333	0.333	0	0	0	0	0	0	0	0	0	0	0.333	0.333	0	0	0	0	0	0	0	0	0	0	0	0	0	0	0	0	0	0
0	0	0	0	0	0	0.333	0.333	0	0	0.333	0.333	0	0	0	0	0	0.667	0.667	0.333	0	0	0	0	0	0	0	0	0.333	0.667	0.667	0.333	0.333	0.333	0.333	0	0	0	0.333	0.333	0.333	0.333	0.333	0.333	0	0	0	0	0	0
0	0	0	0	0	0	0.333	0.333	0	0	0	0	0	0	0	0	0	0	0	0	0	0	0	0	0	0	0	0	0.333	0.667	0.667	0	0.333	0.333	0.333	0	0	0	0	0.333	0.333	0.333	0.333	0.333	0	0	0	0	0	0
0	0	0	0	0	0	0.333	0.333	0	0	0	0	0	0	0.333	0.333	0	0	0	0	0	0	0	0.333	0.333	0.333	0	0	0.333	0.667	0.667	0	0.333	0.333	0.333	0	0	0	0	0.333	0.333	0.667	0.667	0.667	0	0	0	0.333	0.333	0
0	0	0	0	0	0	0	0	0	0	0	0	0	0	0	0	0	0	0	0	0	0	0	0.333	0.333	0.333	0	0	0	0.333	0.333	0	0	0	0	0	0	0	0	0	0	0.333	0.333	0.333	0	0	0	0	0	0
0	0	0	0	0	0	0	0	0	0	0	0	0.333	0.333	0	0	0	0	0	0	0	0	0	0.333	0.667	0.667	0.333	0	0	0.333	0.333	0	0	0	0	0	0	0	0	0	0.333	0.333	0.333	0.333	0	0	0	0	0	0
0	0	0	0	0	0	0	0	0	0	0	0	0.333	0.333	0	0	0	0	0	0	0	0	0	0	0.333	0.333	0.333	0	0	0.333	0	0	0	0	0	0	0	0	0	0	0	0	0	0	0	0	0	0	0	0
0	0	0	0	0	0	0	0	0	0	0	0	0.333	0	0	0	0.333	0	0	0	0	0	0	0	0.333	0.333	0.333	0	0.333	0.333	0.333	0	0	0	0	0	0	0	0	0	0	0	0	0.333	0.333	0.333	0	0	0	0
0	0	0	0	0	0	0	0	0	0	0	0	0	0	0	0.333	0.333	0	0	0	0	0	0	0	0	0	0	0	0.333	0.333	0.333	0	0	0	0	0	0	0	0	0	0	0	0	0.333	0.333	0.333	0	0	0	0
0	0.333	0.333	0	0	0	0	0	0.333	0.333	0	0	0	0	0.333	0.333	0.333	0	0	0	0	0.333	0.333	0.333	0	0	0	0	0.333	0.333	0.667	0	0	0	0	0	0	0	0	0	0	0	0	0.333	0.667	0.667	0.333	0	0.333	0
0	0	0	0	0	0	0	0	0.333	0.333	0	0	0	0	0	0	0	0	0	0	0	0.333	0.333	0.333	0	0	0	0	0	0.333	0.333	0	0	0	0	0	0	0	0	0	0	0	0	0	0	0.333	0.333	0	0	0
0	0	0	0	0	0	0	0	0.333	0.333	0	0	0	0	0	0	0	0	0	0	0	0.333	0.333	0.333	0.667	0.667	0.333	0	0	0.333	0.333	0.333	0	0	0	0	0	0	0	0	0.333	0.333	0	0	0.333	0.333	0.333	0	0	0
0	0	0	0	0	0	0	0	0	0	0	0	0	0	0	0	0	0	0	0	0	0	0	0	0.667	0.667	0.333	0	0	0.333	0.333	0	0	0	0	0	0	0	0	0	0	0	0	0	0.333	0.333	0	0	0	0
0	0.333	0.667	0.667	0	0.333	0.333	0.333	0	0	0	0	0.333	0.333	0	0	0	0	0	0	0	0	0	0	0.667	0.333	0.333	0	0	0.333	0.333	0	0	0	0	0	0	0	0	0	0	0	0	0	0	0	0	0	0	0.333
0	0.333	0.667	0.667	0	0.333	0.333	0.333	0	0	0	0	0	0	0	0	0	0	0	0	0	0	0	0	0	0	0	0	0	0	0	0	0	0	0	0	0	0	0	0	0	0	0	0	0	0	0	0	0	0.333
0	0.333	0.667	0.667	0	0.333	0.333	0.333	0	0	0	0	0	0	0	0	0.333	0.333	0.333	0	0	0	0	0	0	0	0	0	0	0.333	0.333	0	0	0	0.333	0.333	0.333	0	0	0	0	0	0	0	0	0	0	0	0	0.333
0	0	0	0	0	0	0	0	0	0	0	0	0	0	0	0	0	0.333	0.333	0	0	0	0	0	0	0	0	0	0	0.333	0.333	0	0	0	0.333	0.333	0.333	0	0	0	0	0	0	0	0	0	0	0	0	0
0	0	0	0	0	0	0	0	0	0	0	0	0.667	0.667	0.333	0	0	0.333	0.333	0	0	0	0	0	0	0	0	0	0	0.333	0.333	0.333	0	0.333	0.333	0.333	0.333	0	0	0	0	0.333	0.333	0.333	0	0.333	0	0	0	0
0	0	0	0	0	0	0	0	0	0	0	0	0.667	0.667	0.333	0	0	0	0	0	0	0	0	0	0	0	0	0	0	0.333	0.333	0	0	0	0	0	0	0	0	0	0	0.333	0.333	0.333	0	0.333	0	0	0	0
0	0	0	0	0	0	0	0	0	0.333	0.333	0	0.333	0.667	0.333	0	0	0	0	0	0	0.333	0.333	0.333	0.333	0	0	0	0	0.333	0.333	0	0	0	0	0	0	0	0	0	0	0.333	0.333	0.333	0	0.333	0	0	0.333	0.333
0	0	0	0	0	0	0	0	0	0.333	0.333	0	0	0	0	0	0	0	0	0	0	0	0	0.333	0.333	0	0	0	0	0	0	0	0	0	0	0	0	0	0	0	0	0	0	0	0	0	0	0	0.333	0.333
0	0	0	0.333	0.333	0.333	0	0	0	0.333	0.333	0.667	0.333	0.333	0	0	0	0	0	0	0.333	0	0	0.333	0.333	0	0	0	0	0	0	0	0	0	0	0	0	0	0	0	0	0	0	0	0	0	0	0	0.333	0.333
0	0	0	0.333	0.333	0.333	0	0	0	0	0	0.333	0.667	0.333	0	0	0.333	0	0	0	0	0	0	0	0	0	0	0	0	0.333	0.333	0	0	0	0	0	0	0	0	0	0	0	0	0	0	0	0	0	0.333	0.333
0	0	0	0	0.333	0.333	0	0	0	0	0	0.333	0.333	0.667	0.333	0	0.333	0	0	0	0	0	0	0	0	0	0	0	0.333	1	0.667	0	0	0.333	0.333	0	0	0	0	0	0	0	0.333	0.333	0	0	0	0	0.333	0.333
0	0	0	0	0	0	0	0	0	0	0	0	0	0.333	0.333	0	0	0	0	0	0	0	0	0	0	0	0	0	0.667	1.333	1	0	0	0.333	0.333	0	0	0	0	0	0	0	0	0	0	0	0	0	0	0
0	0	0	0	0	0	0	0	0	0	0	0	0	0.333	0.333	0	0	0	0	0	0	0	0	0	0	0	0	0	0.333	1	0.667	0.333	0.333	0.333	0.333	0	0	0	0	0	0	0	0	0	0	0	0	0	0	0
0	0	0	0	0	0	0	0	0	0	0	0	0	0	0	0	0	0	0	0	0	0	0	0	0	0	0	0	0	0	0	0.333	0.333	0	0	0	0	0	0	0	0	0	0	0	0	0	0	0	0	0
0	0	0	0	0	0	0	0	0	0	0	0	0	0	0	0	0	0	0	0	0	0	0	0	0	0	0	0	0	0	0	0.333	0.333	0	0	0	0	0	0	0	0	0	0	0	0	0	0	0	0	0.333
0	0	0	0	0	0	0	0	0	0	0	0	0	0	0	0	0	0	0	0	0	0	0	0	0	0	0	0	0	0	0	0	0	0	0	0.333	0	0	0	0	0	0	0	0	0	0	0	0	0	0
0	0	0	0	0	0	0	0	0	0	0	0	0	0.333	0.333	0	0	0	0	0	0	0	0	0	0	0	0	0	0	0	0	0	0	0	0	0	0	0	0	0	0.333	0.333	0	0.333	0.333	0.333	0	0	0	0.333
0	0	0	0	0	0	0.333	0	0	0	0	0	0	0.333	0.333	0	0	0	0	0	0	0	0	0	0	0	0	0	0	0	0	0	0	0	0	0	0	0	0	0	0.333	0.333	0	0.333	0.333	0.333	0	0	0	0.333
0	0.333	0.333	0.333	0	0.333	0.333	0	0	0.333	0.333	0.333	0.333	0.333	0.333	0	0	0	0	0	0	0	0	0	0	0	0	0	0	0	0	0	0	0	0	0	0	0	0	0	0.333	0.333	0.333	0.667	0.333	0.667	0.333	0	0	0.333
0	0.333	0.333	0.333	0	0	0	0	0	0.333	0.333	0	0	0	0	0	0	0	0	0	0	0	0	0	0	0	0	0	0	0	0	0	0	0	0	0	0	0	0	0	0	0	0.333	0	0	0	0	0	0	0.333
0	0.333	0.333	0.667	0	0	0	0	0	0.333	0	0	0.333	0.333	0.333	0	0	0	0	0	0.333	0.667	0.333	0	0	0	0	0	0.333	0.333	0	0	0	0.333	0.333	0	0	0	0	0	0	0	0	0	0	0.333	0	0	0	0
0	0	0.333	0.333	0	0	0	0	0	0	0	0	0.333	0.333	0.333	0	0	0	0	0	0.333	0.667	0.333	0	0	0	0	0	0	0	0	0	0	0.333	0.333	0	0	0	0	0	0	0	0	0	0	0	0	0	0	0
0	0	0.333	0.333	0.333	0	0	0	0	0	0	0	0.333	0.333	0.333	0	0	0	0	0	0.333	0.333	0	0	0	0	0	0	0	0	0	0	0	0.333	0.333	0	0	0	0	0	0	0	0	0	0	0	0	0	0	0
0	0	0	0	0	0	0	0	0	0.333	0.333	0	0	0	0	0	0	0	0	0	0	0	0	0	0	0	0	0	0	0	0	0	0	0	0	0	0	0	0	0	0	0	0	0	0	0	0	0	0	0
0	0	0	0	0	0	0	0	0	0	0.333	0	0	0	0	0.333	0	0	0	0	0	0	0	0	0	0	0	0	0.333	0.333	0.333	0	0	0	0	0	0	0	0	0	0	0	0	0	0.333	0.333	0	0	0.333	0.333
0	0	0	0	0	0	0	0	0	0	0	0	0	0	0	0	0	0	0	0	0	0	0	0	0	0	0	0	0.333	0.333	0.333	0	0	0	0	0	0	0	0	0	0	0	0	0	0.333	0.333	0	0	0	0.333
0	0	0	0	0	0	0	0	0.333	0.333	0	0	0	0	0	0.333	0.333	0	0	0	0	0.333	0.333	0.333	0.333	0.333	0	0	0.667	0.667	0.333	0	0.333	0.333	0.333	0	0	0	0	0	0	0	0	0	0.333	0.333	0	0	0	0.333
0	0	0	0	0	0	0	0	0	0	0	0	0	0	0	0	0.333	0	0	0	0	0.333	0.333	0.333	0.333	0.333	0	0	0.333	0	0	0	0.333	0.333	0	0	0	0	0	0	0	0	0	0	0	0	0	0	0	0
0	0	0	0	0	0	0	0	0	0	0	0	0	0	0	0	0	0	0	0	0	0.333	0.333	0.333	0.333	0.667	0.333	0	0.333	0.333	0	0	0.333	0.333	0	0	0	0	0	0	0	0	0	0	0	0	0	0	0	0
0	0	0	0	0	0	0	0	0	0	0	0	0	0	0	0	0	0	0	0	0	0	0	0	0	0	0	0	0	0	0	0	0	0	0	0	0	0	0	0	0	0	0	0	0	0	0	0	0	0
0	0	0	0	0	0	0	0	0	0	0	0	0	0	0	0	0	0	0	0	0	0	0	0	0	0	0	0	0.333	0.333	0.333	0	0	0	0	0	0.333	0	0	0	0	0	0	0	0	0	0	0	0	0
0	0	0	0	0	0	0	0	0	0	0	0	0	0	0	0	0	0	0	0	0	0	0	0	0	0	0	0	0.333	0.333	0.333	0	0	0	0	0	0.333	0	0	0	0	0	0	0	0	0	0	0	0	0
0.333	0	0	0	0	0	0	0	0	0	0	0.333	0	0	0	0	0	0	0	0	0	0	0	0	0	0	0	0	0.333	0.333	0.333	0	0	0	0	0	0.333	0	0	0	0	0	0	0	0	0	0	0	0	0
0.333	0	0	0	0	0	0	0	0	0	0	0.333	0	0	0	0	0	0	0	0	0	0	0	0	0	0	0	0	0	0	0	0	0	0	0	0	0	0	0	0	0	0	0	0	0	0	0	0	0	0
0.333	0	0	0	0	0	0	0	0	0	0	0.333	0.333	0.667	0.333	0	0	0	0.333	0	0	0	0	0	0	0	0	0	0.667	0.667	0.333	0	0	0.333	0.333	0	0	0	0	0	0	0	0	0	0	0	0	0	0	0
0	0	0	0	0	0	0	0	0	0	0	0.333	0.333	0.667	0.333	0	0	0	0.333	0	0	0	0	0	0	0	0	0	0.333	0.333	0.333	0	0	0.333	0.333	0	0	0	0	0	0	0	0	0	0	0	0	0	0	0
0	0	0	0	0	0	0	0	0	0	0	0.333	0.333	0.667	0.333	0.333	0.333	0.667	0.333	0	0	0	0	0	0	0	0	0	0.333	0.333	0.333	0	0.333	0.333	0.333	0	0.333	0.667	0.667	0.333	0	0	0	0	0	0	0	0	0	0
0	0	0	0	0	0	0	0	0	0	0	0	0	0	0	0.333	0.333	0.333	0	0	0	0	0	0	0	0	0	0	0	0	0	0	0	0	0	0	0.333	0.667	0.667	0.333	0	0	0	0	0	0	0	0	0	0
0	0	0	0	0	0	0	0	0.333	0.333	0	0	0	0	0	0.333	0.333	0.333	0.333	0.333	0	0	0	0	0.333	0.333	0.333	0	0	0	0	0	0	0	0	0	0.333	0.667	0.667	0.333	0	0.333	0.333	0	0	0	0	0	0	0
0	0	0	0	0	0	0	0	0	0	0	0	0	0	0	0	0	0	0.333	0.333	0.333	0	0	0	0.333	0.333	0.333	0	0	0	0	0	0	0	0	0	0	0	0	0	0	0.333	0.333	0	0	0	0	0	0	0
0	0	0	0	0	0	0	0	0	0	0	0	0	0	0	0	0.333	0.333	0.667	0.333	0.333	0	0.333	0.333	0.333	0.333	0.333	0	0	0	0	0	0	0	0	0	0	0	0	0	0	0.333	0.333	0	0	0	0	0	0	0
0	0	0	0	0	0	0	0	0	0	0	0	0	0	0	0	0.333	0.333	0.333	0	0	0	0	0	0	0	0	0	0	0	0	0	0	0	0	0	0	0	0	0	0	0	0	0	0	0	0	0	0	0
0	0	0	0	0	0	0	0	0	0	0	0	0	0	0	0	0.333	0.333	0.333	0	0	0	0.333	0.333	0.333	0	0	0	0	0	0	0.333	0.333	0	0	0	0	0.333	0.333	0.333	0	0	0	0	0	0	0	0	0.333	0.333
0	0	0	0	0	0.333	0	0	0	0	0	0	0	0	0	0	0	0	0	0	0	0	0.333	0.333	0.333	0	0	0	0	0	0	0	0	0	0	0	0	0.333	0.333	0.333	0	0	0	0	0	0	0	0	0.333	0.333
0	0	0	0	0	0	0	0	0	0	0	0	0	0	0	0	0	0	0	0	0	0	0.333	0.333	0.333	0	0	0	0	0	0	0	0	0.333	0.333	0	0	0.333	0.333	0.333	0	0	0	0	0	0	0	0	0.333	0.333
0	0	0	0	0	0	0	0	0	0	0	0	0	0	0	0	0	0	0	0	0	0	0	0	0	0	0	0	0	0	0	0	0	0.333	0.333	0	0	0	0	0	0	0	0	0	0	0	0	0	0	0
0	0	0	0	0	0.333	0.333	0.333	0	0.333	0.333	0	0	0	0	0	0	0	0	0	0	0	0	0	0	0	0	0	0	0	0	0	0	0.333	0.333	0	0	0	0	0	0	0	0	0.333	0.333	0	0	0	0	0
0	0	0	0	0	0.333	0.667	0.333	0	0	0	0	0	0	0	0	0	0	0	0	0	0	0	0	0	0	0	0	0	0	0	0	0	0	0	0	0	0	0	0	0	0	0	0	0	0	0	0	0	0
0	0	0	0	0	0.333	0.667	0.333	0	0	0	0	0	0	0	0	0	0	0	0	0	0	0	0	0	0	0	0	0	0	0	0	0	0	0	0	0	0	0	0	0	0	0	0	0	0	0	0	0	0
0	0	0	0	0	0	0	0	0	0	0	0	0	0	0	0	0	0	0	0	0	0	0	0	0	0	0	0	0	0	0	0	0	0	0	0	0	0	0	0	0	0.333	0	0	0	0	0	0	0	0
0	0	0	0	0	0	0	0	0	0	0	0	0	0	0	0	0	0	0	0	0	0	0	0	0	0	0	0	0	0	0	0	0	0.333	0.333	0.333	0	0	0	0	0.333	0.333	0	0	0	0	0	0	0	0.333
0	0	0	0	0	0	0	0	0	0	0	0	0	0	0	0	0	0	0	0	0	0	0	0	0	0	0	0	0	0	0	0	0	0.333	0.333	0.333	0	0	0	0	0	0	0	0	0	0	0	0	0	0.333
0	0	0	0	0	0	0	0.333	0.333	0.333	0	0	0	0	0	0	0	0	0	0	0	0	0	0	0	0	0	0	0.333	0.333	0.333	0	0	0.333	0.333	0.333	0	0	0	0	0	0	0	0	0	0	0	0	0	0.333
0	0	0	0	0	0	0	0.333	0.333	0.333	0	0	0	0	0	0	0	0	0	0	0	0	0	0	0	0	0	0	0.333	0.667	0.333	0	0	0	0	0	0	0	0	0	0	0	0	0	0	0	0	0	0	0
0	0	0	0	0	0	0	0.333	0.333	0.333	0	0	0.333	0.333	0	0	0	0	0	0	0	0	0	0	0	0	0	0	0.333	0.333	0.333	0.333	0	0	0	0	0	0	0	0	0	0	0	0	0	0	0	0	0	0
0	0	0	0	0	0	0	0	0	0	0	0	0.333	0.333	0	0	0	0	0	0	0	0	0	0	0	0	0	0	0	0	0	0	0	0	0	0	0	0	0	0	0	0	0	0	0	0	0	0	0	0
0	0	0	0	0	0	0	0	0	0	0	0	0.333	0.333	0	0	0	0	0	0	0	0	0	0	0	0	0	0	0	0	0	0	0	0	0	0	0	0	0	0	0	0	0	0	0	0	0	0	0	0
0	0	0	0	0	0	0	0	0	0	0	0	0	0	0	0	0	0	0	0	0	0	0	0	0	0	0	0	0	0	0	0	0	0	0	0	0	0	0	0	0	0	0	0	0	0	0	0	0	0
0	0.333	0.333	0	0	0	0	0	0	0	0	0	0	0	0	0	0	0.333	0.333	0	0	0	0	0	0	0	0.333	0.333	0.333	0	0	0	0	0	0	0	0	0	0.333	0	0	0	0	0	0	0	0	0	0	0.667
0	0.333	0.333	0	0	0	0	0	0	0	0	0	0	0	0	0	0	0	0	0	0	0	0	0	0	0	0.333	0.333	0.333	0	0	0	0	0	0	0	0	0	0.333	0	0	0	0	0	0	0	0	0	0	0.667
0	0.333	0.333	0	0	0	0.333	0.333	0.333	0.333	0.333	0	0	0	0	0	0	0	0	0	0	0	0	0	0	0	0.333	0.333	0.333	0	0	0	0	0	0	0	0	0	0	0	0	0	0	0	0	0	0	0	0	0.667
0	0	0	0	0	0	0	0.333	0.333	0.333	0.333	0	0	0	0	0	0	0	0	0	0	0	0	0	0	0	0	0	0	0	0	0	0	0	0	0	0	0	0	0	0	0	0	0	0	0	0	0	0	0.333
0	0	0	0	0	0	0	0.333	0.333	0.333	0.333	0	0	0.333	0.333	0	0	0	0	0	0	0	0.333	0.333	0	0	0	0	0	0.333	0.333	0	0	0	0	0	0	0	0	0	0	0	0	0	0	0	0	0	0	0
0	0	0	0	0	0	0	0	0	0	0	0	0	0.333	0.333	0	0	0	0	0	0	0	0	0	0	0	0	0	0	0.333	0.333	0	0	0	0	0	0	0	0	0	0	0	0	0	0	0	0	0	0	0
0	0	0	0	0	0	0	0	0	0	0	0	0	0.333	0.333	0	0	0	0	0	0	0	0	0	0	0	0	0	0	0.333	0.333	0	0	0	0	0	0	0	0	0	0	0	0	0	0	0	0	0	0	0
0	0	0	0	0	0	0	0	0	0	0	0	0	0.333	0.333	0	0	0	0	0	0	0	0	0	0	0	0	0	0	0	0	0	0	0	0	0	0	0	0	0	0	0	0	0	0	0	0	0	0	0
0	0	0	0	0	0	0	0	0	0	0	0.333	0.333	0.333	0.333	0	0	0	0	0	0	0	0	0	0	0	0	0	0	0	0	0	0.333	0	0	0	0	0	0	0	0	0	0	0	0	0	0	0	0	0
0	0	0	0	0	0	0	0	0	0	0	0	0.333	0.333	0	0	0	0	0.333	0	0	0	0	0	0	0	0	0	0	0	0	0	0.333	0	0	0	0	0	0	0	0	0	0	0	0	0	0	0	0	0
0	0	0.333	0.333	0	0	0	0	0	0	0	0	0.333	0.333	0	0	0	0	0.333	0	0	0	0	0	0.333	0.333	0	0	0.333	0.333	0.333	0	0.333	0.333	0	0	0	0	0.333	0.333	0	0	0	0	0	0	0	0	0	0
0	0	0	0	0	0	0	0	0	0	0	0	0	0	0	0	0	0	0	0	0	0	0	0	0	0	0	0	0.333	0.333	0.333	0	0	0	0	0	0	0	0	0	0	0	0	0	0	0	0	0	0	0
0	0	0	0	0	0	0	0	0	0.333	0.333	0	0	0	0	0	0	0.333	0.333	0	0	0	0.333	0	0.333	0.333	0	0	0.333	0.333	0.333	0	0	0	0	0	0	0	0	0	0	0	0	0	0.667	0.667	0.333	0	0	0
0	0	0	0	0	0	0	0	0	0	0	0	0	0	0	0	0	0.333	0.333	0	0	0	0.333	0	0	0	0	0	0	0	0	0	0	0	0	0	0	0	0	0	0	0	0	0	0.667	0.667	0.333	0	0	0
0	0	0	0	0	0	0	0	0	0	0	0	0	0	0	0	0.333	0.333	0	0	0	0	0.333	0.333	0.333	0	0	0	0	0	0	0	0	0	0	0	0	0	0	0	0	0	0.333	0.333	0.667	0.667	0.667	0	0	0
0	0	0	0	0	0	0	0	0	0	0	0	0	0	0	0	0	0	0	0	0	0	0	0	0	0	0	0	0	0	0	0	0	0	0	0	0	0	0	0	0	0	0.333	0.333	0	0.333	0.333	0	0	0
0	0	0	0	0	0	0	0	0	0	0	0.333	0.333	0	0	0	0	0.333	0.333	0.333	0	0	0	0	0	0	0	0	0	0.333	0.333	0	0	0	0	0	0	0	0	0	0	0.333	0.333	0.333	0.333	0.333	0.333	0	0	0
0	0	0	0	0	0	0	0	0	0	0	0.333	0.333	0	0	0	0	0.333	0.667	0.667	0.333	0	0	0	0	0	0	0	0	0.333	0.333	0	0	0	0	0	0	0	0	0	0	0	0	0	0	0	0	0	0	0
0	0	0	0	0	0	0	0	0	0	0	0.333	0.333	0.333	0	0	0	0.333	0.667	0.333	0	0	0	0	0.333	0.333	0.333	0	0	0.333	0.333	0	0	0	0	0	0	0	0	0	0	0	0.333	0	0	0	0	0	0	0
0	0	0	0	0	0	0	0	0	0	0	0	0	0.333	0	0	0	0	0	0	0	0	0	0	0.333	0.333	0.333	0	0	0	0	0	0	0	0	0	0	0	0	0	0	0	0	0	0	0	0	0	0	0
0	0	0.333	0.333	0.333	0	0	0	0	0	0	0	0	0.333	0	0	0	0	0	0	0	0	0	0	0.333	0.333	0.333	0	0	0	0	0	0	0	0	0	0	0	0	0	0	0	0	0	0	0	0	0	0	0
0	0	0.333	0.333	0.333	0	0	0	0	0	0	0	0	0	0	0	0	0	0	0	0	0	0	0	0	0	0	0	0	0	0	0	0	0	0	0	0	0	0	0	0	0	0	0	0	0	0	0	0	0
0	0	0.333	0.333	0.333	0	0	0	0.333	0.333	0.333	0	0	0	0	0	0	0	0	0	0.333	0.333	0.333	0	0	0	0	0	0	0	0	0	0	0	0	0	0	0	0	0	0	0	0	0	0	0	0	0	0	0
0	0	0	0	0	0	0	0	0.333	0.333	0.333	0	0	0	0	0	0	0	0	0	0	0	0	0	0	0	0	0	0	0	0	0	0	0	0	0	0	0	0	0	0	0	0	0	0	0	0	0	0	0
0	0	0	0	0	0	0	0	0.333	0.333	0.333	0	0	0	0	0.333	0.667	0.333	0	0	0	0	0	0	0	0	0	0	0	0	0	0	0	0	0	0	0	0.333	0.333	0	0	0	0	0	0	0	0	0	0	0
0	0	0	0	0	0	0	0	0	0	0	0	0	0	0	0.333	0.667	0.667	0	0	0	0	0	0	0	0	0	0	0	0	0	0	0	0	0	0	0	0	0	0	0	0	0	0	0	0	0	0	0	0
0	0	0	0	0	0	0	0	0	0	0	0	0.333	0.333	0	0.333	0.333	0.667	0.333	0	0	0	0	0	0	0	0	0	0.667	0.333	0.333	0	0	0	0	0	0	0	0	0	0	0	0	0	0	0	0	0	0	0
0	0	0	0	0	0	0	0	0	0	0	0	0	0	0	0	0	0	0.333	0	0	0	0	0	0	0	0	0	0.333	0.333	0.333	0	0	0	0	0	0	0	0	0	0	0	0	0	0	0	0	0	0	0
0	0.333	0.333	0.333	0	0	0.333	0.333	0	0	0	0	0	0	0	0	0	0	0.333	0	0	0	0	0	0	0	0	0	0.333	0.667	0.333	0	0	0	0	0	0	0	0	0	0	0	0	0	0	0	0	0	0	0.333
0	0.333	0.333	0.333	0	0	0.333	0.333	0	0	0	0	0	0	0	0	0	0	0	0	0	0	0	0	0	0	0	0	0	0.333	0	0	0	0	0	0	0	0	0	0	0	0	0	0	0	0	0	0	0	0.333
0	0.333	0.333	0.333	0	0	0.333	0.333	0	0	0	0	0	0	0	0	0.333	0.333	0.333	0	0	0	0	0	0	0	0	0	0	0.333	0	0	0	0	0	0	0	0	0	0	0	0	0	0	0	0.333	0.333	0	0	0.333
0	0	0	0	0	0	0	0	0	0	0	0	0	0	0	0	0	0.333	0.333	0	0	0	0	0	0	0	0	0	0	0	0	0	0	0	0	0	0	0	0	0	0	0	0	0	0	0	0	0	0	0
0.333	0.333	0.333	0	0	0	0	0	0	0	0	0	0	0	0	0	0	0.667	0.667	0.333	0	0	0	0.333	0.667	0.333	0.333	0	0	0	0	0	0	0	0	0	0	0	0	0	0	0	0	0	0	0	0	0	0	0
0.333	0.333	0	0	0	0	0	0	0	0	0	0	0	0	0	0	0	0.333	0.333	0.333	0	0	0	0	0.333	0.333	0.333	0	0	0	0	0	0	0	0	0	0	0	0	0	0	0	0	0	0	0	0	0	0	0
0.333	0.333	0	0	0	0	0	0	0	0	0	0	0	0	0	0	0	0.333	0.333	0.333	0	0	0	0	0.333	0.333	0.333	0	0	0	0	0	0	0	0	0	0	0	0	0	0.333	0.333	0.333	0	0	0	0	0	0	0
0	0	0	0	0	0	0	0	0	0	0	0	0	0	0	0	0	0	0	0	0	0	0	0	0	0	0	0	0	0	0	0	0	0	0	0	0	0	0	0	0.333	0.333	0.333	0	0	0	0	0	0	0
0	0	0	0.333	0.333	0.333	0	0	0	0	0	0	0.333	0.333	0.333	0	0	0	0	0	0	0	0	0	0	0	0	0	0	0	0	0	0	0	0	0	0	0	0	0	0.333	0.333	0.333	0	0	0.333	0.333	0	0	0
0	0	0	0.333	0.333	0.333	0	0	0	0	0	0	0.333	0.333	0.333	0	0	0	0	0	0	0	0	0	0	0	0	0	0	0	0	0	0	0	0	0	0	0	0	0	0	0	0	0	0	0.333	0.333	0	0	0
0	0	0	0.333	0.333	0.333	0	0	0	0	0	0	0.333	0.333	0.333	0	0	0	0	0	0	0	0	0	0	0	0	0	0	0	0	0	0	0	0	0	0	0	0	0	0	0	0	0	0	0.333	0.333	0	0.333	0.333
0	0	0	0	0	0	0	0	0	0	0	0	0	0	0	0	0	0	0	0	0	0	0	0	0	0	0	0	0	0	0	0	0	0	0	0	0	0	0	0	0	0	0	0	0	0	0	0	0	0
0	0	0	0	0	0	0	0	0	0	0	0	0	0	0	0	0	0	0	0	0	0	0	0	0	0	0	0	0	0	0	0	0	0.333	0.333	0.333	0	0	0	0	0	0	0	0	0	0	0	0	0	0.333
0	0	0	0	0	0	0	0	0	0	0	0	0	0	0	0	0	0	0	0	0	0	0	0	0	0	0	0	0	0	0	0	0	0.333	0.333	0.333	0	0	0	0	0	0	0	0	0	0	0	0	0	0.333
0	0	0	0	0	0	0	0	0	0	0	0	0	0	0	0	0	0	0	0	0	0	0	0	0	0	0	0	0	0	0	0	0	0.333	0.333	0.667	0.333	0	0	0	0.333	0.333	0.333	0	0	0	0	0	0	0.333
[truncated: 384 more columns]
