# Supplementary material for: Brain clearance is reduced during sleep and anesthesia
Source: Nat Neurosci. 2024 May 13;27(6):1046–50. doi: 10.1038/s41593-024-01638-y (PMC11156584; doi:10.1038/s41593-024-01638-y)
Supplement: Supplementary file 7 — Statistical source data. [file 41593_2024_1638_MOESM7_ESM.xlsx]

## Sheet: Miao_et_al_Extended_data_fig.3
Time (minutes)	Fraction of initial concentration
0.00221612	1
0.00669312	1.01089
0.0111701	0.995789
0.0156471	1.00609
0.0201241	1.01677
0.0246011	1.00314
0.0290781	1.00252
0.0335551	1.01296
0.0380321	1.01065
0.0425091	1.00454
0.0469861	0.997742
0.0514631	1.00716
0.0559401	1.01327
0.060417	1.0049
0.064894	1.00531
0.069371	1.00017
0.073848	1.00542
0.078325	1.00246
0.082802	1.0064
0.087279	1.00148
0.091756	1.0014
0.096233	1.00902
0.10071	1.00202
0.105187	1.00584
0.109664	1.00115
0.114141	1.00797
0.118618	1.00439
0.123095	1.00952
0.127572	1.0037
0.132049	1.00522
0.136526	0.997426
0.141003	0.997313
0.14548	1.00132
0.149957	1.00623
0.154434	1.00729
0.158911	1.00023
0.163388	1.00872
0.167865	1.00148
0.172342	1.00738
0.176819	0.999831
0.181296	1.00519
0.185773	1.00106
0.19025	1.00692
0.194727	1.0019
0.199204	1.00553
0.203681	1.00789
0.208158	0.998781
0.212635	1.00642
0.217112	0.998171
0.221589	0.997652
0.226066	1.00314
0.230543	1.00558
0.23502	1.00321
0.239497	0.998171
0.243974	0.999232
0.248451	1.0106
0.252928	0.996241
0.257405	1.00364
0.261882	1.00912
0.266359	1.00842
0.270836	0.997855
0.275313	1.00243
0.27979	1.00014
0.284267	1.00343
0.288744	0.995608
0.293221	0.998544
0.297698	1.00438
0.302175	1.00996
0.306652	1.01512
0.311129	1.00435
0.315606	1.01115
0.320083	1.00274
0.32456	1.00141
0.329037	0.9916
0.333514	0.998792
0.337991	1.00826
0.342468	1.00533
0.346945	0.998939
0.351422	1.00114
0.355899	1.00164
0.360376	1.01499
0.364853	0.992447
0.36933	1.00567
0.373807	1.00332
0.378284	0.99939
0.382761	1.00537
0.387238	1.00191
0.391715	1.00822
0.396192	0.996749
0.400669	0.996353
0.405146	0.996602
0.409623	1.00322
0.4141	1.00041
0.418577	1.00298
0.423054	0.999503
0.427531	1.00137
0.432008	0.991431
0.436485	1.01008
0.440962	1.00835
0.445439	1.00734
0.449916	1.01009
0.454393	1.00904
0.45887	0.995936
0.463347	0.996963
0.467824	1.0058
0.472301	1.00833
0.476778	0.998837
0.481255	1.0029
0.485732	0.998781
0.490209	1.00725
0.494686	1.01133
0.499163	1.00496
0.50364	1.00326
0.508117	0.99956
0.512594	1.00332
0.517071	1.00055
0.521548	0.995552
0.526025	1.00838
0.530502	0.997155
0.534978	1.00938
0.539455	1.00601
0.543932	1.0003
0.548409	1.00166
0.552886	1.00516
0.557363	1.00155
0.56184	1.00664
0.566317	0.993305
0.570794	1.00369
0.575271	1.00244
0.579748	1.00253
0.584225	1.00033
0.588702	1.01018
0.593179	1.00444
0.597656	0.997821
0.602133	1.00622
0.60661	1.00811
0.611087	0.996466
0.615564	1.00283
0.620041	0.998916
0.624518	1.0072
0.628995	1.00224
0.633472	1.00679
0.637949	0.99685
0.642426	1.00248
0.646903	1.0108
0.65138	1.00395
0.655857	0.99965
0.660334	1.00474
0.664811	1.00008
0.669288	1.00375
0.673765	1.00287
0.678242	1.00691
0.682719	1.00611
0.687196	1.0045
0.691673	1.00978
0.69615	1.00464
0.700627	0.998126
0.705104	0.995834
0.709581	1.00597
0.714058	1.00446
0.718535	1.00461
0.723012	0.997076
0.727489	1.01095
0.731966	1.00165
0.736443	0.996986
0.74092	1.0051
0.745397	1.00654
0.749874	0.996263
0.754351	0.995936
0.758828	1.00327
0.763305	0.999605
0.767782	1.00936
0.772259	1.00056
0.776736	1.00483
0.781213	1.00414
0.78569	1.00052
0.790167	1.00226
0.794644	1.00032
0.799121	1.0024
0.803598	1.00035
0.808075	1.00732
0.812552	1.00143
0.817029	1.00322
0.821506	0.99694
0.825983	1.00441
0.83046	1.00989
0.834937	1.00266
0.839414	1.01007
0.843891	1.00097
0.848368	0.999379
0.852845	1.00618
0.857322	1.00417
0.861799	1.00785
0.866276	1.00754
0.870753	0.998623
0.87523	1.00325
0.879707	1.0037
0.884184	1.00122
0.888661	1.01105
0.893138	1.00706
0.897615	1.004
0.902092	1.00452
0.906569	0.999052
0.911046	0.99667
0.915523	1.00576
0.92	0.995845
0.924477	1.00033
0.928954	1.00157
0.933431	1.01023
0.937908	1.01269
0.942385	1.00476
0.946862	0.997731
0.951339	1.00364
0.955816	1.01157
0.960293	1.00404
0.96477	1.01192
0.969247	0.992368
0.973724	1.00654
0.978201	0.991838
0.982678	0.994445
0.987155	1.00312
0.991632	1.00726
0.996109	0.996049
1.00059	1.00578
1.00506	1.00253
1.00954	0.990404
1.01402	1.00361
1.01849	0.996444
1.02297	0.994073
1.02745	0.998973
1.03192	1.00053
1.0364	0.998239
1.04088	1.00143
1.04536	0.998815
1.04983	1.0107
1.05431	1.00432
1.05879	1.00016
1.06326	1.00536
1.06774	1.00458
1.07222	1.0003
1.07669	1.00059
1.08117	1.00308
1.08565	1.00384
1.09013	1.00616
1.0946	1.00186
1.09908	0.997787
1.10356	1.01068
1.10803	0.998815
1.11251	1.00341
1.11699	1.00299
1.12146	0.995462
1.12594	1.0059
1.13042	1.01079
1.1349	1.01047
1.13937	0.999165
1.14385	1.00139
1.14833	0.997855
1.1528	0.996478
1.15728	1.00557
1.16176	0.997539
1.16623	0.997584
1.17071	0.999232
1.17519	0.998058
1.17967	0.996918
1.18414	0.997832
1.18862	0.9986
1.1931	1.00611
1.19757	1.00489
1.20205	0.997076
1.20653	1.00231
1.211	1.00458
1.21548	1.00011
1.21996	1.00728
1.22444	1.00089
1.22891	1.00348
1.23339	1.00995
1.23787	0.998408
1.24234	1.00613
1.24682	1.00178
1.2513	1.00863
1.25577	1.00974
1.26025	1.00484
1.26473	1.01102
1.26921	1.00514
1.27368	1.00272
1.27816	0.996534
1.28264	1.00448
1.28711	1.0092
1.29159	1.00868
1.29607	1.00418
1.30054	0.991747
1.30502	0.99615
1.3095	1.00566
1.31398	0.992425
1.31845	1.00539
1.32293	1.00243
1.32741	0.997855
1.33188	1.00541
1.33636	1.0076
1.34084	1.01008
1.34531	1.00531
1.34979	0.998363
1.35427	1.00081
1.35875	1.0093
1.36322	0.997042
1.3677	1.00362
1.37218	1.00513
1.37665	1.00682
1.38113	1.00382
1.38561	0.999165
1.39008	1.00668
1.39456	1.00646
1.39904	1.00484
1.40352	1.01123
1.40799	1.00795
1.41247	1.00514
1.41695	1.00765
1.42142	1.00313
1.4259	0.997799
1.43038	1.00072
1.43485	1.00402
1.43933	0.999097
1.44381	1.0057
1.44829	1.00554
1.45276	1.00629
1.45724	1.00723
1.46172	0.998036
1.46619	1.00537
1.47067	1.00594
1.47515	1.00877
1.47962	1.00842
1.4841	1.00292
1.48858	1.00668
1.49306	1.00689
1.49753	0.994152
1.50201	0.994942
1.50649	1.00375
1.51096	0.999277
1.51544	0.996365
1.51992	1.00289
1.52439	1.00629
1.52887	1.00874
1.53335	1.00456
1.53783	0.997031
1.5423	1.00572
1.54678	1.0005
1.55126	1.00421
1.55573	1.00525
1.56021	1.00323
1.56469	1.00739
1.56916	1.00744
1.57364	0.999853
1.57812	0.995687
1.5826	1.00562
1.58707	0.997878
1.59155	0.99895
1.59603	0.999142
1.6005	1.0019
1.60498	1.00029
1.60946	1.00131
1.61393	1.00482
1.61841	1.00195
1.62289	1.00474
1.62737	0.995687
1.63184	0.997144
1.63632	1.00679
1.6408	1.00683
1.64527	1.00467
1.64975	0.995394
1.65423	1.00053
1.6587	1.00825
1.66318	1.00306
1.66766	1.00764
1.67213	1.00807
1.67661	1.00178
1.68109	1.00875
1.68557	0.997257
1.69004	1.00155
1.69452	1.00701
1.699	0.997471
1.70347	1.00006
1.70795	1.00064
1.71243	1.00399
1.7169	1.00369
1.72138	1.00071
1.72586	1.00259
1.73034	1.00221
1.73481	0.99659
1.73929	1.00405
1.74377	0.995191
1.74824	1.00829
1.75272	1.01242
1.7572	0.99781
1.76167	1.00535
1.76615	1.00706
1.77063	1.00475
1.77511	0.994795
1.77958	0.994886
1.78406	0.9979
1.78854	0.996421
1.79301	1.01136
1.79749	0.998273
1.80197	1.00312
1.80644	0.999063
1.81092	1.00128
1.8154	1.00874
1.81988	1.00357
1.82435	1.00336
1.82883	0.999616
1.83331	0.991838
1.83778	0.999198
1.84226	0.995812
1.84674	0.999413
1.85121	1.00122
1.85569	1.00658
1.86017	1.00291
1.86465	0.993418
1.86912	1.00554
1.8736	1.0062
1.87808	1.00088
1.88255	1.01039
1.88703	1.00563
1.89151	1.00126
1.89598	1.00716
1.90046	1.0013
1.90494	1.00233
1.90942	1.00133
1.91389	1.00511
1.91837	1.00669
1.92285	0.997979
1.92732	1.0023
1.9318	0.999131
1.93628	1.00575
1.94075	1.00281
1.94523	1.00164
1.94971	1.00614
1.95419	0.997087
1.95866	1.00737
1.96314	0.994039
1.96762	1.0078
1.97209	0.997245
1.97657	1.01133
1.98105	0.992346
1.98552	1.00454
1.99	1.00205
1.99448	1.00195
1.99896	1.00089
2.00343	1.003
2.00791	0.994355
2.01239	0.997674
2.01686	1.00102
2.02134	1.00548
2.02582	0.998713
2.03029	1.00195
2.03477	1.002
2.03925	0.995732
2.04373	1.00587
2.0482	0.998228
2.05268	1.00365
2.05716	1.01322
2.06163	1.00028
2.06611	0.99501
2.07059	1.00265
2.07506	1.00002
2.07954	1.0057
2.08402	1.00698
2.0885	1.00667
2.09297	0.9993
2.09745	1.00514
2.10193	1.00148
2.1064	0.991578
2.11088	0.998532
2.11536	1.00145
2.11983	0.993147
2.12431	1.00296
2.12879	1.00269
2.13327	1.00168
2.13774	0.994118
2.14222	0.991928
2.1467	0.993079
2.15117	0.99895
2.15565	0.997437
2.16013	1.0056
2.1646	1.00275
2.16908	0.996195
2.17356	0.991488
2.17804	1.00247
2.18251	0.993678
2.18699	0.9951
2.19147	1.00005
2.19594	1.0044
2.20042	1.00508
2.2049	1.00255
2.20937	0.999007
2.21385	1.00683
2.21833	0.996523
2.22281	0.993158
2.22728	0.999842
2.23176	1.00953
2.23624	0.993825
2.24071	0.997686
2.24519	1.00009
2.24967	1.0087
2.25414	1.00019
2.25862	1.0029
2.2631	1.00624
2.26758	1.0101
2.27205	1.00385
2.27653	0.997324
2.28101	0.996195
2.28548	0.9993
2.28996	0.999413
2.29444	1.00612
2.29891	1.00873
2.30339	1.00331
2.30787	0.998984
2.31235	0.998848
2.31682	1.01065
2.3213	1.00089
2.32578	1.01036
2.33025	0.997042
2.33473	0.996782
2.33921	1.00584
2.34368	1.00252
2.34816	1.00252
2.35264	0.999989
2.35712	1.00564
2.36159	1.00164
2.36607	0.993192
2.37055	1.00073
2.37502	0.999142
2.3795	1.00851
2.38398	0.995473
2.38845	1.0011
2.39293	1.00295
2.39741	0.998781
2.40189	1.00475
2.40636	1.00683
2.41084	1.00263
2.41532	1.00183
2.41979	1.00268
2.42427	1.00277
2.42875	1.01172
2.43322	1.00999
2.4377	0.988936
2.44218	0.996105
2.44666	0.998984
2.45113	0.995134
2.45561	1.00268
2.46009	1.00392
2.46456	1.00735
2.46904	0.99694
2.47352	1.00867
2.47799	1.00349
2.48247	1.007
2.48695	1.00732
2.49143	0.99431
2.4959	1.0038
2.50038	1.00025
2.50486	0.999277
2.50933	1.00957
2.51381	1.00829
2.51829	1.00671
2.52276	1.0016
2.52724	1.00816
2.53172	1.00001
2.5362	0.99212
2.54067	1.00148
2.54515	0.998848
2.54963	1.00648
2.5541	0.995066
2.55858	0.997595
2.56306	1.00471
2.56753	1.01364
2.57201	1.01425
2.57649	1.01225
2.58097	0.996297
2.58544	1.00405
2.58992	0.998611
2.5944	1.00266
2.59887	0.99921
2.60335	1.00615
2.60783	1.00117
2.6123	1.0022
2.61678	1.00304
2.62126	1.00128
2.62574	0.998769
2.63021	1.01131
2.63469	1.01075
2.63917	1.00272
2.64364	0.989839
2.64812	0.995292
2.6526	1.00935
2.65707	1.00448
2.66155	1.00704
2.66603	0.998905
2.67051	0.99501
2.67498	1.00727
2.67946	1.00096
2.68394	1.0049
2.68841	0.997573
2.69289	1.00638
2.69737	1.00667
2.70184	1.00152
2.70632	1.01023
2.7108	1.00071
2.71528	1.00796
2.71975	1.00516
2.72423	0.992865
2.72871	1.00089
2.73318	1.00552
2.73766	1.00778
2.74214	0.995066
2.74661	1.00564
2.75109	1.008
2.75557	1.00178
2.76004	1.00006
2.76452	0.994412
2.769	1.00697
2.77348	1.00357
2.77795	0.997742
2.78243	1.00725
2.78691	1.00043
2.79138	0.99834
2.79586	0.997178
2.80034	1.01122
2.80481	1.0105
2.80929	1.0018
2.81377	0.998465
2.81825	1.00506
2.82272	1.00185
2.8272	0.99781
2.83168	1.00184
2.83615	0.994197
2.84063	0.997234
2.84511	1.0036
2.84958	1.0149
2.85406	0.990246
2.85854	0.999865
2.86302	0.997911
2.86749	0.9951
2.87197	1.00419
2.87645	0.993576
2.88092	1.0112
2.8854	1.00532
2.88988	0.999311
2.89435	0.995879
2.89883	1.00774
2.90331	1.00718
2.90779	1.00693
2.91226	0.998002
2.91674	1.01094
2.92122	1.00389
2.92569	1.00061
2.93017	0.999921
2.93465	1.01193
2.93912	0.998769
2.9436	1.00384
2.94808	1.00424
2.95256	1.00394
2.95703	0.99956
2.96151	1.00105
2.96599	1.00698
2.97046	0.998002
2.97494	0.996286
2.97942	1.00704
2.98389	1.00624
2.98837	1.00467
2.99285	1.00307
2.99733	1.00764
3.0018	1.00751
3.00628	1.00077
3.01076	1.00053
3.01523	0.996082
3.01971	1.00038
3.02419	0.997268
3.02866	1.00357
3.03314	1.00051
3.03762	1.00295
3.0421	1.00143
3.04657	1.00706
3.05105	0.997437
3.05553	1.00723
3.06	1.00146
3.06448	1.00008
3.06896	1.00184
3.07343	1.00552
3.07791	1.01159
3.08239	1.01614
3.08687	1.01031
3.09134	1.00611
3.09582	1.00562
3.1003	0.998115
3.10477	0.999808
3.10925	1.00692
3.11373	1.00116
3.1182	1.00869
3.12268	0.999413
3.12716	0.999706
3.13164	0.996647
3.13611	1.00453
3.14059	1.00568
3.14507	1.007
3.14954	1.00159
3.15402	0.998239
3.1585	1.00123
3.16297	0.9979
3.16745	0.995495
3.17193	1.00069
3.17641	0.997934
3.18088	1.00021
3.18536	1.01217
3.18984	1.00507
3.19431	1.00076
3.19879	1.00844
3.20327	1.00181
3.20774	1.00183
3.21222	1.0025
3.2167	1.00285
3.22118	1.0003
3.22565	0.999661
3.23013	0.997245
3.23461	1.00392
3.23908	1.00419
3.24356	1.00624
3.24804	1.00301
3.25251	1.00771
3.25699	1.00087
3.26147	0.999582
3.26595	1.00662
3.27042	0.995213
3.2749	0.999402
3.27938	0.996071
3.28385	0.997166
3.28833	0.99475
3.29281	1.00351
3.29728	1.00858
3.30176	0.999165
3.30624	1.00642
3.31072	1.0073
3.31519	0.999424
3.31967	1.01071
3.32415	0.994321
3.32862	1.0038
3.3331	1.00666
3.33758	1.00006
3.34205	1.00797
3.34653	1.00569
3.35101	1.0005
3.35549	0.998476
3.35996	1.01172
3.36444	1.00497
3.36892	1.00158
3.37339	0.99921
3.37787	1.00613
3.38235	0.998679
3.38682	1.00059
3.3913	1.01268
3.39578	0.992684
3.40026	0.999605
3.40473	1.00265
3.40921	1.00174
3.41369	1.00837
3.41816	0.99895
3.42264	1.00129
3.42712	1.01004
3.43159	0.999086
3.43607	1.00681
3.44055	1.00455
3.44503	1.0018
3.4495	1.00702
3.45398	1.00685
3.45846	1.00654
3.46293	1.00364
3.46741	0.999119
3.47189	0.992289
3.47636	0.99869
3.48084	1.00522
3.48532	0.997099
3.4898	1.00427
3.49427	0.991307
3.49875	1.00286
3.50323	1.00639
3.5077	1.00288
3.51218	0.99886
3.51666	0.998679
3.52113	1.00509
3.52561	1.0025
3.53009	1.00633
3.53457	1.0005
3.53904	1.00452
3.54352	1.00273
3.548	1.00965
3.55247	0.997787
3.55695	1.00645
3.56143	0.998498
3.5659	1.00415
3.57038	1.00116
3.57486	1.00474
3.57934	0.998747
3.58381	0.999718
3.58829	1.0071
3.59277	1.0006
3.59724	1.00194
3.60172	1.00201
3.6062	1.00064
3.61067	1.00011
3.61515	1.00403
3.61963	1.00185
3.62411	1.00465
3.62858	1.00061
3.63306	0.99606
3.63754	1.00669
3.64201	1.00866
3.64649	1.00665
3.65097	1.00745
3.65544	1.00172
3.65992	0.995191
3.6644	1.00529
3.66888	0.995913
3.67335	1.00148
3.67783	1.00364
3.68231	1.00041
3.68678	1.0043
3.69126	1.00454
3.69574	1.00813
3.70021	1.00007
3.70469	0.996828
3.70917	1.00343
3.71365	0.996918
3.71812	1.00063
3.7226	0.998645
3.72708	0.997347
3.73155	1.00823
3.73603	1.01111
3.74051	0.997889
3.74498	1.00697
3.74946	1.00751
3.75394	0.996794
3.75842	1.01091
3.76289	1.00375
3.76737	1.0026
3.77185	0.991194
3.77632	1.00003
3.7808	0.994818
3.78528	1.00928
3.78975	1.00761
3.79423	0.996703
3.79871	0.990709
3.80319	1.0062
3.80766	0.987649
3.81214	1.00673
3.81662	0.999379
3.82109	1.00869
3.82557	0.999977
3.83005	0.998555
3.83452	0.99956
3.839	1.00717
3.84348	0.997279
3.84795	1.00737
3.85243	1.00172
3.85691	0.998803
3.86139	0.991702
3.86586	0.997313
3.87034	0.998544
3.87482	1.00472
3.87929	0.996647
3.88377	1.00996
3.88825	0.998182
3.89272	1.00531
3.8972	1.003
3.90168	0.998194
3.90616	1.00399
3.91063	0.99895
3.91511	1.00379
3.91959	1.00555
3.92406	1.00026
3.92854	0.999763
3.93302	1.00123
3.93749	0.995541
3.94197	1.00263
3.94645	0.994084
3.95093	0.998386
3.9554	1.00193
3.95988	1.0031
3.96436	0.999673
3.96883	0.993079
3.97331	1.00324
3.97779	0.998713
3.98226	0.997099
3.98674	0.995416
3.99122	0.999932
3.9957	0.997663
4.00017	1.0044
4.00465	0.999255
4.00913	1.00198
4.0136	0.999616
4.01808	1.00076
4.02256	1.00149
4.02703	1.00279
4.03151	0.997629
4.03599	0.995428
4.04047	0.9993
4.04494	0.994852
4.04942	1.00799
4.0539	0.994942
4.05837	1.0006
4.06285	0.99335
4.06733	0.995586
4.0718	0.998115
4.07628	0.996636
4.08076	1.00555
4.08524	1.00254
4.08971	1.00126
4.09419	1.00545
4.09867	1.01068
4.10314	0.999074
4.10762	1.00133
4.1121	0.998058
4.11657	0.998363
4.12105	1.00382
4.12553	0.995992
4.13001	0.993497
4.13448	0.991747
4.13896	1.00682
4.14344	0.993407
4.14791	1.00035
4.15239	0.991747
4.15687	1.00224
4.16134	1.00734
4.16582	0.993328
4.1703	0.998702
4.17478	1.00467
4.17925	0.995303
4.18373	1.00301
4.18821	1.01121
4.19268	1.00439
4.19716	0.997437
4.20164	1.00278
4.20611	1.00526
4.21059	0.996692
4.21507	1.00413
4.21955	0.997911
4.22402	0.998058
4.2285	1.005
4.23298	1.00334
4.23745	0.998702
4.24193	1.00287
4.24641	0.997629
4.25088	1.00737
4.25536	1.00159
4.25984	1.00409
4.26432	0.996624
4.26879	1.00271
4.27327	0.993192
4.27775	0.998013
4.28222	1.00012
4.2867	1.0048
4.29118	0.996828
4.29565	1.00552
4.30013	0.997584
4.30461	0.999266
4.30909	0.999074
4.31356	1.00246
4.31804	1.00778
4.32252	1.0105
4.32699	1.0026
4.33147	1.00501
4.33595	1.01476
4.34042	0.999379
4.3449	1.00014
4.34938	1.00485
4.35386	1.00368
4.35833	1.00498
4.36281	0.993712
4.36729	0.995947
4.37176	1.00422
4.37624	1.00318
4.38072	1.00078
4.38519	1.00725
4.38967	1.0066
4.39415	0.997595
4.39863	1.00791
4.4031	1.00275
4.40758	1.01214
4.41206	1.00064
4.41653	1.00777
4.42101	0.999469
4.42549	1.00227
4.42996	1.0021
4.43444	1.00217
4.43892	1.0038
4.4434	1.00051
4.44787	1.00502
4.45235	1.00574
4.45683	1.0027
4.4613	0.992188
4.46578	1.00008
4.47026	1.01135
4.47473	0.998442
4.47921	0.99361
4.48369	1.00152
4.48817	1.0072
4.49264	0.999774
4.49712	0.999977
4.5016	1.00519
4.50607	0.999379
4.51055	0.998702
4.51503	1.00382
4.5195	0.996828
4.52398	0.995857
4.52846	0.996511
4.53294	1.00638
4.53741	0.999515
4.54189	0.999537
4.54637	1.00571
4.55084	1.01402
4.55532	0.994626
4.5598	0.98941
4.56427	1.00595
4.56875	1.00229
4.57323	1.00114
4.57771	1.00397
4.58218	1.00163
4.58666	0.991612
4.59114	0.99939
4.59561	1.00446
4.60009	0.999853
4.60457	1.00386
4.60904	1.00056
4.61352	0.993813
4.618	0.997539
4.62248	1.00195
4.62695	1.00007
4.63143	0.999605
4.63591	0.99641
4.64038	1.00186
4.64486	1.00209
4.64934	0.9944
4.65381	1.00399
4.65829	1.00437
4.66277	1.00119
4.66725	0.997765
4.67172	1.00456
4.6762	1.003
4.68068	1.00099
4.68515	1.00502
4.68963	1.00163
4.69411	1.00113
4.69858	1.00299
4.70306	0.993554
4.70754	0.99702
4.71202	0.999232
4.71649	0.999187
4.72097	0.996963
4.72545	1.00234
4.72992	0.99991
4.7344	0.996805
4.73888	0.999424
4.74335	0.997087
4.74783	1.0004
4.75231	1.00359
4.75678	1.00082
4.76126	1.00711
4.76574	1.00064
4.77022	1.00245
4.77469	1.00029
4.77917	1.00352
4.78365	1.00238
4.78812	1.00236
4.7926	1.00487
4.79708	0.991758
4.80155	1.0058
4.80603	1.0008
4.81051	1.00084
4.81499	1.00165
4.81946	0.997618
4.82394	1.00383
4.82842	1.00324
4.83289	1.0043
4.83737	1.00418
4.84185	0.990471
4.84632	1.00548
4.8508	1.00628
4.85528	1.00773
4.85976	1.00075
4.86423	0.992165
4.86871	1.0002
4.87319	1.00727
4.87766	1.00953
4.88214	0.997008
4.88662	0.993237
4.89109	1.00053
4.89557	1.00288
4.90005	0.996173
4.90453	1.00409
4.909	0.998419
4.91348	1.0021
4.91796	1.00785
4.92243	1.00429
4.92691	1.00422
4.93139	0.993554
4.93586	0.992199
4.94034	1.00894
4.94482	0.995687
4.9493	0.999413
4.95377	1.00885
4.95825	0.997799
4.96273	0.996715
4.9672	0.994762
4.97168	1.00751
4.97616	1.00067
4.98063	0.999052
4.98511	1.00742
4.98959	0.994095
4.99407	1.00213
4.99854	0.995845
5.00302	0.999311
5.0075	0.999977
5.01197	0.993429
5.01645	1.00881
5.02093	0.996703
5.0254	0.99781
5.02988	1.00375
5.03436	1.00786
5.03884	1.00272
5.04331	1.0071
5.04779	0.9944
5.05227	0.996037
5.05674	1.00158
5.06122	1.00129
5.0657	1.00251
5.07017	1.00616
5.07465	1.00778
5.07913	0.995608
5.08361	0.998566
5.08808	1.00701
5.09256	0.988146
5.09704	0.991939
5.10151	0.999616
5.10599	0.994604
5.11047	0.995732
5.11494	1.00898
5.11942	1.00391
5.1239	0.999594
5.12838	1.00053
5.13285	0.999424
5.13733	1.00208
5.14181	1.00388
5.14628	0.996184
5.15076	0.991838
5.15524	1.00218
5.15971	1.00036
5.16419	1.00094
5.16867	0.995303
5.17315	1.00402
5.17762	0.998623
5.1821	0.995382
5.18658	0.9972
5.19105	1.00987
5.19553	0.999977
5.20001	1.0068
5.20448	0.999436
5.20896	1.00658
5.21344	0.999119
5.21792	0.998758
5.22239	1.00143
5.22687	1.00117
5.23135	0.998905
5.23582	1.00072
5.2403	1.00103
5.24478	0.990257
5.24925	0.999266
5.25373	0.991341
5.25821	0.99396
5.26269	0.997257
5.26716	0.996353
5.27164	1.00148
5.27612	0.996116
5.28059	0.993226
5.28507	1.00211
5.28955	0.993745
5.29402	1.00168
5.2985	1.00263
5.30298	0.996557
5.30746	1.00228
5.31193	0.997076
5.31641	0.993678
5.32089	0.991013
5.32536	1.00368
5.32984	1.00405
5.33432	0.999244
5.33879	1.00033
5.34327	1.00506
5.34775	1.01004
5.35223	1.00139
5.3567	1.00286
5.36118	0.99545
5.36566	1.00307
5.37013	0.996229
5.37461	1.01042
5.37909	1.00067
5.38356	1.01086
5.38804	1.00212
5.39252	0.998702
5.397	0.998803
5.40147	1.00099
5.40595	0.997652
5.41043	0.996613
5.4149	1.00208
5.41938	1.00125
5.42386	0.995687
5.42833	0.997934
5.43281	0.992075
5.43729	0.989557
5.44177	0.987514
5.44624	1.00002
5.45072	0.99685
5.4552	0.998939
5.45967	0.998386
5.46415	0.993689
5.46863	1.00422
5.4731	1.00846
5.47758	0.996297
5.48206	1.00459
5.48654	0.995224
5.49101	1.00271
5.49549	0.996658
5.49997	0.996139
5.50444	0.994694
5.50892	1.00154
5.5134	1.00656
5.51787	0.990246
5.52235	0.996895
5.52683	1.00401
5.53131	1.00184
5.53578	1.0026
5.54026	0.998736
5.54474	0.995123
5.54921	1.00107
5.55369	1.00121
5.55817	1.00404
5.56264	0.996105
5.56712	1.00064
5.5716	1.00569
5.57607	0.997674
5.58055	0.997324
5.58503	0.998623
5.58951	1.00606
5.59398	1.00471
5.59846	0.997731
5.60294	1.00138
5.60741	0.999063
5.61189	0.996297
5.61637	0.997245
5.62084	1.00559
5.62532	0.997855
5.6298	0.992255
5.63428	1.00519
5.63875	0.994615
5.64323	0.991036
5.64771	0.998058
5.65218	0.994852
5.65666	0.998781
5.66114	1.00359
5.66561	0.993666
5.67009	0.995732
5.67457	0.996737
5.67905	1.00069
5.68352	0.996557
5.688	0.989139
5.69248	1.00196
5.69695	1.00256
5.70143	1.00268
5.70591	0.996895
5.71038	0.996816
5.71486	0.994874
5.71934	0.987525
5.72382	1.00714
5.72829	0.995778
5.73277	1.00857
5.73725	1.00259
5.74172	1.0013
5.7462	0.988755
5.75068	1.00592
5.75515	0.991634
5.75963	1.0041
5.76411	0.99545
5.76859	0.998577
5.77306	0.993384
5.77754	0.989376
5.78202	0.995439
5.78649	0.990494
5.79097	1.00008
5.79545	0.996986
5.79992	0.997403
5.8044	0.997855
5.80888	0.990313
5.81336	1.00598
5.81783	0.995213
5.82231	0.997279
5.82679	1.00335
5.83126	1.00238
5.83574	0.987152
5.84022	0.99991
5.84469	1.00166
5.84917	1.00239
5.85365	0.997731
5.85813	0.99746
5.8626	0.995134
5.86708	0.998668
5.87156	0.992368
5.87603	0.987254
5.88051	1.00443
5.88499	1.0049
5.88946	0.99904
5.89394	0.993328
5.89842	0.994366
5.9029	0.99659
5.90737	0.994728
5.91185	0.992526
5.91633	1.00234
5.9208	1.00599
5.92528	0.998623
5.92976	0.995224
5.93423	0.993689
5.93871	1.00347
5.94319	0.999706
5.94767	0.999029
5.95214	0.997426
5.95662	0.992199
5.9611	1.0027
5.96557	1.00155
5.97005	1.00465
5.97453	0.992605
5.979	0.98853
5.98348	0.99002
5.98796	1.00167
5.99244	0.992944
5.99691	0.998544
6.00139	1.00376
6.00587	0.996873
6.01034	0.995224
6.01482	0.98678
6.0193	0.994107
6.02377	1.00286
6.02825	0.997505
6.03273	0.990099
6.03721	1.00234
6.04168	0.994953
6.04616	1.00578
6.05064	1.00936
6.05511	0.983472
6.05959	0.990957
6.06407	0.995078
6.06854	0.995416
6.07302	0.995055
6.0775	0.999797
6.08198	0.998668
6.08645	0.994604
6.09093	0.996353
6.09541	0.999436
6.09988	0.994287
6.10436	0.998047
6.10884	1.00105
6.11331	0.994084
6.11779	0.995642
6.12227	0.991239
6.12675	1.00176
6.13122	0.995597
6.1357	1.00007
6.14018	0.990855
6.14465	0.996105
6.14913	0.987762
6.15361	0.993892
6.15808	1.00484
6.16256	0.993791
6.16704	0.993328
6.17152	0.99291
6.17599	0.995315
6.18047	0.986983
6.18495	1.0024
6.18942	0.99974
6.1939	0.999492
6.19838	0.989817
6.20285	0.99475
6.20733	0.99046
6.21181	0.992334
6.21629	0.997753
6.22076	0.993237
6.22524	0.996297
6.22972	1.00196
6.23419	0.996681
6.23867	0.999356
6.24315	0.994491
6.24762	0.993542
6.2521	1.00438
6.25658	0.998521
6.26106	1.00037
6.26553	1.0041
6.27001	0.995224
6.27449	1.00168
6.27896	0.988428
6.28344	0.996399
6.28792	1.00058
6.29239	1.00528
6.29687	0.993113
6.30135	0.99536
6.30583	0.990934
6.3103	0.99904
6.31478	0.996557
6.31926	0.991691
6.32373	0.994378
6.32821	0.986306
6.33269	1.00747
6.33716	0.991758
6.34164	0.990494
6.34612	0.989681
6.35059	0.994581
6.35507	0.994039
6.35955	0.990675
6.36403	0.99221
6.3685	0.992921
6.37298	0.998645
6.37746	1.00856
6.38193	0.991171
6.38641	0.99221
6.39089	0.998544
6.39536	0.990562
6.39984	0.996545
6.40432	0.99361
6.4088	1.00204
6.41327	0.98932
6.41775	0.997494
6.42223	0.996342
6.4267	0.995021
6.43118	1.00113
6.43566	0.990054
6.44013	0.989342
6.44461	0.995326
6.44909	0.995958
6.45357	0.991905
6.45804	1.00236
6.46252	0.987943
6.467	0.998702
6.47147	0.999785
6.47595	0.987355
6.48043	0.992357
6.4849	0.996478
6.48938	0.994592
6.49386	0.986972
6.49834	0.996557
6.50281	0.992346
6.50729	0.991217
6.51177	1.00116
6.51624	0.997257
6.52072	0.993937
6.5252	0.999436
6.52967	0.986825
6.53415	1.00126
6.53863	0.999808
6.54311	0.996647
6.54758	1.00498
6.55206	0.989184
6.55654	0.998566
6.56101	0.989388
6.56549	0.99317
6.56997	0.994649
6.57444	0.996444
6.57892	0.990979
6.5834	1.00518
6.58788	0.991826
6.59235	0.999853
6.59683	1.00479
6.60131	0.994739
6.60578	0.987265
6.61026	0.99545
6.61474	1.00131
6.61921	1.00069
6.62369	1.00194
6.62817	0.996873
6.63265	0.987435
6.63712	0.990325
6.6416	0.995281
6.64608	0.995631
6.65055	0.996037
6.65503	1.00047
6.65951	0.993034
6.66398	0.992854
6.66846	0.994107
6.67294	0.989873
6.67742	1.00532
6.68189	0.995033
6.68637	0.990234
6.69085	0.997403
6.69532	0.998803
6.6998	0.989704
6.70428	0.997008
6.70875	0.999413
6.71323	0.991567
6.71771	0.98678
6.72219	0.98591
6.72666	1.00064
6.73114	0.990483
6.73562	0.999108
6.74009	0.991849
6.74457	0.99755
6.74905	0.995981
6.75352	1.00472
6.758	0.994366
6.76248	0.987107
6.76696	1.00907
6.77143	0.988518
6.77591	0.99326
6.78039	0.98722
6.78486	0.993057
6.78934	0.993655
6.79382	1.00093
6.79829	0.999819
6.80277	0.992515
6.80725	0.985448
6.81173	0.99361
6.8162	0.994942
6.82068	0.996489
6.82516	1.00272
6.82963	0.988281
6.83411	1.00281
6.83859	0.992797
6.84306	0.996726
6.84754	0.993949
6.85202	1.00419
6.8565	0.986678
6.86097	1.00053
6.86545	0.995608
6.86993	1.00227
6.8744	0.988563
6.87888	0.996376
6.88336	0.989478
6.88783	0.99317
6.89231	0.987954
6.89679	0.993396
6.90127	0.989907
6.90574	0.988518
6.91022	0.991397
6.9147	0.98958
6.91917	0.99055
6.92365	0.988236
6.92813	0.987785
6.9326	0.992007
6.93708	0.995258
6.94156	0.999684
6.94604	0.997866
6.95051	0.995699
6.95499	0.990494
6.95947	0.993305
6.96394	0.995507
6.96842	0.998476
6.9729	0.994829
6.97737	0.9972
6.98185	0.995326
6.98633	0.994174
6.99081	1.0063
6.99528	0.987943
6.99976	0.995789
7.00424	0.994152
7.00871	1.0035
7.01319	0.990325
7.01767	0.992752
7.02214	1.0006
7.02662	0.991352
7.0311	0.996252
7.03557	0.993486
7.04005	1.00187
7.04453	0.985504
7.04901	0.988993
7.05348	0.987728
7.05796	0.9986
7.06244	0.986576
7.06691	0.999063
7.07139	0.997573
7.07587	0.985752
7.08034	0.98267
7.08482	1.00085
7.0893	0.98521
7.09378	0.990438
7.09825	1.00682
7.10273	0.986249
7.10721	0.999402
7.11168	0.990991
7.11616	0.999153
7.12064	0.99834
7.12511	0.99825
7.12959	0.992289
7.13407	0.992233
7.13855	0.987976
7.14302	0.996399
7.1475	0.993204
7.15198	0.986938
7.15645	0.98267
7.16093	0.990223
7.16541	0.999458
7.16988	0.994694
7.17436	0.993113
7.17884	0.992233
7.18332	0.991352
7.18779	0.99694
7.19227	0.983314
7.19675	1.00003
7.20122	0.994728
7.2057	0.986012
7.21018	0.992966
7.21465	0.987096
7.21913	0.998216
7.22361	0.993666
7.22809	0.990607
7.23256	1.00043
7.23704	0.995597
7.24152	0.994197
7.24599	0.980898
7.25047	0.990652
7.25495	0.986317
7.25942	0.997934
7.2639	0.990234
7.26838	0.988247
7.27286	0.985933
7.27733	0.987243
7.28181	0.992775
7.28629	0.99361
7.29076	0.99291
7.29524	0.986633
7.29972	0.979453
7.30419	0.999548
7.30867	0.99265
7.31315	0.98792
7.31763	0.992515
7.3221	0.990505
7.32658	0.998002
7.33106	1.0062
7.33553	0.997516
7.34001	0.999029
7.34449	0.995303
7.34896	0.992662
7.35344	0.987209
7.35792	0.992481
7.3624	0.992379
7.36687	0.986339
7.37135	0.992617
7.37583	0.983777
7.3803	0.991646
7.38478	0.984115
7.38926	0.990415
7.39373	0.992086
7.39821	0.996139
7.40269	0.987355
7.40717	0.980785
7.41164	0.985301
7.41612	0.981586
7.4206	0.989997
7.42507	0.988067
7.42955	0.981395
7.43403	0.989613
7.4385	0.992831
7.44298	0.983923
7.44746	0.990167
7.45194	0.988168
7.45641	0.984398
7.46089	0.987164
7.46537	0.990347
7.46984	0.983957
7.47432	0.989444
7.4788	0.993915
7.48327	0.991521
7.48775	0.994547
7.49223	0.994174
7.49671	0.982117
7.50118	0.981936
7.50566	1.0055
7.51014	0.984499
7.51461	0.988609
7.51909	0.995699
7.52357	0.986339
7.52804	0.981124
7.53252	0.986768
7.537	0.98486
7.54148	0.980604
7.54595	0.997053
7.55043	0.98853
7.55491	0.994762
7.55938	0.988484
7.56386	0.991465
7.56834	0.999831
7.57281	0.991081
7.57729	0.995258
7.58177	0.983596
7.58625	0.989094
7.59072	1.00009
7.5952	0.987954
7.59968	0.994852
7.60415	0.991329
7.60863	0.984872
7.61311	0.992018
7.61758	0.994784
7.62206	0.990946
7.62654	0.996241
7.63102	0.999571
7.63549	0.987976
7.63997	0.986746
7.64445	1.00034
7.64892	0.995337
7.6534	0.977669
7.65788	0.995473
7.66235	0.986983
7.66683	1.00384
7.67131	0.987446
7.67579	0.992944
7.68026	0.988315
7.68474	0.987468
7.68922	0.988394
7.69369	0.981157
7.69817	0.991442
7.70265	0.990381
7.70712	0.991623
7.7116	0.993666
7.71608	0.992729
7.72056	0.997403
7.72503	0.985956
7.72951	0.987875
7.73399	0.991725
7.73846	0.991521
7.74294	0.990088
7.74742	0.990934
7.75189	0.982975
7.75637	0.994536
7.76085	0.98731
7.76533	0.989805
7.7698	0.984172
7.77428	0.982636
7.77876	0.988089
7.78323	0.994942
7.78771	0.98293
7.79219	0.990788
7.79666	0.978064
7.80114	0.980367
7.80562	0.984319
7.8101	0.997697
7.81457	0.991871
7.81905	0.999718
7.82353	0.987322
7.828	0.989681
7.83248	0.988665
7.83696	0.991397
7.84143	0.983754
7.84591	0.99028
7.85039	0.982377
7.85487	0.983088
7.85934	0.99002
7.86382	0.98573
7.8683	0.994095
7.87277	0.983573
7.87725	0.984002
7.88173	0.992808
7.8862	0.992052
7.89068	0.986057
7.89516	0.990618
7.89963	0.98862
7.90411	0.99081
7.90859	0.987909
7.91307	0.991409
7.91754	0.984883
7.92202	0.994457
7.9265	0.988067
7.93097	0.977488
7.93545	0.985888
7.93993	0.979893
7.9444	0.99063
7.94888	0.989512
7.95336	0.989884
7.95784	0.993305
7.96231	0.991386
7.96679	0.985888
7.97127	0.978279
7.97574	0.991047
7.98022	0.987028
7.9847	0.990607
7.98917	0.977454
7.99365	0.991894
7.99813	0.982952
8.00261	0.990562
8.00708	0.988778
8.01156	0.985798
8.01604	0.980525
8.02051	0.989523
8.02499	0.981203
8.02947	0.98888
8.03394	0.987265
8.03842	0.994366
8.0429	0.990867
8.04738	0.980062
8.05185	0.979678
8.05633	0.982377
8.06081	0.990178
8.06528	0.98836
8.06976	0.978482
8.07424	0.979848
8.07871	0.995416
8.08319	0.997674
8.08767	0.984883
8.09215	0.988699
8.09662	0.989681
8.1011	0.990144
8.10558	0.982794
8.11005	0.983359
8.11453	0.988755
8.11901	0.983359
8.12348	0.981586
8.12796	0.991634
8.13244	0.980841
8.13692	0.979825
8.14139	0.990675
8.14587	0.979137
8.15035	0.988936
8.15482	0.981824
8.1593	0.98363
8.16378	0.982151
8.16825	0.982546
8.17273	0.984725
8.17721	0.986452
8.18169	0.984815
8.18616	0.98713
8.19064	0.983257
8.19512	0.97558
8.19959	0.989805
8.20407	0.987638
8.20855	0.980965
8.21302	0.987175
8.2175	0.983641
8.22198	0.983822
8.22646	0.989568
8.23093	0.984127
8.23541	0.986215
8.23989	0.985933
8.24436	0.993847
8.24884	0.977827
8.25332	0.979385
8.25779	0.992662
8.26227	0.978606
8.26675	0.98188
8.27123	0.985064
8.2757	0.98214
8.28018	0.984838
8.28466	0.985775
8.28913	0.994118
8.29361	0.975174
8.29809	0.995495
8.30256	0.980028
8.30704	0.985064
8.31152	0.979554
8.316	0.985594
8.32047	0.973751
8.32495	0.991521
8.32943	0.980706
8.3339	0.984838
8.33838	0.98626
8.34286	0.979859
8.34733	0.984251
8.35181	0.988202
8.35629	0.98293
8.36077	0.985098
8.36524	0.990788
8.36972	0.993294
8.3742	0.991183
8.37867	0.993655
8.38315	0.984849
8.38763	0.982896
8.3921	0.985007
8.39658	0.985673
8.40106	0.992165
8.40554	0.994637
8.41001	0.987683
8.41449	0.990223
8.41897	0.988654
8.42344	0.986588
8.42792	0.98109
8.4324	0.993768
8.43687	0.98888
8.44135	0.980525
8.44583	0.988101
8.45031	0.981925
8.45478	0.982896
8.45926	0.982275
8.46374	0.976912
8.46821	0.99317
8.47269	0.985267
8.47717	0.979769
8.48164	0.98538
8.48612	0.98853
8.4906	0.98389
8.49508	0.974914
8.49955	0.982151
8.50403	0.979633
8.50851	0.985877
8.51298	0.977906
8.51746	0.989342
8.52194	0.980841
8.52641	0.986001
8.53089	0.987626
8.53537	0.986227
8.53985	0.984906
8.54432	0.979757
8.5488	0.988383
8.55328	0.979983
8.55775	0.978166
8.56223	0.988857
8.56671	0.977183
8.57118	0.984793
8.57566	0.983562
8.58014	0.98416
8.58462	0.976562
8.58909	0.979148
8.59357	0.988947
8.59805	0.984815
8.60252	0.979475
8.607	0.978888
8.61148	0.988834
8.61595	0.989184
8.62043	0.98416
8.62491	0.981733
8.62939	0.983212
8.63386	0.989275
8.63834	0.989354
8.64282	0.983449
8.64729	0.984431
8.65177	0.977421
8.65625	0.98197
8.66072	0.982365
8.6652	0.98179
8.66968	0.971008
8.67415	0.984601
8.67863	0.987186
8.68311	0.983302
8.68759	0.983652
8.69206	0.988733
8.69654	0.989907
8.70102	0.978866
8.70549	0.987164
8.70997	0.987446
8.71445	0.982783
8.71892	0.983235
8.7234	0.987909
8.72788	0.981112
8.73236	0.988891
8.73683	0.974982
8.74131	0.986057
8.74579	0.975727
8.75026	0.988134
8.75474	0.979588
8.75922	0.984872
8.76369	0.982907
8.76817	0.981496
8.77265	0.98538
8.77713	0.981778
8.7816	0.984759
8.78608	0.987152
8.79056	0.983291
8.79503	0.981869
8.79951	0.988033
8.80399	0.977421
8.80846	0.985391
8.81294	0.969495
8.81742	0.991589
8.8219	0.992797
8.82637	0.972182
8.83085	0.979091
8.83533	0.984454
8.8398	0.979317
8.84428	0.979035
8.84876	0.98591
8.85323	0.977691
8.85771	0.98074
8.86219	0.988767
8.86667	0.978775
8.87114	0.974034
8.87562	0.979972
8.8801	0.984488
8.88457	0.970026
8.88905	0.975016
8.89353	0.981022
8.898	0.976687
8.90248	0.983156
8.90696	0.97785
8.91144	0.98109
8.91591	0.980232
8.92039	0.976958
8.92487	0.987367
8.92934	0.978911
8.93382	0.978945
8.9383	0.977646
8.94277	0.976743
8.94725	0.977104
[truncated: 45,878 more rows]
