# Supplementary material for: Brain clearance is reduced during sleep and anesthesia
Source: Nat Neurosci. 2024 May 13;27(6):1046–50. doi: 10.1038/s41593-024-01638-y (PMC11156584; doi:10.1038/s41593-024-01638-y)
Supplement: Supplementary file 8 — Statistical source data. [file 41593_2024_1638_MOESM8_ESM.xlsx]

## Sheet: Extended_data_4a
Time (seconds)	Raw photometry intensity
3.69e-05	0.31023
0.000111552	0.30711
0.000186168	0.30424
0.000260785	0.30163
0.000335401	0.29927
0.000410018	0.29716
0.000484634	0.29531
0.000559251	0.29371
0.000633868	0.29236
0.000708484	0.29127
0.000783101	0.29043
0.000857717	0.28765
0.000932334	0.28706
0.00100695	0.29263
0.00108157	0.29564
0.00115618	0.30083
0.0012308	0.2993
0.00130542	0.30039
0.00138003	0.29305
0.00145465	0.29223
0.00152927	0.29359
0.00160388	0.29195
0.0016785	0.29059
0.00175312	0.29139
0.00182773	0.29074
0.00190235	0.29542
0.00197696	0.29559
0.00205158	0.29755
0.0021262	0.29998
0.00220082	0.30358
0.00227543	0.30322
0.00235005	0.29987
0.00242466	0.2991
0.00249928	0.30396
0.0025739	0.3071
0.00264851	0.31351
0.00272313	0.31006
0.00279775	0.31018
0.00287236	0.3006
0.00294698	0.29795
0.0030216	0.29395
0.00309621	0.28899
0.00317083	0.28784
0.00324545	0.28448
0.00332006	0.28745
0.00339468	0.29156
0.0034693	0.29575
0.00354391	0.2957
0.00361853	0.29704
0.00369315	0.29856
0.00376776	0.29617
0.00384238	0.30267
0.003917	0.30706
0.00399161	0.31095
0.00406623	0.30824
0.00414084	0.30694
0.00421546	0.30018
0.00429008	0.29026
0.00436469	0.28761
0.00443931	0.28554
0.00451393	0.28748
0.00458854	0.28784
0.00466316	0.2889
0.00473778	0.29065
0.00481239	0.30146
0.00488701	0.3041
0.00496163	0.30664
0.00503624	0.30604
0.00511086	0.30349
0.00518548	0.3005
0.00526009	0.30432
0.00533471	0.30862
0.00540933	0.30263
0.00548394	0.30546
0.00555856	0.3034
0.00563317	0.29695
0.00570779	0.29972
0.00578241	0.29966
0.00585702	0.3058
0.00593164	0.30121
0.00600626	0.30822
0.00608087	0.30446
0.00615549	0.3043
0.00623011	0.30588
0.00630472	0.30234
0.00637934	0.29706
0.00645396	0.29299
0.00652857	0.28382
0.00660319	0.2852
0.00667781	0.28709
0.00675242	0.29053
0.00682704	0.28573
0.00690166	0.28799
0.00697627	0.29941
0.00705089	0.29817
0.0071255	0.30338
0.00720012	0.3054
0.00727474	0.30791
0.00734936	0.31185
0.00742397	0.31222
0.00749859	0.31031
0.0075732	0.30657
0.00764782	0.31277
0.00772244	0.3192
0.00779705	0.3125
0.00787167	0.3072
0.00794629	0.30615
0.0080209	0.30387
0.00809552	0.30395
0.00817014	0.29778
0.00824475	0.29093
0.00831937	0.28879
0.00839399	0.28898
0.0084686	0.2959
0.00854322	0.29016
0.00861784	0.29399
0.00869245	0.29179
0.00876707	0.29789
0.00884169	0.29821
0.0089163	0.29695
0.00899092	0.30255
0.00906553	0.31367
0.00914015	0.31654
0.00921477	0.32044
0.00928939	0.31361
0.009364	0.31267
0.00943862	0.31168
0.00951323	0.30468
0.00958785	0.30533
0.00966247	0.30187
0.00973708	0.30118
0.0098117	0.30665
0.00988632	0.3023
0.00996093	0.31102
0.0100356	0.31105
0.0101102	0.31271
0.0101848	0.30873
0.0102594	0.31238
0.010334	0.31203
0.0104086	0.31496
0.0104832	0.323
0.0105579	0.32199
0.0106325	0.31772
0.0107071	0.32124
0.0107817	0.3177
0.0108563	0.31385
0.0109309	0.31318
0.0110056	0.31073
0.0110802	0.31464
0.0111548	0.31373
0.0112294	0.31378
0.011304	0.30692
0.0113786	0.30247
0.0114533	0.30235
0.0115279	0.29858
0.0116025	0.29514
0.0116771	0.29587
0.0117517	0.29912
0.0118263	0.29494
0.011901	0.29007
0.0119756	0.29179
0.0120502	0.29173
0.0121248	0.29062
0.0121994	0.29418
0.012274	0.29441
0.0123487	0.29199
0.0124233	0.29693
0.0124979	0.29701
0.0125725	0.30588
0.0126471	0.30887
0.0127217	0.30665
0.0127964	0.30359
0.012871	0.30809
0.0129456	0.30596
0.0130202	0.30993
0.0130948	0.31057
0.0131694	0.30714
0.0132441	0.30305
0.0133187	0.30152
0.0133933	0.29589
0.0134679	0.29816
0.0135425	0.29814
0.0136171	0.29621
0.0136918	0.30303
0.0137664	0.29791
0.013841	0.29395
0.0139156	0.29397
0.0139902	0.29785
0.0140648	0.29837
0.0141395	0.29859
0.0142141	0.30284
0.0142887	0.29591
0.0143633	0.2968
0.0144379	0.29571
0.0145125	0.29824
0.0145872	0.29736
0.0146618	0.29582
0.0147364	0.29502
0.014811	0.30139
0.0148856	0.30309
0.0149602	0.30661
0.0150349	0.3103
0.0151095	0.31292
0.0151841	0.31797
0.0152587	0.30934
0.0153333	0.3057
0.0154079	0.30055
0.0154826	0.29825
0.0155572	0.29079
0.0156318	0.28826
0.0157064	0.28982
0.015781	0.28521
0.0158556	0.28646
0.0159303	0.28937
0.0160049	0.28825
0.0160795	0.28441
0.0161541	0.28273
0.0162287	0.27975
0.0163033	0.28482
0.016378	0.28426
0.0164526	0.28425
0.0165272	0.28343
0.0166018	0.28151
0.0166764	0.27821
0.016751	0.27352
0.0168257	0.27231
0.0169003	0.27416
0.0169749	0.27011
0.0170495	0.27142
0.0171241	0.27368
0.0171987	0.28588
0.0172734	0.2905
0.017348	0.29603
0.0174226	0.30126
0.0174972	0.30191
0.0175718	0.30571
0.0176464	0.30763
0.0177211	0.31033
0.0177957	0.31518
0.0178703	0.3126
0.0179449	0.30988
0.0180195	0.30625
0.0180941	0.30093
0.0181688	0.29968
0.0182434	0.29448
0.018318	0.29085
0.0183926	0.29019
0.0184672	0.28175
0.0185418	0.28566
0.0186165	0.28525
0.0186911	0.2896
0.0187657	0.29113
0.0188403	0.29238
0.0189149	0.29625
0.0189895	0.29774
0.0190642	0.30442
0.0191388	0.30032
0.0192134	0.30096
0.019288	0.30119
0.0193626	0.30517
0.0194372	0.30476
0.0195119	0.30568
0.0195865	0.30344
0.0196611	0.305
0.0197357	0.29738
0.0198103	0.29641
0.0198849	0.29635
0.0199595	0.29784
0.0200342	0.29617
0.0201088	0.29188
0.0201834	0.29255
0.020258	0.29191
0.0203326	0.29111
0.0204072	0.29195
0.0204819	0.29289
0.0205565	0.29898
0.0206311	0.29703
0.0207057	0.29765
0.0207803	0.29964
0.0208549	0.30364
0.0209296	0.3015
0.0210042	0.30237
0.0210788	0.30573
0.0211534	0.30327
0.021228	0.29385
0.0213026	0.29255
0.0213773	0.29103
0.0214519	0.28903
0.0215265	0.2814
0.0216011	0.27567
0.0216757	0.27532
0.0217503	0.27474
0.021825	0.26915
0.0218996	0.26778
0.0219742	0.26939
0.0220488	0.27212
0.0221234	0.27505
0.022198	0.27989
0.0222727	0.28357
0.0223473	0.28394
0.0224219	0.28726
0.0224965	0.28876
0.0225711	0.29136
0.0226457	0.29489
0.0227204	0.29485
0.022795	0.29774
0.0228696	0.30273
0.0229442	0.30785
0.0230188	0.30563
0.0230934	0.30344
0.0231681	0.30101
0.0232427	0.2952
0.0233173	0.28644
0.0233919	0.29131
0.0234665	0.29405
0.0235411	0.30014
0.0236158	0.30146
0.0236904	0.30401
0.023765	0.3011
0.0238396	0.29638
0.0239142	0.29837
0.0239888	0.29526
0.0240635	0.29591
0.0241381	0.30107
0.0242127	0.29889
0.0242873	0.29721
0.0243619	0.30352
0.0244365	0.29913
0.0245112	0.29555
0.0245858	0.29431
0.0246604	0.28932
0.024735	0.28791
0.0248096	0.28934
0.0248842	0.29536
0.0249589	0.29038
0.0250335	0.28607
0.0251081	0.28904
0.0251827	0.29062
0.0252573	0.29415
0.0253319	0.2928
0.0254066	0.29375
0.0254812	0.28996
0.0255558	0.29065
0.0256304	0.29585
0.025705	0.29841
0.0257796	0.29779
0.0258543	0.30078
0.0259289	0.2981
0.0260035	0.30085
0.0260781	0.29845
0.0261527	0.29871
0.0262273	0.29285
0.026302	0.29478
0.0263766	0.29203
0.0264512	0.28892
0.0265258	0.29133
0.0266004	0.2982
0.026675	0.29702
0.0267497	0.29866
0.0268243	0.2941
0.0268989	0.29633
0.0269735	0.29729
0.0270481	0.29627
0.0271227	0.30228
0.0271974	0.29777
0.027272	0.2936
0.0273466	0.29514
0.0274212	0.29079
0.0274958	0.29038
0.0275704	0.29435
0.0276451	0.29388
0.0277197	0.28559
0.0277943	0.28903
0.0278689	0.2917
0.0279435	0.29657
0.0280181	0.30003
0.0280928	0.30121
0.0281674	0.30391
0.028242	0.31148
0.0283166	0.31517
0.0283912	0.32276
0.0284658	0.32744
0.0285405	0.32267
0.0286151	0.32681
0.0286897	0.32155
0.0287643	0.32205
0.0288389	0.32389
0.0289135	0.31814
0.0289882	0.3226
0.0290628	0.31689
0.0291374	0.3085
0.029212	0.30026
0.0292866	0.29802
0.0293612	0.30136
0.0294359	0.29695
0.0295105	0.29847
0.0295851	0.29235
0.0296597	0.29242
0.0297343	0.29304
0.0298089	0.29394
0.0298836	0.29362
0.0299582	0.30017
0.0300328	0.29582
0.0301074	0.29674
0.030182	0.29658
0.0302566	0.29848
0.0303313	0.29545
0.0304059	0.29434
0.0304805	0.29269
0.0305551	0.28488
0.0306297	0.28491
0.0307043	0.28292
0.0307789	0.27808
0.0308536	0.28382
0.0309282	0.28285
0.0310028	0.28306
0.0310774	0.27799
0.031152	0.28047
0.0312266	0.28404
0.0313013	0.29385
0.0313759	0.29707
0.0314505	0.31405
0.0315251	0.31393
0.0315997	0.31292
0.0316743	0.31349
0.031749	0.31596
0.0318236	0.31434
0.0318982	0.31779
0.0319728	0.31601
0.0320474	0.31775
0.032122	0.31537
0.0321967	0.31162
0.0322713	0.30927
0.0323459	0.30663
0.0324205	0.30387
0.0324951	0.30231
0.0325697	0.30189
0.0326444	0.30111
0.032719	0.301
0.0327936	0.30428
0.0328682	0.30122
0.0329428	0.30096
0.0330174	0.29462
0.0330921	0.29684
0.0331667	0.29916
0.0332413	0.30694
0.0333159	0.30623
0.0333905	0.30583
0.0334651	0.30448
0.0335398	0.30787
0.0336144	0.3072
0.033689	0.30606
0.0337636	0.30646
0.0338382	0.3051
0.0339128	0.30848
0.0339875	0.30956
0.0340621	0.31556
0.0341367	0.31517
0.0342113	0.31277
0.0342859	0.30588
0.0343605	0.29806
0.0344352	0.29666
0.0345098	0.30101
0.0345844	0.30066
0.034659	0.29464
0.0347336	0.2915
0.0348082	0.28487
0.0348829	0.28256
0.0349575	0.28241
0.0350321	0.28159
0.0351067	0.28099
0.0351813	0.27446
0.0352559	0.27371
0.0353306	0.27507
0.0354052	0.2764
0.0354798	0.2845
0.0355544	0.2957
0.035629	0.29196
0.0357036	0.29402
0.0357783	0.2927
0.0358529	0.29723
0.0359275	0.29908
0.0360021	0.30241
0.0360767	0.30484
0.0361513	0.30198
0.036226	0.29974
0.0363006	0.2996
0.0363752	0.29808
0.0364498	0.29182
0.0365244	0.28752
0.036599	0.28715
0.0366737	0.28222
0.0367483	0.28075
0.0368229	0.27937
0.0368975	0.28149
0.0369721	0.28393
0.0370467	0.28712
0.0371214	0.28672
0.037196	0.29066
0.0372706	0.28895
0.0373452	0.29211
0.0374198	0.28801
0.0374944	0.29448
0.0375691	0.29486
0.0376437	0.29202
0.0377183	0.29365
0.0377929	0.28928
0.0378675	0.2907
0.0379421	0.28656
0.0380168	0.29032
0.0380914	0.29349
0.038166	0.29354
0.0382406	0.29685
0.0383152	0.29779
0.0383898	0.29803
0.0384645	0.29545
0.0385391	0.29582
0.0386137	0.2935
0.0386883	0.29179
0.0387629	0.29255
0.0388375	0.29754
0.0389122	0.29765
0.0389868	0.30285
0.0390614	0.30094
0.039136	0.29838
0.0392106	0.29712
0.0392852	0.29373
0.0393599	0.30283
0.0394345	0.29862
0.0395091	0.30452
0.0395837	0.3122
0.0396583	0.31121
0.0397329	0.3117
0.0398076	0.30665
0.0398822	0.30265
0.0399568	0.29815
0.0400314	0.29471
0.040106	0.29653
0.0401806	0.29166
0.0402553	0.29524
0.0403299	0.29855
0.0404045	0.29803
0.0404791	0.30036
0.0405537	0.29957
0.0406283	0.29387
0.040703	0.29337
0.0407776	0.29648
0.0408522	0.29819
0.0409268	0.29801
0.0410014	0.30184
0.041076	0.30225
0.0411507	0.29352
0.0412253	0.29031
0.0412999	0.28517
0.0413745	0.28475
0.0414491	0.27885
0.0415237	0.2805
0.0415984	0.28358
0.041673	0.28259
0.0417476	0.28907
0.0418222	0.28809
0.0418968	0.29455
0.0419714	0.29492
0.0420461	0.2891
0.0421207	0.28557
0.0421953	0.28897
0.0422699	0.28994
0.0423445	0.28805
0.0424191	0.28718
0.0424938	0.28429
0.0425684	0.28296
0.042643	0.28387
0.0427176	0.28076
0.0427922	0.28426
0.0428668	0.28533
0.0429414	0.28385
0.0430161	0.29258
0.0430907	0.29514
0.0431653	0.29093
0.0432399	0.29142
0.0433145	0.28989
0.0433892	0.29558
0.0434638	0.29039
0.0435384	0.2842
0.043613	0.28585
0.0436876	0.28716
0.0437622	0.2878
0.0438368	0.29172
0.0439115	0.29341
0.0439861	0.29824
0.0440607	0.30412
0.0441353	0.30411
0.0442099	0.30243
0.0442845	0.30597
0.0443592	0.306
0.0444338	0.30963
0.0445084	0.31445
0.044583	0.30769
0.0446576	0.2989
0.0447322	0.29931
0.0448069	0.29188
0.0448815	0.29227
0.0449561	0.28369
0.0450307	0.27613
0.0451053	0.27876
0.0451799	0.28272
0.0452546	0.2849
0.0453292	0.27997
0.0454038	0.28297
0.0454784	0.28315
0.045553	0.28778
0.0456276	0.28577
0.0457023	0.29285
0.0457769	0.29768
0.0458515	0.30149
0.0459261	0.30511
0.0460007	0.30886
0.0460753	0.30421
0.04615	0.3022
0.0462246	0.3076
0.0462992	0.30785
0.0463738	0.31199
0.0464484	0.31141
0.046523	0.31239
0.0465977	0.31318
0.0466723	0.30939
0.0467469	0.3041
0.0468215	0.29715
0.0468961	0.29924
0.0469707	0.2907
0.0470454	0.29044
0.04712	0.28802
0.0471946	0.29173
0.0472692	0.29502
0.0473438	0.2945
0.0474184	0.29582
0.0474931	0.29731
0.0475677	0.29392
0.0476423	0.29332
0.0477169	0.3068
0.0477915	0.30655
0.0478661	0.30835
0.0479408	0.31369
0.0480154	0.30967
0.04809	0.30628
0.0481646	0.30544
0.0482392	0.30139
0.0483138	0.29757
0.0483885	0.2936
0.0484631	0.28933
0.0485377	0.29498
0.0486123	0.29426
0.0486869	0.29596
0.0487615	0.29824
0.0488362	0.29749
0.0489108	0.29682
0.0489854	0.30101
0.04906	0.30206
0.0491346	0.30565
0.0492092	0.31557
0.0492839	0.30963
0.0493585	0.3107
0.0494331	0.31112
0.0495077	0.30894
0.0495823	0.30912
0.0496569	0.30939
0.0497316	0.30591
0.0498062	0.30653
0.0498808	0.30197
0.0499554	0.30014
0.05003	0.29798
0.0501046	0.29684
0.0501793	0.29828
0.0502539	0.29537
0.0503285	0.29659
0.0504031	0.29535
0.0504777	0.29942
0.0505523	0.30048
0.050627	0.30105
0.0507016	0.3032
0.0507762	0.29824
0.0508508	0.29376
0.0509254	0.29476
0.051	0.29346
0.0510747	0.29012
0.0511493	0.29515
0.0512239	0.29545
0.0512985	0.29342
0.0513731	0.29476
0.0514477	0.29663
0.0515224	0.29943
0.051597	0.30233
0.0516716	0.3008
0.0517462	0.29363
0.0518208	0.2989
0.0518954	0.30011
0.0519701	0.29759
0.0520447	0.29726
0.0521193	0.29426
0.0521939	0.29106
0.0522685	0.28667
0.0523431	0.2831
0.0524178	0.28811
0.0524924	0.29359
0.052567	0.294
0.0526416	0.29828
0.0527162	0.29511
0.0527908	0.29687
0.0528655	0.30151
0.0529401	0.29897
0.0530147	0.30294
0.0530893	0.29785
0.0531639	0.29854
0.0532385	0.29811
0.0533132	0.29953
0.0533878	0.30049
0.0534624	0.30404
0.053537	0.30083
0.0536116	0.29729
0.0536862	0.30071
0.0537609	0.3063
0.0538355	0.31041
0.0539101	0.31529
0.0539847	0.3193
0.0540593	0.309
0.0541339	0.30344
0.0542086	0.3001
0.0542832	0.29734
0.0543578	0.29298
0.0544324	0.29328
0.054507	0.29037
0.0545816	0.28266
0.0546563	0.28435
0.0547309	0.28249
0.0548055	0.27514
0.0548801	0.27528
0.0549547	0.27229
0.0550293	0.26912
0.055104	0.27513
0.0551786	0.28932
0.0552532	0.29427
0.0553278	0.29579
0.0554024	0.29697
0.055477	0.29839
0.0555517	0.29459
0.0556263	0.29398
0.0557009	0.30258
0.0557755	0.30474
0.0558501	0.30526
0.0559247	0.30967
0.0559994	0.30429
0.056074	0.3021
0.0561486	0.29301
0.0562232	0.28702
0.0562978	0.27986
0.0563724	0.27997
0.056447	0.28227
0.0565217	0.29319
0.0565963	0.29398
0.0566709	0.29656
0.0567455	0.29181
0.0568201	0.29235
0.0568947	0.29148
0.0569694	0.29673
0.057044	0.29404
0.0571186	0.29648
0.0571932	0.30336
0.0572678	0.30126
0.0573424	0.29706
0.0574171	0.30273
0.0574917	0.29527
0.0575663	0.29433
0.0576409	0.2907
0.0577155	0.29387
0.0577901	0.29074
0.0578648	0.29008
0.0579394	0.28566
0.058014	0.28455
0.0580886	0.27891
0.0581632	0.27651
0.0582378	0.2756
0.0583125	0.28265
0.0583871	0.28568
0.0584617	0.29404
0.0585363	0.29247
0.0586109	0.2974
0.0586855	0.29799
0.0587602	0.29568
0.0588348	0.29361
0.0589094	0.29932
0.058984	0.29562
0.0590586	0.29751
0.0591332	0.2926
0.0592079	0.2905
0.0592825	0.28677
0.0593571	0.28252
0.0594317	0.28087
0.0595063	0.28204
0.0595809	0.28241
0.0596556	0.28261
0.0597302	0.28591
0.0598048	0.28973
0.0598794	0.2903
0.059954	0.29355
0.0600286	0.29692
0.0601033	0.29948
0.0601779	0.29594
0.0602525	0.29493
0.0603271	0.29123
0.0604017	0.29044
0.0604763	0.29229
0.060551	0.29253
0.0606256	0.29173
0.0607002	0.29468
0.0607748	0.29409
0.0608494	0.29213
0.060924	0.293
0.0609987	0.29079
0.0610733	0.2929
0.0611479	0.29344
0.0612225	0.29525
0.0612971	0.297
0.0613717	0.29863
0.0614464	0.29967
0.061521	0.31125
0.0615956	0.31121
0.0616702	0.30648
0.0617448	0.30532
0.0618194	0.30662
0.0618941	0.30849
0.0619687	0.30935
0.0620433	0.30431
0.0621179	0.30181
0.0621925	0.30226
0.0622671	0.29991
0.0623418	0.29865
0.0624164	0.29818
0.062491	0.29941
0.0625656	0.29617
0.0626402	0.29257
0.0627148	0.29069
0.0627895	0.28613
0.0628641	0.28723
0.0629387	0.29142
0.0630133	0.29477
0.0630879	0.29042
0.0631625	0.28914
0.0632372	0.29125
0.0633118	0.28907
0.0633864	0.2843
0.063461	0.28253
0.0635356	0.2867
0.0636102	0.29206
0.0636849	0.29293
0.0637595	0.29923
0.0638341	0.30654
0.0639087	0.3129
0.0639833	0.31129
0.0640579	0.3076
0.0641326	0.30972
0.0642072	0.31131
0.0642818	0.31369
0.0643564	0.31698
0.064431	0.31279
0.0645056	0.31045
0.0645803	0.31324
0.0646549	0.30988
0.0647295	0.309
0.0648041	0.30437
0.0648787	0.30372
0.0649533	0.30357
0.065028	0.3035
0.0651026	0.29921
0.0651772	0.29794
0.0652518	0.30551
0.0653264	0.29898
0.065401	0.29461
0.0654757	0.28292
0.0655503	0.28031
0.0656249	0.27504
0.0656995	0.27467
0.0657741	0.27619
0.0658487	0.27235
0.0659234	0.2691
0.065998	0.27285
0.0660726	0.277
0.0661472	0.27662
0.0662218	0.277
0.0662964	0.27891
0.0663711	0.28156
0.0664457	0.27839
0.0665203	0.28453
0.0665949	0.28759
0.0666695	0.28599
0.0667441	0.28465
0.0668188	0.27988
0.0668934	0.28204
0.066968	0.27776
0.0670426	0.2817
0.0671172	0.28404
0.0671918	0.28868
0.0672665	0.28967
0.0673411	0.29264
0.0674157	0.29343
0.0674903	0.29753
0.0675649	0.29718
0.0676395	0.29801
0.0677142	0.29473
0.0677888	0.30151
0.0678634	0.30586
0.067938	0.30568
0.0680126	0.31368
0.0680872	0.3101
0.0681619	0.30722
0.0682365	0.30825
0.0683111	0.31278
0.0683857	0.31044
0.0684603	0.31087
0.0685349	0.30902
0.0686096	0.30504
0.0686842	0.2986
0.0687588	0.29821
0.0688334	0.29669
0.068908	0.29178
0.0689826	0.29216
0.0690573	0.29296
0.0691319	0.28871
0.0692065	0.28633
0.0692811	0.29271
0.0693557	0.29302
0.0694303	0.29476
0.0695049	0.29299
0.0695796	0.29288
0.0696542	0.29729
0.0697288	0.30196
0.0698034	0.30491
0.069878	0.30094
0.0699526	0.30342
0.0700273	0.29741
0.0701019	0.2957
0.0701765	0.29526
0.0702511	0.29768
0.0703257	0.29645
0.0704003	0.29767
0.070475	0.30099
0.0705496	0.29517
0.0706242	0.28729
0.0706988	0.294
0.0707734	0.29463
0.070848	0.29547
0.0709227	0.30176
0.0709973	0.30784
0.0710719	0.3121
0.0711465	0.31481
0.0712211	0.31619
0.0712957	0.30778
0.0713704	0.30207
0.071445	0.3081
0.0715196	0.30569
0.0715942	0.30088
0.0716688	0.29904
0.0717434	0.29377
0.0718181	0.28789
0.0718927	0.28131
0.0719673	0.28211
0.0720419	0.27717
0.0721165	0.27747
0.0721911	0.28365
0.0722658	0.28453
0.0723404	0.2933
0.072415	0.29912
0.0724896	0.30387
0.0725642	0.30193
0.0726388	0.30355
0.0727135	0.30151
0.0727881	0.30041
0.0728627	0.30327
0.0729373	0.31016
0.0730119	0.30918
0.0730865	0.30655
0.0731612	0.30839
0.0732358	0.30812
0.0733104	0.30275
0.073385	0.30138
0.0734596	0.30161
0.0735342	0.30191
0.0736089	0.30663
0.0736835	0.3083
0.0737581	0.31028
0.0738327	0.31177
0.0739073	0.3078
0.0739819	0.31355
0.0740566	0.30954
0.0741312	0.30724
0.0742058	0.29917
0.0742804	0.29896
0.074355	0.29461
0.0744296	0.29384
0.0745043	0.29345
0.0745789	0.2891
0.0746535	0.29027
0.0747281	0.29438
0.0748027	0.28943
0.0748773	0.29145
0.074952	0.29485
0.0750266	0.29637
0.0751012	0.29596
0.0751758	0.29316
0.0752504	0.29259
0.075325	0.2939
0.0753997	0.30264
0.0754743	0.30575
0.0755489	0.30197
0.0756235	0.3003
0.0756981	0.29516
0.0757727	0.29453
0.0758474	0.29399
0.075922	0.29068
0.0759966	0.28923
0.0760712	0.28566
0.0761458	0.29037
0.0762204	0.29919
0.0762951	0.29301
0.0763697	0.29098
0.0764443	0.29335
0.0765189	0.28804
0.0765935	0.28838
0.0766681	0.28953
0.0767428	0.28582
0.0768174	0.2881
0.076892	0.28706
0.0769666	0.28252
0.0770412	0.28197
0.0771158	0.28261
0.0771905	0.2843
0.0772651	0.28316
0.0773397	0.28312
0.0774143	0.28001
0.0774889	0.27963
0.0775635	0.27914
0.0776382	0.28901
0.0777128	0.294
0.0777874	0.29494
0.077862	0.29782
0.0779366	0.30154
0.0780112	0.29519
0.0780859	0.29491
0.0781605	0.29095
0.0782351	0.28543
0.0783097	0.28303
0.0783843	0.2819
0.0784589	0.28448
0.0785335	0.2906
0.0786082	0.29194
0.0786828	0.29033
0.0787574	0.28872
0.078832	0.28979
0.0789066	0.29427
0.0789812	0.29822
0.0790559	0.30086
0.0791305	0.31105
0.0792051	0.30858
0.0792797	0.31011
0.0793543	0.30304
0.0794289	0.29775
0.0795036	0.28907
0.0795782	0.2918
0.0796528	0.28665
0.0797274	0.28686
0.079802	0.27884
0.0798766	0.27755
0.0799513	0.27242
0.0800259	0.27264
0.0801005	0.26639
0.0801751	0.26623
0.0802497	0.26722
0.0803243	0.2698
0.080399	0.27256
0.0804736	0.27788
0.0805482	0.2808
0.0806228	0.28174
0.0806974	0.27373
0.080772	0.27803
0.0808467	0.27836
0.0809213	0.28239
0.0809959	0.2812
0.0810705	0.28926
0.0811451	0.28936
0.0812197	0.30114
0.0812944	0.30643
0.081369	0.30694
0.0814436	0.30656
0.0815182	0.31104
0.0815928	0.3088
0.0816674	0.31009
0.0817421	0.31289
0.0818167	0.30772
0.0818913	0.30581
0.0819659	0.30945
0.0820405	0.3028
0.0821151	0.29554
0.0821898	0.2957
0.0822644	0.29872
0.082339	0.29368
0.0824136	0.29133
0.0824882	0.29365
0.0825628	0.3001
0.0826375	0.30418
0.0827121	0.3099
0.0827867	0.30683
0.0828613	0.29829
0.0829359	0.30367
0.0830105	0.30532
0.0830852	0.29954
0.0831598	0.30053
0.0832344	0.29902
0.083309	0.2963
0.0833836	0.30433
0.0834582	0.30422
0.0835329	0.30086
0.0836075	0.29906
0.0836821	0.2961
0.0837567	0.2895
0.0838313	0.2876
0.0839059	0.29291
0.0839806	0.29511
0.0840552	0.28948
0.0841298	0.28423
0.0842044	0.28506
0.084279	0.28343
0.0843536	0.28572
0.0844283	0.2927
0.0845029	0.2916
0.0845775	0.28696
0.0846521	0.29148
0.0847267	0.29725
0.0848013	0.30499
0.084876	0.31045
0.0849506	0.31439
0.0850252	0.31881
0.0850998	0.31134
0.0851744	0.31271
0.085249	0.31536
0.0853237	0.31352
0.0853983	0.30872
0.0854729	0.30691
0.0855475	0.30523
0.0856221	0.30869
0.0856967	0.31592
0.0857714	0.31861
0.085846	0.31944
0.0859206	0.32044
0.0859952	0.31671
0.0860698	0.31273
0.0861444	0.31113
0.0862191	0.30933
0.0862937	0.30525
0.0863683	0.30003
0.0864429	0.29731
0.0865175	0.28746
0.0865921	0.28116
0.0866668	0.28293
0.0867414	0.27722
0.086816	0.26665
0.0868906	0.26716
0.0869652	0.27413
0.0870398	0.27765
0.0871145	0.28176
0.0871891	0.28634
0.0872637	0.29196
0.0873383	0.28947
0.0874129	0.29211
0.0874875	0.29572
0.0875622	0.29837
0.0876368	0.3006
0.0877114	0.30647
0.087786	0.30321
0.0878606	0.30458
0.0879352	0.31113
0.0880099	0.31135
0.0880845	0.31676
0.0881591	0.31921
0.0882337	0.31474
0.0883083	0.31066
0.0883829	0.31151
0.0884575	0.31123
0.0885322	0.309
0.0886068	0.30517
0.0886814	0.3022
0.088756	0.29968
0.0888306	0.29874
0.0889052	0.29893
0.0889799	0.30362
0.0890545	0.30386
0.0891291	0.30423
0.0892037	0.30528
0.0892783	0.29963
0.0893529	0.30483
0.0894276	0.30672
0.0895022	0.30958
0.0895768	0.31069
0.0896514	0.31089
0.089726	0.30421
0.0898006	0.30397
0.0898753	0.30855
0.0899499	0.30577
0.0900245	0.30345
0.0900991	0.30028
0.0901737	0.29702
0.0902483	0.29864
0.090323	0.2972
0.0903976	0.29755
0.0904722	0.29376
0.0905468	0.29615
0.0906214	0.29075
0.090696	0.29187
0.0907707	0.29145
0.0908453	0.29116
0.0909199	0.29417
0.0909945	0.29401
0.0910691	0.28468
0.0911437	0.28871
0.0912184	0.28569
0.091293	0.29002
0.0913676	0.29194
0.0914422	0.291
0.0915168	0.29252
0.0915914	0.28707
0.0916661	0.28513
0.0917407	0.28104
0.0918153	0.27942
0.0918899	0.28861
0.0919645	0.2845
0.0920391	0.28442
0.0921138	0.27329
0.0921884	0.2782
0.092263	0.27852
0.0923376	0.2767
0.0924122	0.27795
0.0924868	0.2797
0.0925615	0.28129
0.0926361	0.28856
0.0927107	0.28629
0.0927853	0.28981
0.0928599	0.29453
0.0929345	0.29774
0.0930092	0.29814
0.0930838	0.2947
0.0931584	0.29376
0.093233	0.29298
0.0933076	0.2956
0.0933822	0.30224
0.0934569	0.29807
0.0935315	0.28959
0.0936061	0.2887
0.0936807	0.29095
0.0937553	0.29008
0.0938299	0.28907
0.0939046	0.28888
0.0939792	0.28901
0.0940538	0.28684
0.0941284	0.28657
0.094203	0.28635
0.0942776	0.2885
0.0943523	0.2891
0.0944269	0.29222
0.0945015	0.29286
0.0945761	0.2855
0.0946507	0.28916
0.0947253	0.28602
0.0948	0.28503
0.0948746	0.28906
0.0949492	0.28701
0.0950238	0.28288
0.0950984	0.28527
0.095173	0.28154
0.0952477	0.287
0.0953223	0.28703
0.0953969	0.28988
0.0954715	0.29415
0.0955461	0.29946
0.0956207	0.3034
0.0956954	0.3089
0.09577	0.3096
0.0958446	0.30882
0.0959192	0.31237
0.0959938	0.30485
0.0960684	0.30093
0.0961431	0.3
0.0962177	0.2902
0.0962923	0.28679
0.0963669	0.28138
0.0964415	0.28099
0.0965161	0.27529
0.0965908	0.27287
0.0966654	0.265
0.09674	0.26513
0.0968146	0.26278
0.0968892	0.26973
0.0969638	0.27129
0.0970385	0.26867
0.0971131	0.27776
0.0971877	0.28049
0.0972623	0.28311
0.0973369	0.28351
0.0974115	0.2828
0.0974862	0.28447
0.0975608	0.28705
0.0976354	0.28793
0.09771	0.29397
0.0977846	0.29777
0.0978592	0.30133
0.0979339	0.3074
0.0980085	0.30767
0.0980831	0.31167
0.0981577	0.30695
0.0982323	0.30984
0.0983069	0.3132
0.0983815	0.3128
0.0984562	0.30729
0.0985308	0.30737
0.0986054	0.31494
0.09868	0.30867
0.0987546	0.30783
0.0988292	0.30216
0.0989039	0.30098
0.0989785	0.29593
0.0990531	0.29625
0.0991277	0.29208
0.0992023	0.29289
0.0992769	0.28874
0.0993516	0.29194
0.0994262	0.28691
0.0995008	0.29195
0.0995754	0.29272
0.09965	0.29693
0.0997246	0.29663
0.0997993	0.29512
0.0998739	0.29522
0.0999485	0.29593
0.100023	0.29774
0.100098	0.30316
0.100172	0.2962
0.100247	0.2967
0.100322	0.29249
0.100396	0.29094
0.100471	0.28982
0.100545	0.29325
0.10062	0.28587
0.100695	0.29062
0.100769	0.28846
0.100844	0.29154
0.100919	0.29323
0.100993	0.30206
0.101068	0.30382
0.101142	0.30591
0.101217	0.30358
0.101292	0.30495
0.101366	0.30336
0.101441	0.30212
0.101515	0.29512
0.10159	0.29228
0.101665	0.28614
0.101739	0.28567
0.101814	0.28096
0.101889	0.28212
0.101963	0.2834
0.102038	0.28211
0.102112	0.2869
0.102187	0.28694
0.102262	0.2839
0.102336	0.28687
0.102411	0.29475
0.102485	0.29467
0.10256	0.29677
0.102635	0.29852
0.102709	0.3006
0.102784	0.3017
0.102859	0.29514
0.102933	0.29664
0.103008	0.29601
0.103082	0.29891
0.103157	0.30373
0.103232	0.3072
0.103306	0.30949
0.103381	0.3135
0.103455	0.31317
0.10353	0.31233
0.103605	0.31062
0.103679	0.30696
0.103754	0.31024
0.103829	0.30936
0.103903	0.31089
0.103978	0.30415
0.104052	0.29778
0.104127	0.2911
0.104202	0.28844
0.104276	0.288
0.104351	0.27997
0.104425	0.28415
0.1045	0.28392
0.104575	0.28513
0.104649	0.28712
0.104724	0.29361
0.104799	0.29365
0.104873	0.29835
0.104948	0.30019
0.105022	0.29973
0.105097	0.30517
0.105172	0.31275
0.105246	0.30951
0.105321	0.30649
0.105396	0.30786
0.10547	0.30211
0.105545	0.30239
0.105619	0.30371
0.105694	0.30376
0.105769	0.3023
0.105843	0.30341
0.105918	0.30578
0.105992	0.30297
0.106067	0.30577
0.106142	0.31022
0.106216	0.31078
0.106291	0.31145
0.106366	0.31726
0.10644	0.3148
0.106515	0.3152
0.106589	0.31827
0.106664	0.32204
0.106739	0.31743
0.106813	0.3199
0.106888	0.31531
0.106962	0.3088
0.107037	0.30722
0.107112	0.30074
0.107186	0.2975
0.107261	0.29493
0.107336	0.28951
0.10741	0.28789
0.107485	0.28463
0.107559	0.28399
0.107634	0.28217
0.107709	0.2739
0.107783	0.27744
0.107858	0.27927
0.107932	0.28351
0.108007	0.28572
0.108082	0.28852
0.108156	0.29371
0.108231	0.29427
0.108306	0.29552
0.10838	0.2903
0.108455	0.29458
0.108529	0.29105
0.108604	0.29146
0.108679	0.28942
0.108753	0.28665
0.108828	0.28351
0.108902	0.28741
0.108977	0.28524
0.109052	0.28261
0.109126	0.28169
0.109201	0.277
0.109276	0.27754
0.10935	0.27439
0.109425	0.27138
0.109499	0.26621
0.109574	0.26763
0.109649	0.26958
0.109723	0.27229
0.109798	0.2736
0.109872	0.27809
0.109947	0.28503
0.110022	0.28715
0.110096	0.29433
0.110171	0.29641
0.110246	0.30024
0.11032	0.30458
0.110395	0.30785
0.110469	0.31636
0.110544	0.31663
0.110619	0.31708
0.110693	0.31878
0.110768	0.31743
0.110843	0.30897
0.110917	0.30836
0.110992	0.3084
0.111066	0.30338
0.111141	0.30391
0.111216	0.29995
0.11129	0.29904
0.111365	0.29993
0.111439	0.29418
0.111514	0.28867
0.111589	0.28157
0.111663	0.27455
0.111738	0.27445
0.111813	0.27589
0.111887	0.27541
0.111962	0.28716
0.112036	0.28418
0.112111	0.29412
0.112186	0.29973
0.11226	0.30072
0.112335	0.30146
0.112409	0.30673
0.112484	0.31544
0.112559	0.31886
0.112633	0.32153
0.112708	0.31955
0.112783	0.32031
0.112857	0.31395
0.112932	0.3035
0.113006	0.30092
0.113081	0.29821
0.113156	0.29436
0.11323	0.29801
0.113305	0.29402
0.113379	0.29371
0.113454	0.2923
0.113529	0.28788
0.113603	0.29476
0.113678	0.2904
0.113753	0.29463
0.113827	0.29211
0.113902	0.29558
0.113976	0.29916
0.114051	0.30524
0.114126	0.30296
0.1142	0.30651
0.114275	0.30893
0.114349	0.30511
0.114424	0.30852
0.114499	0.31001
0.114573	0.30546
0.114648	0.30085
0.114723	0.30072
0.114797	0.29397
0.114872	0.28701
0.114946	0.27815
0.115021	0.27884
0.115096	0.27725
0.11517	0.27304
0.115245	0.27298
0.11532	0.27046
0.115394	0.273
0.115469	0.27537
0.115543	0.27752
0.115618	0.2772
0.115693	0.28241
0.115767	0.2845
0.115842	0.28545
0.115916	0.28538
0.115991	0.28737
0.116066	0.28856
0.11614	0.29439
0.116215	0.29512
0.11629	0.29137
0.116364	0.28902
0.116439	0.29538
0.116513	0.30388
0.116588	0.30683
0.116663	0.3032
0.116737	0.30795
0.116812	0.31499
0.116886	0.3177
0.116961	0.31473
0.117036	0.31002
0.11711	0.31525
0.117185	0.31728
0.11726	0.31798
0.117334	0.32025
0.117409	0.31935
0.117483	0.32358
0.117558	0.31731
0.117633	0.31292
0.117707	0.30091
0.117782	0.29702
0.117856	0.28953
0.117931	0.29077
0.118006	0.28871
0.11808	0.28672
0.118155	0.28171
0.11823	0.28791
0.118304	0.28793
0.118379	0.28751
0.118453	0.28528
0.118528	0.29071
0.118603	0.29569
0.118677	0.30105
0.118752	0.30469
0.118826	0.30949
0.118901	0.30857
0.118976	0.30423
0.11905	0.29752
0.119125	0.29264
0.1192	0.28258
0.119274	0.28108
0.119349	0.27398
0.119423	0.27608
0.119498	0.2835
0.119573	0.28751
0.119647	0.28845
0.119722	0.29016
0.119797	0.28781
0.119871	0.28892
0.119946	0.28958
0.12002	0.28901
0.120095	0.29096
0.12017	0.29169
0.120244	0.29476
0.120319	0.29459
0.120393	0.29477
0.120468	0.29174
0.120543	0.28907
0.120617	0.29058
0.120692	0.29327
0.120767	0.29945
0.120841	0.30232
0.120916	0.30317
0.12099	0.31139
0.121065	0.31414
0.12114	0.31617
0.121214	0.31102
0.121289	0.30518
0.121363	0.30274
0.121438	0.30006
0.121513	0.29532
0.121587	0.29075
0.121662	0.29257
0.121737	0.28932
0.121811	0.28801
0.121886	0.2887
0.12196	0.28432
0.122035	0.27858
0.12211	0.28423
0.122184	0.28187
0.122259	0.27647
0.122333	0.27422
0.122408	0.27328
0.122483	0.27728
0.122557	0.27858
0.122632	0.28095
0.122707	0.28106
0.122781	0.28631
0.122856	0.28787
0.12293	0.29065
0.123005	0.28887
0.12308	0.28878
0.123154	0.29779
0.123229	0.29598
0.123303	0.30208
0.123378	0.31011
0.123453	0.30665
0.123527	0.30509
0.123602	0.30399
0.123677	0.29622
0.123751	0.29455
0.123826	0.29938
0.1239	0.29972
0.123975	0.29788
0.12405	0.30437
0.124124	0.31064
0.124199	0.3146
0.124273	0.31418
0.124348	0.31271
0.124423	0.31412
0.124497	0.31276
0.124572	0.3147
0.124647	0.31484
0.124721	0.30995
0.124796	0.31064
0.12487	0.31025
0.124945	0.29883
0.12502	0.29668
0.125094	0.29379
0.125169	0.29248
0.125244	0.29727
0.125318	0.30293
0.125393	0.30341
0.125467	0.30866
0.125542	0.31131
0.125617	0.31195
0.125691	0.31531
0.125766	0.31187
0.12584	0.31287
0.125915	0.31305
0.12599	0.31444
0.126064	0.31131
0.126139	0.30784
0.126214	0.29959
0.126288	0.29899
0.126363	0.29455
0.126437	0.28938
0.126512	0.29792
0.126587	0.30108
0.126661	0.29782
0.126736	0.30247
0.12681	0.2976
0.126885	0.29534
0.12696	0.29274
0.127034	0.28567
0.127109	0.28676
0.127184	0.28391
0.127258	0.2837
0.127333	0.28505
0.127407	0.28879
0.127482	0.28952
0.127557	0.2906
0.127631	0.29036
0.127706	0.28511
0.12778	0.28875
0.127855	0.29045
0.12793	0.29104
0.128004	0.29303
0.128079	0.29348
0.128154	0.29065
0.128228	0.29034
0.128303	0.28932
0.128377	0.29391
0.128452	0.29152
0.128527	0.29032
0.128601	0.2896
0.128676	0.2915
0.12875	0.30305
0.128825	0.30484
0.1289	0.30737
0.128974	0.30687
0.129049	0.30672
0.129124	0.30721
0.129198	0.30646
0.129273	0.30984
0.129347	0.30968
0.129422	0.3024
0.129497	0.30333
0.129571	0.30697
0.129646	0.30688
0.129721	0.30723
0.129795	0.30585
0.12987	0.30173
0.129944	0.30079
0.130019	0.3021
0.130094	0.30013
0.130168	0.30518
0.130243	0.30755
0.130317	0.30753
0.130392	0.30686
0.130467	0.30496
0.130541	0.30626
0.130616	0.30772
0.130691	0.30685
0.130765	0.30196
0.13084	0.29966
0.130914	0.29728
0.130989	0.30057
0.131064	0.2984
0.131138	0.30124
0.131213	0.29588
0.131287	0.29417
0.131362	0.29421
0.131437	0.29595
0.131511	0.29507
0.131586	0.29652
0.131661	0.29717
0.131735	0.29742
0.13181	0.29715
0.131884	0.29469
0.131959	0.29496
0.132034	0.29044
0.132108	0.29292
0.132183	0.29095
0.132257	0.28272
0.132332	0.28609
0.132407	0.28876
0.132481	0.28699
0.132556	0.28818
0.132631	0.28946
0.132705	0.28681
0.13278	0.2889
0.132854	0.28846
0.132929	0.28887
0.133004	0.29086
0.133078	0.297
0.133153	0.29544
0.133227	0.29198
0.133302	0.28833
0.133377	0.29065
0.133451	0.29299
0.133526	0.28334
0.133601	0.29032
0.133675	0.28425
0.13375	0.2784
0.133824	0.27856
0.133899	0.28607
0.133974	0.28413
0.134048	0.29074
0.134123	0.29174
0.134197	0.29497
0.134272	0.29411
0.134347	0.29263
0.134421	0.29346
0.134496	0.29698
0.134571	0.30146
0.134645	0.30456
0.13472	0.30512
0.134794	0.30976
0.134869	0.31414
0.134944	0.30826
0.135018	0.2988
0.135093	0.30751
0.135168	0.30587
0.135242	0.30681
0.135317	0.30752
0.135391	0.31102
0.135466	0.30575
0.135541	0.30697
0.135615	0.30562
0.13569	0.30251
0.135764	0.29597
0.135839	0.29296
0.135914	0.29419
0.135988	0.29743
0.136063	0.30055
0.136138	0.30929
0.136212	0.31635
0.136287	0.31506
0.136361	0.3173
0.136436	0.31402
0.136511	0.31393
0.136585	0.32116
0.13666	0.32048
0.136734	0.31982
0.136809	0.31225
0.136884	0.3143
0.136958	0.31008
0.137033	0.30681
0.137108	0.306
0.137182	0.29581
0.137257	0.2937
0.137331	0.29213
0.137406	0.29202
0.137481	0.29193
0.137555	0.29022
0.13763	0.2945
0.137704	0.29024
0.137779	0.27935
0.137854	0.28287
0.137928	0.28171
0.138003	0.28244
0.138078	0.28711
0.138152	0.28647
0.138227	0.28248
0.138301	0.28204
0.138376	0.29125
0.138451	0.2884
0.138525	0.29392
0.1386	0.29313
0.138674	0.29384
0.138749	0.29572
0.138824	0.29411
0.138898	0.29396
0.138973	0.29636
0.139048	0.29657
0.139122	0.29204
0.139197	0.2851
0.139271	0.28081
0.139346	0.2849
0.139421	0.28496
0.139495	0.28443
0.13957	0.28411
0.139645	0.28074
0.139719	0.28188
0.139794	0.29107
0.139868	0.29702
0.139943	0.29637
0.140018	0.29811
0.140092	0.29948
0.140167	0.3018
0.140241	0.30114
0.140316	0.30031
0.140391	0.30655
0.140465	0.311
0.14054	0.31031
0.140615	0.30311
0.140689	0.30231
0.140764	0.30348
0.140838	0.30399
0.140913	0.30641
0.140988	0.30866
0.141062	0.30903
0.141137	0.30403
0.141211	0.30496
0.141286	0.30328
0.141361	0.29267
0.141435	0.28595
0.14151	0.28834
0.141585	0.28725
0.141659	0.28298
0.141734	0.27834
0.141808	0.27651
0.141883	0.2752
0.141958	0.27651
0.142032	0.2773
0.142107	0.28338
0.142181	0.28811
0.142256	0.2947
0.142331	0.30026
0.142405	0.31203
0.14248	0.31392
0.142555	0.31406
0.142629	0.31109
0.142704	0.31158
0.142778	0.30773
0.142853	0.30461
0.142928	0.30556
0.143002	0.30659
0.143077	0.29993
0.143151	0.30156
0.143226	0.29962
0.143301	0.29484
0.143375	0.29328
0.14345	0.30109
0.143525	0.30649
0.143599	0.31236
0.143674	0.3107
0.143748	0.31117
0.143823	0.3178
0.143898	0.3178
0.143972	0.31384
0.144047	0.31713
0.144121	0.31237
0.144196	0.30554
0.144271	0.30709
0.144345	0.30121
0.14442	0.29665
0.144495	0.29253
0.144569	0.2922
0.144644	0.29831
0.144718	0.29175
0.144793	0.29006
0.144868	0.29682
0.144942	0.29447
0.145017	0.29597
0.145092	0.29252
0.145166	0.29302
0.145241	0.28966
0.145315	0.29627
0.14539	0.29605
0.145465	0.30303
0.145539	0.3037
0.145614	0.29915
0.145688	0.30157
0.145763	0.30776
0.145838	0.30413
0.145912	0.30423
0.145987	0.30729
0.146062	0.30864
0.146136	0.31009
0.146211	0.30863
0.146285	0.31905
0.14636	0.31675
0.146435	0.30821
0.146509	0.30781
0.146584	0.30091
0.146658	0.29588
0.146733	0.29042
0.146808	0.29152
0.146882	0.28889
0.146957	0.28903
0.147032	0.28275
0.147106	0.28517
0.147181	0.28332
0.147255	0.28678
0.14733	0.28749
0.147405	0.28919
0.147479	0.29654
0.147554	0.29468
0.147628	0.30104
0.147703	0.31217
0.147778	0.31667
0.147852	0.30661
0.147927	0.30228
0.148002	0.30301
0.148076	0.29981
0.148151	0.29588
0.148225	0.29699
0.1483	0.29506
0.148375	0.29431
0.148449	0.28918
0.148524	0.28707
0.148598	0.2875
0.148673	0.28648
0.148748	0.29196
0.148822	0.28992
0.148897	0.2904
0.148972	0.29217
0.149046	0.29146
0.149121	0.29363
[truncated: 132,019 more rows]

## Sheet: Extended_data_4b_image
0	0	0	0	0	0	0	0	0	0	0	0	0	0	0	0	0	0	0	0	0	0	0	0	0	0	0	0	0	0	0	0	0	0	0	0	0	0	0	0	0	0	0	0	0	0	0	0	0	0
0	0	0	0	0	0	0	0	0	0	0	0	0	0	0	0	0	0	0	0	0	0	0	0	0	0	0	0	0	0	0	0	0	0	0	0	0	0	0	0	0	0	0	0	0	0	0	0	0	0
0	0	0	0	0	0	0	0	0	0	0	0	0	0	0	0	0	0	0	0	0	0	0	0	0	0	0	0	0	0	0	0	0	0	0	0	0	0	0	0	0	0	0	0	0	0	0	0	0	0
0	0	0	0	0	0	0	0	0	0	0	0	0	0	0	0	0	0	0	0	0	0	0	0	0	0	0	0	0	0	0	0	0	0	0	0	0	0	0	0	0	0	0	0	0	0	0	0	0	0
0	0	0	0	0	0	0	0	0	0	0	0	0	0	0	0	0	0	0	0	0	0	0	0	0	0	0	0	0	0	0	0	0	0	0	0	0	0	0	0	0	0	0	0	0	0	0	0	0	0
0	0	0	0	0	0	0	0	0	0	0	0	0	0	0	0	0	0	0	0	0	0	0	0	0	0	0	0	0	0	0	0	0	0	0	0	0	0	0	0	0	0	0	0	0	0	0	0	0	0
0	0	0	0	0	0	0	0	0	0	0	0	0	0	0	0	0	0	0	0	0	0	0	0	0	0	0	0	0	0	0	0	0	0	0	0	0	0	0	0	0	0	0	0	0	0	0	0	0	0
0	0	0	0	0	0	0	0	0	0	0	0	0	0	0	0	0	0	0	0	0	0	0	0	0	0	0	0	0	0	0	0	0	0	0	0	0	0	0	0	0	0	0	0	0	0	0	0	0	0
0	0	0	0	0	0	0	0	0	0	0	0	0	0	0	0	0	0	0	0	0	0	0	0	0	0	0	0	0	0	0	0	0	0	0	0	0	0	0	0	0	0	0	0	0	0	0	0	0	0
0	0	0	0	0	0	0	0	0	0	0	0	0	0	0	0	0	0	0	0	0	0	0	0	0	0	0	0	0	0	0	0	0	0	0	0	0	0	0	0	0	0	0	0	0	0	0	0	0	0
0	0	0	0	0	0	0	0	0	0	0	0	0	0	0	0	0	0	0	0	0	0	0	0	0	0	0	0	0	0	0	0	0	0	0	0	0	0	0	0	0	0	0	0	0	0	0	0	0	0
0	0	0	0	0	0	0	0	0	0	0	0	0	0	0	0	0	0	0	0	0	0	0	0	0	0	0	0	0	0	0	0	0	0	0	0	0	0	0	0	0	0	0	0	0	0	0	0	0	0
0	0	0	0	0	0	0	0	0	0	0	0	0	0	0	0	0	0	0	0	0	0	0	0	0	0	0	0	0	0	0	0	0	0	0	0	0	0	0	0	0	0	0	0	0	0	0	0	0	0
0	0	0	0	0	0	0	0	0	0	0	0	0	0	0	0	0	0	0	0	0	0	0	0	0	0	0	0	0	0	0	0	0	0	0	0	0	0	0	0	0	0	0	0	0	0	0	0	0	0
0	0	0	0	0	0	0	0	0	0	0	0	0	0	0	0	0	0	0	0	0	0	0	0	0	0	0	0	0	0	0	0	0	0	0	0	0	0	0	0	0	0	0	0	0	0	0	0	0	0
0	0	0	0	0	0	0	0	0	0	0	0	0	0	0	0	0	0	0	0	0	0	0	0	0	0	0	0	0	0	0	0	0	0	0	0	0	0	0	0	0	0	0	0	0	0	0	0	0	0
0	0	0	0	0	0	0	0	0	0	0	0	0	0	0	0	0	0	0	0	0	0	0	0	0	0	0	0	0	0	0	0	0	0	0	0	0	0	0	0	0	0	0	0	0	0	0	0	0	0
0	0	0	0	0	0	0	0	0	0	0	0	0	0	0	0	0	0	0	0	0	0	0	0	0	0	0	0	0	0	0	0	0	0	0	0	0	0	0	0	0	0	0	0	0	0	0	0	0	0
0	0	0	0	0	0	0	0	0	0	0	0	0	0	0	0	0	0	0	0	0	0	0	0	0	0	0	0	0	0	0	0	0	0	0	0	0	0	0	0	0	0	0	0	0	0	0	0	0	0
0	0	0	0	0	0	0	0	0	0	0	0	0	0	0	0	0	0	0	0	0	0	0	0	0	0	0	0	0	0	0	0	0	0	0	0	0	0	0	0	0	0	0	0	0	0	0	0	0	0
0	0	0	0	0	0	0	0	0	0	0	0	0	0	0	0	0	0	0	0	0	0	0	0	0	0	0	0	0	0	0	0	0	0	0	0	0	0	0	0	0	0	0	0	0	0	0	0	0	0
0	0	0	0	0	0	0	0	0	0	0	0	0	0	0	0	0	0	0	0	0	0	0	0	0	0	0	0	0	0	0	0	0	0	0	0	0	0	0	0	0	0	0	0	0	0	0	0	0	0
0	0	0	0	0	0	0	0	0	0	0	0	0	0	0	0	0	0	0	0	0	0	0	0	0	0	0	0	0	0	0	0	0	0	0	0	0	0	0	0	0	0	0	0	0	0	0	0	0	0
0	0	0	0	0	0	0	0	0	0	0	0	0	0	0	0	0	0	0	0	0	0	0	0	0	0	0	0	0	0	0	0	0	0	0	0	0	0	0	0	0	0	0	0	0	0	0	0	0	0
0	0	0	0	0	0	0	0	0	0	0	0	0	0	0	0	0	0	0	0	0	0	0	0	0	0	0	0	0	0	0	0	0	0	0	0	0	0	0	0	0	0	0	0	0	0	0	0	0	0
0	0	0	0	0	0	0	0	0	0	0	0	0	0	0	0	0	0	0	0	0	0	0	0	0	0	0	0	0	0	0	0	0	0	0	0	0	0	0	0	0	0	0	0	0	0	0	0	0	0
0	0	0	0	0	0	0	0	0	0	0	0	0	0	0	0	0	0	0	0	0	0	0	0	0	0	0	0	0	0	0	0	0	0	0	0	0	0	0	0	0	0	0	0	0	0	0	0	0	0
0	0	0	0	0	0	0	0	0	0	0	0	0	0	0	0	0	0	0	0	0	0	0	0	0	0	0	0	0	0	0	0	0	0	0	0	0	0	0	0	0	0	0	0	0	0	0	0	0	0
0	0	0	0	0	0	0	0	0	0	0	0	0	0	0	0	0	0	0	0	0	0	0	0	0	0	0	0	0	0	0	0	0	0	0	0	0	0	0	0	0	0	0	0	0	0	0	0	0	0
0	0	0	0	0	0	0	0	0	0	0	0	0	0	0	0	0	0	0	0	0	0	0	0	0	0	0	0	0	0	0	0	0	0	0	0	0	0	0	0	0	0	0	0	0	0	0	0	0	0
0	0	0	0	0	0	0	0	0	0	0	0	0	0	0	0	0	0	0	0	0	0	0	0	0	0	0	0	0	0	0	0	0	0	0	0	0	0	0	0	0	0	0	0	0	0	0	0	0	0
0	0	0	0	0	0	0	0	0	0	0	0	0	0	0	0	0	0	0	0	0	0	0	0	0	0	0	0	0	0	0	0	0	0	0	0	0	0	0	0	0	0	0	0	0	0	0	0	0	0
0	0	0	0	0	0	0	0	0	0	0	0	0	0	0	0	0	0	0	0	0	0	0	0	0	0	0	0	0	0	0	0	0	0	0	0	0	0	0	0	0	0	0	0	0	0	0	0	0	0
0	0	0	0	0	0	0	0	0	0	0	0	0	0	0	0	0	0	0	0	0	0	0	0	0	0	0	0	0	0	0	0	0	0	0	0	0	0	0	0	0	0	0	0	0	0	0	0	0	0
0	0	0	0	0	0	0	0	0	0	0	0	0	0	0	0	0	0	0	0	0	0	0	0	0	0	0	0	0	0	0	0	0	0	0	0	0	0	0	0	0	0	0	0	0	0	0	0	0	0
0	0	0	0	0	0	0	0	0	0	0	0	0	0	0	0	0	0	0	0	0	0	0	0	0	0	0	0	0	0	0	0	0	0	0	0	0	0	0	0	0	0	0	0	0	0	0	0	0	0
0	0	0	0	0	0	0	0	0	0	0	0	0	0	0	0	0	0	0	0	0	0	0	0	0	0	0	0	0	0	0	0	0	0	0	0	0	0	0	0	0	0	0	0	0	0	0	0	0	0
0	0	0	0	0	0	0	0	0	0	0	0	0	0	0	0	0	0	0	0	0	0	0	0	0	0	0	0	0	0	0	0	0	0	0	0	0	0	0	0	0	0	0	0	0	0	0	0	0	0
0	0	0	0	0	0	0	0	0	0	0	0	0	0	0	0	0	0	0	0	0	0	0	0	0	0	0	0	0	0	0	0	0	0	0	0	0	0	0	0	0	0	0	0	0	0	0	0	0	0
0	0	0	0	0	0	0	0	0	0	0	0	0	0	0	0	0	0	0	0	0	0	0	0	0	0	0	0	0	0	0	0	0	0	0	0	0	0	0	0	0	0	0	0	0	0	0	0	0	0
0	0	0	0	0	0	0	0	0	0	0	0	0	0	0	0	0	0	0	0	0	0	0	0	0	0	0	0	0	0	0	0	0	0	0	0	0	0	0	0	0	0	0	0	0	0	0	0	0	0
0	0	0	0	0	0	0	0	0	0	0	0	0	0	0	0	0	0	0	0	0	0	0	0	0	0	0	0	0	0	0	0	0	0	0	0	0	0	0	0	0	0	0	0	0	0	0	0	0	0
0	0	0	0	0	0	0	0	0	0	0	0	0	0	0	0	0	0	0	0	0	0	0	0	0	0	0	0	0	0	0	0	0	0	0	0	0	0	0	0	0	0	0	0	0	0	0	0	0	0
0	0	0	0	0	0	0	0	0	0	0	0	0	0	0	0	0	0	0	0	0	0	0	0	0	0	0	0	0	0	0	0	0	0	0	0	0	0	0	0	0	0	0	0	0	0	0	0	0	0
0	0	0	0	0	0	0	0	0	0	0	0	0	0	0	0	0	0	0	0	0	0	0	0	0	0	0	0	0	0	0	0	0	0	0	0	0	0	0	0	0	0	0	0	0	0	0	0	0	0
0	0	0	0	0	0	0	0	0	0	0	0	0	0	0	0	0	0	0	0	0	0	0	0	0	0	0	0	0	0	0	0	0	0	0	0	0	0	0	0	0	0	0	0	0	0	0	0	0	0
0	0	0	0	0	0	0	0	0	0	0	0	0	0	0	0	0	0	0	0	0	0	0	0	0	0	0	0	0	0	0	0	0	0	0	0	0	0	0	0	0	0	0	0	0	0	0	0	0	0
0	0	0	0	0	0	0	0	0	0	0	0	0	0	0	0	0	0	0	0	0	0	0	0	0	0	0	0	0	0	0	0	0	0	0	0	0	0	0	0	0	0	0	0	0	0	0	0	0	0
0	0	0	0	0	0	0	0	0	0	0	0	0	0	0	0	0	0	0	0	0	0	0	0	0	0	0	0	0	0	0	0	0	0	0	0	0	0	0	0	0	0	0	0	0	0	0	0	0	0
0	0	0	0	0	0	0	0	0	0	0	0	0	0	0	0	0	0	0	0	0	0	0	0	0	0	0	0	0	0	0	0	0	0	0	0	0	0	0	0	0	0	0	0	0	0	0	0	0	0
0	0	0	0	0	0	0	0	0	0	0	0	0	0	0	0	0	0	0	0	0	0	0	0	0	0	0	0	0	0	0	0	0	0	0	0	0	0	0	0	0	0	0	0	0	0	0	0	0	0
0	0	0	0	0	0	0	0	0	0	0	0	0	0	0	0	0	0	0	0	0	0	0	0	0	0	0	0	0	0	0	0	0	0	0	0	0	0	0	0	0	0	0	0	0	0	0	0	0	0
0	0	0	0	0	0	0	0	0	0	0	0	0	0	0	0	0	0	0	0	0	0	0	0	0	0	0	0	0	0	0	0	0	0	0	0	0	0	0	0	0	0	0	0	0	0	0	0	0	0
0	0	0	0	0	0	0	0	0	0	0	0	0	0	0	0	0	0	0	0	0	0	0	0	0	0	0	0	0	0	0	0	0	0	0	0	0	0	0	0	0	0	0	0	0	0	0	0	0	0
0	0	0	0	0	0	0	0	0	0	0	0	0	0	0	0	0	0	0	0	0	0	0	0	0	0	0	0	0	0	0	0	0	0	0	0	0	0	0	0	0	0	0	0	0	0	0	0	0	0
0	0	0	0	0	0	0	0	0	0	0	0	0	0	0	0	0	0	0	0	0	0	0	0	0	0	0	0	0	0	0	0	0	0	0	0	0	0	0	0	0	0	0	0	0	0	0	0	0	0
0	0	0	0	0	0	0	0	0	0	0	0	0	0	0	0	0	0	0	0	0	0	0	0	0	0	0	0	0	0	0	0	0	0	0	0	0	0	0	0	0	0	0	0	0	0	0	0	0	0
0	0	0	0	0	0	0	0	0	0	0	0	0	0	0	0	0	0	0	0	0	0	0	0	0	0	0	0	0	0	0	0	0	0	0	0	0	0	0	0	0	0	0	0	0	0	0	0	0	0
0	0	0	0	0	0	0	0	0	0	0	0	0	0	0	0	0	0	0	0	0	0	0	0	0	0	0	0	0	0	0	0	0	0	0	0	0	0	0	0	0	0	0	0	0	0	0	0	0	0
0	0	0	0	0	0	0	0	0	0	0	0	0	0	0	0	0	0	0	0	0	0	0	0	0	0	0	0	0	0	0	0	0	0	0	0	0	0	0	0	0	0	0	0	0	0	0	0	0	0
0	0	0	0	0	0	0	0	0	0	0	0	0	0	0	0	0	0	0	0	0	0	0	0	0	0	0	0	0	0	0	0	0	0	0	0	0	0	0	0	0	0	0	0	0	0	0	0	0	0
0	0	0	0	0	0	0	0	0	0	0	0	0	0	0	0	0	0	0	0	0	0	0	0	0	0	0	0	0	0	0	0	0	0	0	0	0	0	0	0	0	0	0	0	0	0	0	0	0	0
0	0	0	0	0	0	0	0	0	0	0	0	0	0	0	0	0	0	0	0	0	0	0	0	0	0	0	0	0	0	0	0	0	0	0	0	0	0	0	0	0	0	0	0	0	0	0	0	0	0
0	0	0	0	0	0	0	0	0	0	0	0	0	0	0	0	0	0	0	0	0	0	0	0	0	0	0	0	0	0	0	0	0	0	0	0	0	0	0	0	0	0	0	0	0	0	0	0	0	0
0	0	0	0	0	0	0	0	0	0	0	0	0	0	0	0	0	0	0	0	0	0	0	0	0	0	0	0	0	0	0	0	0	0	0	0	0	0	0	0	0	0	0	0	0	0	0	0	0	0
0	0	0	0	0	0	0	0	0	0	0	0	0	0	0	0	0	0	0	0	0	0	0	0	0	0	0	0	0	0	0	0	0	0	0	0	0	0	0	0	0	0	0	0	0	0	0	0	0	0
0	0	0	0	0	0	0	0	0	0	0	0	0	0	0	0	0	0	0	0	0	0	0	0	0	0	0	0	0	0	0	0	0	0	0	0	0	0	0	0	0	0	0	0	0	0	0	0	0	0
0	0	0	0	0	0	0	0	0	0	0	0	0	0	0	0	0	0	0	0	0	0	0	0	0	0	0	0	0	0	0	0	0	0	0	0	0	0	0	0	0	0	0	0	0	0	0	0	0	0
0	0	0	0	0	0	0	0	0	0	0	0	0	0	0	0	0	0	0	0	0	0	0	0	0	0	0	0	0	0	0	0	0	0	0	0	0	0	0	0	0	0	0	0	0	0	0	0	0	0
0	0	0	0	0	0	0	0	0	0	0	0	0	0	0	0	0	0	0	0	0	0	0	0	0	0	0	0	0	0	0	0	0	0	0	0	0	0	0	0	0	0	0	0	0	0	0	0	0	0
0	0	0	0	0	0	0	0	0	0	0	0	0	0	0	0	0	0	0	0	0	0	0	0	0	0	0	0	0	0	0	0	0	0	0	0	0	0	0	0	0	0	0	0	0	0	0	0	0	0
0	0	0	0	0	0	0	0	0	0	0	0	0	0	0	0	0	0	0	0	0	0	0	0	0	0	0	0	0	0	0	0	0	0	0	0	0	0	0	0	0	0	0	0	0	0	0	0	0	0
0	0	0	0	0	0	0	0	0	0	0	0	0	0	0	0	0	0	0	0	0	0	0	0	0	0	0	0	0	0	0	0	0	0	0	0	0	0	0	0	0	0	0	0	0	0	0	0	0	0
0	0	0	0	0	0	0	0	0	0	0	0	0	0	0	0	0	0	0	0	0	0	0	0	0	0	0	0	0	0	0	0	0	0	0	0	0	0	0	0	0	0	0	0	0	0	0	0	0	0
0	0	0	0	0	0	0	0	0	0	0	0	0	0	0	0	0	0	0	0	0	0	0	0	0	0	0	0	0	0	0	0	0	0	0	0	0	0	0	0	0	0	0	0	0	0	0	0	0	0
0	0	0	0	0	0	0	0	0	0	0	0	0	0	0	0	0	0	0	0	0	0	0	0	0	0	0	0	0	0	0	0	0	0	0	0	0	0	0	0	0	0	0	0	0	0	0	0	0	0
0	0	0	0	0	0	0	0	0	0	0	0	0	0	0	0	0	0	0	0	0	0	0	0	0	0	0	0	0	0	0	0	0	0	0	0	0	0	0	0	0	0	0	0	0	0	0	0	0	0
0	0	0	0	0	0	0	0	0	0	0	0	0	0	0	0	0	0	0	0	0	0	0	0	0	0	0	0	0	0	0	0	0	0	0	0	0	0	0	0	0	0	0	0	0	0	0	0	0	0
0	0	0	0	0	0	0	0	0	0	0	0	0	0	0	0	0	0	0	0	0	0	0	0	0	0	0	0	0	0	0	0	0	0	0	0	0	0	0	0	0	0	0	0	0	0	0	0	0	0
0	0	0	0	0	0	0	0	0	0	0	0	0	0	0	0	0	0	0	0	0	0	0	0	0	0	0	0	0	0	0	0	0	0	0	0	0	0	0	0	0	0	0	0	0	0	0	0	0	0
0	0	0	0	0	0	0	0	0	0	0	0	0	0	0	0	0	0	0	0	0	0	0	0	0	0	0	0	0	0	0	0	0	0	0	0	0	0	0	0	0	0	0	0	0	0	0	0	0	0
0	0	0	0	0	0	0	0	0	0	0	0	0	0	0	0	0	0	0	0	0	0	0	0	0	0	0	0	0	0	0	0	0	0	0	0	0	0	0	0	0	0	0	0	0	0	0	0	0	0
0	0	0	0	0	0	0	0	0	0	0	0	0	0	0	0	0	0	0	0	0	0	0	0	0	0	0	0	0	0	0	0	0	0	0	0	0	0	0	0	0	0	0	0	0	0	0	0	0	0
0	0	0	0	0	0	0	0	0	0	0	0	0	0	0	0	0	0	0	0	0	0	0	0	0	0	0	0	0	0	0	0	0	0	0	0	0	0	0	0	0	0	0	0	0	0	0	0	0	0
0	0	0	0	0	0	0	0	0	0	0	0	0	0	0	0	0	0	0	0	0	0	0	0	0	0	0	0	0	0	0	0	0	0	0	0	0	0	0	0	0	0	0	0	0	0	0	0	0	0
0	0	0	0	0	0	0	0	0	0	0	0	0	0	0	0	0	0	0	0	0	0	0	0	0	0	0	0	0	0	0	0	0	0	0	0	0	0	0	0	0	0	0	0	0	0	0	0	0	0
0	0	0	0	0	0	0	0	0	0	0	0	0	0	0	0	0	0	0	0	0	0	0	0	0	0	0	0	0	0	0	0	0	0	0	0	0	0	0	0	0	0	0	0	0	0	0	0	0	0
0	0	0	0	0	0	0	0	0	0	0	0	0	0	0	0	0	0	0	0	0	0	0	0	0	0	0	0	0	0	0	0	0	0	0	0	0	0	0	0	0	0	0	0	0	0	0	0	0	0
0	0	0	0	0	0	0	0	0	0	0	0	0	0	0	0	0	0	0	0	0	0	0	0	0	0	0	0	0	0	0	0	0	0	0	0	0	0	0	0	0	0	0	0	0	0	0	0	0	0
0	0	0	0	0	0	0	0	0	0	0	0	0	0	0	0	0	0	0	0	0	0	0	0	0	0	0	0	0	0	0	0	0	0	0	0	0	0	0	0	0	0	0	0	0	0	0	0	0	0
0	0	0	0	0	0	0	0	0	0	0	0	0	0	0	0	0	0	0	0	0	0	0	0	0	0	0	0	0	0	0	0	0	0	0	0	0	0	0	0	0	0	0	0	0	0	0	0	0	0
0	0	0	0	0	0	0	0	0	0	0	0	0	0	0	0	0	0	0	0	0	0	0	0	0	0	0	0	0	0	0	0	0	0	0	0	0	0	0	0	0	0	0	0	0	0	0	0	0	0
0	0	0	0	0	0	0	0	0	0	0	0	0	0	0	0	0	0	0	0	0	0	0	0	0	0	0	0	0	0	0	0	0	0	0	0	0	0	0	0	0	0	0	0	0	0	0	0	0	0
0	0	0	0	0	0	0	0	0	0	0	0	0	0	0	0	0	0	0	0	0	0	0	0	0	0	0	0	0	0	0	0	0	0	0	0	0	0	0	0	0	0	0	0	0	0	0	0	0	0
0	0	0	0	0	0	0	0	0	0	0	0	0	0	0	0	0	0	0	0	0	0	0	0	0	0	0	0	0	0	0	0	0	0	0	0	0	0	0	0	0	0	0	0	0	0	0	0	0	0
0	0	0	0	0	0	0	0	0	0	0	0	0	0	0	0	0	0	0	0	0	0	0	0	0	0	0	0	0	0	0	0	0	0	0	0	0	0	0	0	0	0	0	0	0	0	0	0	0	0
0	0	0	0	0	0	0	0	0	0	0	0	0	0	0	0	0	0	0	0	0	0	0	0	0	0	0	0	0	0	0	0	0	0	0	0	0	0	0	0	0	0	0	0	0	0	0	0	0	0
0	0	0	0	0	0	0	0	0	0	0	0	0	0	0	0	0	0	0	0	0	0	0	0	0	0	0	0	0	0	0	0	0	0	0	0	0	0	0	0	0	0	0	0	0	0	0	0	0	0
0	0	0	0	0	0	0	0	0	0	0	0	0	0	0	0	0	0	0	0	0	0	0	0	0	0	0	0	0	0	0	0	0	0	0	0	0	0	0	0	0	0	0	0	0	0	0	0	0	0
0	0	0	0	0	0	0	0	0	0	0	0	0	0	0	0	0	0	0	0	0	0	0	0	0	0	0	0	0	0	0	0	0	0	0	0	0	0	0	0	0	0	0	0	0	0	0	0	0	0
0	0	0	0	0	0	0	0	0	0	0	0	0	0	0	0	0	0	0	0	0	0	0	0	0	0	0	0	0	0	0	0	0	0	0	0	0	0	0	0	0	0	0	0	0	0	0	0	0	0
0	0	0	0	0	0	0	0	0	0	0	0	0	0	0	0	0	0	0	0	0	0	0	0	0	0	0	0	0	0	0	0	0	0	0	0	0	0	0	0	0	0	0	0	0	0	0	0	0	0
0	0	0	0	0	0	0	0	0	0	0	0	0	0	0	0	0	0	0	0	0	0	0	0	0	0	0	0	0	0	0	0	0	0	0	0	0	0	0	0	0	0	0	0	0	0	0	0	0	0
0	0	0	0	0	0	0	0	0	0	0	0	0	0	0	0	0	0	0	0	0	0	0	0	0	0	0	0	0	0	0	0	0	0	0	0	0	0	0	0	0	0	0	0	0	0	0	0	0	0
0	0	0	0	0	0	0	0	0	0	0	0	0	0	0	0	0	0	0	0	0	0	0	0	0	0	0	0	0	0	0	0	0	0	0	0	0	0	0	0	0	0	0	0	0	0	0	0	0	0
0	0	0	0	0	0	0	0	0	0	0	0	0	0	0	0	0	0	0	0	0	0	0	0	0	0	0	0	0	0	0	0	0	0	0	0	0	0	0	0	0	0	0	0	0	0	0	0	0	0
0	0	0	0	0	0	0	0	0	0	0	0	0	0	0	0	0	0	0	0	0	0	0	0	0	0	0	0	0	0	0	0	0	0	0	0	0	0	0	0	0	0	0	0	0	0	0	0	0	0
0	0	0	0	0	0	0	0	0	0	0	0	0	0	0	0	0	0	0	0	0	0	0	0	0	0	0	0	0	0	0	0	0	0	0	0	0	0	0	0	0	0	0	0	0	0	0	0	0	0
0	0	0	0	0	0	0	0	0	0	0	0	0	0	0	0	0	0	0	0	0	0	0	0	0	0	0	0	0	0	0	0	0	0	0	0	0	0	0	0	0	0	0	0	0	0	0	0	0	0
0	0	0	0	0	0	0	0	0	0	0	0	0	0	0	0	0	0	0	0	0	0	0	0	0	0	0	0	0	0	0	0	0	0	0	0	0	0	0	0	0	0	0	0	0	0	0	0	0	0
0	0	0	0	0	0	0	0	0	0	0	0	0	0	0	0	0	0	0	0	0	0	0	0	0	0	0	0	0	0	0	0	0	0	0	0	0	0	0	0	0	0	0	0	0	0	0	0	0	0
0	0	0	0	0	0	0	0	0	0	0	0	0	0	0	0	0	0	0	0	0	0	0	0	0	0	0	0	0	0	0	0	0	0	0	0	0	0	0	0	0	0	0	0	0	0	0	0	0	0
0	0	0	0	0	0	0	0	0	0	0	0	0	0	0	0	0	0	0	0	0	0	0	0	0	0	0	0	0	0	0	0	0	0	0	0	0	0	0	0	0	0	0	0	0	0	0	0	0	0
0	0	0	0	0	0	0	0	0	0	0	0	0	0	0	0	0	0	0	0	0	0	0	0	0	0	0	0	0	0	0	0	0	0	0	0	0	0	0	0	0	0	0	0	0	0	0	0	0	0
0	0	0	0	0	0	0	0	0	0	0	0	0	0	0	0	0	0	0	0	0	0	0	0	0	0	0	0	0	0	0	0	0	0	0	0	0	0	0	0	0	0	0	0	0	0	0	0	0	0
0	0	0	0	0	0	0	0	0	0	0	0	0	0	0	0	0	0	0	0	0	0	0	0	0	0	0	0	0	0	0	0	0	0	0	0	0	0	0	0	0	0	0	0	0	0	0	0	0	0
0	0	0	0	0	0	0	0	0	0	0	0	0	0	0	0	0	0	0	0	0	0	0	0	0	0	0	0	0	0	0	0	0	0	0	0	0	0	0	0	0	0	0	0	0	0	0	0	0	0
0	0	0	0	0	0	0	0	0	0	0	0	0	0	0	0	0	0	0	0	0	0	0	0	0	0	0	0	0	0	0	0	0	0	0	0	0	0	0	0	0	0	0	0	0	0	0	0	0	0
0	0	0	0	0	0	0	0	0	0	0	0	0	0	0	0	0	0	0	0	0	0	0	0	0	0	0	0	0	0	0	0	0	0	0	0	0	0	0	0	0	0	0	0	0	0	0	0	0	0
0	0	0	0	0	0	0	0	0	0	0	0	0	0	0	0	0	0	0	0	0	0	0	0	0	0	0	0	0	0	0	0	0	0	0	0	0	0	0	0	0	0	0	0	0	0	0	0	0	0
0	0	0	0	0	0	0	0	0	0	0	0	0	0	0	0	0	0	0	0	0	0	0	0	0	0	0	0	0	0	0	0	0	0	0	0	0	0	0	0	0	0	0	0	0	0	0	0	0	0
0	0	0	0	0	0	0	0	0	0	0	0	0	0	0	0	0	0	0	0	0	0	0	0	0	0	0	0	0	0	0	0	0	0	0	0	0	0	0	0	0	0	0	0	0	0	0	0	0	0
0	0	0	0	0	0	0	0	0	0	0	0	0	0	0	0	0	0	0	0	0	0	0	0	0	0	0	0	0	0	0	0	0	0	0	0	0	0	0	0	0	0	0	0	0	0	0	0	0	0
0	0	0	0	0	0	0	0	0	0	0	0	0	0	0	0	0	0	0	0	0	0	0	0	0	0	0	0	0	0	0	0	0	0	0	0	0	0	0	0	0	0	0	0	0	0	0	0	0	0
0	0	0	0	0	0	0	0	0	0	0	0	0	0	0	0	0	0	0	0	0	0	0	0	0	0	0	0	0	0	0	0	0	0	0	0	0	0	0	0	0	0	0	0	0	0	0	0	0	0
0	0	0	0	0	0	0	0	0	0	0	0	0	0	0	0	0	0	0	0	0	0	0	0	0	0	0	0	0	0	0	0	0	0	0	0	0	0	0	0	0	0	0	0	0	0	0	0	0	0
0	0	0	0	0	0	0	0	0	0	0	0	0	0	0	0	0	0	0	0	0	0	0	0	0	0	0	0	0	0	0	0	0	0	0	0	0	0	0	0	0	0	0	0	0	0	0	0	0	0
0	0	0	0	0	0	0	0	0	0	0	0	0	0	0	0	0	0	0	0	0	0	0	0	0	0	0	0	0	0	0	0	0	0	0	0	0	0	0	0	0	0	0	0	0	0	0	0	0	0
0	0	0	0	0	0	0	0	0	0	0	0	0	0	0	0	0	0	0	0	0	0	0	0	0	0	0	0	0	0	0	0	0	0	0	0	0	0	0	0	0	0	0	0	0	0	0	0	0	0
0	0	0	0	0	0	0	0	0	0	0	0	0	0	0	0	0	0	0	0	0	0	0	0	0	0	0	0	0	0	0	0	0	0	0	0	0	0	0	0	0	0	0	0	0	0	0	0	0	0
0	0	0	0	0	0	0	0	0	0	0	0	0	0	0	0	0	0	0	0	0	0	0	0	0	0	0	0	0	0	0	0	0	0	0	0	0	0	0	0	0	0	0	0	0	0	0	0	0	0
0	0	0	0	0	0	0	0	0	0	0	0	0	0	0	0	0	0	0	0	0	0	0	0	0	0	0	0	0	0	0	0	0	0	0	0	0	0	0	0	0	0	0	0	0	0	0	0	0	0
0	0	0	0	0	0	0	0	0	0	0	0	0	0	0	0	0	0	0	0	0	0	0	0	0	0	0	0	0	0	0	0	0	0	0	0	0	0	0	0	0	0	0	0	0	0	0	0	0	0
0	0	0	0	0	0	0	0	0	0	0	0	0	0	0	0	0	0	0	0	0	0	0	0	0	0	0	0	0	0	0	0	0	0	0	0	0	0	0	0	0	0	0	0	0	0	0	0	0	0
0	0	0	0	0	0	0	0	0	0	0	0	0	0	0	0	0	0	0	0	0	0	0	0	0	0	0	0	0	0	0	0	0	0	0	0	0	0	0	0	0	0	0	0	0	0	0	0	0	0
0	0	0	0	0	0	0	0	0	0	0	0	0	0	0	0	0	0	0	0	0	0	0	0	0	0	0	0	0	0	0	0	0	0	0	0	0	0	0	0	0	0	0	0	0	0	0	0	0	0
0	0	0	0	0	0	0	0	0	0	0	0	0	0	0	0	0	0	0	0	0	0	0	0	0	0	0	0	0	0	0	0	0	0	0	0	0	0	0	0	0	0	0	0	0	0	0	0	0	0
0	0	0	0	0	0	0	0	0	0	0	0	0	0	0	0	0	0	0	0	0	0	0	0	0	0	0	0	0	0	0	0	0	0	0	0	0	0	0	0	0	0	0	0	0	0	0	0	0	0
0	0	0	0	0	0	0	0	0	0	0	0	0	0	0	0	0	0	0	0	0	0	0	0	0	0	0	0	0	0	0	0	0	0	0	0	0	0	0	0	0	0	0	0	0	0	0	0	0	0
0	0	0	0	0	0	0	0	0	0	0	0	0	0	0	0	0	0	0	0	0	0	0	0	0	0	0	0	0	0	0	0	0	0	0	0	0	0	0	0	0	0	0	0	0	0	0	0	0	0
0	0	0	0	0	0	0	0	0	0	0	0	0	0	0	0	0	0	0	0	0	0	0	0	0	0	0	0	0	0	0	0	0	0	0	0	0	0	0	0	0	0	0	0	0	0	0	0	0	0
0	0	0	0	0	0	0	0	0	0	0	0	0	0	0	0	0	0	0	0	0	0	0	0	0	0	0	0	0	0	0	0	0	0	0	0	0	0	0	0	0	0	0	0	0	0	0	0	0	0
0	0	0	0	0	0	0	0	0	0	0	0	0	0	0	0	0	0	0	0	0	0	0	0	0	0	0	0	0	0	0	0	0	0	0	0	0	0	0	0	0	0	0	0	0	0	0	0	0	0
0	0	0	0	0	0	0	0	0	0	0	0	0	0	0	0	0	0	0	0	0	0	0	0	0	0	0	0	0	0	0	0	0	0	0	0	0	0	0	0	0	0	0	0	0	0	0	0	0	0
0	0	0	0	0	0	0	0	0	0	0	0	0	0	0	0	0	0	0	0	0	0	0	0	0	0	0	0	0	0	0	0	0	0	0	0	0	0	0	0	0	0	0	0	0	0	0	0	0	0
0	0	0	0	0	0	0	0	0	0	0	0	0	0	0	0	0	0	0	0	0	0	0	0	0	0	0	0	0	0	0	0	0	0	0	0	0	0	0	0	0	0	0	0	0	0	0	0	0	0
0	0	0	0	0	0	0	0	0	0	0	0	0	0	0	0	0	0	0	0	0	0	0	0	0	0	0	0	0	0	0	0	0	0	0	0	0	0	0	0	0	0	0	0	0	0	0	0	0	0
0	0	0	0	0	0	0	0	0	0	0	0	0	0	0	0	0	0	0	0	0	0	0	0	0	0	0	0	0	0	0	0	0	0	0	0	0	0	0	0	0	0	0	0	0	0	0	0	0	0
0	0	0	0	0	0	0	0	0	0	0	0	0	0	0	0	0	0	0	0	0	0	0	0	0	0	0	0	0	0	0	0	0	0	0	0	0	0	0	0	0	0	0	0	0	0	0	0	0	0
0	0	0	0	0	0	0	0	0	0	0	0	0	0	0	0	0	0	0	0	0	0	0	0	0	0	0	0	0	0	0	0	0	0	0	0	0	0	0	0	0	0	0	0	0	0	0	0	0	0
0	0	0	0	0	0	0	0	0	0	0	0	0	0	0	0	0	0	0	0	0	0	0	0	0	0	0	0	0	0	0	0	0	0	0	0	0	0	0	0	0	0	0	0	0	0	0	0	0	0
0	0	0	0	0	0	0	0	0	0	0	0	0	0	0	0	0	0	0	0	0	0	0	0	0	0	0	0	0	0	0	0	0	0	0	0	0	0	0	0	0	0	0	0	0	0	0	0	0	0
0	0	0	0	0	0	0	0	0	0	0	0	0	0	0	0	0	0	0	0	0	0	0	0	0	0	0	0	0	0	0	0	0	0	0	0	0	0	0	0	0	0	0	0	0	0	0	0	0	0
0	0	0	0	0	0	0	0	0	0	0	0	0	0	0	0	0	0	0	0	0	0	0	0	0	0	0	0	0	0	0	0	0	0	0	0	0	0	0	0	0	0	0	0	0	0	0	0	0	0
0	0	0	0	0	0	0	0	0	0	0	0	0	0	0	0	0	0	0	0	0	0	0	0	0	0	0	0	0	0	0	0	0	0	0	0	0	0	0	0	0	0	0	0	0	0	0	0	0	0
0	0	0	0	0	0	0	0	0	0	0	0	0	0	0	0	0	0	0	0	0	0	0	0	0	0	0	0	0	0	0	0	0	0	0	0	0	0	0	0	0	0	0	0	0	0	0	0	0	0
0	0	0	0	0	0	0	0	0	0	0	0	0	0	0	0	0	0	0	0	0	0	0	0	0	0	0	0	0	0	0	0	0	0	0	0	0	0	0	0	0	0	0	0	0	0	0	0	0	0
0	0	0	0	0	0	0	0	0	0	0	0	0	0	0	0	0	0	0	0	0	0	0	0	0	0	0	0	0	0	0	0	0	0	0	0	0	0	0	0	0	0	0	0	0	0	0	0	0	0
0	0	0	0	0	0	0	0	0	0	0	0	0	0	0	0	0	0	0	0	0	0	0	0	0	0	0	0	0	0	0	0	0	0	0	0	0	0	0	0	0	0	0	0	0	0	0	0	0	0
0	0	0	0	0	0	0	0	0	0	0	0	0	0	0	0	0	0	0	0	0	0	0	0	0	0	0	0	0	0	0	0	0	0	0	0	0	0	0	0	0	0	0	0	0	0	0	0	0	0
0	0	0	0	0	0	0	0	0	0	0	0	0	0	0	0	0	0	0	0	0	0	0	0	0	0	0	0	0	0	0	0	0	0	0	0	0	0	0	0	0	0	0	0	0	0	0	0	0	0
0	0	0	0	0	0	0	0	0	0	0	0	0	0	0	0	0	0	0	0	0	0	0	0	0	0	0	0	0	0	0	0	0	0	0	0	0	0	0	0	0	0	0	0	0	0	0	0	0	0
0	0	0	0	0	0	0	0	0	0	0	0	0	0	0	0	0	0	0	0	0	0	0	0	0	0	0	0	0	0	0	0	0	0	0	0	0	0	0	0	0	0	0	0	0	0	0	0	0	0
0	0	0	0	0	0	0	0	0	0	0	0	0	0	0	0	0	0	0	0	0	0	0	0	0	0	0	0	0	0	0	0	0	0	0	0	0	0	0	0	0	0	0	0	0	0	0	0	0	0
0	0	0	0	0	0	0	0	0	0	0	0	0	0	0	0	0	0	0	0	0	0	0	0	0	0	0	0	0	0	0	0	0	0	0	0	0	0	0	0	0	0	0	0	0	0	0	0	0	0
0	0	0	0	0	0	0	0	0	0	0	0	0	0	0	0	0	0	0	0	0	0	0	0	0	0	0	0	0	0	0	0	0	0	0	0	0	0	0	0	0	0	0	0	0	0	0	0	0	0
0	0	0	0	0	0	0	0	0	0	0	0	0	0	0	0	0	0	0	0	0	0	0	0	0	0	0	0	0	0	0	0	0	0	0	0	0	0	0	0	0	0	0	0	0	0	0	0	0	0
0	0	0	0	0	0	0	0	0	0	0	0	0	0	0	0	0	0	0	0	0	0	0	0	0	0	0	0	0	0	0	0	0	0	0	0	0	0	0	0	0	0	0	0	0	0	0	0	0	0
0	0	0	0	0	0	0	0	0	0	0	0	0	0	0	0	0	0	0	0	0	0	0	0	0	0	0	0	0	0	0	0	0	0	0	0	0	0	0	0	0	0	0	0	0	0	0	0	0	0
0	0	0	0	0	0	0	0	0	0	0	0	0	0	0	0	0	0	0	0	0	0	0	0	0	0	0	0	0	0	0	0	0	0	0	0	0	0	0	0	0	0	0	0	0	0	0	0	0	0
0	0	0	0	0	0	0	0	0	0	0	0	0	0	0	0	0	0	0	0	0	0	0	0	0	0	0	0	0	0	0	0	0	0	0	0	0	0	0	0	0	0	0	0	0	0	0	0	0	0
0	0	0	0	0	0	0	0	0	0	0	0	0	0	0	0	0	0	0	0	0	0	0	0	0	0	0	0	0	0	0	0	0	0	0	0	0	0	0	0	0	0	0	0	0	0	0	0	0	0
0	0	0	0	0	0	0	0	0	0	0	0	0	0	0	0	0	0	0	0	0	0	0	0	0	0	0	0	0	0	0	0	0	0	0	0	0	0	0	0	0	0	0	0	0	0	0	0	0	0
0	0	0	0	0	0	0	0	0	0	0	0	0	0	0	0	0	0	0	0	0	0	0	0	0	0	0	0	0	0	0	0	0	0	0	0	0	0	0	0	0	0	0	0	0	0	0	0	0	0
0	0	0	0	0	0	0	0	0	0	0	0	0	0	0	0	0	0	0	0	0	0	0	0	0	0	0	0	0	0	0	0	0	0	0	0	0	0	0	0	0	0	0	0	0	0	0	0	0	0
0	0	0	0	0	0	0	0	0	0	0	0	0	0	0	0	0	0	0	0	0	0	0	0	0	0	0	0	0	0	0	0	0	0	0	0	0	0	0	0	0	0	0	0	0	0	0	0	0	0
0	0	0	0	0	0	0	0	0	0	0	0	0	0	0	0	0	0	0	0	0	0	0	0	0	0	0	0	0	0	0	0	0	0	0	0	0	0	0	0	0	0	0	0	0	0	0	0	0	0
0	0	0	0	0	0	0	0	0	0	0	0	0	0	0	0	0	0	0	0	0	0	0	0	0	0	0	0	0	0	0	0	0	0	0	0	0	0	0	0	0	0	0	0	0	0	0	0	0	0
0	0	0	0	0	0	0	0	0	0	0	0	0	0	0	0	0	0	0	0	0	0	0	0	0	0	0	0	0	0	0	0	0	0	0	0	0	0	0	0	0	0	0	0	0	0	0	0	0	0
0	0	0	0	0	0	0	0	0	0	0	0	0	0	0	0	0	0	0	0	0	0	0	0	0	0	0	0	0	0	0	0	0	0	0	0	0	0	0	0	0	0	0	0	0	0	0	0	0	0
0	0	0	0	0	0	0	0	0	0	0	0	0	0	0	0	0	0	0	0	0	0	0	0	0	0	0	0	0	0	0	0	0	0	0	0	0	0	0	0	0	0	0	0	0	0	0	0	0	0
0	0	0	0	0	0	0	0	0	0	0	0	0	0	0	0	0	0	0	0	0	0	0	0	0	0	0	0	0	0	0	0	0	0	0	0	0	0	0	0	0	0	0	0	0	0	0	0	0	0
0	0	0	0	0	0	0	0	0	0	0	0	0	0	0	0	0	0	0	0	0	0	0	0	0	0	0	0	0	0	0	0	0	0	0	0	0	0	0	0	0	0	0	0	0	0	0	0	0	0
0	0	0	0	0	0	0	0	0	0	0	0	0	0	0	0	0	0	0	0	0	0	0	0	0	0	0	0	0	0	0	0	0	0	0	0	0	0	0	0	0	0	0	0	0	0	0	0	0	0
0	0	0	0	0	0	0	0	0	0	0	0	0	0	0	0	0	0	0	0	0	0	0	0	0	0	0	0	0	0	0	0	0	0	0	0	0	0	0	0	0	0	0	0	0	0	0	0	0	0
0	0	0	0	0	0	0	0	0	0	0	0	0	0	0	0	0	0	0	0	0	0	0	0	0	0	0	0	0	0	0	0	0	0	0	0	0	0	0	0	0	0	0	0	0	0	0	0	0	0
0	0	0	0	0	0	0	0	0	0	0	0	0	0	0	0	0	0	0	0	0	0	0	0	0	0	0	0	0	0	0	0	0	0	0	0	0	0	0	0	0	0	0	0	0	0	0	0	0	0
0	0	0	0	0	0	0	0	0	0	0	0	0	0	0	0	0	0	0	0	0	0	0	0	0	0	0	0	0	0	0	0	0	0	0	0	0	0	0	0	0	0	0	0	0	0	0	0	0	0
0	0	0	0	0	0	0	0	0	0	0	0	0	0	0	0	0	0	0	0	0	0	0	0	0	0	0	0	0	0	0	0	0	0	0	0	0	0	0	0	0	0	0	0	0	0	0	0	0	0
0	0	0	0	0	0	0	0	0	0	0	0	0	0	0	0	0	0	0	0	0	0	0	0	0	0	0	0	0	0	0	0	0	0	0	0	0	0	0	0	0	0	0	0	0	0	0	0	0	0
0	0	0	0	0	0	0	0	0	0	0	0	0	0	0	0	0	0	0	0	0	0	0	0	0	0	0	0	0	0	0	0	0	0	0	0	0	0	0	0	0	0	0	0	0	0	0	0	0	0
0	0	0	0	0	0	0	0	0	0	0	0	0	0	0	0	0	0	0	0	0	0	0	0	0	0	0	0	0	0	0	0	0	0	0	0	0	0	0	0	0	0	0	0	0	0	0	0	0	0
0	0	0	0	0	0	0	0	0	0	0	0	0	0	0	0	0	0	0	0	0	0	0	0	0	0	0	0	0	0	0	0	0	0	0	0	0	0	0	0	0	0	0	0	0	0	0	0	0	0
0	0	0	0	0	0	0	0	0	0	0	0	0	0	0	0	0	0	0	0	0	0	0	0	0	0	0	0	0	0	0	0	0	0	0	0	0	0	0	0	0	0	0	0	0	0	0	0	0	0
0	0	0	0	0	0	0	0	0	0	0	0	0	0	0	0	0	0	0	0	0	0	0	0	0	0	0	0	0	0	0	0	0	0	0	0	0	0	0	0	0	0	0	0	0	0	0	0	0	0
0	0	0	0	0	0	0	0	0	0	0	0	0	0	0	0	0	0	0	0	0	0	0	0	0	0	0	0	0	0	0	0	0	0	0	0	0	0	0	0	0	0	0	0	0	0	0	0	0	0
0	0	0	0	0	0	0	0	0	0	0	0	0	0	0	0	0	0	0	0	0	0	0	0	0	0	0	0	0	0	0	0	0	0	0	0	0	0	0	0	0	0	0	0	0	0	0	0	0	0
0	0	0	0	0	0	0	0	0	0	0	0	0	0	0	0	0	0	0	0	0	0	0	0	0	0	0	0	0	0	0	0	0	0	0	0	0	0	0	0	0	0	0	0	0	0	0	0	0	0
0	0	0	0	0	0	0	0	0	0	0	0	0	0	0	0	0	0	0	0	0	0	0	0	0	0	0	0	0	0	0	0	0	0	0	0	0	0	0	0	0	0	0	0	0	0	0	0	0	0
0	0	0	0	0	0	0	0	0	0	0	0	0	0	0	0	0	0	0	0	0	0	0	0	0	0	0	0	0	0	0	0	0	0	0	0	0	0	0	0	0	0	0	0	0	0	0	0	0	0
0	0	0	0	0	0	0	0	0	0	0	0	0	0	0	0	0	0	0	0	0	0	0	0	0	0	0	0	0	0	0	0	0	0	0	0	0	0	0	0	0	0	0	0	0	0	0	0	0	0
0	0	0	0	0	0	0	0	0	0	0	0	0	0	0	0	0	0	0	0	0	0	0	0	0	0	0	0	0	0	0	0	0	0	0	0	0	0	0	0	0	0	0	0	0	0	0	0	0	0
0	0	0	0	0	0	0	0	0	0	0	0	0	0	0	0	0	0	0	0	0	0	0	0	0	0	0	0	0	0	0	0	0	0	0	0	0	0	0	0	0	0	0	0	0	0	0	0	0	0
0	0	0	0	0	0	0	0	0	0	0	0	0	0	0	0	0	0	0	0	0	0	0	0	0	0	0	0	0	0	0	0	0	0	0	0	0	0	0	0	0	0	0	0	0	0	0	0	0	0
0	0	0	0	0	0	0	0	0	0	0	0	0	0	0	0	0	0	0	0	0	0	0	0	0	0	0	0	0	0	0	0	0	0	0	0	0	0	0	0	0	0	0	0	0	0	0	0	0	0
0	0	0	0	0	0	0	0	0	0	0	0	0	0	0	0	0	0	0	0	0	0	0	0	0	0	0	0	0	0	0	0	0	0	0	0	0	0	0	0	0	0	0	0	0	0	0	0	0	0
0	0	0	0	0	0	0	0	0	0	0	0	0	0	0	0	0	0	0	0	0	0	0	0	0	0	0	0	0	0	0	0	0	0	0	0	0	0	0	0	0	0	0	0	0	0	0	0	0	0
0	0	0	0	0	0	0	0	0	0	0	0	0	0	0	0	0	0	0	0	0	0	0	0	0	0	0	0	0	0	0	0	0	0	0	0	0	0	0	0	0	0	0	0	0	0	0	0	0	0
0	0	0	0	0	0	0	0	0	0	0	0	0	0	0	0	0	0	0	0	0	0	0	0	0	0	0	0	0	0	0	0	0	0	0	0	0	0	0	0	0	0	0	0	0	0	0	0	0	0
0	0	0	0	0	0	0	0	0	0	0	0	0	0	0	0	0	0	0	0	0	0	0	0	0	0	0	0	0	0	0	0	0	0	0	0	0	0	0	0	0	0	0	0	0	0	0	0	0	0
0	0	0	0	0	0	0	0	0	0	0	0	0	0	0	0	0	0	0	0	0	0	0	0	0	0	0	0	0	0	0	0	0	0	0	0	0	0	0	0	0	0	0	0	0	0	0	0	0	0
0	0	0	0	0	0	0	0	0	0	0	0	0	0	0	0	0	0	0	0	0	0	0	0	0	0	0	0	0	0	0	0	0	0	0	0	0	0	0	0	0	0	0	0	0	0	0	0	0	0
0	0	0	0	0	0	0	0	0	0	0	0	0	0	0	0	0	0	0	0	0	0	0	0	0	0	0	0	0	0	0	0	0	0	0	0	0	0	0	0	0	0	0	0	0	0	0	0	0	0
0	0	0	0	0	0	0	0	0	0	0	0	0	0	0	0	0	0	0	0	0	0	0	0	0	0	0	0	0	0	0	0	0	0	0	0	0	0	0	0	0	0	0	0	0	0	0	0	0	0
0	0	0	0	0	0	0	0	0	0	0	0	0	0	0	0	0	0	0	0	0	0	0	0	0	0	0	0	0	0	0	0	0	0	0	0	0	0	0	0	0	0	0	0	0	0	0	0	0	0
0	0	0	0	0	0	0	0	0	0	0	0	0	0	0	0	0	0	0	0	0	0	0	0	0	0	0	0	0	0	0	0	0	0	0	0	0	0	0	0	0	0	0	0	0	0	0	0	0	0
0	0	0	0	0	0	0	0	0	0	0	0	0	0	0	0	0	0	0	0	0	0	0	0	0	0	0	0	0	0	0	0	0	0	0	0	0	0	0	0	0	0	0	0	0	0	0	0	0	0
0	0	0	0	0	0	0	0	0	0	0	0	0	0	0	0	0	0	0	0	0	0	0	0	0	0	0	0	0	0	0	0	0	0	0	0	0	0	0	0	0	0	0	0	0	0	0	0	0	0
0	0	0	0	0	0	0	0	0	0	0	0	0	0	0	0	0	0	0	0	0	0	0	0	0	0	0	0	0	0	0	0	0	0	0	0	0	0	0	0	0	0	0	0	0	0	0	0	0	0
0	0	0	0	0	0	0	0	0	0	0	0	0	0	0	0	0	0	0	0	0	0	0	0	0	0	0	0	0	0	0	0	0	0	0	0	0	0	0	0	0	0	0	0	0	0	0	0	0	0
0	0	0	0	0	0	0	0	0	0	0	0	0	0	0	0	0	0	0	0	0	0	0	0	0	0	0	0	0	0	0	0	0	0	0	0	0	0	0	0	0	0	0	0	0	0	0	0	0	0
0	0	0	0	0	0	0	0	0	0	0	0	0	0	0	0	0	0	0	0	0	0	0	0	0	0	0	0	0	0	0	0	0	0	0	0	0	0	0	0	0	0	0	0	0	0	0	0	0	0
0	0	0	0	0	0	0	0	0	0	0	0	0	0	0	0	0	0	0	0	0	0	0	0	0	0	0	0	0	0	0	0	0	0	0	0	0	0	0	0	0	0	0	0	0	0	0	0	0	0
0	0	0	0	0	0	0	0	0	0	0	0	0	0	0	0	0	0	0	0	0	0	0	0	0	0	0	0	0	0	0	0	0	0	0	0	0	0	0	0	0	0	0	0	0	0	0	0	0	0
0	0	0	0	0	0	0	0	0	0	0	0	0	0	0	0	0	0	0	0	0	0	0	0	0	0	0	0	0	0	0	0	0	0	0	0	0	0	0	0	0	0	0	0	0	0	0	0	0	0
0	0	0	0	0	0	0	0	0	0	0	0	0	0	0	0	0	0	0	0	0	0	0	0	0	0	0	0	0	0	0	0	0	0	0	0	0	0	0	0	0	0	0	0	0	0	0	0	0	0
0	0	0	0	0	0	0	0	0	0	0	0	0	0	0	0	0	0	0	0	0	0	0	0	0	0	0	0	0	0	0	0	0	0	0	0	0	0	0	0	0	0	0	0	0	0	0	0	0	0
0	0	0	0	0	0	0	0	0	0	0	0	0	0	0	0	0	0	0	0	0	0	0	0	0	0	0	0	0	0	0	0	0	0	0	0	0	0	0	0	0	0	0	0	0	0	0	0	0	0
0	0	0	0	0	0	0	0	0	0	0	0	0	0	0	0	0	0	0	0	0	0	0	0	0	0	0	0	0	0	0	0	0	0	0	0	0	0	0	0	0	0	0	0	0	0	0	0	0	0
0	0	0	0	0	0	0	0	0	0	0	0	0	0	0	0	0	0	0	0	0	0	0	0	0	0	0	0	0	0	0	0	0	0	0	0	0	0	0	0	0	0	0	0	0	0	0	0	0	0
0	0	0	0	0	0	0	0	0	0	0	0	0	0	0	0	0	0	0	0	0	0	0	0	0	0	0	0	0	0	0	0	0	0	0	0	0	0	0	0	0	0	0	0	0	0	0	0	0	0
0	0	0	0	0	0	0	0	0	0	0	0	0	0	0	0	0	0	0	0	0	0	0	0	0	0	0	0	0	0	0	0	0	0	0	0	0	0	0	0	0	0	0	0	0	0	0	0	0	0
0	0	0	0	0	0	0	0	0	0	0	0	0	0	0	0	0	0	0	0	0	0	0	0	0	0	0	0	0	0	0	0	0	0	0	0	0	0	0	0	0	0	0	0	0	0	0	0	0	0
0	0	0	0	0	0	0	0	0	0	0	0	0	0	0	0	0	0	0	0	0	0	0	0	0	0	0	0	0	0	0	0	0	0	0	0	0	0	0	0	0	0	0	0	0	0	0	0	0	0
0	0	0	0	0	0	0	0	0	0	0	0	0	0	0	0	0	0	0	0	0	0	0	0	0	0	0	0	0	0	0	0	0	0	0	0	0	0	0	0	0	0	0	0	0	0	0	0	0	0
0	0	0	0	0	0	0	0	0	0	0	0	0	0	0	0	0	0	0	0	0	0	0	0	0	0	0	0	0	0	0	0	0	0	0	0	0	0	0	0	0	0	0	0	0	0	0	0	0	0
0	0	0	0	0	0	0	0	0	0	0	0	0	0	0	0	0	0	0	0	0	0	0	0	0	0	0	0	0	0	0	0	0	0	0	0	0	0	0	0	0	0	0	0	0	0	0	0	0	0
0	0	0	0	0	0	0	0	0	0	0	0	0	0	0	0	0	0	0	0	0	0	0	0	0	0	0	0	0	0	0	0	0	0	0	0	0	0	0	0	0	0	0	0	0	0	0	0	0	0
0	0	0	0	0	0	0	0	0	0	0	0	0	0	0	0	0	0	0	0	0	0	0	0	0	0	0	0	0	0	0	0	0	0	0	0	0	0	0	0	0	0	0	0	0	0	0	0	0	0
0	0	0	0	0	0	0	0	0	0	0	0	0	0	0	0	0	0	0	0	0	0	0	0	0	0	0	0	0	0	0	0	0	0	0	0	0	0	0	0	0	0	0	0	0	0	0	0	0	0
0	0	0	0	0	0	0	0	0	0	0	0	0	0	0	0	0	0	0	0	0	0	0	0	0	0	0	0	0	0	0	0	0	0	0	0	0	0	0	0	0	0	0	0	0	0	0	0	0	0
0	0	0	0	0	0	0	0	0	0	0	0	0	0	0	0	0	0	0	0	0	0	0	0	0	0	0	0	0	0	0	0	0	0	0	0	0	0	0	0	0	0	0	0	0	0	0	0	0	0
0	0	0	0	0	0	0	0	0	0	0	0	0	0	0	0	0	0	0	0	0	0	0	0	0	0	0	0	0	0	0	0	0	0	0	0	0	0	0	0	0	0	0	0	0	0	0	0	0	0
0	0	0	0	0	0	0	0	0	0	0	0	0	0	0	0	0	0	0	0	0	0	0	0	0	0	0	0	0	0	0	0	0	0	0	0	0	0	0	0	0	0	0	0	0	0	0	0	0	0
0	0	0	0	0	0	0	0	0	0	0	0	0	0	0	0	0	0	0	0	0	0	0	0	0	0	0	0	0	0	0	0	0	0	0	0	0	0	0	0	0	0	0	0	0	0	0	0	0	0
0	0	0	0	0	0	0	0	0	0	0	0	0	0	0	0	0	0	0	0	0	0	0	0	0	0	0	0	0	0	0	0	0	0	0	0	0	0	0	0	0	0	0	0	0	0	0	0	0	0
0	0	0	0	0	0	0	0	0	0	0	0	0	0	0	0	0	0	0	0	0	0	0	0	0	0	0	0	0	0	0	0	0	0	0	0	0	0	0	0	0	0	0	0	0	0	0	0	0	0
0	0	0	0	0	0	0	0	0	0	0	0	0	0	0	0	0	0	0	0	0	0	0	0	0	0	0	0	0	0	0	0	0	0	0	0	0	0	0	0	0	0	0	0	0	0	0	0	0	0
0	0	0	0	0	0	0	0	0	0	0	0	0	0	0	0	0	0	0	0	0	0	0	0	0	0	0	0	0	0	0	0	0	0	0	0	0	0	0	0	0	0	0	0	0	0	0	0	0	0
0	0	0	0	0	0	0	0	0	0	0	0	0	0	0	0	0	0	0	0	0	0	0	0	0	0	0	0	0	0	0	0	0	0	0	0	0	0	0	0	0	0	0	0	0	0	0	0	0	0
0	0	0	0	0	0	0	0	0	0	0	0	0	0	0	0	0	0	0	0	0	0	0	0	0	0	0	0	0	0	0	0	0	0	0	0	0	0	0	0	0	0	0	0	0	0	0	0	0	0
0	0	0	0	0	0	0	0	0	0	0	0	0	0	0	0	0	0	0	0	0	0	0	0	0	0	0	0	0	0	0	0	0	0	0	0	0	0	0	0	0	0	0	0	0	0	0	0	0	0
0	0	0	0	0	0	0	0	0	0	0	0	0	0	0	0	0	0	0	0	0	0	0	0	0	0	0	0	0	0	0	0	0	0	0	0	0	0	0	0	0	0	0	0	0	0	0	0	0	0
0	0	0	0	0	0	0	0	0	0	0	0	0	0	0	0	0	0	0	0	0	0	0	0	0	0	0	0	0	0	0	0	0	0	0	0	0	0	0	0	0	0	0	0	0	0	0	0	0	0
0	0	0	0	0	0	0	0	0	0	0	0	0	0	0	0	0	0	0	0	0	0	0	0	0	0	0	0	0	0	0	0	0	0	0	0	0	0	0	0	0	0	0	0	0	0	0	0	0	0
0	0	0	0	0	0	0	0	0	0	0	0	0	0	0	0	0	0	0	0	0	0	0	0	0	0	0	0	0	0	0	0	0	0	0	0	0	0	0	0	0	0	0	0	0	0	0	0	0	0
0	0	0	0	0	0	0	0	0	0	0	0	0	0	0	0	0	0	0	0	0	0	0	0	0	0	0	0	0	0	0	0	0	0	0	0	0	0	0	0	0	0	0	0	0	0	0	0	0	0
0	0	0	0	0	0	0	0	0	0	0	0	0	0	0	0	0	0	0	0	0	0	0	0	0	0	0	0	0	0	0	0	0	0	0	0	0	0	0	0	0	0	0	0	0	0	0	0	0	0
0	0	0	0	0	0	0	0	0	0	0	0	0	0	0	0	0	0	0	0	0	0	0	0	0	0	0	0	0	0	0	0	0	0	0	0	0	0	0	0	0	0	0	0	0	0	0	0	0	0
0	0	0	0	0	0	0	0	0	0	0	0	0	0	0	0	0	0	0	0	0	0	0	0	0	0	0	0	0	0	0	0	0	0	0	0	0	0	0	0	0	0	0	0	0	0	0	0	0	0
0	0	0	0	0	0	0	0	0	0	0	0	0	0	0	0	0	0	0	0	0	0	0	0	0	0	0	0	0	0	0	0	0	0	0	0	0	0	0	0	0	0	0	0	0	0	0	0	0	0
0	0	0	0	0	0	0	0	0	0	0	0	0	0	0	0	0	0	0	0	0	0	0	0	0	0	0	0	0	0	0	0	0	0	0	0	0	0	0	0	0	0	0	0	0	0	0	0	0	0
0	0	0	0	0	0	0	0	0	0	0	0	0	0	0	0	0	0	0	0	0	0	0	0	0	0	0	0	0	0	0	0	0	0	0	0	0	0	0	0	0	0	0	0	0	0	0	0	0	0
0	0	0	0	0	0	0	0	0	0	0	0	0	0	0	0	0	0	0	0	0	0	0	0	0	0	0	0	0	0	0	0	0	0	0	0	0	0	0	0	0	0	0	0	0	0	0	0	0	0
0	0	0	0	0	0	0	0	0	0	0	0	0	0	0	0	0	0	0	0	0	0	0	0	0	0	0	0	0	0	0	0	0	0	0	0	0	0	0	0	0	0	0	0	0	0	0	0	0	0
0	0	0	0	0	0	0	0	0	0	0	0	0	0	0	0	0	0	0	0	0	0	0	0	0	0	0	0	0	0	0	0	0	0	0	0	0	0	0	0	0	0	0	0	0	0	0	0	0	0
0	0	0	0	0	0	0	0	0	0	0	0	0	0	0	0	0	0	0	0	0	0	0	0	0	0	0	0	0	0	0	0	0	0	0	0	0	0	0	0	0	0	0	0	0	0	0	0	0	0
0	0	0	0	0	0	0	0	0	0	0	0	0	0	0	0	0	0	0	0	0	0	0	0	0	0	0	0	0	0	0	0	0	0	0	0	0	0	0	0	0	0	0	0	0	0	0	0	0	0
0	0	0	0	0	0	0	0	0	0	0	0	0	0	0	0	0	0	0	0	0	0	0	0	0	0	0	0	0	0	0	0	0	0	0	0	0	0	0	0	0	0	0	0	0	0	0	0	0	0
0	0	0	0	0	0	0	0	0	0	0	0	0	0	0	0	0	0	0	0	0	0	0	0	0	0	0	0	0	0	0	0	0	0	0	0	0	0	0	0	0	0	0	0	0	0	0	0	0	0
0	0	0	0	0	0	0	0	0	0	0	0	0	0	0	0	0	0	0	0	0	0	0	0	0	0	0	0	0	0	0	0	0	0	0	0	0	0	0	0	0	0	0	0	0	0	0	0	0	0
0	0	0	0	0	0	0	0	0	0	0	0	0	0	0	0	0	0	0	0	0	0	0	0	0	0	0	0	0	0	0	0	0	0	0	0	0	0	0	0	0	0	0	0	0	0	0	0	0	0
0	0	0	0	0	0	0	0	0	0	0	0	0	0	0	0	0	0	0	0	0	0	0	0	0	0	0	0	0	0	0	0	0	0	0	0	0	0	0	0	0	0	0	0	0	0	0	0	0	0
0	0	0	0	0	0	0	0	0	0	0	0	0	0	0	0	0	0	0	0	0	0	0	0	0	0	0	0	0	0	0	0	0	0	0	0	0	0	0	0	0	0	0	0	0	0	0	0	0	0
0	0	0	0	0	0	0	0	0	0	0	0	0	0	0	0	0	0	0	0	0	0	0	0	0	0	0	0	0	0	0	0	0	0	0	0	0	0	0	0	0	0	0	0	0	0	0	0	0	0
0	0	0	0	0	0	0	0	0	0	0	0	0	0	0	0	0	0	0	0	0	0	0	0	0	0	0	0	0	0	0	0	0	0	0	0	0	0	0	0	0	0	0	0	0	0	0	0	0	0
0	0	0	0	0	0	0	0	0	0	0	0	0	0	0	0	0	0	0	0	0	0	0	0	0	0	0	0	0	0	0	0	0	0	0	0	0	0	0	0	0	0	0	0	0	0	0	0	0	0
0	0	0	0	0	0	0	0	0	0	0	0	0	0	0	0	0	0	0	0	0	0	0	0	0	0	0	0	0	0	0	0	0	0	0	0	0	0	0	0	0	0	0	0	0	0	0	0	0	0
0	0	0	0	0	0	0	0	0	0	0	0	0	0	0	0	0	0	0	0	0	0	0	0	0	0	0	0	0	0	0	0	0	0	0	0	0	0	0	0	0	0	0	0	0	0	0	0	0	0
0	0	0	0	0	0	0	0	0	0	0	0	0	0	0	0	0	0	0	0	0	0	0	0	0	0	0	0	0	0	0	0	0	0	0	0	0	0	0	0	0	0	0	0	0	0	0	0	0	0
0	0	0	0	0	0	0	0	0	0	0	0	0	0	0	0	0	0	0	0	0	0	0	0	0	0	0	0	0	0	0	0	0	0	0	0	0	0	0	0	0	0	0	0	0	0	0	0	0	0
0	0	0	0	0	0	0	0	0	0	0	0	0	0	0	0	0	0	0	0	0	0	0	0	0	0	0	0	0	0	0	0	0	0	0	0	0	0	0	0	0	0	0	0	0	0	0	0	0	0
0	0	0	0	0	0	0	0	0	0	0	0	0	0	0	0	0	0	0	0	0	0	0	0	0	0	0	0	0	0	0	0	0	0	0	0	0	0	0	0	0	0	0	0	0	0	0	0	0	0
0	0	0	0	0	0	0	0	0	0	0	0	0	0	0	0	0	0	0	0	0	0	0	0	0	0	0	0	0	0	0	0	0	0	0	0	0	0	0	0	0	0	0	0	0	0	0	0	0	0
0	0	0	0	0	0	0	0	0	0	0	0	0	0	0	0	0	0	0	0	0	0	0	0	0	0	0	0	0	0	0	0	0	0	0	0	0	0	0	0	0	0	0	0	0	0	0	0	0	0
0	0	0	0	0	0	0	0	0	0	0	0	0	0	0	0	0	0	0	0	0	0	0	0	0	0	0	0	0	0	0	0	0	0	0	0	0	0	0	0	0	0	0	0	0	0	0	0	0	0
0	0	0	0	0	0	0	0	0	0	0	0	0	0	0	0	0	0	0	0	0	0	0	0	0	0	0	0	0	0	0	0	0	0	0	0	0	0	0	0	0	0	0	0	0	0	0	0	0	0
0	0	0	0	0	0	0	0	0	0	0	0	0	0	0	0	0	0	0	0	0	0	0	0	0	0	0	0	0	0	0	0	0	0	0	0	0	0	0	0	0	0	0	0	0	0	0	0	0	0
0	0	0	0	0	0	0	0	0	0	0	0	0	0	0	0	0	0	0	0	0	0	0	0	0	0	0	0	0	0	0	0	0	0	0	0	0	0	0	0	0	0	0	0	0	0	0	0	0	0
0	0	0	0	0	0	0	0	0	0	0	0	0	0	0	0	0	0	0	0	0	0	0	0	0	0	0	0	0	0	0	0	0	0	0	0	0	0	0	0	0	0	0	0	0	0	0	0	0	0
0	0	0	0	0	0	0	0	0	0	0	0	0	0	0	0	0	0	0	0	0	0	0	0	0	0	0	0	0	0	0	0	0	0	0	0	0	0	0	0	0	0	0	0	0	0	0	0	0	0
0	0	0	0	0	0	0	0	0	0	0	0	0	0	0	0	0	0	0	0	0	0	0	0	0	0	0	0	0	0	0	0	0	0	0	0	0	0	0	0	0	0	0	0	0	0	0	0	0	0
0	0	0	0	0	0	0	0	0	0	0	0	0	0	0	0	0	0	0	0	0	0	0	0	0	0	0	0	0	0	0	0	0	0	0	0	0	0	0	0	0	0	0	0	0	0	0	0	0	0
0	0	0	0	0	0	0	0	0	0	0	0	0	0	0	0	0	0	0	0	0	0	0	0	0	0	0	0	0	0	0	0	0	0	0	0	0	0	0	0	0	0	0	0	0	0	0	0	0	0
0	0	0	0	0	0	0	0	0	0	0	0	0	0	0	0	0	0	0	0	0	0	0	0	0	0	0	0	0	0	0	0	0	0	0	0	0	0	0	0	0	0	0	0	0	0	0	0	0	0
0	0	0	0	0	0	0	0	0	0	0	0	0	0	0	0	0	0	0	0	0	0	0	0	0	0	0	0	0	0	0	0	0	0	0	0	0	0	0	0	0	0	0	0	0	0	0	0	0	0
0	0	0	0	0	0	0	0	0	0	0	0	0	0	0	0	0	0	0	0	0	0	0	0	0	0	0	0	0	0	0	0	0	0	0	0	0	0	0	0	0	0	0	0	0	0	0	0	0	0
0	0	0	0	0	0	0	0	0	0	0	0	0	0	0	0	0	0	0	0	0	0	0	0	0	0	0	0	0	0	0	0	0	0	0	0	0	0	0	0	0	0	0	0	0	0	0	0	0	0
0	0	0	0	0	0	0	0	0	0	0	0	0	0	0	0	0	0	0	0	0	0	0	0	0	0	0	0	0	0	0	0	0	0	0	0	0	0	0	0	0	0	0	0	0	0	0	0	0	0
0	0	0	0	0	0	0	0	0	0	0	0	0	0	0	0	0	0	0	0	0	0	0	0	0	0	0	0	0	0	0	0	0	0	0	0	0	0	0	0	0	0	0	0	0	0	0	0	0	0
0	0	0	0	0	0	0	0	0	0	0	0	0	0	0	0	0	0	0	0	0	0	0	0	0	0	0	0	0	0	0	0	0	0	0	0	0	0	0	0	0	0	0	0	0	0	0	0	0	0
0	0	0	0	0	0	0	0	0	0	0	0	0	0	0	0	0	0	0	0	0	0	0	0	0	0	0	0	0	0	0	0	0	0	0	0	0	0	0	0	0	0	0	0	0	0	0	0	0	0
0	0	0	0	0	0	0	0	0	0	0	0	0	0	0	0	0	0	0	0	0	0	0	0	0	0	0	0	0	0	0	0	0	0	0	0	0	0	0	0	0	0	0	0	0	0	0	0	0	0
0	0	0	0	0	0	0	0	0	0	0	0	0	0	0	0	0	0	0	0	0	0	0	0	0	0	0	0	0	0	0	0	0	0	0	0	0	0	0	0	0	0	0	0	0	0	0	0	0	0
0	0	0	0	0	0	0	0	0	0	0	0	0	0	0	0	0	0	0	0	0	0	0	0	0	0	0	0	0	0	0	0	0	0	0	0	0	0	0	0	0	0	0	0	0	0	0	0	0	0
0	0	0	0	0	0	0	0	0	0	0	0	0	0	0	0	0	0	0	0	0	0	0	0	0	0	0	0	0	0	0	0	0	0	0	0	0	0	0	0	0	0	0	0	0	0	0	0	0	0
0	0	0	0	0	0	0	0	0	0	0	0	0	0	0	0	0	0	0	0	0	0	0	0	0	0	0	0	0	0	0	0	0	0	0	0	0	0	0	0	0	0	0	0	0	0	0	0	0	0
0	0	0	0	0	0	0	0	0	0	0	0	0	0	0	0	0	0	0	0	0	0	0	0	0	0	0	0	0	0	0	0	0	0	0	0	0	0	0	0	0	0	0	0	0	0	0	0	0	0
0	0	0	0	0	0	0	0	0	0	0	0	0	0	0	0	0	0	0	0	0	0	0	0	0	0	0	0	0	0	0	0	0	0	0	0	0	0	0	0	0	0	0	0	0	0	0	0	0	0
0	0	0	0	0	0	0	0	0	0	0	0	0	0	0	0	0	0	0	0	0	0	0	0	0	0	0	0	0	0	0	0	0	0	0	0	0	0	0	0	0	0	0	0	0	0	0	0	0	0
0	0	0	0	0	0	0	0	0	0	0	0	0	0	0	0	0	0	0	0	0	0	0	0	0	0	0	0	0	0	0	0	0	0	0	0	0	0	0	0	0	0	0	0	0	0	0	0	0	0
0	0	0	0	0	0	0	0	0	0	0	0	0	0	0	0	0	0	0	0	0	0	0	0	0	0	0	0	0	0	0	0	0	0	0	0	0	0	0	0	0	0	0	0	0	0	0	0	0	0
0	0	0	0	0	0	0	0	0	0	0	0	0	0	0	0	0	0	0	0	0	0	0	0	0	0	0	0	0	0	0	0	0	0	0	0	0	0	0	0	0	0	0	0	0	0	0	0	0	0
0	0	0	0	0	0	0	0	0	0	0	0	0	0	0	0	0	0	0	0	0	0	0	0	0	0	0	0	0	0	0	0	0	0	0	0	0	0	0	0	0	0	0	0	0	0	0	0	0	0
0	0	0	0	0	0	0	0	0	0	0	0	0	0	0	0	0	0	0	0	0	0	0	0	0	0	0	0	0	0	0	0	0	0	0	0	0	0	0	0	0	0	0	0	0	0	0	0	0	0
0	0	0	0	0	0	0	0	0	0	0	0	0	0	0	0	0	0	0	0	0	0	0	0	0	0	0	0	0	0	0	0	0	0	0	0	0	0	0	0	0	0	0	0	0	0	0	0	0	0
0	0	0	0	0	0	0	0	0	0	0	0	0	0	0	0	0	0	0	0	0	0	0	0	0	0	0	0	0	0	0	0	0	0	0	0	0	0	0	0	0	0	0	0	0	0	0	0	0	0
0	0	0	0	0	0	0	0	0	0	0	0	0	0	0	0	0	0	0	0	0	0	0	0	0	0	0	0	0	0	0	0	0	0	0	0	0	0	0	0	0	0	0	0	0	0	0	0	0	0
0	0	0	0	0	0	0	0	0	0	0	0	0	0	0	0	0	0	0	0	0	0	0	0	0	0	0	0	0	0	0	0	0	0	0	0	0	0	0	0	0	0	0	0	0	0	0	0	0	0
0	0	0	0	0	0	0	0	0	0	0	0	0	0	0	0	0	0	0	0	0	0	0	0	0	0	0	0	0	0	0	0	0	0	0	0	0	0	0	0	0	0	0	0	0	0	0	0	0	0
0	0	0	0	0	0	0	0	0	0	0	0	0	0	0	0	0	0	0	0	0	0	0	0	0	0	0	0	0	0	0	0	0	0	0	0	0	0	0	0	0	0	0	0	0	0	0	0	0	0
0	0	0	0	0	0	0	0	0	0	0	0	0	0	0	0	0	0	0	0	0	0	0	0	0	0	0	0	0	0	0	0	0	0	0	0	0	0	0	0	0	0	0	0	0	0	0	0	0	0
0	0	0	0	0	0	0	0	0	0	0	0	0	0	0	0	0	0	0	0	0	0	0	0	0	0	0	0	0	0	0	0	0	0	0	0	0	0	0	0	0	0	0	0	0	0	0	0	0	0
0	0	0	0	0	0	0	0	0	0	0	0	0	0	0	0	0	0	0	0	0	0	0	0	0	0	0	0	0	0	0	0	0	0	0	0	0	0	0	0	0	0	0	0	0	0	0	0	0	0
0	0	0	0	0	0	0	0	0	0	0	0	0	0	0	0	0	0	0	0	0	0	0	0	0	0	0	0	0	0	0	0	0	0	0	0	0	0	0	0	0	0	0	0	0	0	0	0	0	0
0	0	0	0	0	0	0	0	0	0	0	0	0	0	0	0	0	0	0	0	0	0	0	0	0	0	0	0	0	0	0	0	0	0	0	0	0	0	0	0	0	0	0	0	0	0	0	0	0	0
0	0	0	0	0	0	0	0	0	0	0	0	0	0	0	0	0	0	0	0	0	0	0	0	0	0	0	0	0	0	0	0	0	0	0	0	0	0	0	0	0	0	0	0	0	0	0	0	0	0
0	0	0	0	0	0	0	0	0	0	0	0	0	0	0	0	0	0	0	0	0	0	0	0	0	0	0	0	0	0	0	0	0	0	0	0	0	0	0	0	0	0	0	0	0	0	0	0	0	0
0	0	0	0	0	0	0	0	0	0	0	0	0	0	0	0	0	0	0	0	0	0	0	0	0	0	0	0	0	0	0	0	0	0	0	0	0	0	0	0	0	0	0	0	0	0	0	0	0	0
0	0	0	0	0	0	0	0	0	0	0	0	0	0	0	0	0	0	0	0	0	0	0	0	0	0	0	0	0	0	0	0	0	0	0	0	0	0	0	0	0	0	0	0	0	0	0	0	0	0
0	0	0	0	0	0	0	0	0	0	0	0	0	0	0	0	0	0	0	0	0	0	0	0	0	0	0	0	0	0	0	0	0	0	0	0	0	0	0	0	0	0	0	0	0	0	0	0	0	0
0	0	0	0	0	0	0	0	0	0	0	0	0	0	0	0	0	0	0	0	0	0	0	0	0	0	0	0	0	0	0	0	0	0	0	0	0	0	0	0	0	0	0	0	0	0	0	0	0	0
0	0	0	0	0	0	0	0	0	0	0	0	0	0	0	0	0	0	0	0	0	0	0	0	0	0	0	0	0	0	0	0	0	0	0	0	0	0	0	0	0	0	0	0	0	0	0	0	0	0
0	0	0	0	0	0	0	0	0	0	0	0	0	0	0	0	0	0	0	0	0	0	0	0	0	0	0	0	0	0	0	0	0	0	0	0	0	0	0	0	0	0	0	0	0	0	0	0	0	0
0	0	0	0	0	0	0	0	0	0	0	0	0	0	0	0	0	0	0	0	0	0	0	0	0	0	0	0	0	0	0	0	0	0	0	0	0	0	0	0	0	0	0	0	0	0	0	0	0	0
0	0	0	0	0	0	0	0	0	0	0	0	0	0	0	0	0	0	0	0	0	0	0	0	0	0	0	0	0	0	0	0	0	0	0	0	0	0	0	0	0	0	0	0	0	0	0	0	0	0
0	0	0	0	0	0	0	0	0	0	0	0	0	0	0	0	0	0	0	0	0	0	0	0	0	0	0	0	0	0	0	0	0	0	0	0	0	0	0	0	0	0	0	0	0	0	0	0	0	0
0	0	0	0	0	0	0	0	0	0	0	0	0	0	0	0	0	0	0	0	0	0	0	0	0	0	0	0	0	0	0	0	0	0	0	0	0	0	0	0	0	0	0	0	0	0	0	0	0	0
0	0	0	0	0	0	0	0	0	0	0	0	0	0	0	0	0	0	0	0	0	0	0	0	0	0	0	0	0	0	0	0	0	0	0	0	0	0	0	0	0	0	0	0	0	0	0	0	0	0
0	0	0	0	0	0	0	0	0	0	0	0	0	0	0	0	0	0	0	0	0	0	0	0	0	0	0	0	0	0	0	0	0	0	0	0	0	0	0	0	0	0	0	0	0	0	0	0	0	0
0	0	0	0	0	0	0	0	0	0	0	0	0	0	0	0	0	0	0	0	0	0	0	0	0	0	0	0	0	0	0	0	0	0	0	0	0	0	0	0	0	0	0	0	0	0	0	0	0	0
0	0	0	0	0	0	0	0	0	0	0	0	0	0	0	0	0	0	0	0	0	0	0	0	0	0	0	0	0	0	0	0	0	0	0	0	0	0	0	0	0	0	0	0	0	0	0	0	0	0
0	0	0	0	0	0	0	0	0	0	0	0	0	0	0	0	0	0	0	0	0	0	0	0	0	0	0	0	0	0	0	0	0	0	0	0	0	0	0	0	0	0	0	0	0	0	0	0	0	0
0	0	0	0	0	0	0	0	0	0	0	0	0	0	0	0	0	0	0	0	0	0	0	0	0	0	0	0	0	0	0	0	0	0	0	0	0	0	0	0	0	0	0	0	0	0	0	0	0	0
0	0	0	0	0	0	0	0	0	0	0	0	0	0	0	0	0	0	0	0	0	0	0	0	0	0	0	0	0	0	0	0	0	0	0	0	0	0	0	0	0	0	0	0	0	0	0	0	0	0
0	0	0	0	0	0	0	0	0	0	0	0	0	0	0	0	0	0	0	0	0	0	0	0	0	0	0	0	0	0	0	0	0	0	0	0	0	0	0	0	0	0	0	0	0	0	0	0	0	0
0	0	0	0	0	0	0	0	0	0	0	0	0	0	0	0	0	0	0	0	0	0	0	0	0	0	0	0	0	0	0	0	0	0	0	0	0	0	0	0	0	0	0	0	0	0	0	0	0	0
0	0	0	0	0	0	0	0	0	0	0	0	0	0	0	0	0	0	0	0	0	0	0	0	0	0	0	0	0	0	0	0	0	0	0	0	0	0	0	0	0	0	0	0	0	0	0	0	0	0
0	0	0	0	0	0	0	0	0	0	0	0	0	0	0	0	0	0	0	0	0	0	0	0	0	0	0	0	0	0	0	0	0	0	0	0	0	0	0	0	0	0	0	0	0	0	0	0	0	0
0	0	0	0	0	0	0	0	0	0	0	0	0	0	0	0	0	0	0	0	0	0	0	0	0	0	0	0	0	0	0	0	0	0	0	0	0	0	0	0	0	0	0	0	0	0	0	0	0	0
0	0	0	0	0	0	0	0	0	0	0	0	0	0	0	0	0	0	0	0	0	0	0	0	0	0	0	0	0	0	0	0	0	0	0	0	0	0	0	0	0	0	0	0	0	0	0	0	0	0
0	0	0	0	0	0	0	0	0	0	0	0	0	0	0	0	0	0	0	0	0	0	0	0	0	0	0	0	0	0	0	0	0	0	0	0	0	0	0	0	0	0	0	0	0	0	0	0	0	0
0	0	0	0	0	0	0	0	0	0	0	0	0	0	0	0	0	0	0	0	0	0	0	0	0	0	0	0	0	0	0	0	0	0	0	0	0	0	0	0	0	0	0	0	0	0	0	0	0	0
0	0	0	0	0	0	0	0	0	0	0	0	0	0	0	0	0	0	0	0	0	0	0	0	0	0	0	0	0	0	0	0	0	0	0	0	0	0	0	0	0	0	0	0	0	0	0	0	0	0
0	0	0	0	0	0	0	0	0	0	0	0	0	0	0	0	0	0	0	0	0	0	0	0	0	0	0	0	0	0	0	0	0	0	0	0	0	0	0	0	0	0	0	0	0	0	0	0	0	0
0	0	0	0	0	0	0	0	0	0	0	0	0	0	0	0	0	0	0	0	0	0	0	0	0	0	0	0	0	0	0	0	0	0	0	0	0	0	0	0	0	0	0	0	0	0	0	0	0	0
0	0	0	0	0	0	0	0	0	0	0	0	0	0	0	0	0	0	0	0	0	0	0	0	0	0	0	0	0	0	0	0	0	0	0	0	0	0	0	0	0	0	0	0	0	0	0	0	0	0
0	0	0	0	0	0	0	0	0	0	0	0	0	0	0	0	0	0	0	0	0	0	0	0	0	0	0	0	0	0	0	0	0	0	0	0	0	0	0	0	0	0	0	0	0	0	0	0	0	0
0	0	0	0	0	0	0	0	0	0	0	0	0	0	0	0	0	0	0	0	0	0	0	0	0	0	0	0	0	0	0	0	0	0	0	0	0	0	0	0	0	0	0	0	0	0	0	0	0	0
0	0	0	0	0	0	0	0	0	0	0	0	0	0	0	0	0	0	0	0	0	0	0	0	0	0	0	0	0	0	0	0	0	0	0	0	0	0	0	0	0	0	0	0	0	0	0	0	0	0
0	0	0	0	0	0	0	0	0	0	0	0	0	0	0	0	0	0	0	0	0	0	0	0	0	0	0	0	0	0	0	0	0	0	0	0	0	0	0	0	0	0	0	0	0	0	0	0	0	0
0	0	0	0	0	0	0	0	0	0	0	0	0	0	0	0	0	0	0	0	0	0	0	0	0	0	0	0	0	0	0	0	0	0	0	0	0	0	0	0	0	0	0	0	0	0	0	0	0	0
0	0	0	0	0	0	0	0	0	0	0	0	0	0	0	0	0	0	0	0	0	0	0	0	0	0	0	0	0	0	0	0	0	0	0	0	0	0	0	0	0	0	0	0	0	0	0	0	0	0
0	0	0	0	0	0	0	0	0	0	0	0	0	0	0	0	0	0	0	0	0	0	0	0	0	0	0	0	0	0	0	0	0	0	0	0	0	0	0	0	0	0	0	0	0	0	0	0	0	0
0	0	0	0	0	0	0	0	0	0	0	0	0	0	0	0	0	0	0	0	0	0	0	0	0	0	0	0	0	0	0	0	0	0	0	0	0	0	0	0	0	0	0	0	0	0	0	0	0	0
0	0	0	0	0	0	0	0	0	0	0	0	0	0	0	0	0	0	0	0	0	0	0	0	0	0	0	0	0	0	0	0	0	0	0	0	0	0	0	0	0	0	0	0	0	0	0	0	0	0
0	0	0	0	0	0	0	0	0	0	0	0	0	0	0	0	0	0	0	0	0	0	0	0	0	0	0	0	0	0	0	0	0	0	0	0	0	0	0	0	0	0	0	0	0	0	0	0	0	0
0	0	0	0	0	0	0	0	0	0	0	0	0	0	0	0	0	0	0	0	0	0	0	0	0	0	0	0	0	0	0	0	0	0	0	0	0	0	0	0	0	0	0	0	0	0	0	0	0	0
0	0	0	0	0	0	0	0	0	0	0	0	0	0	0	0	0	0	0	0	0	0	0	0	0	0	0	0	0	0	0	0	0	0	0	0	0	0	0	0	0	0	0	0	0	0	0	0	0	0
0	0	0	0	0	0	0	0	0	0	0	0	0	0	0	0	0	0	0	0	0	0	0	0	0	0	0	0	0	0	0	0	0	0	0	0	0	0	0	0	0	0	0	0	0	0	0	0	0	0
0	0	0	0	0	0	0	0	0	0	0	0	0	0	0	0	0	0	0	0	0	0	0	0	0	0	0	0	0	0	0	0	0	0	0	0	0	0	0	0	0	0	0	0	0	0	0	0	0	0
0	0	0	0	0	0	0	0	0	0	0	0	0	0	0	0	0	0	0	0	0	0	0	0	0	0	0	0	0	0	0	0	0	0	0	0	0	0	0	0	0	0	0	0	0	0	0	0	0	0
0	0	0	0	0	0	0	0	0	0	0	0	0	0	0	0	0	0	0	0	0	0	0	0	0	0	0	0	0	0	0	0	0	0	0	0	0	0	0	0	0	0	0	0	0	0	0	0	0	0
0	0	0	0	0	0	0	0	0	0	0	0	0	0	0	0	0	0	0	0	0	0	0	0	0	0	0	0	0	0	0	0	0	0	0	0	0	0	0	0	0	0	0	0	0	0	0	0	0	0
0	0	0	0	0	0	0	0	0	0	0	0	0	0	0	0	0	0	0	0	0	0	0	0	0	0	0	0	0	0	0	0	0	0	0	0	0	0	0	0	0	0	0	0	0	0	0	0	0	0
0	0	0	0	0	0	0	0	0	0	0	0	0	0	0	0	0	0	0	0	0	0	0	0	0	0	0	0	0	0	0	0	0	0	0	0	0	0	0	0	0	0	0	0	0	0	0	0	0	0
0	0	0	0	0	0	0	0	0	0	0	0	0	0	0	0	0	0	0	0	0	0	0	0	0	0	0	0	0	0	0	0	0	0	0	0	0	0	0	0	0	0	0	0	0	0	0	0	0	0
0	0	0	0	0	0	0	0	0	0	0	0	0	0	0	0	0	0	0	0	0	0	0	0	0	0	0	0	0	0	0	0	0	0	0	0	0	0	0	0	0	0	0	0	0	0	0	0	0	0
0	0	0	0	0	0	0	0	0	0	0	0	0	0	0	0	0	0	0	0	0	0	0	0	0	0	0	0	0	0	0	0	0	0	0	0	0	0	0	0	0	0	0	0	0	0	0	0	0	0
0	0	0	0	0	0	0	0	0	0	0	0	0	0	0	0	0	0	0	0	0	0	0	0	0	0	0	0	0	0	0	0	0	0	0	0	0	0	0	0	0	0	0	0	0	0	0	0	0	0
0	0	0	0	0	0	0	0	0	0	0	0	0	0	0	0	0	0	0	0	0	0	0	0	0	0	0	0	0	0	0	0	0	0	0	0	0	0	0	0	0	0	0	0	0	0	0	0	0	0
0	0	0	0	0	0	0	0	0	0	0	0	0	0	0	0	0	0	0	0	0	0	0	0	0	0	0	0	0	0	0	0	0	0	0	0	0	0	0	0	0	0	0	0	0	0	0	0	0	0
0	0	0	0	0	0	0	0	0	0	0	0	0	0	0	0	0	0	0	0	0	0	0	0	0	0	0	0	0	0	0	0	0	0	0	0	0	0	0	0	0	0	0	0	0	0	0	0	0	0
0	0	0	0	0	0	0	0	0	0	0	0	0	0	0	0	0	0	0	0	0	0	0	0	0	0	0	0	0	0	0	0	0	0	0	0	0	0	0	0	0	0	0	0	0	0	0	0	0	0
0	0	0	0	0	0	0	0	0	0	0	0	0	0	0	0	0	0	0	0	0	0	0	0	0	0	0	0	0	0	0	0	0	0	0	0	0	0	0	0	0	0	0	0	0	0	0	0	0	0
0	0	0	0	0	0	0	0	0	0	0	0	0	0	0	0	0	0	0	0	0	0	0	0	0	0	0	0	0	0	0	0	0	0	0	0	0	0	0	0	0	0	0	0	0	0	0	0	0	0
0	0	0	0	0	0	0	0	0	0	0	0	0	0	0	0	0	0	0	0	0	0	0	0	0	0	0	0	0	0	0	0	0	0	0	0	0	0	0	0	0	0	0	0	0	0	0	0	0	0
0	0	0	0	0	0	0	0	0	0	0	0	0	0	0	0	0	0	0	0	0	0	0	0	0	0	0	0	0	0	0	0	0	0	0	0	0	0	0	0	0	0	0	0	0	0	0	0	0	0
0	0	0	0	0	0	0	0	0	0	0	0	0	0	0	0	0	0	0	0	0	0	0	0	0	0	0	0	0	0	0	0	0	0	0	0	0	0	0	0	0	0	0	0	0	0	0	0	0	0
0	0	0	0	0	0	0	0	0	0	0	0	0	0	0	0	0	0	0	0	0	0	0	0	0	0	0	0	0	0	0	0	0	0	0	0	0	0	0	0	0	0	0	0	0	0	0	0	0	0
0	0	0	0	0	0	0	0	0	0	0	0	0	0	0	0	0	0	0	0	0	0	0	0	0	0	0	0	0	0	0	0	0	0	0	0	0	0	0	0	0	0	0	0	0	0	0	0	0	0
0	0	0	0	0	0	0	0	0	0	0	0	0	0	0	0	0	0	0	0	0	0	0	0	0	0	0	0	0	0	0	0	0	0	0	0	0	0	0	0	0	0	0	0	0	0	0	0	0	0
0	0	0	0	0	0	0	0	0	0	0	0	0	0	0	0	0	0	0	0	0	0	0	0	0	0	0	0	0	0	0	0	0	0	0	0	0	0	0	0	0	0	0	0	0	0	0	0	0	0
0	0	0	0	0	0	0	0	0	0	0	0	0	0	0	0	0	0	0	0	0	0	0	0	0	0	0	0	0	0	0	0	0	0	0	0	0	0	0	0	0	0	0	0	0	0	0	0	0	0
0	0	0	0	0	0	0	0	0	0	0	0	0	0	0	0	0	0	0	0	0	0	0	0	0	0	0	0	0	0	0	0	0	0	0	0	0	0	0	0	0	0	0	0	0	0	0	0	0	0
0	0	0	0	0	0	0	0	0	0	0	0	0	0	0	0	0	0	0	0	0	0	0	0	0	0	0	0	0	0	0	0	0	0	0	0	0	0	0	0	0	0	0	0	0	0	0	0	0	0
0	0	0	0	0	0	0	0	0	0	0	0	0	0	0	0	0	0	0	0	0	0	0	0	0	0	0	0	0	0	0	0	0	0	0	0	0	0	0	0	0	0	0	0	0	0	0	0	0	0
0	0	0	0	0	0	0	0	0	0	0	0	0	0	0	0	0	0	0	0	0	0	0	0	0	0	0	0	0	0	0	0	0	0	0	0	0	0	0	0	0	0	0	0	0	0	0	0	0	0
0	0	0	0	0	0	0	0	0	0	0	0	0	0	0	0	0	0	0	0	0	0	0	0	0	0	0	0	0	0	0	0	0	0	0	0	0	0	0	0	0	0	0	0	0	0	0	0	0	0
0	0	0	0	0	0	0	0	0	0	0	0	0	0	0	0	0	0	0	0	0	0	0	0	0	0	0	0	0	0	0	0	0	0	0	0	0	0	0	0	0	0	0	0	0	0	0	0	0	0
0	0	0	0	0	0	0	0	0	0	0	0	0	0	0	0	0	0	0	0	0	0	0	0	0	0	0	0	0	0	0	0	0	0	0	0	0	0	0	0	0	0	0	0	0	0	0	0	0	0
0	0	0	0	0	0	0	0	0	0	0	0	0	0	0	0	0	0	0	0	0	0	0	0	0	0	0	0	0	0	0	0	0	0	0	0	0	0	0	0	0	0	0	0	0	0	0	0	0	0
0	0	0	0	0	0	0	0	0	0	0	0	0	0	0	0	0	0	0	0	0	0	0	0	0	0	0	0	0	0	0	0	0	0	0	0	0	0	0	0	0	0	0	0	0	0	0	0	0	0
0	0	0	0	0	0	0	0	0	0	0	0	0	0	0	0	0	0	0	0	0	0	0	0	0	0	0	0	0	0	0	0	0	0	0	0	0	0	0	0	0	0	0	0	0	0	0	0	0	0
0	0	0	0	0	0	0	0	0	0	0	0	0	0	0	0	0	0	0	0	0	0	0	0	0	0	0	0	0	0	0	0	0	0	0	0	0	0	0	0	0	0	0	0	0	0	0	0	0	0
0	0	0	0	0	0	0	0	0	0	0	0	0	0	0	0	0	0	0	0	0	0	0	0	0	0	0	0	0	0	0	0	0	0	0	0	0	0	0	0	0	0	0	0	0	0	0	0	0	0
0	0	0	0	0	0	0	0	0	0	0	0	0	0	0	0	0	0	0	0	0	0	0	0	0	0	0	0	0	0	0	0	0	0	0	0	0	0	0	0	0	0	0	0	0	0	0	0	0	0
0	0	0	0	0	0	0	0	0	0	0	0	0	0	0	0	0	0	0	0	0	0	0	0	0	0	0	0	0	0	0	0	0	0	0	0	0	0	0	0	0	0	0	0	0	0	0	0	0	0
0	0	0	0	0	0	0	0	0	0	0	0	0	0	0	0	0	0	0	0	0	0	0	0	0	0	0	0	0	0	0	0	0	0	0	0	0	0	0	0	0	0	0	0	0	0	0	0	0	0
0	0	0	0	0	0	0	0	0	0	0	0	0	0	0	0	0	0	0	0	0	0	0	0	0	0	0	0	0	0	0	0	0	0	0	0	0	0	0	0	0	0	0	0	0	0	0	0	0	0
0	0	0	0	0	0	0	0	0	0	0	0	0	0	0	0	0	0	0	0	0	0	0	0	0	0	0	0	0	0	0	0	0	0	0	0	0	0	0	0	0	0	0	0	0	0	0	0	0	0
0	0	0	0	0	0	0	0	0	0	0	0	0	0	0	0	0	0	0	0	0	0	0	0	0	0	0	0	0	0	0	0	0	0	0	0	0	0	0	0	0	0	0	0	0	0	0	0	0	0
0	0	0	0	0	0	0	0	0	0	0	0	0	0	0	0	0	0	0	0	0	0	0	0	0	0	0	0	0	0	0	0	0	0	0	0	0	0	0	0	0	0	0	0	0	0	0	0	0	0
0	0	0	0	0	0	0	0	0	0	0	0	0	0	0	0	0	0	0	0	0	0	0	0	0	0	0	0	0	0	0	0	0	0	0	0	0	0	0	0	0	0	0	0	0	0	0	0	0	0
0	0	0	0	0	0	0	0	0	0	0	0	0	0	0	0	0	0	0	0	0	0	0	0	0	0	0	0	0	0	0	0	0	0	0	0	0	0	0	0	0	0	0	0	0	0	0	0	0	0
0	0	0	0	0	0	0	0	0	0	0	0	0	0	0	0	0	0	0	0	0	0	0	0	0	0	0	0	0	0	0	0	0	0	0	0	0	0	0	0	0	0	0	0	0	0	0	0	0	0
0	0	0	0	0	0	0	0	0	0	0	0	0	0	0	0	0	0	0	0	0	0	0	0	0	0	0	0	0	0	0	0	0	0	0	0	0	0	0	0	0	0	0	0	0	0	0	0	0	0
0	0	0	0	0	0	0	0	0	0	0	0	0	0	0	0	0	0	0	0	0	0	0	0	0	0	0	0	0	0	0	0	0	0	0	0	0	0	0	0	0	0	0	0	0	0	0	0	0	0
0	0	0	0	0	0	0	0	0	0	0	0	0	0	0	0	0	0	0	0	0	0	0	0	0	0	0	0	0	0	0	0	0	0	0	0	0	0	0	0	0	0	0	0	0	0	0	0	0	0
0	0	0	0	0	0	0	0	0	0	0	0	0	0	0	0	0	0	0	0	0	0	0	0	0	0	0	0	0	0	0	0	0	0	0	0	0	0	0	0	0	0	0	0	0	0	0	0	0	0
0	0	0	0	0	0	0	0	0	0	0	0	0	0	0	0	0	0	0	0	0	0	0	0	0	0	0	0	0	0	0	0	0	0	0	0	0	0	0	0	0	0	0	0	0	0	0	0	0	0
0	0	0	0	0	0	0	0	0	0	0	0	0	0	0	0	0	0	0	0	0	0	0	0	0	0	0	0	0	0	0	0	0	0	0	0	0	0	0	0	0	0	0	0	0	0	0	0	0	0
0	0	0	0	0	0	0	0	0	0	0	0	0	0	0	0	0	0	0	0	0	0	0	0	0	0	0	0	0	0	0	0	0	0	0	0	0	0	0	0	0	0	0	0	0	0	0	0	0	0
0	0	0	0	0	0	0	0	0	0	0	0	0	0	0	0	0	0	0	0	0	0	0	0	0	0	0	0	0	0	0	0	0	0	0	0	0	0	0	0	0	0	0	0	0	0	0	0	0	0
0	0	0	0	0	0	0	0	0	0	0	0	0	0	0	0	0	0	0	0	0	0	0	0	0	0	0	0	0	0	0	0	0	0	0	0	0	0	0	0	0	0	0	0	0	0	0	0	0	0
0	0	0	0	0	0	0	0	0	0	0	0	0	0	0	0	0	0	0	0	0	0	0	0	0	0	0	0	0	0	0	0	0	0	0	0	0	0	0	0	0	0	0	0	0	0	0	0	0	0
0	0	0	0	0	0	0	0	0	0	0	0	0	0	0	0	0	0	0	0	0	0	0	0	0	0	0	0	0	0	0	0	0	0	0	0	0	0	0	0	0	0	0	0	0	0	0	0	0	0
0	0	0	0	0	0	0	0	0	0	0	0	0	0	0	0	0	0	0	0	0	0	0	0	0	0	0	0	0	0	0	0	0	0	0	0	0	0	0	0	0	0	0	0	0	0	0	0	0	0
0	0	0	0	0	0	0	0	0	0	0	0	0	0	0	0	0	0	0	0	0	0	0	0	0	0	0	0	0	0	0	0	0	0	0	0	0	0	0	0	0	0	0	0	0	0	0	0	0	0
0	0	0	0	0	0	0	0	0	0	0	0	0	0	0	0	0	0	0	0	0	0	0	0	0	0	0	0	0	0	0	0	0	0	0	0	0	0	0	0	0	0	0	0	0	0	0	0	0	0
0	0	0	0	0	0	0	0	0	0	0	0	0	0	0	0	0	0	0	0	0	0	0	0	0	0	0	0	0	0	0	0	0	0	0	0	0	0	0	0	0	0	0	0	0	0	0	0	0	0
0	0	0	0	0	0	0	0	0	0	0	0	0	0	0	0	0	0	0	0	0	0	0	0	0	0	0	0	0	0	0	0	0	0	0	0	0	0	0	0	0	0	0	0	0	0	0	0	0	0
0	0	0	0	0	0	0	0	0	0	0	0	0	0	0	0	0	0	0	0	0	0	0	0	0	0	0	0	0	0	0	0	0	0	0	0	0	0	0	0	0	0	0	0	0	0	0	0	0	0
0	0	0	0	0	0	0	0	0	0	0	0	0	0	0	0	0	0	0	0	0	0	0	0	0	0	0	0	0	0	0	0	0	0	0	0	0	0	0	0	0	0	0	0	0	0	0	0	0	0
0	0	0	0	0	0	0	0	0	0	0	0	0	0	0	0	0	0	0	0	0	0	0	0	0	0	0	0	0	0	0	0	0	0	0	0	0	0	0	0	0	0	0	0	0	0	0	0	0	0
0	0	0	0	0	0	0	0	0	0	0	0	0	0	0	0	0	0	0	0	0	0	0	0	0	0	0	0	0	0	0	0	0	0	0	0	0	0	0	0	0	0	0	0	0	0	0	0	0	0
0	0	0	0	0	0	0	0	0	0	0	0	0	0	0	0	0	0	0	0	0	0	0	0	0	0	0	0	0	0	0	0	0	0	0	0	0	0	0	0	0	0	0	0	0	0	0	0	0	0
0	0	0	0	0	0	0	0	0	0	0	0	0	0	0	0	0	0	0	0	0	0	0	0	0	0	0	0	0	0	0	0	0	0	0	0	0	0	0	0	0	0	0	0	0	0	0	0	0	0
0	0	0	0	0	0	0	0	0	0	0	0	0	0	0	0	0	0	0	0	0	0	0	0	0	0	0	0	0	0	0	0	0	0	0	0	0	0	0	0	0	0	0	0	0	0	0	0	0	0
0	0	0	0	0	0	0	0	0	0	0	0	0	0	0	0	0	0	0	0	0	0	0	0	0	0	0	0	0	0	0	0	0	0	0	0	0	0	0	0	0	0	0	0	0	0	0	0	0	0
0	0	0	0	0	0	0	0	0	0	0	0	0	0	0	0	0	0	0	0	0	0	0	0	0	0	0	0	0	0	0	0	0	0	0	0	0	0	0	0	0	0	0	0	0	0	0	0	0	0
0	0	0	0	0	0	0	0	0	0	0	0	0	0	0	0	0	0	0	0	0	0	0	0	0	0	0	0	0	0	0	0	0	0	0	0	0	0	0	0	0	0	0	0	0	0	0	0	0	0
0	0	0	0	0	0	0	0	0	0	0	0	0	0	0	0	0	0	0	0	0	0	0	0	0	0	0	0	0	0	0	0	0	0	0	0	0	0	0	0	0	0	0	0	0	0	0	0	0	0
0	0	0	0	0	0	0	0	0	0	0	0	0	0	0	0	0	0	0	0	0	0	0	0	0	0	0	0	0	0	0	0	0	0	0	0	0	0	0	0	0	0	0	0	0	0	0	0	0	0
0	0	0	0	0	0	0	0	0	0	0	0	0	0	0	0	0	0	0	0	0	0	0	0	0	0	0	0	0	0	0	0	0	0	0	0	0	0	0	0	0	0	0	0	0	0	0	0	0	0
0	0	0	0	0	0	0	0	0	0	0	0	0	0	0	0	0	0	0	0	0	0	0	0	0	0	0	0	0	0	0	0	0	0	0	0	0	0	0	0	0	0	0	0	0	0	0	0	0	0
0	0	0	0	0	0	0	0	0	0	0	0	0	0	0	0	0	0	0	0	0	0	0	0	0	0	0	0	0	0	0	0	0	0	0	0	0	0	0	0	0	0	0	0	0	0	0	0	0	0
0	0	0	0	0	0	0	0	0	0	0	0	0	0	0	0	0	0	0	0	0	0	0	0	0	0	0	0	0	0	0	0	0	0	0	0	0	0	0	0	0	0	0	0	0	0	0	0	0	0
0	0	0	0	0	0	0	0	0	0	0	0	0	0	0	0	0	0	0	0	0	0	0	0	0	0	0	0	0	0	0	0	0	0	0	0	0	0	0	0	0	0	0	0	0	0	0	0	0	0
0	0	0	0	0	0	0	0	0	0	0	0	0	0	0	0	0	0	0	0	0	0	0	0	0	0	0	0	0	0	0	0	0	0	0	0	0	0	0	0	0	0	0	0	0	0	0	0	0	0
0	0	0	0	0	0	0	0	0	0	0	0	0	0	0	0	0	0	0	0	0	0	0	0	0	0	0	0	0	0	0	0	0	0	0	0	0	0	0	0	0	0	0	0	0	0	0	0	0	0
0	0	0	0	0	0	0	0	0	0	0	0	0	0	0	0	0	0	0	0	0	0	0	0	0	0	0	0	0	0	0	0	0	0	0	0	0	0	0	0	0	0	0	0	0	0	0	0	0	0
0	0	0	0	0	0	0	0	0	0	0	0	0	0	0	0	0	0	0	0	0	0	0	0	0	0	0	0	0	0	0	0	0	0	0	0	0	0	0	0	0	0	0	0	0	0	0	0	0	0
0	0	0	0	0	0	0	0	0	0	0	0	0	0	0	0	0	0	0	0	0	0	0	0	0	0	0	0	0	0	0	0	0	0	0	0	0	0	0	0	0	0	0	0	0	0	0	0	0	0
0	0	0	0	0	0	0	0	0	0	0	0	0	0	0	0	0	0	0	0	0	0	0	0	0	0	0	0	0	0	0	0	0	0	0	0	0	0	0	0	0	0	0	0	0	0	0	0	0	0
0	0	0	0	0	0	0	0	0	0	0	0	0	0	0	0	0	0	0	0	0	0	0	0	0	0	0	0	0	0	0	0	0	0	0	0	0	0	0	0	0	0	0	0	0	0	0	0	0	0
0	0	0	0	0	0	0	0	0	0	0	0	0	0	0	0	0	0	0	0	0	0	0	0	0	0	0	0	0	0	0	0	0	0	0	0	0	0	0	0	0	0	0	0	0	0	0	0	0	0
0	0	0	0	0	0	0	0	0	0	0	0	0	0	0	0	0	0	0	0	0	0	0	0	0	0	0	0	0	0	0	0	0	0	0	0	0	0	0	0	0	0	0	0	0	0	0	0	0	0
0	0	0	0	0	0	0	0	0	0	0	0	0	0	0	0	0	0	0	0	0	0	0	0	0	0	0	0	0	0	0	0	0	0	0	0	0	0	0	0	0	0	0	0	0	0	0	0	0	0
0	0	0	0	0	0	0	0	0	0	0	0	0	0	0	0	0	0	0	0	0	0	0	0	0	0	0	0	0	0	0	0	0	0	0	0	0	0	0	0	0	0	0	0	0	0	0	0	0	0
0	0	0	0	0	0	0	0	0	0	0	0	0	0	0	0	0	0	0	0	0	0	0	0	0	0	0	0	0	0	0	0	0	0	0	0	0	0	0	0	0	0	0	0	0	0	0	0	0	0
0	0	0	0	0	0	0	0	0	0	0	0	0	0	0	0	0	0	0	0	0	0	0	0	0	0	0	0	0	0	0	0	0	0	0	0	0	0	0	0	0	0	0	0	0	0	0	0	0	0
0	0	0	0	0	0	0	0	0	0	0	0	0	0	0	0	0	0	0	0	0	0	0	0	0	0	0	0	0	0	0	0	0	0	0	0	0	0	0	0	0	0	0	0	0	0	0	0	0	0
0	0	0	0	0	0	0	0	0	0	0	0	0	0	0	0	0	0	0	0	0	0	0	0	0	0	0	0	0	0	0	0	0	0	0	0	0	0	0	0	0	0	0	0	0	0	0	0	0	0
0	0	0	0	0	0	0	0	0	0	0	0	0	0	0	0	0	0	0	0	0	0	0	0	0	0	0	0	0	0	0	0	0	0	0	0	0	0	0	0	0	0	0	0	0	0	0	0	0	0
0	0	0	0	0	0	0	0	0	0	0	0	0	0	0	0	0	0	0	0	0	0	0	0	0	0	0	0	0	0	0	0	0	0	0	0	0	0	0	0	0	0	0	0	0	0	0	0	0	0
0	0	0	0	0	0	0	0	0	0	0	0	0	0	0	0	0	0	0	0	0	0	0	0	0	0	0	0	0	0	0	0	0	0	0	0	0	0	0	0	0	0	0	0	0	0	0	0	0	0
0	0	0	0	0	0	0	0	0	0	0	0	0	0	0	0	0	0	0	0	0	0	0	0	0	0	0	0	0	0	0	0	0	0	0	0	0	0	0	0	0	0	0	0	0	0	0	0	0	0
0	0	0	0	0	0	0	0	0	0	0	0	0	0	0	0	0	0	0	0	0	0	0	0	0	0	0	0	0	0	0	0	0	0	0	0	0	0	0	0	0	0	0	0	0	0	0	0	0	0
0	0	0	0	0	0	0	0	0	0	0	0	0	0	0	0	0	0	0	0	0	0	0	0	0	0	0	0	0	0	0	0	0	0	0	0	0	0	0	0	0	0	0	0	0	0	0	0	0	0
0	0	0	0	0	0	0	0	0	0	0	0	0	0	0	0	0	0	0	0	0	0	0	0	0	0	0	0	0	0	0	0	0	0	0	0	0	0	0	0	0	0	0	0	0	0	0	0	0	0
0	0	0	0	0	0	0	0	0	0	0	0	0	0	0	0	0	0	0	0	0	0	0	0	0	0	0	0	0	0	0	0	0	0	0	0	0	0	0	0	0	0	0	0	0	0	0	0	0	0
0	0	0	0	0	0	0	0	0	0	0	0	0	0	0	0	0	0	0	0	0	0	0	0	0	0	0	0	0	0	0	0	0	0	0	0	0	0	0	0	0	0	0	0	0	0	0	0	0	0
0	0	0	0	0	0	0	0	0	0	0	0	0	0	0	0	0	0	0	0	0	0	0	0	0	0	0	0	0	0	0	0	0	0	0	0	0	0	0	0	0	0	0	0	0	0	0	0	0	0
0	0	0	0	0	0	0	0	0	0	0	0	0	0	0	0	0	0	0	0	0	0	0	0	0	0	0	0	0	0	0	0	0	0	0	0	0	0	0	0	0	0	0	0	0	0	0	0	0	0
0	0	0	0	0	0	0	0	0	0	0	0	0	0	0	0	0	0	0	0	0	0	0	0	0	0	0	0	0	0	0	0	0	0	0	0	0	0	0	0	0	0	0	0	0	0	0	0	0	0
0	0	0	0	0	0	0	0	0	0	0	0	0	0	0	0	0	0	0	0	0	0	0	0	0	0	0	0	0	0	0	0	0	0	0	0	0	0	0	0	0	0	0	0	0	0	0	0	0	0
0	0	0	0	0	0	0	0	0	0	0	0	0	0	0	0	0	0	0	0	0	0	0	0	0	0	0	0	0	0	0	0	0	0	0	0	0	0	0	0	0	0	0	0	0	0	0	0	0	0
0	0	0	0	0	0	0	0	0	0	0	0	0	0	0	0	0	0	0	0	0	0	0	0	0	0	0	0	0	0	0	0	0	0	0	0	0	0	0	0	0	0	0	0	0	0	0	0	0	0
0	0	0	0	0	0	0	0	0	0	0	0	0	0	0	0	0	0	0	0	0	0	0	0	0	0	0	0	0	0	0	0	0	0	0	0	0	0	0	0	0	0	0	0	0	0	0	0	0	0
0	0	0	0	0	0	0	0	0	0	0	0	0	0	0	0	0	0	0	0	0	0	0	0	0	0	0	0	0	0	0	0	0	0	0	0	0	0	0	0	0	0	0	0	0	0	0	0	0	0
0	0	0	0	0	0	0	0	0	0	0	0	0	0	0	0	0	0	0	0	0	0	0	0	0	0	0	0	0	0	0	0	0	0	0	0	0	0	0	0	0	0	0	0	0	0	0	0	0	0
0	0	0	0	0	0	0	0	0	0	0	0	0	0	0	0	0	0	0	0	0	0	0	0	0	0	0	0	0	0	0	0	0	0	0	0	0	0	0	0	0	0	0	0	0	0	0	0	0	0
0	0	0	0	0	0	0	0	0	0	0	0	0	0	0	0	0	0	0	0	0	0	0	0	0	0	0	0	0	0	0	0	0	0	0	0	0	0	0	0	0	0	0	0	0	0	0	0	0	0
0	0	0	0	0	0	0	0	0	0	0	0	0	0	0	0	0	0	0	0	0	0	0	0	0	0	0	0	0	0	0	0	0	0	0	0	0	0	0	0	0	0	0	0	0	0	0	0	0	0
0	0	0	0	0	0	0	0	0	0	0	0	0	0	0	0	0	0	0	0	0	0	0	0	0	0	0	0	0	0	0	0	0	0	0	0	0	0	0	0	0	0	0	0	0	0	0	0	0	0
0	0	0	0	0	0	0	0	0	0	0	0	0	0	0	0	0	0	0	0	0	0	0	0	0	0	0	0	0	0	0	0	0	0	0	0	0	0	0	0	0	0	0	0	0	0	0	0	0	0
0	0	0	0	0	0	0	0	0	0	0	0	0	0	0	0	0	0	0	0	0	0	0	0	0	0	0	0	0	0	0	0	0	0	0	0	0	0	0	0	0	0	0	0	0	0	0	0	0	0
0	0	0	0	0	0	0	0	0	0	0	0	0	0	0	0	0	0	0	0	0	0	0	0	0	0	0	0	0	0	0	0	0	0	0	0	0	0	0	0	0	0	0	0	0	0	0	0	0	0
0	0	0	0	0	0	0	0	0	0	0	0	0	0	0	0	0	0	0	0	0	0	0	0	0	0	0	0	0	0	0	0	0	0	0	0	0	0	0	0	0	0	0	0	0	0	0	0	0	0
0	0	0	0	0	0	0	0	0	0	0	0	0	0	0	0	0	0	0	0	0	0	0	0	0	0	0	0	0	0	0	0	0	0	0	0	0	0	0	0	0	0	0	0	0	0	0	0	0	0
0	0	0	0	0	0	0	0	0	0	0	0	0	0	0	0	0	0	0	0	0	0	0	0	0	0	0	0	0	0	0	0	0	0	0	0	0	0	0	0	0	0	0	0	0	0	0	0	0	0
0	0	0	0	0	0	0	0	0	0	0	0	0	0	0	0	0	0	0	0	0	0	0	0	0	0	0	0	0	0	0	0	0	0	0	0	0	0	0	0	0	0	0	0	0	0	0	0	0	0
0	0	0	0	0	0	0	0	0	0	0	0	0	0	0	0	0	0	0	0	0	0	0	0	0	0	0	0	0	0	0	0	0	0	0	0	0	0	0	0	0	0	0	0	0	0	0	0	0	0
0	0	0	0	0	0	0	0	0	0	0	0	0	0	0	0	0	0	0	0	0	0	0	0	0	0	0	0	0	0	0	0	0	0	0	0	0	0	0	0	0	0	0	0	0	0	0	0	0	0
0	0	0	0	0	0	0	0	0	0	0	0	0	0	0	0	0	0	0	0	0	0	0	0	0	0	0	0	0	0	0	0	0	0	0	0	0	0	0	0	0	0	0	0	0	0	0	0	0	0
0	0	0	0	0	0	0	0	0	0	0	0	0	0	0	0	0	0	0	0	0	0	0	0	0	0	0	0	0	0	0	0	0	0	0	0	0	0	0	0	0	0	0	0	0	0	0	0	0	0
0	0	0	0	0	0	0	0	0	0	0	0	0	0	0	0	0	0	0	0	0	0	0	0	0	0	0	0	0	0	0	0	0	0	0	0	0	0	0	0	0	0	0	0	0	0	0	0	0	0
0	0	0	0	0	0	0	0	0	0	0	0	0	0	0	0	0	0	0	0	0	0	0	0	0	0	0	0	0	0	0	0	0	0	0	0	0	0	0	0	0	0	0	0	0	0	0	0	0	0
0	0	0	0	0	0	0	0	0	0	0	0	0	0	0	0	0	0	0	0	0	0	0	0	0	0	0	0	0	0	0	0	0	0	0	0	0	0	0	0	0	0	0	0	0	0	0	0	0	0
0	0	0	0	0	0	0	0	0	0	0	0	0	0	0	0	0	0	0	0	0	0	0	0	0	0	0	0	0	0	0	0	0	0	0	0	0	0	0	0	0	0	0	0	0	0	0	0	0	0
0	0	0	0	0	0	0	0	0	0	0	0	0	0	0	0	0	0	0	0	0	0	0	0	0	0	0	0	0	0	0	0	0	0	0	0	0	0	0	0	0	0	0	0	0	0	0	0	0	0
0	0	0	0	0	0	0	0	0	0	0	0	0	0	0	0	0	0	0	0	0	0	0	0	0	0	0	0	0	0	0	0	0	0	0	0	0	0	0	0	0	0	0	0	0	0	0	0	0	0
0	0	0	0	0	0	0	0	0	0	0	0	0	0	0	0	0	0	0	0	0	0	0	0	0	0	0	0	0	0	0	0	0	0	0	0	0	0	0	0	0	0	0	0	0	0	0	0	0	0
0	0	0	0	0	0	0	0	0	0	0	0	0	0	0	0	0	0	0	0	0	0	0	0	0	0	0	0	0	0	0	0	0	0	0	0	0	0	0	0	0	0	0	0	0	0	0	0	0	0
0	0	0	0	0	0	0	0	0	0	0	0	0	0	0	0	0	0	0	0	0	0	0	0	0	0	0	0	0	0	0	0	0	0	0	0	0	0	0	0	0	0	0	0	0	0	0	0	0	0
0	0	0	0	0	0	0	0	0	0	0	0	0	0	0	0	0	0	0	0	0	0	0	0	0	0	0	0	0	0	0	0	0	0	0	0	0	0	0	0	0	0	0	0	0	0	0	0	0	0
0	0	0	0	0	0	0	0	0	0	0	0	0	0	0	0	0	0	0	0	0	0	0	0	0	0	0	0	0	0	0	0	0	0	0	0	0	0	0	0	0	0	0	0	0	0	0	0	0	0
0	0	0	0	0	0	0	0	0	0	0	0	0	0	0	0	0	0	0	0	0	0	0	0	0	0	0	0	0	0	0	0	0	0	0	0	0	0	0	0	0	0	0	0	0	0	0	0	0	0
0	0	0	0	0	0	0	0	0	0	0	0	0	0	0	0	0	0	0	0	0	0	0	0	0	0	0	0	0	0	0	0	0	0	0	0	0	0	0	0	0	0	0	0	0	0	0	0	0	0
0	0	0	0	0	0	0	0	0	0	0	0	0	0	0	0	0	0	0	0	0	0	0	0	0	0	0	0	0	0	0	0	0	0	0	0	0	0	0	0	0	0	0	0	0	0	0	0	0	0
0	0	0	0	0	0	0	0	0	0	0	0	0	0	0	0	0	0	0	0	0	0	0	0	0	0	0	0	0	0	0	0	0	0	0	0	0	0	0	0	0	0	0	0	0	0	0	0	0	0
0	0	0	0	0	0	0	0	0	0	0	0	0	0	0	0	0	0	0	0	0	0	0	0	0	0	0	0	0	0	0	0	0	0	0	0	0	0	0	0	0	0	0	0	0	0	0	0	0	0
0	0	0	0	0	0	0	0	0	0	0	0	0	0	0	0	0	0	0	0	0	0	0	0	0	0	0	0	0	0	0	0	0	0	0	0	0	0	0	0	0	0	0	0	0	0	0	0	0	0
0	0	0	0	0	0	0	0	0	0	0	0	0	0	0	0	0	0	0	0	0	0	0	0	0	0	0	0	0	0	0	0	0	0	0	0	0	0	0	0	0	0	0	0	0	0	0	0	0	0
0	0	0	0	0	0	0	0	0	0	0	0	0	0	0	0	0	0	0	0	0	0	0	0	0	0	0	0	0	0	0	0	0	0	0	0	0	0	0	0	0	0	0	0	0	0	0	0	0	0
0	0	0	0	0	0	0	0	0	0	0	0	0	0	0	0	0	0	0	0	0	0	0	0	0	0	0	0	0	0	0	0	0	0	0	0	0	0	0	0	0	0	0	0	0	0	0	0	0	0
0	0	0	0	0	0	0	0	0	0	0	0	0	0	0	0	0	0	0	0	0	0	0	0	0	0	0	0	0	0	0	0	0	0	0	0	0	0	0	0	0	0	0	0	0	0	0	0	0	0
0	0	0	0	0	0	0	0	0	0	0	0	0	0	0	0	0	0	0	0	0	0	0	0	0	0	0	0	0	0	0	0	0	0	0	0	0	0	0	0	0	0	0	0	0	0	0	0	0	0
0	0	0	0	0	0	0	0	0	0	0	0	0	0	0	0	0	0	0	0	0	0	0	0	0	0	0	0	0	0	0	0	0	0	0	0	0	0	0	0	0	0	0	0	0	0	0	0	0	0
0	0	0	0	0	0	0	0	0	0	0	0	0	0	0	0	0	0	0	0	0	0	0	0	0	0	0	0	0	0	0	0	0	0	0	0	0	0	0	0	0	0	0	0	0	0	0	0	0	0
0	0	0	0	0	0	0	0	0	0	0	0	0	0	0	0	0	0	0	0	0	0	0	0	0	0	0	0	0	0	0	0	0	0	0	0	0	0	0	0	0	0	0	0	0	0	0	0	0	0
0	0	0	0	0	0	0	0	0	0	0	0	0	0	0	0	0	0	0	0	0	0	0	0	0	0	0	0	0	0	0	0	0	0	0	0	0	0	0	0	0	0	0	0	0	0	0	0	0	0
0	0	0	0	0	0	0	0	0	0	0	0	0	0	0	0	0	0	0	0	0	0	0	0	0	0	0	0	0	0	0	0	0	0	0	0	0	0	0	0	0	0	0	0	0	0	0	0	0	0
0	0	0	0	0	0	0	0	0	0	0	0	0	0	0	0	0	0	0	0	0	0	0	0	0	0	0	0	0	0	0	0	0	0	0	0	0	0	0	0	0	0	0	0	0	0	0	0	0	0
0	0	0	0	0	0	0	0	0	0	0	0	0	0	0	0	0	0	0	0	0	0	0	0	0	0	0	0	0	0	0	0	0	0	0	0	0	0	0	0	0	0	0	0	0	0	0	0	0	0
0	0	0	0	0	0	0	0	0	0	0	0	0	0	0	0	0	0	0	0	0	0	0	0	0	0	0	0	0	0	0	0	0	0	0	0	0	0	0	0	0	0	0	0	0	0	0	0	0	0
0	0	0	0	0	0	0	0	0	0	0	0	0	0	0	0	0	0	0	0	0	0	0	0	0	0	0	0	0	0	0	0	0	0	0	0	0	0	0	0	0	0	0	0	0	0	0	0	0	0
0	0	0	0	0	0	0	0	0	0	0	0	0	0	0	0	0	0	0	0	0	0	0	0	0	0	0	0	0	0	0	0	0	0	0	0	0	0	0	0	0	0	0	0	0	0	0	0	0	0
0	0	0	0	0	0	0	0	0	0	0	0	0	0	0	0	0	0	0	0	0	0	0	0	0	0	0	0	0	0	0	0	0	0	0	0	0	0	0	0	0	0	0	0	0	0	0	0	0	0
0	0	0	0	0	0	0	0	0	0	0	0	0	0	0	0	0	0	0	0	0	0	0	0	0	0	0	0	0	0	0	0	0	0	0	0	0	0	0	0	0	0	0	0	0	0	0	0	0	0
0	0	0	0	0	0	0	0	0	0	0	0	0	0	0	0	0	0	0	0	0	0	0	0	0	0	0	0	0	0	0	0	0	0	0	0	0	0	0	0	0	0	0	0	0	0	0	0	0	0
0	0	0	0	0	0	0	0	0	0	0	0	0	0	0	0	0	0	0	0	0	0	0	0	0	0	0	0	0	0	0	0	0	0	0	0	0	0	0	0	0	0	0	0	0	0	0	0	0	0
0	0	0	0	0	0	0	0	0	0	0	0	0	0	0	0	0	0	0	0	0	0	0	0	0	0	0	0	0	0	0	0	0	0	0	0	0	0	0	0	0	0	0	0	0	0	0	0	0	0
0	0	0	0	0	0	0	0	0	0	0	0	0	0	0	0	0	0	0	0	0	0	0	0	0	0	0	0	0	0	0	0	0	0	0	0	0	0	0	0	0	0	0	0	0	0	0	0	0	0
0	0	0	0	0	0	0	0	0	0	0	0	0	0	0	0	0	0	0	0	0	0	0	0	0	0	0	0	0	0	0	0	0	0	0	0	0	0	0	0	0	0	0	0	0	0	0	0	0	0
0	0	0	0	0	0	0	0	0	0	0	0	0	0	0	0	0	0	0	0	0	0	0	0	0	0	0	0	0	0	0	0	0	0	0	0	0	0	0	0	0	0	0	0	0	0	0	0	0	0
0	0	0	0	0	0	0	0	0	0	0	0	0	0	0	0	0	0	0	0	0	0	0	0	0	0	0	0	0	0	0	0	0	0	0	0	0	0	0	0	0	0	0	0	0	0	0	0	0	0
0	0	0	0	0	0	0	0	0	0	0	0	0	0	0	0	0	0	0	0	0	0	0	0	0	0	0	0	0	0	0	0	0	0	0	0	0	0	0	0	0	0	0	0	0	0	0	0	0	0
0	0	0	0	0	0	0	0	0	0	0	0	0	0	0	0	0	0	0	0	0	0	0	0	0	0	0	0	0	0	0	0	0	0	0	0	0	0	0	0	0	0	0	0	0	0	0	0	0	0
0	0	0	0	0	0	0	0	0	0	0	0	0	0	0	0	0	0	0	0	0	0	0	0	0	0	0	0	0	0	0	0	0	0	0	0	0	0	0	0	0	0	0	0	0	0	0	0	0	0
0	0	0	0	0	0	0	0	0	0	0	0	0	0	0	0	0	0	0	0	0	0	0	0	0	0	0	0	0	0	0	0	0	0	0	0	0	0	0	0	0	0	0	0	0	0	0	0	0	0
0	0	0	0	0	0	0	0	0	0	0	0	0	0	0	0	0	0	0	0	0	0	0	0	0	0	0	0	0	0	0	0	0	0	0	0	0	0	0	0	0	0	0	0	0	0	0	0	0	0
0	0	0	0	0	0	0	0	0	0	0	0	0	0	0	0	0	0	0	0	0	0	0	0	0	0	0	0	0	0	0	0	0	0	0	0	0	0	0	0	0	0	0	0	0	0	0	0	0	0
0	0	0	0	0	0	0	0	0	0	0	0	0	0	0	0	0	0	0	0	0	0	0	0	0	0	0	0	0	0	0	0	0	0	0	0	0	0	0	0	0	0	0	0	0	0	0	0	0	0
0	0	0	0	0	0	0	0	0	0	0	0	0	0	0	0	0	0	0	0	0	0	0	0	0	0	0	0	0	0	0	0	0	0	0	0	0	0	0	0	0	0	0	0	0	0	0	0	0	0
0	0	0	0	0	0	0	0	0	0	0	0	0	0	0	0	0	0	0	0	0	0	0	0	0	0	0	0	0	0	0	0	0	0	0	0	0	0	0	0	0	0	0	0	0	0	0	0	0	0
0	0	0	0	0	0	0	0	0	0	0	0	0	0	0	0	0	0	0	0	0	0	0	0	0	0	0	0	0	0	0	0	0	0	0	0	0	0	0	0	0	0	0	0	0	0	0	0	0	0
0	0	0	0	0	0	0	0	0	0	0	0	0	0	0	0	0	0	0	0	0	0	0	0	0	0	0	0	0	0	0	0	0	0	0	0	0	0	0	0	0	0	0	0	0	0	0	0	0	0
0	0	0	0	0	0	0	0	0	0	0	0	0	0	0	0	0	0	0	0	0	0	0	0	0	0	0	0	0	0	0	0	0	0	0	0	0	0	0	0	0	0	0	0	0	0	0	0	0	0
0	0	0	0	0	0	0	0	0	0	0	0	0	0	0	0	0	0	0	0	0	0	0	0	0	0	0	0	0	0	0	0	0	0	0	0	0	0	0	0	0	0	0	0	0	0	0	0	0	0
0	0	0	0	0	0	0	0	0	0	0	0	0	0	0	0	0	0	0	0	0	0	0	0	0	0	0	0	0	0	0	0	0	0	0	0	0	0	0	0	0	0	0	0	0	0	0	0	0	0
0	0	0	0	0	0	0	0	0	0	0	0	0	0	0	0	0	0	0	0	0	0	0	0	0	0	0	0	0	0	0	0	0	0	0	0	0	0	0	0	0	0	0	0	0	0	0	0	0	0
0	0	0	0	0	0	0	0	0	0	0	0	0	0	0	0	0	0	0	0	0	0	0	0	0	0	0	0	0	0	0	0	0	0	0	0	0	0	0	0	0	0	0	0	0	0	0	0	0	0
0	0	0	0	0	0	0	0	0	0	0	0	0	0	0	0	0	0	0	0	0	0	0	0	0	0	0	0	0	0	0	0	0	0	0	0	0	0	0	0	0	0	0	0	0	0	0	0	0	0
0	0	0	0	0	0	0	0	0	0	0	0	0	0	0	0	0	0	0	0	0	0	0	0	0	0	0	0	0	0	0	0	0	0	0	0	0	0	0	0	0	0	0	0	0	0	0	0	0	0
0	0	0	0	0	0	0	0	0	0	0	0	0	0	0	0	0	0	0	0	0	0	0	0	0	0	0	0	0	0	0	0	0	0	0	0	0	0	0	0	0	0	0	0	0	0	0	0	0	0
0	0	0	0	0	0	0	0	0	0	0	0	0	0	0	0	0	0	0	0	0	0	0	0	0	0	0	0	0	0	0	0	0	0	0	0	0	0	0	0	0	0	0	0	0	0	0	0	0	0
0	0	0	0	0	0	0	0	0	0	0	0	0	0	0	0	0	0	0	0	0	0	0	0	0	0	0	0	0	0	0	0	0	0	0	0	0	0	0	0	0	0	0	0	0	0	0	0	0	0
0	0	0	0	0	0	0	0	0	0	0	0	0	0	0	0	0	0	0	0	0	0	0	0	0	0	0	0	0	0	0	0	0	0	0	0	0	0	0	0	0	0	0	0	0	0	0	0	0	0
0	0	0	0	0	0	0	0	0	0	0	0	0	0	0	0	0	0	0	0	0	0	0	0	0	0	0	0	0	0	0	0	0	0	0	0	0	0	0	0	0	0	0	0	0	0	0	0	0	0
0	0	0	0	0	0	0	0	0	0	0	0	0	0	0	0	0	0	0	0	0	0	0	0	0	0	0	0	0	0	0	0	0	0	0	0	0	0	0	0	0	0	0	0	0	0	0	0	0	0
0	0	0	0	0	0	0	0	0	0	0	0	0	0	0	0	0	0	0	0	0	0	0	0	0	0	0	0	0	0	0	0	0	0	0	0	0	0	0	0	0	0	0	0	0	0	0	0	0	0
0	0	0	0	0	0	0	0	0	0	0	0	0	0	0	0	0	0	0	0	0	0	0	0	0	0	0	0	0	0	0	0	0	0	0	0	0	0	0	0	0	0	0	0	0	0	0	0	0	0
0	0	0	0	0	0	0	0	0	0	0	0	0	0	0	0	0	0	0	0	0	0	0	0	0	0	0	0	0	0	0	0	0	0	0	0	0	0	0	0	0	0	0	0	0	0	0	0	0	0
0	0	0	0	0	0	0	0	0	0	0	0	0	0	0	0	0	0	0	0	0	0	0	0	0	0	0	0	0	0	0	0	0	0	0	0	0	0	0	0	0	0	0	0	0	0	0	0	0	0
0	0	0	0	0	0	0	0	0	0	0	0	0	0	0	0	0	0	0	0	0	0	0	0	0	0	0	0	0	0	0	0	0	0	0	0	0	0	0	0	0	0	0	0	0	0	0	0	0	0
0	0	0	0	0	0	0	0	0	0	0	0	0	0	0	0	0	0	0	0	0	0	0	0	0	0	0	0	0	0	0	0	0	0	0	0	0	0	0	0	0	0	0	0	0	0	0	0	0	0
0	0	0	0	0	0	0	0	0	0	0	0	0	0	0	0	0	0	0	0	0	0	0	0	0	0	0	0	0	0	0	0	0	0	0	0	0	0	0	0	0	0	0	0	0	0	0	0	0	0
0	0	0	0	0	0	0	0	0	0	0	0	0	0	0	0	0	0	0	0	0	0	0	0	0	0	0	0	0	0	0	0	0	0	0	0	0	0	0	0	0	0	0	0	0	0	0	0	0	0
0	0	0	0	0	0	0	0	0	0	0	0	0	0	0	0	0	0	0	0	0	0	0	0	0	0	0	0	0	0	0	0	0	0	0	0	0	0	0	0	0	0	0	0	0	0	0	0	0	0
0	0	0	0	0	0	0	0	0	0	0	0	0	0	0	0	0	0	0	0	0	0	0	0	0	0	0	0	0	0	0	0	0	0	0	0	0	0	0	0	0	0	0	0	0	0	0	0	0	0
0	0	0	0	0	0	0	0	0	0	0	0	0	0	0	0	0	0	0	0	0	0	0	0	0	0	0	0	0	0	0	0	0	0	0	0	0	0	0	0	0	0	0	0	0	0	0	0	0	0
0	0	0	0	0	0	0	0	0	0	0	0	0	0	0	0	0	0	0	0	0	0	0	0	0	0	0	0	0	0	0	0	0	0	0	0	0	0	0	0	0	0	0	0	0	0	0	0	0	0
0	0	0	0	0	0	0	0	0	0	0	0	0	0	0	0	0	0	0	0	0	0	0	0	0	0	0	0	0	0	0	0	0	0	0	0	0	0	0	0	0	0	0	0	0	0	0	0	0	0
0	0	0	0	0	0	0	0	0	0	0	0	0	0	0	0	0	0	0	0	0	0	0	0	0	0	0	0	0	0	0	0	0	0	0	0	0	0	0	0	0	0	0	0	0	0	0	0	0	0
0	0	0	0	0	0	0	0	0	0	0	0	0	0	0	0	0	0	0	0	0	0	0	0	0	0	0	0	0	0	0	0	0	0	0	0	0	0	0	0	0	0	0	0	0	0	0	0	0	0
0	0	0	0	0	0	0	0	0	0	0	0	0	0	0	0	0	0	0	0	0	0	0	0	0	0	0	0	0	0	0	0	0	0	0	0	0	0	0	0	0	0	0	0	0	0	0	0	0	0
0	0	0	0	0	0	0	0	0	0	0	0	0	0	0	0	0	0	0	0	0	0	0	0	0	0	0	0	0	0	0	0	0	0	0	0	0	0	0	0	0	0	0	0	0	0	0	0	0	0
0	0	0	0	0	0	0	0	0	0	0	0	0	0	0	0	0	0	0	0	0	0	0	0	0	0	0	0	0	0	0	0	0	0	0	0	0	0	0	0	0	0	0	0	0	0	0	0	0	0
0	0	0	0	0	0	0	0	0	0	0	0	0	0	0	0	0	0	0	0	0	0	0	0	0	0	0	0	0	0	0	0	0	0	0	0	0	0	0	0	0	0	0	0	0	0	0	0	0	0
0	0	0	0	0	0	0	0	0	0	0	0	0	0	0	0	0	0	0	0	0	0	0	0	0	0	0	0	0	0	0	0	0	0	0	0	0	0	0	0	0	0	0	0	0	0	0	0	0	0
0	0	0	0	0	0	0	0	0	0	0	0	0	0	0	0	0	0	0	0	0	0	0	0	0	0	0	0	0	0	0	0	0	0	0	0	0	0	0	0	0	0	0	0	0	0	0	0	0	0
0	0	0	0	0	0	0	0	0	0	0	0	0	0	0	0	0	0	0	0	0	0	0	0	0	0	0	0	0	0	0	0	0	0	0	0	0	0	0	0	0	0	0	0	0	0	0	0	0	0
0	0	0	0	0	0	0	0	0	0	0	0	0	0	0	0	0	0	0	0	0	0	0	0	0	0	0	0	0	0	0	0	0	0	0	0	0	0	0	0	0	0	0	0	0	0	0	0	0	0
0	0	0	0	0	0	0	0	0	0	0	0	0	0	0	0	0	0	0	0	0	0	0	0	0	0	0	0	0	0	0	0	0	0	0	0	0	0	0	0	0	0	0	0	0	0	0	0	0	0
0	0	0	0	0	0	0	0	0	0	0	0	0	0	0	0	0	0	0	0	0	0	0	0	0	0	0	0	0	0	0	0	0	0	0	0	0	0	0	0	0	0	0	0	0	0	0	0	0	0
0	0	0	0	0	0	0	0	0	0	0	0	0	0	0	0	0	0	0	0	0	0	0	0	0	0	0	0	0	0	0	0	0	0	0	0	0	0	0	0	0	0	0	0	0	0	0	0	0	0
0	0	0	0	0	0	0	0	0	0	0	0	0	0	0	0	0	0	0	0	0	0	0	0	0	0	0	0	0	0	0	0	0	0	0	0	0	0	0	0	0	0	0	0	0	0	0	0	0	0
0	0	0	0	0	0	0	0	0	0	0	0	0	0	0	0	0	0	0	0	0	0	0	0	0	0	0	0	0	0	0	0	0	0	0	0	0	0	0	0	0	0	0	0	0	0	0	0	0	0
0	0	0	0	0	0	0	0	0	0	0	0	0	0	0	0	0	0	0	0	0	0	0	0	0	0	0	0	0	0	0	0	0	0	0	0	0	0	0	0	0	0	0	0	0	0	0	0	0	0
0	0	0	0	0	0	0	0	0	0	0	0	0	0	0	0	0	0	0	0	0	0	0	0	0	0	0	0	0	0	0	0	0	0	0	0	0	0	0	0	0	0	0	0	0	0	0	0	0	0
0	0	0	0	0	0	0	0	0	0	0	0	0	0	0	0	0	0	0	0	0	0	0	0	0	0	0	0	0	0	0	0	0	0	0	0	0	0	0	0	0	0	0	0	0	0	0	0	0	0
0	0	0	0	0	0	0	0	0	0	0	0	0	0	0	0	0	0	0	0	0	0	0	0	0	0	0	0	0	0	0	0	0	0	0	0	0	0	0	0	0	0	0	0	0	0	0	0	0	0
0	0	0	0	0	0	0	0	0	0	0	0	0	0	0	0	0	0	0	0	0	0	0	0	0	0	0	0	0	0	0	0	0	0	0	0	0	0	0	0	0	0	0	0	0	0	0	0	0	0
0	0	0	0	0	0	0	0	0	0	0	0	0	0	0	0	0	0	0	0	0	0	0	0	0	0	0	0	0	0	0	0	0	0	0	0	0	0	0	0	0	0	0	0	0	0	0	0	0	0
0	0	0	0	0	0	0	0	0	0	0	0	0	0	0	0	0	0	0	0	0	0	0	0	0	0	0	0	0	0	0	0	0	0	0	0	0	0	0	0	0	0	0	0	0	0	0	0	0	0
0	0	0	0	0	0	0	0	0	0	0	0	0	0	0	0	0	0	0	0	0	0	0	0	0	0	0	0	0	0	0	0	0	0	0	0	0	0	0	0	0	0	0	0	0	0	0	0	0	0
0	0	0	0	0	0	0	0	0	0	0	0	0	0	0	0	0	0	0	0	0	0	0	0	0	0	0	0	0	0	0	0	0	0	0	0	0	0	0	0	0	0	0	0	0	0	0	0	0	0
0	0	0	0	0	0	0	0	0	0	0	0	0	0	0	0	0	0	0	0	0	0	0	0	0	0	0	0	0	0	0	0	0	0	0	0	0	0	0	0	0	0	0	0	0	0	0	0	0	0
0	0	0	0	0	0	0	0	0	0	0	0	0	0	0	0	0	0	0	0	0	0	0	0	0	0	0	0	0	0	0	0	0	0	0	0	0	0	0	0	0	0	0	0	0	0	0	0	0	0
0	0	0	0	0	0	0	0	0	0	0	0	0	0	0	0	0	0	0	0	0	0	0	0	0	0	0	0	0	0	0	0	0	0	0	0	0	0	0	0	0	0	0	0	0	0	0	0	0	0
0	0	0	0	0	0	0	0	0	0	0	0	0	0	0	0	0	0	0	0	0	0	0	0	0	0	0	0	0	0	0	0	0	0	0	0	0	0	0	0	0	0	0	0	0	0	0	0	0	0
0	0	0	0	0	0	0	0	0	0	0	0	0	0	0	0	0	0	0	0	0	0	0	0	0	0	0	0	0	0	0	0	0	0	0	0	0	0	0	0	0	0	0	0	0	0	0	0	0	0
0	0	0	0	0	0	0	0	0	0	0	0	0	0	0	0	0	0	0	0	0	0	0	0	0	0	0	0	0	0	0	0	0	0	0	0	0	0	0	0	0	0	0	0	0	0	0	0	0	0
0	0	0	0	0	0	0	0	0	0	0	0	0	0	0	0	0	0	0	0	0	0	0	0	0	0	0	0	0	0	0	0	0	0	0	0	0	0	0	0	0	0	0	0	0	0	0	0	0	0
0	0	0	0	0	0	0	0	0	0	0	0	0	0	0	0	0	0	0	0	0	0	0	0	0	0	0	0	0	0	0	0	0	0	0	0	0	0	0	0	0	0	0	0	0	0	0	0	0	0
0	0	0	0	0	0	0	0	0	0	0	0	0	0	0	0	0	0	0	0	0	0	0	0	0	0	0	0	0	0	0	0	0	0	0	0	0	0	0	0	0	0	0	0	0	0	0	0	0	0
0	0	0	0	0	0	0	0	0	0	0	0	0	0	0	0	0	0	0	0	0	0	0	0	0	0	0	0	0	0	0	0	0	0	0	0	0	0	0	0	0	0	0	0	0	0	0	0	0	0
0	0	0	0	0	0	0	0	0	0	0	0	0	0	0	0	0	0	0	0	0	0	0	0	0	0	0	0	0	0	0	0	0	0	0	0	0	0	0	0	0	0	0	0	0	0	0	0	0	0
0	0	0	0	0	0	0	0	0	0	0	0	0	0	0	0	0	0	0	0	0	0	0	0	0	0	0	0	0	0	0	0	0	0	0	0	0	0	0	0	0	0	0	0	0	0	0	0	0	0
0	0	0	0	0	0	0	0	0	0	0	0	0	0	0	0	0	0	0	0	0	0	0	0	0	0	0	0	0	0	0	0	0	0	0	0	0	0	0	0	0	0	0	0	0	0	0	0	0	0
0	0	0	0	0	0	0	0	0	0	0	0	0	0	0	0	0	0	0	0	0	0	0	0	0	0	0	0	0	0	0	0	0	0	0	0	0	0	0	0	0	0	0	0	0	0	0	0	0	0
0	0	0	0	0	0	0	0	0	0	0	0	0	0	0	0	0	0	0	0	0	0	0	0	0	0	0	0	0	0	0	0	0	0	0	0	0	0	0	0	0	0	0	0	0	0	0	0	0	0
0	0	0	0	0	0	0	0	0	0	0	0	0	0	0	0	0	0	0	0	0	0	0	0	0	0	0	0	0	0	0	0	0	0	0	0	0	0	0	0	0	0	0	0	0	0	0	0	0	0
0	0	0	0	0	0	0	0	0	0	0	0	0	0	0	0	0	0	0	0	0	0	0	0	0	0	0	0	0	0	0	0	0	0	0	0	0	0	0	0	0	0	0	0	0	0	0	0	0	0
0	0	0	0	0	0	0	0	0	0	0	0	0	0	0	0	0	0	0	0	0	0	0	0	0	0	0	0	0	0	0	0	0	0	0	0	0	0	0	0	0	0	0	0	0	0	0	0	0	0
0	0	0	0	0	0	0	0	0	0	0	0	0	0	0	0	0	0	0	0	0	0	0	0	0	0	0	0	0	0	0	0	0	0	0	0	0	0	0	0	0	0	0	0	0	0	0	0	0	0
0	0	0	0	0	0	0	0	0	0	0	0	0	0	0	0	0	0	0	0	0	0	0	0	0	0	0	0	0	0	0	0	0	0	0	0	0	0	0	0	0	0	0	0	0	0	0	0	0	0
0	0	0	0	0	0	0	0	0	0	0	0	0	0	0	0	0	0	0	0	0	0	0	0	0	0	0	0	0	0	0	0	0	0	0	0	0	0	0	0	0	0	0	0	0	0	0	0	0	0
0	0	0	0	0	0	0	0	0	0	0	0	0	0	0	0	0	0	0	0	0	0	0	0	0	0	0	0	0	0	0	0	0	0	0	0	0	0	0	0	0	0	0	0	0	0	0	0	0	0
0	0	0	0	0	0	0	0	0	0	0	0	0	0	0	0	0	0	0	0	0	0	0	0	0	0	0	0	0	0	0	0	0	0	0	0	0	0	0	0	0	0	0	0	0	0	0	0	0	0
0	0	0	0	0	0	0	0	0	0	0	0	0	0	0	0	0	0	0	0	0	0	0	0	0	0	0	0	0	0	0	0	0	0	0	0	0	0	0	0	0	0	0	0	0	0	0	0	0	0
0	0	0	0	0	0	0	0	0	0	0	0	0	0	0	0	0	0	0	0	0	0	0	0	0	0	0	0	0	0	0	0	0	0	0	0	0	0	0	0	0	0	0	0	0	0	0	0	0	0
0	0	0	0	0	0	0	0	0	0	0	0	0	0	0	0	0	0	0	0	0	0	0	0	0	0	0	0	0	0	0	0	0	0	0	0	0	0	0	0	0	0	0	0	0	0	0	0	0	0
0	0	0	0	0	0	0	0	0	0	0	0	0	0	0	0	0	0	0	0	0	0	0	0	0	0	0	0	0	0	0	0	0	0	0	0	0	0	0	0	0	0	0	0	0	0	0	0	0	0
0	0	0	0	0	0	0	0	0	0	0	0	0	0	0	0	0	0	0	0	0	0	0	0	0	0	0	0	0	0	0	0	0	0	0	0	0	0	0	0	0	0	0	0	0	0	0	0	0	0
0	0	0	0	0	0	0	0	0	0	0	0	0	0	0	0	0	0	0	0	0	0	0	0	0	0	0	0	0	0	0	0	0	0	0	0	0	0	0	0	0	0	0	0	0	0	0	0	0	0
0	0	0	0	0	0	0	0	0	0	0	0	0	0	0	0	0	0	0	0	0	0	0	0	0	0	0	0	0	0	0	0	0	0	0	0	0	0	0	0	0	0	0	0	0	0	0	0	0	0
0	0	0	0	0	0	0	0	0	0	0	0	0	0	0	0	0	0	0	0	0	0	0	0	0	0	0	0	0	0	0	0	0	0	0	0	0	0	0	0	0	0	0	0	0	0	0	0	0	0
0	0	0	0	0	0	0	0	0	0	0	0	0	0	0	0	0	0	0	0	0	0	0	0	0	0	0	0	0	0	0	0	0	0	0	0	0	0	0	0	0	0	0	0	0	0	0	0	0	0
0	0	0	0	0	0	0	0	0	0	0	0	0	0	0	0	0	0	0	0	0	0	0	0	0	0	0	0	0	0	0	0	0	0	0	0	0	0	0	0	0	0	0	0	0	0	0	0	0	0
0	0	0	0	0	0	0	0	0	0	0	0	0	0	0	0	0	0	0	0	0	0	0	0	0	0	0	0	0	0	0	0	0	0	0	0	0	0	0	0	0	0	0	0	0	0	0	0	0	0
0	0	0	0	0	0	0	0	0	0	0	0	0	0	0	0	0	0	0	0	0	0	0	0	0	0	0	0	0	0	0	0	0	0	0	0	0	0	0	0	0	0	0	0	0	0	0	0	0	0
0	0	0	0	0	0	0	0	0	0	0	0	0	0	0	0	0	0	0	0	0	0	0	0	0	0	0	0	0	0	0	0	0	0	0	0	0	0	0	0	0	0	0	0	0	0	0	0	0	0
0	0	0	0	0	0	0	0	0	0	0	0	0	0	0	0	0	0	0	0	0	0	0	0	0	0	0	0	0	0	0	0	0	0	0	0	0	0	0	0	0	0	0	0	0	0	0	0	0	0
0	0	0	0	0	0	0	0	0	0	0	0	0	0	0	0	0	0	0	0	0	0	0	0	0	0	0	0	0	0	0	0	0	0	0	0	0	0	0	0	0	0	0	0	0	0	0	0	0	0
0	0	0	0	0	0	0	0	0	0	0	0	0	0	0	0	0	0	0	0	0	0	0	0	0	0	0	0	0	0	0	0	0	0	0	0	0	0	0	0	0	0	0	0	0	0	0	0	0	0
0	0	0	0	0	0	0	0	0	0	0	0	0	0	0	0	0	0	0	0	0	0	0	0	0	0	0	0	0	0	0	0	0	0	0	0	0	0	0	0	0	0	0	0	0	0	0	0	0	0
0	0	0	0	0	0	0	0	0	0	0	0	0	0	0	0	0	0	0	0	0	0	0	0	0	0	0	0	0	0	0	0	0	0	0	0	0	0	0	0	0	0	0	0	0	0	0	0	0	0
0	0	0	0	0	0	0	0	0	0	0	0	0	0	0	0	0	0	0	0	0	0	0	0	0	0	0	0	0	0	0	0	0	0	0	0	0	0	0	0	0	0	0	0	0	0	0	0	0	0
0	0	0	0	0	0	0	0	0	0	0	0	0	0	0	0	0	0	0	0	0	0	0	0	0	0	0	0	0	0	0	0	0	0	0	0	0	0	0	0	0	0	0	0	0	0	0	0	0	0
0	0	0	0	0	0	0	0	0	0	0	0	0	0	0	0	0	0	0	0	0	0	0	0	0	0	0	0	0	0	0	0	0	0	0	0	0	0	0	0	0	0	0	0	0	0	0	0	0	0
0	0	0	0	0	0	0	0	0	0	0	0	0	0	0	0	0	0	0	0	0	0	0	0	0	0	0	0	0	0	0	0	0	0	0	0	0	0	0	0	0	0	0	0	0	0	0	0	0	0
0	0	0	0	0	0	0	0	0	0	0	0	0	0	0	0	0	0	0	0	0	0	0	0	0	0	0	0	0	0	0	0	0	0	0	0	0	0	0	0	0	0	0	0	0	0	0	0	0	0
0	0	0	0	0	0	0	0	0	0	0	0	0	0	0	0	0	0	0	0	0	0	0	0	0	0	0	0	0	0	0	0	0	0	0	0	0	0	0	0	0	0	0	0	0	0	0	0	0	0
0	0	0	0	0	0	0	0	0	0	0	0	0	0	0	0	0	0	0	0	0	0	0	0	0	0	0	0	0	0	0	0	0	0	0	0	0	0	0	0	0	0	0	0	0	0	0	0	0	0
0	0	0	0	0	0	0	0	0	0	0	0	0	0	0	0	0	0	0	0	0	0	0	0	0	0	0	0	0	0	0	0	0	0	0	0	0	0	0	0	0	0	0	0	0	0	0	0	0	0
0	0	0	0	0	0	0	0	0	0	0	0	0	0	0	0	0	0	0	0	0	0	0	0	0	0	0	0	0	0	0	0	0	0	0	0	0	0	0	0	0	0	0	0	0	0	0	0	0	0
0	0	0	0	0	0	0	0	0	0	0	0	0	0	0	0	0	0	0	0	0	0	0	0	0	0	0	0	0	0	0	0	0	0	0	0	0	0	0	0	0	0	0	0	0	0	0	0	0	0
0	0	0	0	0	0	0	0	0	0	0	0	0	0	0	0	0	0	0	0	0	0	0	0	0	0	0	0	0	0	0	0	0	0	0	0	0	0	0	0	0	0	0	0	0	0	0	0	0	0
0	0	0	0	0	0	0	0	0	0	0	0	0	0	0	0	0	0	0	0	0	0	0	0	0	0	0	0	0	0	0	0	0	0	0	0	0	0	0	0	0	0	0	0	0	0	0	0	0	0
0	0	0	0	0	0	0	0	0	0	0	0	0	0	0	0	0	0	0	0	0	0	0	0	0	0	0	0	0	0	0	0	0	0	0	0	0	0	0	0	0	0	0	0	0	0	0	0	0	0
0	0	0	0	0	0	0	0	0	0	0	0	0	0	0	0	0	0	0	0	0	0	0	0	0	0	0	0	0	0	0	0	0	0	0	0	0	0	0	0	0	0	0	0	0	0	0	0	0	0
0	0	0	0	0	0	0	0	0	0	0	0	0	0	0	0	0	0	0	0	0	0	0	0	0	0	0	0	0	0	0	0	0	0	0	0	0	0	0	0	0	0	0	0	0	0	0	0	0	0
0	0	0	0	0	0	0	0	0	0	0	0	0	0	0	0	0	0	0	0	0	0	0	0	0	0	0	0	0	0	0	0	0	0	0	0	0	0	0	0	0	0	0	0	0	0	0	0	0	0
0	0	0	0	0	0	0	0	0	0	0	0	0	0	0	0	0	0	0	0	0	0	0	0	0	0	0	0	0	0	0	0	0	0	0	0	0	0	0	0	0	0	0	0	0	0	0	0	0	0
0	0	0	0	0	0	0	0	0	0	0	0	0	0	0	0	0	0	0	0	0	0	0	0	0	0	0	0	0	0	0	0	0	0	0	0	0	0	0	0	0	0	0	0	0	0	0	0	0	0
0	0	0	0	0	0	0	0	0	0	0	0	0	0	0	0	0	0	0	0	0	0	0	0	0	0	0	0	0	0	0	0	0	0	0	0	0	0	0	0	0	0	0	0	0	0	0	0	0	0
0	0	0	0	0	0	0	0	0	0	0	0	0	0	0	0	0	0	0	0	0	0	0	0	0	0	0	0	0	0	0	0	0	0	0	0	0	0	0	0	0	0	0	0	0	0	0	0	0	0
0	0	0	0	0	0	0	0	0	0	0	0	0	0	0	0	0	0	0	0	0	0	0	0	0	0	0	0	0	0	0	0	0	0	0	0	0	0	0	0	0	0	0	0	0	0	0	0	0	0
0	0	0	0	0	0	0	0	0	0	0	0	0	0	0	0	0	0	0	0	0	0	0	0	0	0	0	0	0	0	0	0	0	0	0	0	0	0	0	0	0	0	0	0	0	0	0	0	0	0
0	0	0	0	0	0	0	0	0	0	0	0	0	0	0	0	0	0	0	0	0	0	0	0	0	0	0	0	0	0	0	0	0	0	0	0	0	0	0	0	0	0	0	0	0	0	0	0	0	0
0	0	0	0	0	0	0	0	0	0	0	0	0	0	0	0	0	0	0	0	0	0	0	0	0	0	0	0	0	0	0	0	0	0	0	0	0	0	0	0	0	0	0	0	0	0	0	0	0	0
0	0	0	0	0	0	0	0	0	0	0	0	0	0	0	0	0	0	0	0	0	0	0	0	0	0	0	0	0	0	0	0	0	0	0	0	0	0	0	0	0	0	0	0	0	0	0	0	0	0
0	0	0	0	0	0	0	0	0	0	0	0	0	0	0	0	0	0	0	0	0	0	0	0	0	0	0	0	0	0	0	0	0	0	0	0	0	0	0	0	0	0	0	0	0	0	0	0	0	0
0	0	0	0	0	0	0	0	0	0	0	0	0	0	0	0	0	0	0	0	0	0	0	0	0	0	0	0	0	0	0	0	0	0	0	0	0	0	0	0	0	0	0	0	0	0	0	0	0	0
0	0	0	0	0	0	0	0	0	0	0	0	0	0	0	0	0	0	0	0	0	0	0	0	0	0	0	0	0	0	0	0	0	0	0	0	0	0	0	0	0	0	0	0	0	0	0	0	0	0
0	0	0	0	0	0	0	0	0	0	0	0	0	0	0	0	0	0	0	0	0	0	0	0	0	0	0	0	0	0	0	0	0	0	0	0	0	0	0	0	0	0	0	0	0	0	0	0	0	0
0	0	0	0	0	0	0	0	0	0	0	0	0	0	0	0	0	0	0	0	0	0	0	0	0	0	0	0	0	0	0	0	0	0	0	0	0	0	0	0	0	0	0	0	0	0	0	0	0	0
0	0	0	0	0	0	0	0	0	0	0	0	0	0	0	0	0	0	0	0	0	0	0	0	0	0	0	0	0	0	0	0	0	0	0	0	0	0	0	0	0	0	0	0	0	0	0	0	0	0
0	0	0	0	0	0	0	0	0	0	0	0	0	0	0	0	0	0	0	0	0	0	0	0	0	0	0	0	0	0	0	0	0	0	0	0	0	0	0	0	0	0	0	0	0	0	0	0	0	0
0	0	0	0	0	0	0	0	0	0	0	0	0	0	0	0	0	0	0	0	0	0	0	0	0	0	0	0	0	0	0	0	0	0	0	0	0	0	0	0	0	0	0	0	0	0	0	0	0	0
0	0	0	0	0	0	0	0	0	0	0	0	0	0	0	0	0	0	0	0	0	0	0	0	0	0	0	0	0	0	0	0	0	0	0	0	0	0	0	0	0	0	0	0	0	0	0	0	0	0
0	0	0	0	0	0	0	0	0	0	0	0	0	0	0	0	0	0	0	0	0	0	0	0	0	0	0	0	0	0	0	0	0	0	0	0	0	0	0	0	0	0	0	0	0	0	0	0	0	0
0	0	0	0	0	0	0	0	0	0	0	0	0	0	0	0	0	0	0	0	0	0	0	0	0	0	0	0	0	0	0	0	0	0	0	0	0	0	0	0	0	0	0	0	0	0	0	0	0	0
0	0	0	0	0	0	0	0	0	0	0	0	0	0	0	0	0	0	0	0	0	0	0	0	0	0	0	0	0	0	0	0	0	0	0	0	0	0	0	0	0	0	0	0	0	0	0	0	0	0
0	0	0	0	0	0	0	0	0	0	0	0	0	0	0	0	0	0	0	0	0	0	0	0	0	0	0	0	0	0	0	0	0	0	0	0	0	0	0	0	0	0	0	0	0	0	0	0	0	0
0	0	0	0	0	0	0	0	0	0	0	0	0	0	0	0	0	0	0	0	0	0	0	0	0	0	0	0	0	0	0	0	0	0	0	0	0	0	0	0	0	0	0	0	0	0	0	0	0	0
0	0	0	0	0	0	0	0	0	0	0	0	0	0	0	0	0	0	0	0	0	0	0	0	0	0	0	0	0	0	0	0	0	0	0	0	0	0	0	0	0	0	0	0	0	0	0	0	0	0
0	0	0	0	0	0	0	0	0	0	0	0	0	0	0	0	0	0	0	0	0	0	0	0	0	0	0	0	0	0	0	0	0	0	0	0	0	0	0	0	0	0	0	0	0	0	0	0	0	0
0	0	0	0	0	0	0	0	0	0	0	0	0	0	0	0	0	0	0	0	0	0	0	0	0	0	0	0	0	0	0	0	0	0	0	0	0	0	0	0	0	0	0	0	0	0	0	0	0	0
0	0	0	0	0	0	0	0	0	0	0	0	0	0	0	0	0	0	0	0	0	0	0	0	0	0	0	0	0	0	0	0	0	0	0	0	0	0	0	0	0	0	0	0	0	0	0	0	0	0
0	0	0	0	0	0	0	0	0	0	0	0	0	0	0	0	0	0	0	0	0	0	0	0	0	0	0	0	0	0	0	0	0	0	0	0	0	0	0	0	0	0	0	0	0	0	0	0	0	0
0	0	0	0	0	0	0	0	0	0	0	0	0	0	0	0	0	0	0	0	0	0	0	0	0	0	0	0	0	0	0	0	0	0	0	0	0	0	0	0	0	0	0	0	0	0	0	0	0	0
0	0	0	0	0	0	0	0	0	0	0	0	0	0	0	0	0	0	0	0	0	0	0	0	0	0	0	0	0	0	0	0	0	0	0	0	0	0	0	0	0	0	0	0	0	0	0	0	0	0
0	0	0	0	0	0	0	0	0	0	0	0	0	0	0	0	0	0	0	0	0	0	0	0	0	0	0	0	0	0	0	0	0	0	0	0	0	0	0	0	0	0	0	0	0	0	0	0	0	0
0	0	0	0	0	0	0	0	0	0	0	0	0	0	0	0	0	0	0	0	0	0	0	0	0	0	0	0	0	0	0	0	0	0	0	0	0	0	0	0	0	0	0	0	0	0	0	0	0	0
0	0	0	0	0	0	0	0	0	0	0	0	0	0	0	0	0	0	0	0	0	0	0	0	0	0	0	0	0	0	0	0	0	0	0	0	0	0	0	0	0	0	0	0	0	0	0	0	0	0
0	0	0	0	0	0	0	0	0	0	0	0	0	0	0	0	0	0	0	0	0	0	0	0	0	0	0	0	0	0	0	0	0	0	0	0	0	0	0	0	0	0	0	0	0	0	0	0	0	0
0	0	0	0	0	0	0	0	0	0	0	0	0	0	0	0	0	0	0	0	0	0	0	0	0	0	0	0	0	0	0	0	0	0	0	0	0	0	0	0	0	0	0	0	0	0	0	0	0	0
0	0	0	0	0	0	0	0	0	0	0	0	0	0	0	0	0	0	0	0	0	0	0	0	0	0	0	0	0	0	0	0	0	0	0	0	0	0	0	0	0	0	0	0	0	0	0	0	0	0
0	0	0	0	0	0	0	0	0	0	0	0	0	0	0	0	0	0	0	0	0	0	0	0	0	0	0	0	0	0	0	0	0	0	0	0	0	0	0	0	0	0	0	0	0	0	0	0	0	0
0	0	0	0	0	0	0	0	0	0	0	0	0	0	0	0	0	0	0	0	0	0	0	0	0	0	0	0	0	0	0	0	0	0	0	0	0	0	0	0	0	0	0	0	0	0	0	0	0	0
0	0	0	0	0	0	0	0	0	0	0	0	0	0	0	0	0	0	0	0	0	0	0	0	0	0	0	0	0	0	0	0	0	0	0	0	0	0	0	0	0	0	0	0	0	0	0	0	0	0
0	0	0	0	0	0	0	0	0	0	0	0	0	0	0	0	0	0	0	0	0	0	0	0	0	0	0	0	0	0	0	0	0	0	0	0	0	0	0	0	0	0	0	0	0	0	0	0	0	0
0	0	0	0	0	0	0	0	0	0	0	0	0	0	0	0	0	0	0	0	0	0	0	0	0	0	0	0	0	0	0	0	0	0	0	0	0	0	0	0	0	0	0	0	0	0	0	0	0	0
0	0	0	0	0	0	0	0	0	0	0	0	0	24.33	36.33	12	0	0	0	0	0	0	0	0	0	0	0	0	0	0	0	0	0	0	0	0	0	0	0	0	0	0	0	0	0	0	0	0	0	0
0	0	0	0	0	0	0	0	0	0	0	0	0	36.33	60.67	36.33	0	0	0	0	0	0	0	0	0	0	0	0	0	0	0	0	0	0	0	0	0	0	0	0	0	0	0	0	0	0	0	0	0	0
0	0	0	0	0	0	0	0	0	0	0	0	0	24.33	36.33	24.33	0	0	0	0	0	0	0	0	0	0	0	0	0	0	0	0	0	0	0	0	0	0	0	0	0	0	0	0	0	0	0	0	0	0
0	0	0	0	0	0	0	0	0	0	0	0	0	0	0	0	0	0	0	0	0	0	0	0	0	0	0	0	0	0	0	0	0	0	0	0	0	0	0	0	0	0	0	0	0	0	0	0	0	0
0	0	0	0	0	0	0	0	0	0	0	0	0	0	0	0	0	0	0	0	0	0	0	0	0	0	0	0	0	0	0	0	0	0	0	0	0	0	0	0	0	0	0	0	0	0	0	0	0	0
0	0	0	0	0	0	0	0	0	0	0	0	0	0	0	0	0	0	0	0	0	0	0	0	0	0	0	0	0	0	0	0	0	0	0	0	0	0	0	0	0	0	0	0	0	0	0	0	0	0
0	0	0	0	0	0	0	0	0	0	0	0	0	0	0	0	0	0	0	0	0	0	0	0	0	0	0	0	0	0	0	0	0	0	0	0	0	0	0	0	0	0	0	0	0	0	0	0	0	0
0	0	0	0	0	0	0	0	0	0	0	0	0	0	0	0	0	0	0	0	0	0	0	0	0	0	0	0	0	0	0	0	0	0	0	0	0	0	0	0	0	0	0	0	0	0	0	0	0	0
0	0	0	0	0	0	0	0	0	0	0	0	0	0	0	0	0	0	0	0	0	0	0	0	0	0	0	0	0	0	0	0	0	0	0	0	0	0	0	0	0	0	0	0	0	0	0	0	0	0
0	0	0	0	0	0	0	0	0	0	0	0	0	0	0	0	0	0	0	0	0	0	0	0	0	0	0	0	0	0	0	0	0	0	0	0	0	0	0	0	0	0	0	0	0	0	0	0	0	0
0	0	0	0	0	0	0	0	0	0	0	0	0	0	0	0	0	0	0	0	0	0	0	0	0	0	0	0	0	0	0	0	0	0	0	0	0	0	0	0	0	0	0	0	0	0	0	0	0	0
0	0	0	0	0	0	0	0	0	0	0	0	0	0	0	0	0	0	0	0	0	0	0	0	0	0	0	0	0	0	0	0	0	0	0	0	0	0	0	0	0	0	0	0	0	0	0	0	0	0
0	0	0	0	0	0	0	0	0	0	0	0	0	0	0	0	0	0	0	0	0	0	0	0	0	0	0	0	0	0	0	0	0	0	0	0	0	0	0	0	0	0	0	0	0	0	0	0	0	0
0	0	0	0	0	0	0	0	0	0	0	0	0	0	0	0	0	0	0	0	0	0	0	0	0	0	0	0	0	0	0	0	0	0	0	0	0	0	0	0	0	0	0	0	0	0	0	0	0	0
0	0	0	0	0	0	0	0	0	0	0	0	0	0	0	0	0	0	0	0	0	0	0	0	0	0	0	0	0	0	0	0	0	0	0	0	0	0	0	0	0	0	0	0	0	0	0	0	0	0
0	0	0	0	0	0	0	0	0	0	0	0	0	0	0	0	0	0	0	0	0	0	0	0	0	0	0	0	0	0	0	0	0	0	0	0	0	0	0	0	0	0	0	0	0	0	0	0	0	0
0	0	0	0	0	0	0	0	0	0	0	0	0	0	0	0	0	0	0	0	0	0	0	0	0	0	0	0	0	0	0	0	0	0	0	0	0	0	0	0	0	0	0	0	0	0	0	0	0	0
0	0	0	0	0	0	0	0	0	0	0	0	0	0	0	0	0	0	0	0	0	0	0	0	0	0	0	0	0	0	0	0	0	0	0	0	0	0	0	0	0	0	0	0	0	0	0	0	0	0
0	0	0	0	0	0	0	0	0	0	0	0	0	0	0	0	0	0	0	0	0	0	0	0	0	0	0	0	0	0	0	0	0	0	0	0	0	0	0	0	0	0	0	0	0	0	0	0	0	0
0	0	0	0	0	0	0	0	0	0	0	0	0	0	0	0	0	0	0	0	0	0	0	0	0	0	0	0	0	0	0	0	0	0	0	0	0	0	0	0	0	0	0	0	0	0	0	0	0	0
0	0	0	0	0	0	0	0	0	0	0	0	0	0	0	0	0	0	0	0	0	0	0	0	0	0	0	0	0	0	0	0	0	0	0	0	0	0	0	0	0	0	0	0	0	0	0	0	0	0
0	0	0	0	0	0	0	0	0	0	0	0	0	0	0	0	0	0	0	0	0	0	0	0	0	0	0	0	0	0	0	0	0	0	0	0	0	0	0	0	0	0	0	0	0	0	0	0	0	0
0	0	0	0	0	0	0	0	0	0	0	0	0	0	0	0	0	0	0	0	0	0	0	0	0	0	0	0	0	0	0	0	0	0	0	0	0	0	0	0	0	0	0	0	0	0	0	0	0	0
0	0	0	0	0	0	0	0	0	0	0	0	0	0	0	0	0	0	0	0	0	0	0	0	0	0	0	0	0	0	0	0	0	0	0	0	0	0	0	0	0	0	0	0	0	0	0	0	0	0
0	0	0	0	0	0	0	0	0	0	0	0	0	0	0	0	0	0	0	0	0	0	0	0	0	0	0	0	0	0	0	0	0	0	0	0	0	0	0	0	0	0	0	0	0	0	0	0	0	0
0	0	0	0	0	0	0	0	0	0	0	0	0	0	0	0	0	0	0	0	0	0	0	0	0	0	0	0	0	0	0	0	0	0	0	0	0	0	0	0	0	0	0	0	0	0	0	0	0	0
0	0	0	0	0	0	0	0	0	0	0	0	0	0	0	0	0	0	0	0	0	0	0	0	0	0	0	0	0	0	0	0	0	0	0	0	0	0	0	0	0	0	0	0	0	0	0	0	0	0
0	0	0	0	0	0	0	0	0	0	0	0	0	0	0	0	0	0	0	0	0	0	0	0	0	0	0	0	0	0	0	0	0	0	0	0	0	0	0	0	0	0	0	0	0	0	0	0	0	0
0	0	0	0	0	0	0	0	0	0	0	0	0	0	0	0	0	0	0	0	0	0	0	0	0	0	0	0	0	0	0	0	0	0	0	0	0	0	0	0	0	0	0	0	0	0	0	0	0	0
0	0	0	0	0	0	0	0	0	0	0	0	0	0	0	0	0	0	0	0	0	0	0	0	0	0	0	0	0	0	0	0	0	0	0	0	0	0	0	0	0	0	0	0	0	0	0	0	0	0
0	0	0	0	0	0	0	0	0	0	0	0	0	0	0	0	0	0	0	0	0	0	0	0	0	0	0	0	0	0	0	0	0	0	0	0	0	0	0	0	0	0	0	0	0	0	0	0	0	0
0	0	0	0	0	0	0	0	0	0	0	0	0	0	0	0	0	0	0	0	0	0	0	0	0	0	0	0	0	0	0	0	0	0	0	0	0	0	0	0	0	0	0	0	0	0	0	0	0	0
0	0	0	0	0	0	0	0	0	0	0	0	0	0	0	0	0	0	0	0	0	0	0	0	0	0	0	0	0	0	0	0	0	0	0	0	0	0	0	0	0	0	0	0	0	0	0	0	0	0
0	0	0	0	0	0	0	0	0	0	0	0	0	0	0	0	0	0	0	0	0	0	0	0	0	0	0	0	0	0	0	0	0	0	0	0	0	0	0	0	0	0	0	0	0	0	0	0	0	0
0	0	0	0	0	0	0	0	0	0	0	0	0	0	0	0	0	0	0	0	0	0	0	0	0	0	0	0	0	0	0	0	0	0	0	0	0	0	0	0	0	0	0	0	0	0	0	0	0	0
0	0	0	0	0	0	0	0	0	0	0	0	0	0	0	0	0	0	0	0	0	0	0	0	0	0	0	0	0	0	0	0	0	0	0	0	0	0	0	0	0	0	0	0	0	0	0	0	0	0
0	0	0	0	0	0	0	0	0	0	0	0	0	0	0	0	0	0	0	0	0	0	0	0	0	0	0	0	0	0	0	0	0	0	0	0	0	0	0	0	0	0	0	0	0	0	0	0	0	0
0	0	0	0	0	0	0	0	0	0	0	0	0	0	0	0	0	0	0	0	0	0	0	0	0	0	0	0	0	0	0	0	0	0	0	0	0	0	0	0	0	0	0	0	0	0	0	0	0	0
0	0	0	0	0	0	0	0	0	0	0	0	0	0	0	0	0	0	0	0	0	0	0	0	0	0	0	0	0	0	0	0	0	0	0	0	0	0	0	0	0	0	0	0	0	0	0	0	0	0
0	0	0	0	0	0	0	0	0	0	0	0	0	0	0	0	0	0	0	0	0	0	0	0	0	0	0	0	0	0	0	0	0	0	0	0	0	0	0	0	0	0	0	0	0	0	0	0	0	0
0	0	0	0	0	0	0	0	0	0	0	0	0	0	0	0	0	0	0	0	0	0	0	0	0	0	0	0	0	0	0	0	0	0	0	0	0	0	0	0	0	0	0	0	0	0	0	0	0	0
0	0	0	0	0	0	0	0	0	0	0	0	0	0	0	0	0	0	0	0	0	0	0	0	0	0	0	0	0	0	0	0	0	0	0	0	0	0	0	0	0	0	0	0	0	0	0	0	0	0
0	0	0	0	0	0	0	0	0	0	0	0	0	0	0	0	0	0	0	0	0	0	0	0	0	0	0	0	0	0	0	0	0	0	0	0	0	0	0	0	0	0	0	0	0	0	0	0	0	0
0	0	0	0	0	0	0	0	0	0	0	0	0	0	0	0	0	0	0	0	0	0	0	0	0	0	0	0	0	0	0	0	0	0	0	0	0	0	0	0	0	0	0	0	0	0	0	0	0	0
0	0	0	0	0	0	0	0	0	0	0	0	0	0	0	0	0	0	0	0	0	0	0	0	0	0	0	0	0	0	0	0	0	0	0	0	0	0	0	0	0	0	0	0	0	0	0	0	0	0
0	0	0	0	0	0	0	0	0	0	0	0	0	0	0	0	0	0	0	0	0	0	0	0	0	0	0	0	0	0	0	0	0	0	0	0	0	0	0	0	0	0	0	0	0	0	0	0	0	0
0	0	0	0	0	0	0	0	0	0	0	0	0	0	0	0	0	0	0	0	0	0	0	0	0	0	0	0	0	0	0	0	0	0	0	0	0	0	0	0	0	0	0	0	0	0	0	0	0	0
0	0	0	0	0	0	0	0	0	0	0	0	0	0	0	0	0	0	0	0	0	0	0	0	0	0	0	0	0	0	0	0	0	0	0	0	0	0	0	0	0	0	0	0	0	0	0	0	0	0
0	0	0	0	0	0	0	0	0	0	0	0	0	0	0	0	0	0	0	0	0	0	0	0	0	0	0	0	0	0	0	0	0	0	0	0	0	0	0	0	0	0	0	0	0	0	0	0	0	0
0	0	0	0	0	0	0	0	0	0	0	0	0	0	0	0	0	0	0	0	0	0	0	0	0	0	0	0	0	0	0	0	0	0	0	0	0	0	0	0	0	0	0	0	0	0	0	0	0	0
0	0	0	0	0	0	0	0	0	0	0	0	0	0	0	0	0	0	0	0	0	0	0	0	0	0	0	0	0	0	0	0	0	0	0	0	0	0	0	0	0	0	0	0	0	0	0	0	0	0
0	0	0	0	0	0	0	0	0	0	0	0	0	0	0	0	0	0	0	0	0	0	0	0	0	0	0	0	0	0	0	0	0	0	0	0	0	0	0	0	0	0	0	0	0	0	0	0	0	0
0	0	0	0	0	0	0	0	0	0	0	0	0	0	0	0	0	0	0	0	0	0	0	0	0	0	0	0	0	0	0	0	0	0	0	0	0	0	0	0	0	0	0	0	0	0	0	0	0	0
0	0	0	0	0	0	0	0	0	0	0	0	0	0	0	0	0	0	0	0	0	0	0	0	0	0	0	0	0	0	0	0	0	0	0	0	0	0	0	0	0	0	0	0	0	0	0	0	0	0
0	0	0	0	0	0	0	0	0	0	0	0	0	0	0	0	0	0	0	0	0	0	0	0	0	0	0	0	0	0	0	0	0	0	0	0	0	0	0	0	0	0	0	0	0	0	0	0	0	0
0	0	0	0	0	0	0	0	0	0	0	0	0	0	0	0	0	0	0	0	0	0	0	0	0	0	0	0	0	0	0	0	0	0	0	0	0	0	0	0	0	0	0	0	0	0	0	0	0	0
0	0	0	0	0	0	0	0	0	0	0	0	0	0	0	0	0	0	0	0	0	0	0	0	0	0	0	0	0	0	0	0	0	0	0	0	0	0	0	0	0	0	0	0	0	0	0	0	0	0
0	0	0	0	0	0	0	0	0	0	0	0	0	0	0	0	0	0	0	0	0	0	0	0	0	0	0	0	0	0	0	0	0	0	0	0	0	0	0	0	0	0	0	0	0	0	0	0	0	0
0	0	0	0	0	0	0	0	0	0	0	0	0	0	0	0	0	0	0	0	0	0	0	0	0	0	0	0	0	0	0	0	0	0	0	0	0	0	0	0	0	0	0	0	0	0	0	0	0	0
0	0	0	0	0	0	0	0	0	0	0	0	0	0	0	0	0	0	0	0	0	0	0	0	0	0	0	0	0	0	0	0	0	0	0	0	0	0	0	0	0	0	0	0	0	0	0	0	0	0
[truncated: 707 more columns]

## Sheet: Extended_data_4c
Time (s)	Photometry Intensity
0.132967	1.0609
0.401586	1.07486
0.670206	1.22364
0.938826	1.05205
1.20745	1.27087
1.47607	1.25126
1.74469	1.12575
2.0133	1.07524
2.28192	1.00459
2.55054	1.02206
2.81916	1.14444
3.08778	1.38386
3.3564	1.08943
3.62502	1.15207
3.89364	1.22829
4.16226	1.36326
4.43088	1.2331
4.6995	1.10668
4.96812	1.21525
5.23674	1.15177
5.50536	1.37272
5.77398	1.17595
6.0426	1.28498
6.31122	1.44841
6.57984	1.04297
6.84846	1.36128
7.11708	1.23074
7.3857	1.28536
7.65432	1.18419
7.92294	1.2479
8.19156	1.30085
8.46017	1.22486
8.72879	1.38783
8.99741	1.41942
9.26603	1.32496
9.53465	1.06067
9.80327	1.12217
10.0719	1.46344
10.3405	1.29109
10.6091	1.30825
10.8778	1.27667
11.1464	1.21464
11.415	1.32725
11.6836	1.30627
11.9522	1.34465
12.2208	1.26339
12.4895	1.23402
12.7581	1.37906
13.0267	1.15131
13.2953	1.37738
13.5639	1.32916
13.8326	1.39119
14.1012	1.15764
14.3698	1.26659
14.6384	1.04511
14.907	1.26606
15.1757	1.33305
15.4443	1.45573
15.7129	1.30863
15.9815	1.44528
16.2501	1.4156
16.5188	1.45619
16.7874	1.19823
17.056	1.37326
17.3246	1.4008
17.5932	1.40027
17.8619	1.33724
18.1305	1.20785
18.3991	1.50151
18.6677	1.31039
18.9363	1.24676
19.205	1.33106
19.4736	1.43666
19.7422	1.49579
20.0108	1.36685
20.2794	1.37745
20.5481	1.39149
20.8167	1.48869
21.0853	1.53569
21.3539	1.38722
21.6225	1.49564
21.8911	1.4275
22.1598	1.26377
22.4284	1.38859
22.697	1.50517
22.9656	1.39599
23.2342	1.25446
23.5029	1.45024
23.7715	1.46764
24.0401	1.38897
24.3087	1.33496
24.5773	1.57163
24.846	1.4716
25.1146	1.40942
25.3832	1.3477
25.6518	1.57567
25.9204	1.27773
26.1891	1.51509
26.4577	1.43818
26.7263	1.36593
26.9949	1.34632
27.2635	1.49724
27.5322	1.46001
27.8008	1.50349
28.0694	1.56499
28.338	1.54775
28.6066	1.52532
28.8753	1.42979
29.1439	1.43162
29.4125	1.47237
29.6811	1.5376
29.9497	1.33221
30.2184	1.45085
30.487	1.53142
30.7556	1.37288
31.0242	1.45718
31.2928	1.46306
31.5614	1.46069
31.8301	1.51166
32.0987	1.44574
32.3673	1.49388
32.6359	1.49648
32.9045	1.61603
33.1732	1.52379
33.4418	1.69309
33.7104	1.41514
33.979	1.39584
34.2476	1.4491
34.5163	1.42132
34.7849	1.63511
35.0535	1.59436
35.3221	1.46069
35.5907	1.37394
35.8594	1.43239
36.128	1.3332
36.3966	1.60619
36.6652	1.45306
36.9338	1.42895
37.2025	1.60504
37.4711	1.76336
37.7397	1.26011
38.0083	1.48526
38.2769	1.54164
38.5456	1.47771
38.8142	1.67898
39.0828	1.80563
39.3514	1.60619
39.62	1.56331
39.8887	1.27613
40.1573	1.61924
40.4259	1.45856
40.6945	1.44551
40.9631	1.59368
41.2318	1.48206
41.5004	1.63137
41.769	1.49754
42.0376	1.64113
42.3062	1.53912
42.5748	1.44711
42.8435	1.5305
43.1121	1.72468
43.3807	1.38485
43.6493	1.59368
43.9179	1.49335
44.1866	1.48228
44.4552	1.63518
44.7238	1.46153
44.9924	1.5051
45.261	1.64579
45.5297	1.5894
45.7983	1.66189
46.0669	1.62465
46.3355	1.8273
46.6041	1.704
46.8728	1.53996
47.1414	1.5405
47.41	1.7391
47.6786	1.31397
47.9472	1.5363
48.2159	1.71911
48.4845	1.64624
48.7531	1.65922
49.0217	1.58353
49.2903	1.55438
49.559	1.6934
49.8276	1.65738
50.0962	1.6792
50.3648	1.62122
50.6334	1.59017
50.9021	1.63785
51.1707	1.53066
51.4393	1.85507
51.7079	1.7217
51.9765	1.50616
52.2452	1.6306
52.5138	1.84881
52.7824	1.49045
53.051	1.54881
53.3196	1.60016
53.5882	1.91137
53.8569	1.53478
54.1255	1.59833
54.3941	1.54973
54.6627	1.5212
54.9313	1.72163
55.2	1.44925
55.4686	1.56545
55.7372	1.72201
56.0058	1.61351
56.2744	1.74238
56.5431	1.7513
56.8117	1.56514
57.0803	1.92618
57.3489	1.65929
57.6175	1.84843
57.8862	1.61
58.1548	1.62893
58.4234	1.82012
58.692	1.70652
58.9606	1.63419
59.2293	1.76618
59.4979	1.66341
59.7665	1.61367
60.0351	1.50441
60.3037	1.71033
60.5724	1.68477
60.841	1.62595
61.1096	1.49548
61.3782	1.71934
61.6468	1.68989
61.9155	1.63961
62.1841	1.89375
62.4527	1.76061
62.7213	1.82379
62.9899	1.78755
63.2585	1.73116
63.5272	1.79327
63.7958	1.7893
64.0644	1.75161
64.333	1.68744
64.6016	1.8215
64.8703	1.64304
65.1389	1.62732
65.4075	1.74497
65.6761	1.77198
65.9447	1.69462
66.2134	1.73315
66.482	1.58185
66.7506	1.75535
67.0192	1.55248
67.2878	1.58567
67.5565	1.84027
67.8251	1.85362
68.0937	1.65845
68.3623	1.59688
68.6309	1.70309
68.8996	1.83935
69.1682	1.52043
69.4368	1.83279
69.7054	1.87681
69.974	1.6422
70.2427	1.66662
70.5113	1.60321
70.7799	1.65143
71.0485	1.53043
71.3171	1.79014
71.5858	1.65181
71.8544	1.87986
72.123	1.80509
72.3916	1.63572
72.6602	1.84965
72.9289	1.7571
73.1975	1.78289
73.4661	1.87155
73.7347	1.71949
74.0033	1.87361
74.2719	1.7539
74.5406	1.86766
74.8092	2.07083
75.0778	1.80143
75.3464	1.70171
75.615	1.63144
75.8837	1.72582
76.1523	1.86819
76.4209	1.80586
76.6895	1.74612
76.9581	1.65189
77.2268	1.85698
77.4954	1.82424
77.764	1.71049
78.0326	1.69919
78.3012	1.76389
78.5699	1.77252
78.8385	1.78663
79.1071	1.7542
79.3757	1.63579
79.6443	1.80502
79.913	1.78518
80.1816	1.66013
80.4502	1.86033
80.7188	1.77465
80.9874	1.89566
81.2561	1.89772
81.5247	1.7214
81.7933	1.83546
82.0619	1.87346
82.3305	1.7822
82.5992	1.97592
82.8678	1.71926
83.1364	1.97913
83.405	1.78762
83.6736	1.91
83.9423	1.69462
84.2109	1.7449
84.4795	1.75916
84.7481	1.92595
85.0167	1.73711
85.2853	1.92083
85.554	1.67615
85.8226	1.94937
86.0912	1.94105
86.3598	1.88688
86.6284	1.85911
86.8971	1.98538
87.1657	1.80464
87.4343	1.87857
87.7029	1.58246
87.9715	1.87719
88.2402	1.83317
88.5088	1.72521
88.7774	1.8086
89.046	1.65845
89.3146	1.69568
89.5833	1.78816
89.8519	1.79182
90.1205	1.84584
90.3891	1.65975
90.6577	1.79228
90.9264	1.7658
91.195	1.82318
91.4636	1.90252
91.7322	1.86819
92.0008	2.01804
92.2695	1.80647
92.5381	1.76763
92.8067	1.69485
93.0753	1.88177
93.3439	2.11585
93.6126	1.75367
93.8812	1.89085
94.1498	1.74757
94.4184	1.8054
94.687	1.76046
94.9557	1.7748
95.2243	1.82669
95.4929	1.77496
95.7615	1.78022
96.0301	1.77015
96.2987	2.06458
96.5674	1.74795
96.836	1.98943
97.1046	1.78724
97.3732	1.96844
97.6418	1.94731
97.9105	2.00308
98.1791	1.89817
98.4477	1.8376
98.7163	1.65876
98.9849	1.85118
99.2536	1.92709
99.5222	1.70492
99.7908	1.91733
100.059	1.81288
100.328	1.75222
100.597	1.93365
100.865	1.83119
101.134	2.02689
101.403	1.63114
101.671	1.76954
101.94	1.8791
102.208	2.01247
102.477	1.82142
102.746	1.93419
103.014	1.65967
103.283	1.99828
103.551	1.72689
103.82	1.86323
104.089	1.84088
104.357	1.89451
104.626	1.66868
104.895	1.87895
105.163	1.93205
105.432	1.93228
105.7	1.71255
105.969	1.70743
106.238	1.71819
106.506	1.74368
106.775	1.93411
107.044	1.96745
107.312	2.04222
107.581	1.85736
107.849	1.91168
108.118	1.91595
108.387	1.8598
108.655	2.00255
108.924	2.00217
109.192	1.80807
109.461	1.90474
109.73	2.01392
109.998	2.00812
110.267	1.81227
110.536	2.00011
110.804	1.87254
111.073	1.97699
111.341	2.06481
111.61	2.08113
111.879	1.74566
112.147	1.90229
112.416	1.99599
112.685	1.79189
112.953	1.98088
113.222	2.05237
113.49	1.84088
113.759	2.1086
114.028	1.98126
114.296	1.91275
114.565	1.66753
114.834	1.87841
115.102	1.81356
115.371	1.97729
115.639	1.81295
115.908	2.01628
116.177	1.92572
116.445	1.99629
116.714	1.97188
116.982	1.91969
117.251	1.91115
117.52	1.91366
117.788	1.96471
118.057	1.86499
118.326	1.84362
118.594	1.83615
118.863	1.84057
119.131	1.96272
119.4	1.89077
119.669	1.76107
119.937	1.84866
120.206	1.89611
120.475	1.92373
120.743	1.81181
121.012	1.82752
121.28	1.93045
121.549	1.80853
121.818	1.77244
122.086	1.92694
122.355	2.00247
122.623	1.80181
122.892	1.87544
123.161	1.98698
123.429	1.90886
123.698	1.90031
123.967	2.0249
124.235	1.94456
124.504	1.90954
124.772	1.92663
125.041	1.92854
125.31	1.96013
125.578	1.88055
125.847	2.02185
126.116	1.71613
126.384	2.06908
126.653	2.05977
126.921	1.87155
127.19	2.06458
127.459	2.01102
127.727	1.95662
127.996	2.04871
128.264	1.90275
128.533	2.10829
128.802	2.04993
129.07	1.92274
129.339	1.88345
129.608	1.87017
129.876	2.23823
130.145	2.03154
130.413	2.11035
130.682	1.90405
130.951	2.097
131.219	2.04596
131.488	1.92938
131.757	1.9306
132.025	1.94594
132.294	2.19558
132.562	2.05275
132.831	2.01704
133.1	1.99652
133.368	2.12386
133.637	1.81928
133.905	1.84767
134.174	2.01071
134.443	1.93747
134.711	1.9377
134.98	2.041
135.249	1.98035
135.517	2.05222
135.786	1.99026
136.054	2.0748
136.323	1.96997
136.592	1.99019
136.86	2.01666
137.129	1.8511
137.398	1.88391
137.666	1.99293
137.935	1.90779
138.203	2.06114
138.472	1.90809
138.741	2.0616
139.009	2.0584
139.278	2.00415
139.547	1.9863
139.815	1.79189
140.084	1.90573
140.352	1.89657
140.621	2.10158
140.89	1.87841
141.158	1.98729
141.427	2.08335
141.695	1.83142
141.964	2.03871
142.233	2.08411
142.501	1.91778
142.77	1.9406
143.039	1.94555
143.307	1.90672
143.576	2.20115
143.844	1.79083
144.113	1.99103
144.382	2.00629
144.65	1.82745
144.919	2.07938
145.188	1.92701
145.456	2.02757
145.725	1.96409
145.993	2.21786
146.262	2.0114
146.531	2.08319
146.799	1.98057
147.068	1.86522
147.336	1.86964
147.605	1.97432
147.874	1.93251
148.142	1.87071
148.411	1.89222
148.68	1.96799
148.948	2.00285
149.217	1.95601
149.485	1.9525
149.754	1.99644
150.023	2.17582
150.291	2.15682
150.56	2.00613
150.829	2.03986
151.097	2.05
151.366	2.04283
151.634	2.10883
151.903	1.96875
152.172	2.20901
152.44	2.28324
152.709	2.12462
152.977	2.06374
153.246	2.14339
153.515	1.92251
153.783	1.86224
154.052	1.97806
154.321	1.99545
154.589	1.83462
154.858	2.02727
155.126	2.01231
155.395	1.83256
155.664	2.04909
155.932	1.93747
156.201	2.06931
156.47	1.93892
156.738	2.00331
157.007	2.16254
157.275	1.99499
157.544	1.94922
157.813	2.09258
158.081	2.12096
158.35	2.10211
158.618	2.13507
158.887	2.15041
159.156	2.09937
159.424	2.04901
159.693	2.02765
159.962	2.0146
160.23	1.85331
160.499	1.97722
160.767	2.15979
161.036	2.11226
161.305	2.20573
161.573	2.01758
161.842	1.96341
162.111	1.98943
162.379	2.17772
162.648	1.88948
162.916	2.12218
163.185	2.00682
163.454	2.22007
163.722	2.10517
163.991	2.1131
164.26	1.99683
164.528	2.0397
164.797	1.95242
165.065	2.02437
165.334	1.87017
165.603	1.92946
165.871	2.09059
166.14	2.04016
166.408	2.10562
166.677	1.81593
166.946	2.00552
167.214	2.1775
167.483	2.09738
167.752	2.14072
168.02	2.13469
168.289	2.1952
168.557	1.95784
168.826	1.92221
169.095	2.10425
169.363	1.89146
169.632	1.97836
169.901	2.27401
170.169	1.98309
170.438	1.96921
170.706	2.06328
170.975	1.95952
171.244	1.97165
171.512	2.19672
171.781	2.1762
172.049	2.21046
172.318	2.05458
172.587	1.94143
172.855	1.98233
173.124	2.0777
173.393	2.13385
173.661	2.07213
173.93	1.97836
174.198	1.8366
174.467	2.11402
174.736	1.9586
175.004	2.05206
175.273	2.09716
175.542	2.08075
175.81	1.97119
176.079	1.99026
176.347	1.99202
176.616	2.09563
176.885	2.14599
177.153	1.80212
177.422	2.1437
177.69	1.9982
177.959	2.18963
178.228	2.02445
178.496	2.08731
178.765	2.03734
179.034	2.01888
179.302	2.04733
179.571	2.0526
179.839	2.19916
180.108	2.03627
180.377	2.02597
180.645	1.91496
180.914	2.07961
181.183	2.13813
181.451	1.96951
181.72	1.97943
181.988	1.92808
182.257	2.20664
182.526	2.07488
182.794	2.05741
183.063	2.02383
183.331	2.14537
183.6	2.14812
183.869	2.20428
184.137	2.1498
184.406	2.08983
184.675	2.22335
184.943	1.89123
185.212	2.27332
185.48	2.13248
185.749	2.06412
186.018	2.06465
186.286	2.1176
186.555	2.15873
186.824	2.01872
187.092	2.07633
187.361	2.20397
187.629	2.25127
187.898	2.04329
188.167	2.01918
188.435	2.18177
188.704	2.04978
188.972	2.14492
189.241	1.97439
189.51	1.96799
189.778	2.05214
190.047	2.135
190.316	2.15773
190.584	2.09265
190.853	2.0661
191.121	2.02811
191.39	2.13904
191.659	2.0352
191.927	2.07671
192.196	2.18223
192.465	2.07045
192.733	2.12943
193.002	2.14141
193.27	2.10463
193.539	2.06778
193.808	2.13538
194.076	2.16292
194.345	2.20405
194.614	1.96547
194.882	2.11104
195.151	2.0674
195.419	2.12836
195.688	2.02139
195.957	2.00514
196.225	2.05664
196.494	2.01224
196.762	2.02994
197.031	2.08632
197.3	2.27676
197.568	2.24036
197.837	2.06336
198.106	2.02193
198.374	2.04237
198.643	2.04955
198.911	2.12073
199.18	2.11974
199.449	2.04855
199.717	2.22106
199.986	2.26661
200.255	2.19115
200.523	2.08022
200.792	1.96577
201.06	2.12325
201.329	2.05901
201.598	1.97333
201.866	2.16483
202.135	1.91633
202.403	2.0069
202.672	2.1276
202.941	2.15835
203.209	2.0394
203.478	2.1144
203.747	2.04657
204.015	1.94349
204.284	2.17704
204.552	2.05824
204.821	2.17658
205.09	2.05954
205.358	2.06954
205.627	2.11615
205.896	2.13111
206.164	2.03513
206.433	2.04573
206.701	2.1118
206.97	2.12813
207.239	2.12477
207.507	2.16521
207.776	2.10303
208.044	2.22884
208.313	1.95067
208.582	2.04352
208.85	1.97287
209.119	2.3001
209.388	2.33489
209.656	2.2515
209.925	2.18665
210.193	2.12752
210.462	2.04245
210.731	2.34664
210.999	2.04985
211.268	2.02582
211.537	2.05199
211.805	2.01903
212.074	2.12874
212.342	2.15545
212.611	1.98424
212.88	2.04344
213.148	2.06938
213.417	2.00987
213.685	1.92969
213.954	2.079
214.223	2.05245
214.491	2.27027
214.76	2.12477
215.029	2.15155
215.297	2.05786
215.566	2.16437
215.834	2.08838
216.103	2.02757
216.372	2.05695
216.64	2.02551
216.909	2.163
217.178	2.1157
217.446	2.23815
217.715	2.2393
217.983	1.99187
218.252	2.19481
218.521	2.0558
218.789	2.27775
219.058	2.01895
219.326	2.15155
219.595	2.12691
219.864	1.90725
220.132	2.08304
220.401	2.24364
220.67	2.42683
220.938	2.08457
221.207	2.15949
221.475	2.15125
221.744	2.03513
222.013	2.09632
222.281	2.28431
222.55	2.11753
222.819	1.83271
223.087	2.11921
223.356	2.28156
223.624	2.00285
223.893	2.21824
224.162	2.14911
224.43	2.03749
224.699	2.24197
224.968	2.11325
225.236	2.27302
225.505	2.21282
225.773	2.27508
226.042	2.11371
226.311	2.18184
226.579	2.28568
226.848	2.23441
227.116	2.08121
227.385	2.05817
227.654	2.05657
227.922	2.05519
228.191	2.08785
228.46	2.09357
228.728	2.23121
228.997	2.17315
229.265	2.30323
229.534	2.26959
229.803	2.24738
230.071	2.21122
230.34	2.0687
230.609	2.1382
230.877	2.05031
231.146	2.27973
231.414	2.24837
231.683	2.08205
231.952	2.0706
232.22	2.3423
232.489	2.35046
232.757	2.1968
233.026	2.14827
233.295	2.322
233.563	2.26104
233.832	2.3365
234.101	2.17544
234.369	2.13797
234.638	2.26234
234.906	2.17315
235.175	2.43225
235.444	2.2853
235.712	2.2882
235.981	2.19344
236.25	2.10883
236.518	2.19779
236.787	1.96196
237.055	2.19642
237.324	2.24769
237.593	2.22602
237.861	2.26547
238.13	2.31574
238.398	2.16033
238.667	2.32681
238.936	2.05802
239.204	2.15491
239.473	2.04085
239.742	2.21953
240.01	2.34893
240.279	2.25227
240.547	2.18543
240.816	2.22877
241.085	2.29041
241.353	2.01109
241.622	2.08647
241.891	2.41264
242.159	2.13279
242.428	2.32444
242.696	2.08266
242.965	2.32269
243.234	2.16079
243.502	2.17528
243.771	2.31887
244.039	2.17635
244.308	2.09296
244.577	2.28149
244.845	2.0481
245.114	2.23533
245.383	2.3397
245.651	2.08808
245.92	2.13027
246.188	1.97607
246.457	1.93533
246.726	2.12409
246.994	2.08014
247.263	1.98927
247.532	2.29934
247.8	2.09471
248.069	2.25997
248.337	2.1733
248.606	2.18299
248.875	2.23083
249.143	2.14393
249.412	2.05977
249.681	2.1955
249.949	2.33032
250.218	2.22182
250.486	2.15979
250.755	2.31491
251.024	2.20351
251.292	2.39822
251.561	2.1173
251.829	2.26173
252.098	2.31849
252.367	2.10181
252.635	2.09639
252.904	2.256
253.173	2.30636
253.441	2.32116
253.71	2.20573
253.978	2.12127
254.247	2.26775
254.516	2.4514
254.784	2.21328
255.053	2.23022
255.322	2.25341
255.59	2.08174
255.859	2.22297
256.127	2.18596
256.396	2.35931
256.665	2.23525
256.933	2.28561
257.202	2.1485
257.47	2.07709
257.739	2.21458
258.008	2.22663
258.276	2.29492
258.545	2.01338
258.814	2.37609
259.082	2.22266
259.351	2.15636
259.619	2.39372
259.888	2.25089
260.157	2.44713
260.425	2.14103
260.694	2.15804
260.963	2.25486
261.231	2.05924
261.5	2.17086
261.768	2.36831
262.037	2.34718
262.306	2.17818
262.574	2.29888
262.843	2.16453
263.111	2.28996
263.38	2.10517
263.649	2.30888
263.917	2.3661
264.186	2.27439
264.455	2.26638
264.723	2.13981
264.992	2.35611
265.26	2.08388
265.529	2.12424
265.798	2.43538
266.066	2.24593
266.335	2.22709
266.604	2.11638
266.872	2.24349
267.141	2.07709
267.409	2.43385
267.678	2.1337
267.947	2.09586
268.215	2.1794
268.484	2.11806
268.752	2.19794
269.021	2.19802
269.29	2.24212
269.558	2.36343
269.827	2.37259
270.096	2.20824
270.364	2.09258
270.633	2.39357
270.901	2.08785
271.17	2.17116
271.439	2.24761
271.707	2.09937
271.976	2.03658
272.245	2.14599
272.513	2.07526
272.782	2.34024
273.05	2.12493
273.319	2.21976
273.588	2.26661
273.856	2.11974
274.125	2.36328
274.394	2.2486
274.662	2.14705
274.931	2.18963
275.199	2.35946
275.468	2.29011
275.737	2.3468
276.005	2.37312
276.274	2.18619
276.542	2.17505
276.811	2.23067
277.08	2.27561
277.348	2.29919
277.617	2.27905
277.886	2.26333
278.154	2.33398
278.423	2.48299
278.691	2.33146
278.96	2.18009
279.229	2.25326
279.497	2.27882
279.766	2.23113
280.035	2.08968
280.303	2.26424
280.572	2.24624
280.84	2.20191
281.109	2.06717
281.378	2.12783
281.646	2.26318
281.915	2.09777
282.183	2.17528
282.452	1.97455
282.721	2.28629
282.989	2.34725
283.258	2.34787
283.527	2.31285
283.795	2.25181
284.064	2.06908
284.332	2.13073
284.601	2.37434
284.87	2.34565
285.138	2.39357
285.407	2.1952
285.676	2.13935
285.944	2.29141
286.213	2.30758
286.481	2.28721
286.75	2.30468
287.019	2.17551
287.287	2.10585
287.556	2.13393
287.824	2.05679
288.093	2.16765
288.362	2.30514
288.63	2.41638
288.899	2.31635
289.168	2.35893
289.436	2.19878
289.705	2.09906
289.973	2.10211
290.242	2.45422
290.511	2.29019
290.779	2.16956
291.048	2.3294
291.317	2.26745
291.585	2.15102
291.854	2.39898
292.122	2.36198
292.391	2.33886
292.66	2.0838
292.928	2.18001
293.197	2.37159
293.465	2.31826
293.734	2.28515
294.003	2.08579
294.271	2.41737
294.54	2.28736
294.809	2.33848
295.077	2.40036
295.346	2.34481
295.614	2.13103
295.883	2.4086
296.152	2.20367
296.42	2.43362
296.689	2.33901
296.958	2.25936
297.226	2.24776
297.495	2.2837
297.763	2.27302
298.032	2.17513
298.301	2.12287
298.569	2.1363
298.838	2.29484
299.107	2.43377
299.375	2.21671
299.644	2.37579
299.912	2.35908
300.181	2.42286
300.45	2.13088
300.718	2.20664
300.987	2.41585
301.255	2.18535
301.524	2.18566
301.793	2.31147
302.061	2.25059
302.33	2.18871
302.599	2.24212
302.867	2.22259
303.136	2.14896
303.404	2.16666
303.673	2.17933
303.942	2.32063
304.21	2.19481
304.479	2.41302
304.748	2.43965
305.016	2.36801
305.285	2.29362
305.553	2.20603
305.822	2.36236
306.091	2.31834
306.359	2.15476
306.628	2.27218
306.896	2.37213
307.165	2.35015
307.434	2.28446
307.702	2.34313
307.971	2.41043
308.24	2.28973
308.508	2.32322
308.777	2.31025
309.045	2.29125
309.314	2.34321
309.583	2.3368
309.851	2.24563
310.12	2.14026
310.389	2.23571
310.657	2.28004
310.926	2.25402
311.194	2.30628
311.463	2.20016
311.732	2.21877
312	2.41783
312.269	2.3104
312.537	2.46338
312.806	2.41569
313.075	2.1276
313.343	2.39471
313.612	2.33932
313.881	2.32383
314.149	2.17582
314.418	2.25066
314.686	2.35832
314.955	1.97882
315.224	2.26669
315.492	2.28256
315.761	2.2808
316.03	2.2354
316.298	2.41989
316.567	2.40081
316.835	2.34725
317.104	2.44858
317.373	2.33123
317.641	2.46185
317.91	2.14652
318.178	2.26287
318.447	2.36694
318.716	2.37266
318.984	2.3455
319.253	2.40654
319.522	2.20771
319.79	2.26096
320.059	2.23449
320.327	2.26928
320.596	2.2721
320.865	2.49962
321.133	2.40394
321.402	2.40928
321.671	2.41111
321.939	2.29957
322.208	2.54761
322.476	2.29484
322.745	2.32032
323.014	2.11219
323.282	2.39906
323.551	2.25341
323.82	2.22976
324.088	2.26302
324.357	2.22892
324.625	2.39402
324.894	2.28988
325.163	2.35641
325.431	2.20031
325.7	2.31307
325.968	2.26447
326.237	2.20939
326.506	2.34031
326.774	2.2055
327.043	2.34336
327.312	2.54761
327.58	2.22968
327.849	2.31208
328.117	2.59888
328.386	2.31513
328.655	2.31498
328.923	2.48543
329.192	2.33467
329.461	2.30575
329.729	2.27294
329.998	2.43164
330.266	2.44583
330.535	2.21389
330.804	2.25616
331.072	2.42279
331.341	2.1144
331.609	2.2438
331.878	2.35687
332.147	2.42538
332.415	2.28652
332.684	2.16872
332.953	2.27859
333.221	2.23167
333.49	2.07389
333.758	2.39349
334.027	2.40204
334.296	2.41852
334.564	2.15674
334.833	2.2528
335.102	2.32124
335.37	2.35443
335.639	2.23395
335.907	2.16109
336.176	2.17994
336.445	2.25845
336.713	2.17833
336.982	2.39395
337.25	2.31071
337.519	2.24372
337.788	2.49779
338.056	2.22953
338.325	2.50664
338.594	2.35122
338.862	2.3854
339.131	2.21854
339.399	2.35664
339.668	2.25562
339.937	2.40013
340.205	2.2927
340.474	2.36885
340.743	2.38159
341.011	2.03597
341.28	2.43385
341.548	2.38067
341.817	2.36457
342.086	2.36427
342.354	2.37129
342.623	2.41043
342.891	2.39563
343.16	2.32253
343.429	2.36488
343.697	2.25021
343.966	2.33573
344.235	2.47314
344.503	2.3806
344.772	2.31582
345.04	2.43583
345.309	2.5444
345.578	2.18276
345.846	2.45453
346.115	2.20878
346.384	2.41218
346.652	2.19413
346.921	2.2177
347.189	2.39441
347.458	2.30987
347.727	2.47948
347.995	2.17856
348.264	2.24105
348.533	2.18879
348.801	2.39395
349.07	2.28072
349.338	2.37197
349.607	2.31292
349.876	2.29423
350.144	2.1762
350.413	2.47314
350.681	2.50206
350.95	2.29163
351.219	2.39364
351.487	2.38678
351.756	2.18734
352.025	2.46422
352.293	2.09052
352.562	2.32704
352.83	2.39868
353.099	2.28042
353.368	2.40722
353.636	2.43461
353.905	2.39372
354.174	2.30346
354.442	2.46643
354.711	2.47002
354.979	2.39814
355.248	2.16529
355.517	2.48642
355.785	2.27233
356.054	2.32704
356.322	2.29583
356.591	2.38006
356.86	2.42821
357.128	2.33673
357.397	2.36343
357.666	2.41302
357.934	2.30987
358.203	2.25608
358.471	2.13736
358.74	2.37693
359.009	2.30026
359.277	2.35191
359.546	2.18131
359.815	2.44644
360.083	2.35008
360.352	2.32978
360.62	2.33695
360.889	2.17254
361.158	2.31254
361.426	2.37465
361.695	2.20183
361.963	2.43408
362.232	2.31841
362.501	2.27416
362.769	2.4633
363.038	2.45918
363.307	2.35992
363.575	2.54196
363.844	2.12668
364.112	2.45102
364.381	2.39944
364.65	2.22335
364.918	2.41073
365.187	2.19138
365.456	2.45964
365.724	2.27287
365.993	2.24677
366.261	2.38617
366.53	2.28195
366.799	2.20786
367.067	2.40593
367.336	2.33085
367.604	2.38411
367.873	2.25616
368.142	2.50038
368.41	2.35824
368.679	2.16498
368.948	2.31559
369.216	2.25402
369.485	2.21465
369.753	2.37098
370.022	2.29705
370.291	2.3867
370.559	2.21435
370.828	2.17139
371.097	2.3835
371.365	2.27714
371.634	2.3307
371.902	2.42973
372.171	2.41028
372.44	2.28568
372.708	2.49763
372.977	2.24776
373.246	2.28301
373.514	2.34672
373.783	2.42378
374.051	2.2206
374.32	2.28301
374.589	2.1791
374.857	2.23884
375.126	2.46979
375.394	2.25654
375.663	2.30552
375.932	2.33215
376.2	2.47803
376.469	2.48383
376.738	2.30499
377.006	2.44194
377.275	2.40448
377.543	2.3983
377.812	2.36579
378.081	2.28065
378.349	2.35954
378.618	2.23228
378.887	2.40738
379.155	2.34817
379.424	2.32955
379.692	2.36099
379.961	2.39525
380.23	2.40959
380.498	2.31368
380.767	2.32253
381.035	2.25249
381.304	2.43385
381.573	2.30842
381.841	2.21809
382.11	2.0394
382.379	2.47314
382.647	2.44026
382.916	2.54944
383.184	2.21763
383.453	2.32917
383.722	2.37007
383.99	2.23441
384.259	2.47589
384.528	2.40127
384.796	2.49924
385.065	2.30804
385.333	2.47742
385.602	2.26081
385.871	2.29965
386.139	2.58202
386.408	2.22663
386.676	2.29514
386.945	2.52724
387.214	2.24113
387.482	2.22571
387.751	2.17956
388.02	2.27447
388.288	2.25196
388.557	2.33055
388.825	2.51205
389.094	2.27531
389.363	2.42637
389.631	2.24281
389.9	2.25936
390.169	2.36923
390.437	2.23289
390.706	2.45407
390.974	2.26737
391.243	2.3072
391.512	2.47902
391.78	2.28172
392.049	2.29514
392.317	2.45216
392.586	2.11371
392.855	2.37968
393.123	2.34077
393.392	2.42813
393.661	2.29133
393.929	2.434
394.198	2.30964
394.466	2.39204
394.735	2.52228
395.004	2.22907
395.272	2.40417
395.541	2.30422
395.81	2.34222
396.078	2.49588
396.347	2.3397
396.615	2.38212
396.884	2.48299
397.153	2.26554
397.421	2.42431
397.69	2.30873
397.958	2.12531
398.227	2.33688
398.496	2.4015
398.764	2.42248
399.033	2.37373
399.302	2.24425
399.57	2.25517
399.839	2.32299
400.107	2.23952
400.376	2.35359
400.645	2.47932
400.913	2.40425
401.182	2.34252
401.451	2.32818
401.719	2.37724
401.988	2.40921
402.256	2.45605
402.525	2.51816
402.794	2.37266
403.062	2.45819
403.331	2.31239
403.6	2.51778
403.868	2.40715
404.137	2.39555
404.405	2.25578
404.674	2.40509
404.943	2.40967
405.211	2.40173
405.48	2.41249
405.748	2.22983
406.017	2.45491
406.286	2.46185
406.554	2.32604
406.823	2.34504
407.092	2.41356
407.36	2.38342
407.629	2.47765
407.897	2.44972
408.166	2.46849
408.435	2.47154
408.703	2.2824
408.972	2.32315
409.241	2.28858
409.509	2.57576
409.778	2.2734
410.046	2.4263
410.315	2.38052
410.584	2.33428
410.852	2.31681
411.121	2.42325
411.389	2.4678
411.658	2.60552
411.927	2.35313
412.195	2.27317
412.464	2.37121
412.733	2.41455
413.001	2.39296
413.27	2.37297
413.538	2.27798
413.807	2.30766
414.076	2.32101
414.344	2.27134
414.613	2.35443
414.882	2.26012
415.15	2.48383
415.419	2.30193
415.687	2.25806
415.956	2.14171
416.225	2.45773
416.493	2.35572
416.762	2.36892
417.03	2.49153
417.299	2.47345
417.568	2.33718
417.836	2.41005
418.105	2.3542
418.374	2.20038
418.642	2.36602
418.911	2.41882
419.179	2.3516
419.448	2.34802
419.717	2.54173
419.985	2.34512
420.254	2.24837
420.523	2.26257
420.791	2.35054
421.06	2.30674
421.328	2.29858
421.597	2.33665
421.866	2.56844
422.134	2.20939
422.403	2.22579
422.671	2.50931
422.94	2.25318
423.209	2.42065
423.477	2.48711
423.746	2.45254
424.015	2.38296
424.283	2.4353
424.552	2.2882
424.82	2.50275
425.089	2.55974
425.358	2.33055
425.626	2.22251
425.895	2.27302
426.164	2.43728
426.432	2.4839
426.701	2.29301
426.969	2.35244
427.238	2.17673
427.507	2.34832
427.775	2.27706
428.044	2.59301
428.313	2.53586
428.581	2.37091
428.85	2.41905
429.118	2.38838
429.387	2.3381
429.656	2.29591
429.924	2.25227
430.193	2.4472
430.461	2.34794
430.73	2.35405
430.999	2.41218
431.267	2.43149
431.536	2.41462
431.805	2.28172
432.073	2.28568
432.342	2.22556
432.61	2.58209
432.879	2.25524
433.148	2.23243
433.416	2.25738
433.685	2.26424
433.954	2.50519
434.222	2.35611
434.491	2.43118
434.759	2.50183
435.028	2.3439
435.297	2.20519
435.565	2.48352
435.834	2.434
436.102	2.48947
436.371	2.28477
436.64	2.5795
436.908	2.42851
437.177	2.26478
437.446	2.46902
437.714	2.35755
437.983	2.54997
438.251	2.42653
438.52	2.48802
438.789	2.26783
439.057	2.49809
439.326	2.37465
439.595	2.57477
439.863	2.12951
440.132	2.5029
440.4	2.44797
440.669	2.43728
440.938	2.50114
441.206	2.35969
441.475	2.30644
441.743	2.39257
442.012	2.16773
442.281	2.46529
442.549	2.46666
442.818	2.42386
443.087	2.38968
443.355	2.18352
443.624	2.19718
443.892	2.36
444.161	2.56676
444.43	2.34863
444.698	2.43744
444.967	2.46254
445.236	2.38945
445.504	2.2821
445.773	2.54898
446.041	2.20954
446.31	2.38899
446.579	2.36946
446.847	2.38685
447.116	2.28408
447.384	2.47673
447.653	2.32429
447.922	2.39845
448.19	2.42157
448.459	2.46155
448.728	2.32078
448.996	2.62551
449.265	2.54196
449.533	2.29209
449.802	2.27882
450.071	2.31674
450.339	2.34062
450.608	2.37167
450.877	2.30399
451.145	2.3896
451.414	2.42592
451.682	2.2673
451.951	2.34184
452.22	2.37823
452.488	2.28378
452.757	2.48215
453.025	2.23365
453.294	2.45003
453.563	2.55928
453.831	2.48978
454.1	2.41272
454.369	2.29102
454.637	2.48177
454.906	2.45506
455.174	2.3336
455.443	2.41089
455.712	2.55966
455.98	2.40928
456.249	2.27912
456.518	2.3468
456.786	2.43027
457.055	2.62619
457.323	2.31086
457.592	2.47971
457.861	2.32292
458.129	2.44247
458.398	2.60811
458.667	2.41478
458.935	2.39769
459.204	2.18108
459.472	2.40799
459.741	2.49069
460.01	2.57775
460.278	2.39433
460.547	2.34573
460.815	2.40669
461.084	2.26257
461.353	2.73682
461.621	2.4855
461.89	2.52731
462.159	2.4292
462.427	2.37541
462.696	2.48604
462.964	2.25364
463.233	2.41424
463.502	2.44888
463.77	2.37495
464.039	2.64443
464.308	2.47719
464.576	2.52419
464.845	2.44865
465.113	2.3748
465.382	2.55997
465.651	2.46979
465.919	2.45346
466.188	2.39051
466.456	2.3938
466.725	2.45697
466.994	2.47322
467.262	2.50816
467.531	2.36908
467.8	2.51213
468.068	2.45819
468.337	2.38365
468.605	2.34527
468.874	2.31742
469.143	2.37732
469.411	2.40745
469.68	2.39898
469.949	2.5132
470.217	2.40753
470.486	2.52159
470.754	2.49512
471.023	2.36267
471.292	2.34222
471.56	2.18657
471.829	2.38182
472.097	2.52243
472.366	2.42744
472.635	2.41775
472.903	2.3207
473.172	2.33314
473.441	2.32124
473.709	2.49184
473.978	2.37022
474.246	2.45926
474.515	2.24319
474.784	2.3999
475.052	2.24479
475.321	2.38853
475.59	2.41317
475.858	2.54372
476.127	2.34741
476.395	2.46857
476.664	2.40951
476.933	2.44781
477.201	2.46223
477.47	2.17826
477.738	2.39563
478.007	2.37869
478.276	2.28736
478.544	2.36511
478.813	2.43561
479.082	2.36106
479.35	2.39746
479.619	2.47406
479.887	2.44621
480.156	2.2805
480.425	2.46292
480.693	2.18093
480.962	2.4221
481.231	2.56241
481.499	2.44301
481.768	2.46384
482.036	2.28462
482.305	2.33299
482.574	2.35069
482.842	2.45888
483.111	2.50435
483.38	2.247
483.648	2.41615
483.917	2.48733
484.185	2.36686
484.454	2.61917
484.723	2.51213
484.991	2.48123
485.26	2.28759
485.528	2.32017
485.797	2.39891
486.066	2.5454
486.334	2.35511
486.603	2.29621
486.872	2.19672
487.14	2.58225
487.409	2.46185
487.677	2.50343
487.946	2.29629
488.215	2.21229
488.483	2.44316
488.752	2.33505
489.021	2.51801
489.289	2.57019
489.558	2.38021
489.826	2.37701
490.095	2.3513
490.364	2.43294
490.632	2.47497
490.901	2.38365
491.169	2.44255
491.438	2.43889
491.707	2.31193
491.975	2.39845
492.244	2.17048
492.513	2.44621
492.781	2.45346
493.05	2.61483
493.318	2.31361
493.587	2.42088
493.856	2.51328
494.124	2.42981
494.393	2.45674
494.662	2.4826
494.93	2.45048
495.199	2.47986
495.467	2.52472
495.736	2.46261
496.005	2.35557
496.273	2.42698
496.542	2.34268
496.81	2.37617
497.079	2.28202
497.348	2.20908
497.616	2.30209
497.885	2.5412
498.154	2.17719
498.422	2.33032
498.691	2.55699
498.959	2.48604
499.228	2.36602
499.497	2.37564
499.765	2.30888
500.034	2.25677
500.303	2.43507
500.571	2.45727
500.84	2.52503
501.108	2.37495
501.377	2.39624
501.646	2.34367
501.914	2.39814
502.183	2.52197
502.451	2.37167
502.72	2.3645
502.989	2.39257
503.257	2.31475
503.526	2.59247
503.795	2.41142
504.063	2.56012
504.332	2.52838
504.6	2.36557
504.869	2.54234
505.138	2.45888
505.406	2.29102
505.675	2.584
505.944	2.25784
506.212	2.40623
506.481	2.46055
506.749	2.37648
507.018	2.2
507.287	2.42561
507.555	2.46307
507.824	2.49458
508.093	2.48886
508.361	2.59339
508.63	2.40135
508.898	2.47162
509.167	2.32856
509.436	2.42088
509.704	2.4546
509.973	2.48032
510.241	2.6648
510.51	2.60643
510.779	2.33154
511.047	2.4601
511.316	2.32597
511.585	2.2042
511.853	2.42813
512.122	2.74163
512.39	2.34863
512.659	2.44972
512.928	2.4369
513.196	2.58011
513.465	2.33169
513.734	2.51526
514.002	2.31811
514.271	2.50328
514.539	2.45987
514.808	2.47154
515.077	2.32894
515.345	2.50435
515.614	2.50099
515.882	2.43179
516.151	2.40921
516.42	2.5753
516.688	2.36618
516.957	2.51541
517.226	2.31536
517.494	2.43446
517.763	2.33222
518.031	2.42195
518.3	2.31246
518.569	2.25959
518.837	2.22007
519.106	2.65961
519.375	2.48352
519.643	2.38487
519.912	2.59247
520.18	2.31162
520.449	2.40371
520.718	2.34558
520.986	2.22869
521.255	2.48321
521.523	2.55425
521.792	2.36976
522.061	2.42851
522.329	2.3928
522.598	2.41111
522.867	2.43492
523.135	2.33711
523.404	2.53655
523.672	2.36648
523.941	2.29774
524.21	2.35267
524.478	2.40493
524.747	2.31544
525.016	2.50008
525.284	2.58507
525.553	2.37297
525.821	2.50938
526.09	2.36938
526.359	2.45857
526.627	2.61872
526.896	2.43606
527.164	2.4395
527.433	2.40257
527.702	2.53792
527.97	2.67571
528.239	2.52792
528.508	2.34161
528.776	2.38456
529.045	2.45544
529.313	2.56455
529.582	2.18078
529.851	2.49748
530.119	2.59781
530.388	2.20466
530.657	2.54814
530.925	2.40959
531.194	2.42706
531.462	2.47864
531.731	2.38311
532	2.45872
532.268	2.28256
532.537	2.37823
532.806	2.38388
533.074	2.38449
533.343	2.36129
533.611	2.49123
533.88	2.36587
534.149	2.50381
534.417	2.26959
534.686	2.49413
534.954	2.81701
535.223	2.57538
535.492	2.4736
535.76	2.51396
536.029	2.50938
536.298	2.52396
536.566	2.49542
536.835	2.59316
[truncated: 11,290 more rows]

## Sheet: Extended_data_4d
Time(min)	EEG	EMG	Delta power	Theta/Delta ratio	Sleep Stage
0	45.52	50	333.3	3.1385	Wake
8.33333e-05	4.28	50.018	333.3	3.1411	Wake
0.000166667	13.13	50.029	333.3	3.1438	Wake
0.00025	30.98	50.069	333.3	3.1464	Wake
0.000333333	14.64	50.099	333.3	3.1491	Wake
0.000416667	38.5	50.091	333.3	3.1517	Wake
0.0005	25.34	50.059	333.3	3.1544	Wake
0.000583333	3.15	50.059	333.3	3.157	Wake
0.000666667	-11.02	50.08	333.3	3.1588	Wake
0.00075	-0.25	50.08	333.3	3.1615	Wake
0.000833333	-85.37	50.051	333.3	3.1641	Wake
0.000916667	-33.56	50.029	333.3	3.1668	Wake
0.001	50.34	50.04	333.3	3.1694	Wake
0.00108333	15.2	50.051	333.3	3.1721	Wake
0.00116667	44.07	50.029	333.3	3.1747	Wake
0.00125	26.91	50	333.3	3.1774	Wake
0.00133333	44.86	50.011	333.3	3.18	Wake
0.00141667	24.81	50.018	333.3	3.1818	Wake
0.0015	-50.27	50.011	333.3	3.1845	Wake
0.00158333	44.61	50.011	333.3	3.1871	Wake
0.00166667	111.59	50.011	333.3	3.1898	Wake
0.00175	111.56	50.011	333.3	3.1933	Wake
0.00183333	101.52	49.989	333.3	3.196	Wake
0.00191667	71.58	49.949	333.3	3.1995	Wake
0.002	45.55	49.942	333.3	3.2022	Wake
0.00208333	39.57	49.942	333.3	3.2057	Wake
0.00216667	77.53	49.92	333.3	3.2084	Wake
0.00225	109.61	49.901	333.3	3.2119	Wake
0.00233333	41.62	49.909	332.5	3.2154	Wake
0.00241667	17.72	49.909	332.5	3.2181	Wake
0.0025	20.84	49.901	332.5	3.2216	Wake
0.00258333	-8.09	49.89	332.5	3.2243	Wake
0.00266667	14.98	49.89	332.5	3.2278	Wake
0.00275	-41.96	49.89	332.5	3.2305	Wake
0.00283333	-152.93	49.89	332.5	3.234	Wake
0.00291667	-59.75	49.89	332.5	3.2367	Wake
0.003	20.43	49.89	332.5	3.2402	Wake
0.00308333	48.54	49.901	332.5	3.2429	Wake
0.00316667	-63.34	49.901	332.5	3.2464	Wake
0.00325	-91.16	49.901	332.5	3.2491	Wake
0.00333333	-100.01	49.901	331.6	3.2526	Wake
0.00341667	-87.86	49.901	331.6	3.2561	Wake
0.0035	-169.67	49.909	331.6	3.2588	Wake
0.00358333	-117.48	49.901	331.6	3.2623	Wake
0.00366667	-23.26	49.901	331.6	3.265	Wake
0.00375	-72.02	49.901	331.6	3.2685	Wake
0.00383333	-24.87	49.901	331.6	3.2712	Wake
0.00391667	6.26	49.901	331.6	3.2747	Wake
0.004	-29.4	49.901	331.6	3.2774	Wake
0.00408333	-52.13	49.909	330.8	3.2809	Wake
0.00416667	34.06	49.931	330.8	3.2836	Wake
0.00425	40.29	49.942	330.8	3.2871	Wake
0.00433333	-6.39	49.949	330.8	3.2898	Wake
0.00441667	19.93	49.949	330.8	3.2933	Wake
0.0045	71.08	49.949	330.8	3.296	Wake
0.00458333	52.29	49.949	330.8	3.2986	Wake
0.00466667	68.59	49.96	330.8	3.3022	Wake
0.00475	55.91	49.96	330	3.3048	Wake
0.00483333	41.21	49.96	330	3.3083	Wake
0.00491667	22.44	49.96	330	3.311	Wake
0.005	62.64	49.96	330	3.3145	Wake
0.00508333	121.89	49.96	330	3.3172	Wake
0.00516667	108.19	49.96	330	3.3198	Wake
0.00525	17.57	49.96	330	3.3225	Wake
0.00533333	-3.27	49.971	329.2	3.326	Wake
0.00541667	40.89	49.96	329.2	3.3287	Wake
0.0055	-5.82	49.96	329.2	3.3313	Wake
0.00558333	-42.43	49.982	329.2	3.334	Wake
0.00566667	18.86	50.018	329.2	3.3367	Wake
0.00575	30.06	50.04	329.2	3.3393	Wake
0.00583333	-4.69	50.04	329.2	3.342	Wake
0.00591667	-9.44	50.04	328.3	3.3455	Wake
0.006	-52.22	50.051	328.3	3.3482	Wake
0.00608333	-13	50.051	328.3	3.3508	Wake
0.00616667	-50.74	50.04	328.3	3.3535	Wake
0.00625	-48.51	50.04	328.3	3.3561	Wake
0.00633333	-53.29	50.04	328.3	3.3588	Wake
0.00641667	-34.12	50.04	328.3	3.3614	Wake
0.0065	16.15	50.059	327.5	3.365	Wake
0.00658333	-12.65	50.059	327.5	3.3676	Wake
0.00666667	22.54	50.059	327.5	3.3703	Wake
0.00675	-16.31	50.059	327.5	3.3712	Wake
0.00683333	-49.14	50.059	327.5	3.3721	Wake
0.00691667	9.13	50.069	327.5	3.3738	Wake
0.007	97.24	50.051	327.5	3.3747	Wake
0.00708333	18.32	50.029	327.5	3.3756	Wake
0.00716667	13.54	50.018	327.5	3.3774	Wake
0.00725	25.69	50.018	327.5	3.3782	Wake
0.00733333	64.75	50.018	327.5	3.3791	Wake
0.00741667	66.89	50.04	327.5	3.3809	Wake
0.0075	41.02	50.059	327.5	3.3818	Wake
0.00758333	-9.92	50.059	327.5	3.3827	Wake
0.00766667	51.12	50.059	327.5	3.3836	Wake
0.00775	-29.81	50.059	327.5	3.3853	Wake
0.00783333	-42.75	50.059	327.5	3.3862	Wake
0.00791667	27.26	50.059	327.5	3.3871	Wake
0.008	-22.76	50.059	327.5	3.3889	Wake
0.00808333	-30.69	50.069	327.5	3.3897	Wake
0.00816667	-50.71	50.059	327.5	3.3906	Wake
0.00825	-37.78	50.059	327.5	3.3924	Wake
0.00833333	-20.93	50.08	326.7	3.3933	Wake
0.00841667	-70.89	50.091	327.5	3.3924	Wake
0.0085	-145.94	50.091	327.5	3.3915	Wake
0.00858333	-126.11	50.091	327.5	3.3915	Wake
0.00866667	-30.09	50.08	327.5	3.3906	Wake
0.00875	-67.15	50.099	327.5	3.3897	Wake
0.00883333	-67.27	50.11	327.5	3.3889	Wake
0.00891667	-33.49	50.11	327.5	3.388	Wake
0.009	-35.54	50.132	328.3	3.388	Wake
0.00908333	48.35	50.132	328.3	3.3871	Wake
0.00916667	-7.84	50.121	328.3	3.3862	Wake
0.00925	-36.96	50.121	328.3	3.3853	Wake
0.00933333	-4.09	50.121	328.3	3.3853	Wake
0.00941667	-20.37	50.121	328.3	3.3844	Wake
0.0095	-4.5	50.091	328.3	3.3836	Wake
0.00958333	0.28	50.059	328.3	3.3827	Wake
0.00966667	17.06	50.059	329.2	3.3827	Wake
0.00975	24.84	50.059	329.2	3.3818	Wake
0.00983333	40.58	50.059	329.2	3.3809	Wake
0.00991667	-40.7	50.018	329.2	3.38	Wake
0.01	10.04	49.989	329.2	3.38	Wake
0.0100833	21.72	50	329.2	3.3765	Wake
0.0101667	2.46	49.989	330	3.3738	Wake
0.01025	17.12	49.982	330	3.3703	Wake
0.0103333	14.92	49.982	330.8	3.3676	Wake
0.0104167	14.61	49.982	330.8	3.365	Wake
0.0105	-19.77	49.96	330.8	3.3614	Wake
0.0105833	5.86	49.931	331.6	3.3588	Wake
0.0106667	70.55	49.931	331.6	3.3561	Wake
0.01075	-23.7	49.949	331.6	3.3526	Wake
0.0108333	-14.17	49.949	332.5	3.3499	Wake
0.0109167	-14.54	49.931	332.5	3.3473	Wake
0.011	-20.87	49.901	333.3	3.3437	Wake
0.0110833	-38.22	49.89	333.3	3.3411	Wake
0.0111667	-27.58	49.89	333.3	3.3384	Wake
0.01125	-47.97	49.89	334.1	3.3349	Wake
0.0113333	14.67	49.89	334.1	3.3322	Wake
0.0114167	-11.71	49.88	334.1	3.3287	Wake
0.0115	14.98	49.869	335	3.326	Wake
0.0115833	21.53	49.861	335	3.3234	Wake
0.0116667	-20.84	49.861	335.8	3.3198	Wake
0.01175	-31.26	49.861	335.8	3.3163	Wake
0.0118333	12.4	49.861	336.6	3.3128	Wake
0.0119167	-2.01	49.85	336.6	3.3083	Wake
0.012	-26.32	49.81	337.4	3.3048	Wake
0.0120833	-40.67	49.77	337.4	3.3004	Wake
0.0121667	16.94	49.77	338.3	3.2968	Wake
0.01225	31.51	49.77	338.3	3.2933	Wake
0.0123333	63.12	49.77	339.1	3.2889	Wake
0.0124167	15.9	49.77	339.1	3.2853	Wake
0.0125	-32.52	49.77	339.9	3.2818	Wake
0.0125833	-24.9	49.77	339.9	3.2774	Wake
0.0126667	4.88	49.77	340.8	3.2738	Wake
0.01275	1.54	49.77	340.8	3.2694	Wake
0.0128333	-16.84	49.77	341.6	3.2659	Wake
0.0129167	6.93	49.781	341.6	3.2623	Wake
0.013	-11.4	49.781	342.4	3.2579	Wake
0.0130833	-20.78	49.781	342.4	3.2544	Wake
0.0131667	13.98	49.77	343.2	3.2499	Wake
0.01325	-31.32	49.752	343.2	3.2464	Wake
0.0133333	-33.59	49.759	344.1	3.2429	Wake
0.0134167	44.1	49.788	344.1	3.2384	Wake
0.0135	-24.11	49.81	344.9	3.234	Wake
0.0135833	-14.35	49.799	345.7	3.2305	Wake
0.0136667	20.34	49.799	345.7	3.2261	Wake
0.01375	11.11	49.799	346.6	3.2216	Wake
0.0138333	26.88	49.799	346.6	3.2172	Wake
0.0139167	-68.25	49.788	347.4	3.2137	Wake
0.014	31.51	49.759	347.4	3.2092	Wake
0.0140833	-21.63	49.741	348.2	3.2048	Wake
0.0141667	-6.77	49.752	349.1	3.2004	Wake
0.01425	22.07	49.752	349.1	3.1969	Wake
0.0143333	42.97	49.741	349.9	3.1924	Wake
0.0144167	-49.17	49.752	349.9	3.188	Wake
0.0145	8.75	49.752	350.7	3.1845	Wake
0.0145833	59.65	49.759	350.7	3.18	Wake
0.0146667	85.53	49.77	351.5	3.1756	Wake
0.01475	3.53	49.759	352.4	3.1712	Wake
0.0148333	-27.48	49.759	352.4	3.1677	Wake
0.0149167	20.46	49.759	353.2	3.1632	Wake
0.015	27.39	49.752	353.2	3.1588	Wake
0.0150833	26.41	49.719	354	3.1562	Wake
0.0151667	11.49	49.712	354	3.1526	Wake
0.01525	49.52	49.712	354.9	3.15	Wake
0.0153333	34.53	49.649	354.9	3.1464	Wake
0.0154167	35.67	49.631	355.7	3.1429	Wake
0.0155	41.71	49.609	355.7	3.1402	Wake
0.0155833	49.77	49.522	356.5	3.1367	Wake
0.0156667	80.9	49.47	356.5	3.134	Wake
0.01575	91.04	49.47	357.3	3.1305	Wake
0.0158333	98.22	49.47	357.3	3.1278	Wake
0.0159167	47.34	49.481	357.3	3.1243	Wake
0.016	-55.53	49.481	358.2	3.1208	Wake
0.0160833	-8.25	49.481	358.2	3.1181	Wake
0.0161667	41.93	49.481	359	3.1146	Wake
0.01625	-11.77	49.481	359	3.1119	Wake
0.0163333	-17.66	49.481	359.8	3.1084	Wake
0.0164167	34.53	49.441	359.8	3.1057	Wake
0.0165	12.84	49.379	360.7	3.1022	Wake
0.0165833	-12.84	49.379	360.7	3.0986	Wake
0.0166667	28.3	49.339	361.5	3.096	Wake
0.01675	58.68	49.229	361.5	3.0933	Wake
0.0168333	14.17	49.171	361.5	3.0916	Wake
0.0169167	86.44	49.171	362.3	3.0889	Wake
0.017	7.78	49.171	362.3	3.0863	Wake
0.0170833	-21.88	49.16	363.1	3.0845	Wake
0.0171667	49.39	49.08	363.1	3.0818	Wake
0.01725	55.78	48.912	363.1	3.0792	Wake
0.0173333	18.23	48.751	364	3.0765	Wake
0.0174167	19.71	48.689	364	3.0748	Wake
0.0175	16.05	48.722	364.8	3.0721	Wake
0.0175833	-2.55	48.722	364.8	3.0694	Wake
0.0176667	-1.1	48.729	364.8	3.0677	Wake
0.01775	-4.69	48.729	365.6	3.065	Wake
0.0178333	-62.23	48.722	365.6	3.0624	Wake
0.0179167	-61.83	48.722	365.6	3.0606	Wake
0.018	-19.39	48.601	366.5	3.0579	Wake
0.0180833	-41.93	48.532	366.5	3.0553	Wake
0.0181667	-74.48	48.539	367.3	3.0535	Wake
0.01825	-110.02	48.539	367.3	3.0509	Wake
0.0183333	-106.56	48.371	367.3	3.0482	Wake
0.0184167	-7.15	48.072	368.1	3.0473	Wake
0.0185	-63.68	48.031	368.1	3.0456	Wake
0.0185833	-169.14	47.969	368.1	3.0438	Wake
0.0186667	-1.7	47.871	368.9	3.042	Wake
0.01875	52.76	47.871	368.9	3.0402	Wake
0.0188333	29.31	47.83	368.9	3.0385	Wake
0.0189167	6.8	47.809	369.8	3.0367	Wake
0.019	-28.74	47.469	369.8	3.0358	Wake
0.0190833	-43.25	47.22	369.8	3.0341	Wake
0.0191667	-36.8	47.21	370.6	3.0323	Wake
0.01925	-37.3	47.191	370.6	3.0305	Wake
0.0193333	-29.87	47.199	370.6	3.0287	Wake
0.0194167	-25.37	47.129	371.4	3.027	Wake
0.0195	7.18	47.118	371.4	3.0261	Wake
0.0195833	-23.36	47.041	371.4	3.0243	Wake
0.0196667	-79.93	46.841	371.4	3.0225	Wake
0.01975	-105.42	46.789	372.3	3.0208	Wake
0.0198333	-4.94	46.778	372.3	3.019	Wake
0.0199167	5.48	46.771	372.3	3.0172	Wake
0.02	-57.07	46.76	373.1	3.0155	Wake
0.0200833	18.45	46.76	373.1	3.0146	Wake
0.0201667	0.91	46.709	373.9	3.0128	Wake
0.02025	-3.65	46.68	373.9	3.011	Wake
0.0203333	90.75	46.68	373.9	3.0093	Wake
0.0204167	84.08	46.669	374.8	3.0075	Wake
0.0205	-25.53	46.68	374.8	3.0057	Wake
0.0205833	-11.08	46.702	374.8	3.004	Wake
0.0206667	71.27	46.709	375.6	3.0022	Wake
0.02075	93.65	46.709	375.6	3.0013	Wake
0.0208333	63.12	46.691	376.4	2.9995	Wake
0.0209167	41.33	46.53	376.4	2.9978	Wake
0.021	24.62	46.351	376.4	2.996	Wake
0.0210833	34.06	46.311	377.2	2.9942	Wake
0.0211667	17.44	46.318	377.2	2.9925	Wake
0.02125	33.75	46.329	378.1	2.9907	Wake
0.0213333	45.05	46.329	378.1	2.9889	Wake
0.0214167	-25.62	46.318	378.1	2.988	Wake
0.0215	-117.32	46.231	378.9	2.9863	Wake
0.0215833	-53.11	46.041	378.9	2.9845	Wake
0.0216667	-27.86	45.92	378.9	2.9827	Wake
0.02175	-98.56	45.869	379.7	2.981	Wake
0.0218333	9.76	45.869	379.7	2.9792	Wake
0.0219167	55.94	45.869	380.6	2.9783	Wake
0.022	75.17	45.869	380.6	2.9765	Wake
0.0220833	-31.64	45.869	381.4	2.9748	Wake
0.0221667	-20.46	45.869	381.4	2.973	Wake
0.02225	40.73	45.88	382.2	2.9721	Wake
0.0223333	45.9	45.862	382.2	2.9703	Wake
0.0224167	59.06	45.851	382.2	2.9686	Wake
0.0225	73.13	45.869	383	2.9668	Wake
0.0225833	21.25	45.869	383	2.9659	Wake
0.0226667	65.35	45.869	383.9	2.9641	Wake
0.02275	55.44	45.869	383.9	2.9624	Wake
0.0228333	34.5	45.822	384.7	2.9606	Wake
0.0229167	14.51	45.77	384.7	2.9597	Wake
0.023	-7.46	45.781	384.7	2.958	Wake
0.0230833	-1.48	45.77	385.5	2.9562	Wake
0.0231667	17.53	45.73	385.5	2.9544	Wake
0.02325	-39.38	45.719	386.4	2.9535	Wake
0.0233333	-73.38	45.719	386.4	2.9518	Wake
0.0234167	32.52	45.708	387.2	2.9509	Wake
0.0235	58.49	45.708	387.2	2.9491	Wake
0.0235833	-10.55	45.708	387.2	2.9482	Wake
0.0236667	-111.69	45.748	388	2.9465	Wake
0.02375	-95.79	45.869	388	2.9456	Wake
0.0238333	-31.79	45.938	388.8	2.9438	Wake
0.0239167	-4	45.938	388.8	2.9429	Wake
0.024	-81.12	45.949	389.7	2.942	Wake
0.0240833	-131.24	45.949	389.7	2.9403	Wake
0.0241667	-86.38	45.949	390.5	2.9394	Wake
0.02425	-0.57	45.96	390.5	2.9376	Wake
0.0243333	-21.69	45.96	390.5	2.9367	Wake
0.0244167	-2.86	45.96	391.3	2.9358	Wake
0.0245	-19.05	45.96	391.3	2.9341	Wake
0.0245833	-52.29	45.96	392.2	2.9332	Wake
0.0246667	26.51	45.949	392.2	2.9314	Wake
0.02475	38.25	45.979	393	2.9305	Wake
0.0248333	43.06	46	393	2.9288	Wake
0.0249167	-29.12	46.011	393.8	2.9279	Wake
0.025	-54.36	46.011	393.8	2.927	Wake
0.0250833	-24.65	46.011	393.8	2.9261	Wake
0.0251667	19.01	46	394.7	2.9252	Wake
0.02525	16.81	45.99	394.7	2.9243	Wake
0.0253333	-32.39	45.979	394.7	2.9234	Wake
0.0254167	-13.69	45.971	395.5	2.9226	Wake
0.0255	-36.01	46	395.5	2.9217	Wake
0.0255833	10.61	46.019	396.3	2.9208	Wake
0.0256667	-56.69	46.03	396.3	2.9199	Wake
0.02575	-102.02	46.03	396.3	2.919	Wake
0.0258333	1.64	46.019	397.1	2.9181	Wake
0.0259167	-26.69	45.99	397.1	2.9173	Wake
0.026	-49.08	45.949	397.1	2.9164	Wake
0.0260833	60.63	45.92	398	2.9155	Wake
0.0261667	7.27	45.898	398	2.9146	Wake
0.02625	15.9	45.898	398.8	2.9137	Wake
0.0263333	78.54	45.891	398.8	2.9128	Wake
0.0264167	83.2	45.891	398.8	2.9119	Wake
0.0265	58.77	45.891	399.6	2.9111	Wake
0.0265833	17.44	45.898	399.6	2.9102	Wake
0.0266667	100.07	45.909	399.6	2.9093	Wake
0.02675	54.65	45.938	400.5	2.9093	Wake
0.0268333	-38.69	45.938	400.5	2.9084	Wake
0.0269167	-63.12	46	400.5	2.9075	Wake
0.027	-48.48	46.099	401.3	2.9075	Wake
0.0270833	26.13	46.121	401.3	2.9066	Wake
0.0271667	21.82	46.11	401.3	2.9058	Wake
0.02725	16.31	46.099	401.3	2.9058	Wake
0.0273333	-66.01	46.052	402.1	2.9049	Wake
0.0274167	-41.4	46.041	402.1	2.9049	Wake
0.0275	-23.77	46.041	402.1	2.904	Wake
0.0275833	-24.21	46.03	402.9	2.9031	Wake
0.0276667	27.48	45.971	402.9	2.9031	Wake
0.02775	12.12	45.931	402.9	2.9022	Wake
0.0278333	-4.19	45.938	403.8	2.9013	Wake
0.0279167	-15.61	45.938	403.8	2.9013	Wake
0.028	-22	45.938	403.8	2.9004	Wake
0.0280833	-49.33	45.938	403.8	2.9004	Wake
0.0281667	-85.69	45.938	404.6	2.8996	Wake
0.02825	-52.07	45.92	404.6	2.8987	Wake
0.0283333	87.58	45.92	404.6	2.8987	Wake
0.0284167	62.2	45.92	405.4	2.8978	Wake
0.0285	5.82	45.909	405.4	2.8969	Wake
0.0285833	28.52	45.909	405.4	2.896	Wake
0.0286667	49.17	45.909	405.4	2.8951	Wake
0.02875	10.8	45.909	406.3	2.8942	Wake
0.0288333	27.48	45.869	406.3	2.8934	Wake
0.0289167	34.12	45.77	406.3	2.8925	Wake
0.029	45.77	45.719	406.3	2.8916	Wake
0.0290833	66.42	45.741	407.1	2.8907	Wake
0.0291667	58.02	45.73	407.1	2.8907	Wake
0.02925	40.77	45.719	407.1	2.8898	Wake
0.0293333	-12.5	45.719	407.1	2.8889	Wake
0.0294167	6.17	45.741	407.9	2.8881	Wake
0.0295	-18.23	45.77	407.9	2.8872	Wake
0.0295833	-107.44	45.781	407.9	2.8863	Wake
0.0296667	-46.68	45.781	407.9	2.8854	Wake
0.02975	-19.01	45.789	408.7	2.8845	Wake
0.0298333	-131.27	45.781	408.7	2.8836	Wake
0.0299167	-56.47	45.77	408.7	2.8827	Wake
0.03	118.17	45.748	408.7	2.8819	Wake
0.0300833	102.97	45.748	409.6	2.881	Wake
0.0301667	6.64	45.759	409.6	2.8801	Wake
0.03025	-17.63	45.77	409.6	2.8792	Wake
0.0303333	-50.81	45.77	410.4	2.8783	Wake
0.0304167	2.99	45.759	410.4	2.8766	Wake
0.0305	39.73	45.719	410.4	2.8757	Wake
0.0305833	130.45	45.69	410.4	2.8748	Wake
0.0306667	103.22	45.69	411.2	2.8739	Wake
0.03075	76.09	45.679	411.2	2.8721	Wake
0.0308333	70.83	45.69	411.2	2.8712	Wake
0.0309167	34.63	45.701	411.2	2.8704	Wake
0.031	64.47	45.701	412.1	2.8695	Wake
0.0310833	52.32	45.708	412.1	2.8686	Wake
0.0311667	43.16	45.701	412.1	2.8668	Wake
0.03125	32.05	45.701	412.1	2.8659	Wake
0.0313333	22.85	45.672	412.9	2.865	Wake
0.0314167	-15.42	45.639	412.9	2.8642	Wake
0.0315	-48.51	45.639	412.9	2.8624	Wake
0.0315833	-43.57	45.61	412.9	2.8615	Wake
0.0316667	-14.73	45.569	413.7	2.8606	Wake
0.03175	7.11	45.569	413.7	2.8589	Wake
0.0318333	-14.95	45.559	413.7	2.858	Wake
0.0319167	-17.03	45.559	414.5	2.8562	Wake
0.032	-19.23	45.559	414.5	2.8544	Wake
0.0320833	-11.3	45.559	414.5	2.8535	Wake
0.0321667	-9.38	45.559	414.5	2.8518	Wake
0.03225	-67.49	45.569	415.4	2.85	Wake
0.0323333	-39.54	45.569	415.4	2.8491	Wake
0.0324167	-56.6	45.559	415.4	2.8474	Wake
0.0325	-106.75	45.559	416.2	2.8456	Wake
0.0325833	-100.77	45.559	416.2	2.8447	Wake
0.0326667	-4.78	45.559	416.2	2.8429	Wake
0.03275	-13.85	45.559	416.2	2.8412	Wake
0.0328333	-108.89	45.529	417	2.8403	Wake
0.0329167	-56.98	45.471	417	2.8385	Wake
0.033	-31.92	45.449	417	2.8367	Wake
0.0330833	-49.89	45.442	417.9	2.8359	Wake
0.0331667	-17.94	45.442	417.9	2.8341	Wake
0.03325	15.14	45.442	417.9	2.8323	Wake
0.0333333	20.08	45.42	417.9	2.8314	Wake
0.0334167	76.09	45.38	418.7	2.8305	Wake
0.0335	47.16	45.361	418.7	2.8288	Wake
0.0335833	-94.82	45.361	418.7	2.8279	Wake
0.0336667	-141.81	45.369	418.7	2.827	Wake
0.03375	-42.72	45.361	419.5	2.8261	Wake
0.0338333	-58.68	45.361	419.5	2.8243	Wake
0.0339167	37.4	45.361	419.5	2.8235	Wake
0.034	63.43	45.369	419.5	2.8226	Wake
0.0340833	-35.57	45.361	420.4	2.8217	Wake
0.0341667	-106.53	45.339	420.4	2.8199	Wake
0.03425	-13.41	45.31	420.4	2.819	Wake
0.0343333	72.59	45.321	421.2	2.8182	Wake
0.0344167	42.75	45.299	421.2	2.8173	Wake
0.0345	76.87	45.288	421.2	2.8155	Wake
0.0345833	93.87	45.288	421.2	2.8146	Wake
0.0346667	58.96	45.27	422	2.8137	Wake
0.03475	37.15	45.27	422	2.8128	Wake
0.0348333	86.28	45.241	422	2.8111	Wake
0.0349167	96.39	45.179	422	2.8102	Wake
0.035	94.53	45.16	422.8	2.8093	Wake
0.0350833	83.74	45.16	422.8	2.8084	Wake
0.0351667	43.88	45.16	422.8	2.8075	Wake
0.03525	25.97	45.16	422.8	2.8075	Wake
0.0353333	33.12	45.16	423.7	2.8067	Wake
0.0354167	14.39	45.16	423.7	2.8058	Wake
0.0355	42.5	45.149	423.7	2.8049	Wake
0.0355833	82.7	45.171	423.7	2.8049	Wake
0.0356667	-45.14	45.212	423.7	2.804	Wake
0.03575	-26	45.23	424.5	2.8031	Wake
0.0358333	-10.77	45.23	424.5	2.8022	Wake
0.0359167	-18.57	45.241	424.5	2.8022	Wake
0.036	-49.42	45.241	424.5	2.8013	Wake
0.0360833	-103.25	45.241	425.3	2.8005	Wake
0.0361667	-77.09	45.241	425.3	2.7996	Wake
0.03625	-72.87	45.23	425.3	2.7996	Wake
0.0363333	-106.65	45.23	425.3	2.7987	Wake
0.0364167	37.49	45.23	425.3	2.7978	Wake
0.0365	36.7	45.23	426.2	2.7978	Wake
0.0365833	-71.02	45.23	426.2	2.7969	Wake
0.0366667	-25.78	45.23	426.2	2.796	Wake
0.03675	36.39	45.23	426.2	2.796	Wake
0.0368333	-82.48	45.23	426.2	2.796	Wake
0.0369167	-95.19	45.252	427	2.796	Wake
0.037	-51	45.23	427	2.7969	Wake
0.0370833	-26.66	45.219	427	2.7969	Wake
0.0371667	-57.48	45.219	427	2.7969	Wake
0.03725	-45.27	45.219	427	2.7969	Wake
0.0373333	-15.02	45.219	427	2.7969	Wake
0.0374167	-3.71	45.212	427.8	2.7969	Wake
0.0375	-13.5	45.212	427.8	2.7978	Wake
0.0375833	19.8	45.219	427.8	2.7978	Wake
0.0376667	-3.97	45.219	427.8	2.7978	Wake
0.03775	13.28	45.219	427.8	2.7978	Wake
0.0378333	12.56	45.241	427.8	2.7978	Wake
0.0379167	-70.17	45.281	427.8	2.7978	Wake
0.038	76.05	45.288	428.6	2.7978	Wake
0.0380833	155.22	45.281	428.6	2.7987	Wake
0.0381667	123.46	45.281	428.6	2.7987	Wake
0.03825	50.71	45.27	428.6	2.7987	Wake
0.0383333	22	45.241	428.6	2.7987	Wake
0.0384167	115.18	45.23	428.6	2.7996	Wake
0.0385	144.33	45.23	428.6	2.7996	Wake
0.0385833	123.59	45.219	428.6	2.8005	Wake
0.0386667	55.75	45.219	429.5	2.8005	Wake
0.03875	-19.96	45.23	429.5	2.8013	Wake
0.0388333	24.27	45.241	429.5	2.8022	Wake
0.0389167	32.49	45.241	429.5	2.8022	Wake
0.039	-24.18	45.241	429.5	2.8031	Wake
0.0390833	-60	45.252	429.5	2.8031	Wake
0.0391667	-36.8	45.35	429.5	2.804	Wake
0.03925	-3.53	45.489	429.5	2.8049	Wake
0.0393333	1.67	45.551	429.5	2.8049	Wake
0.0394167	-31.07	45.54	429.5	2.8058	Wake
0.0395	-23.8	45.529	429.5	2.8058	Wake
0.0395833	-2.55	45.529	429.5	2.8067	Wake
0.0396667	-80.34	45.529	430.3	2.8075	Wake
0.03975	-69.16	45.529	430.3	2.8075	Wake
0.0398333	4.06	45.511	430.3	2.8084	Wake
0.0399167	-77.79	45.5	430.3	2.8084	Wake
0.04	-18.64	45.5	430.3	2.8093	Wake
0.0400833	-51.44	45.511	430.3	2.8102	Wake
0.0401667	-67.18	45.511	430.3	2.8111	Wake
0.04025	33.05	45.518	430.3	2.812	Wake
0.0403333	11.24	45.529	430.3	2.8128	Wake
0.0404167	-87.64	45.61	430.3	2.8137	Wake
0.0405	25.5	45.781	430.3	2.8146	Wake
0.0405833	-2.33	45.891	430.3	2.8155	Wake
0.0406667	9.88	45.898	430.3	2.8164	Wake
0.04075	25.12	45.898	430.3	2.8173	Wake
0.0408333	58.3	45.898	430.3	2.8182	Wake
0.0409167	34.47	45.88	430.3	2.819	Wake
0.041	84.59	45.88	430.3	2.8199	Wake
0.0410833	111.81	45.88	430.3	2.8208	Wake
0.0411667	108.98	45.891	430.3	2.8217	Wake
0.04125	53.07	45.891	430.3	2.8226	Wake
0.0413333	64.22	45.891	430.3	2.8235	Wake
0.0414167	43.38	45.891	430.3	2.8243	Wake
0.0415	48.57	45.891	430.3	2.8252	Wake
0.0415833	-39.29	45.898	430.3	2.8261	Wake
0.0416667	-42.15	46	430.3	2.827	Wake
0.04175	15.96	46.139	430.3	2.8279	Wake
0.0418333	9.07	46.179	430.3	2.8279	Wake
0.0419167	-63.84	46.169	430.3	2.8288	Wake
0.042	-52.7	46.179	430.3	2.8297	Wake
0.0420833	-50.59	46.179	430.3	2.8305	Wake
0.0421667	-90.47	46.19	430.3	2.8314	Wake
0.04225	-38.34	46.179	430.3	2.8323	Wake
0.0423333	-83.23	46.209	430.3	2.8323	Wake
0.0424167	-76.18	46.271	430.3	2.8332	Wake
0.0425	-32.11	46.3	430.3	2.8341	Wake
0.0425833	-47.03	46.289	430.3	2.835	Wake
0.0426667	-170.9	46.282	430.3	2.8359	Wake
0.04275	-87.89	46.271	430.3	2.8359	Wake
0.0428333	-29.78	46.26	430.3	2.8367	Wake
0.0429167	-38.72	46.26	430.3	2.8376	Wake
0.043	-78.67	46.271	430.3	2.8385	Wake
0.0430833	-8.53	46.282	430.3	2.8394	Wake
0.0431667	-42.31	46.289	430.3	2.8403	Wake
0.04325	-56.29	46.282	430.3	2.8403	Wake
0.0433333	-73.28	46.271	430.3	2.8412	Wake
0.0434167	-33.24	46.282	430.3	2.842	Wake
0.0435	-3.21	46.289	430.3	2.8429	Wake
0.0435833	-30.06	46.289	430.3	2.8429	Wake
0.0436667	-0.94	46.289	430.3	2.8438	Wake
0.04375	-43.85	46.289	430.3	2.8438	Wake
0.0438333	-45.74	46.282	430.3	2.8447	Wake
0.0439167	32.3	46.209	429.5	2.8456	Wake
0.044	-24.68	46.099	429.5	2.8456	Wake
0.0440833	-47.63	46.052	429.5	2.8465	Wake
0.0441667	64.53	46.041	429.5	2.8474	Wake
0.04425	63.56	46.052	429.5	2.8474	Wake
0.0443333	22.63	46.052	429.5	2.8482	Wake
0.0444167	115.69	46.059	429.5	2.8491	Wake
0.0445	60.79	46.059	429.5	2.8491	Wake
0.0445833	-77.22	46.059	429.5	2.85	Wake
0.0446667	8.81	46.052	429.5	2.8509	Wake
0.04475	26.95	46.059	429.5	2.8509	Wake
0.0448333	48.04	46.059	429.5	2.8518	Wake
0.0449167	54.21	46.059	429.5	2.8518	Wake
0.045	-25.62	46.03	429.5	2.8527	Wake
0.0450833	0.41	46	429.5	2.8527	Wake
0.0451667	-92.58	46	429.5	2.8535	Wake
0.04525	-2.46	46	429.5	2.8535	Wake
0.0453333	74.7	46	429.5	2.8535	Wake
0.0454167	43.79	45.971	429.5	2.8535	Wake
0.0455	70.86	45.898	429.5	2.8544	Wake
0.0455833	48.92	45.891	429.5	2.8544	Wake
0.0456667	-44.98	45.891	428.6	2.8544	Wake
0.04575	25.18	45.891	428.6	2.8544	Wake
0.0458333	47.41	45.891	428.6	2.8553	Wake
0.0459167	48.51	45.88	428.6	2.8553	Wake
0.046	99.57	45.88	428.6	2.8553	Wake
0.0460833	-2.3	45.822	428.6	2.8553	Wake
0.0461667	33.9	45.73	428.6	2.8562	Wake
0.04625	32.08	45.701	428.6	2.8562	Wake
0.0463333	74.23	45.708	428.6	2.8562	Wake
0.0464167	96.39	45.719	428.6	2.8562	Wake
0.0465	59.56	45.719	428.6	2.8571	Wake
0.0465833	38.75	45.719	428.6	2.8571	Wake
0.0466667	7.9	45.679	428.6	2.8571	Wake
0.04675	30.03	45.632	428.6	2.8571	Wake
0.0468333	139.14	45.621	428.6	2.8571	Wake
0.0469167	153.46	45.621	428.6	2.8571	Wake
0.047	61.64	45.591	428.6	2.858	Wake
0.0470833	46.9	45.559	428.6	2.858	Wake
0.0471667	17.09	45.559	428.6	2.858	Wake
0.04725	-50.87	45.529	428.6	2.858	Wake
0.0473333	-33.71	45.449	428.6	2.858	Wake
0.0474167	15.52	45.409	428.6	2.858	Wake
0.0475	-88.17	45.409	428.6	2.858	Wake
0.0475833	24.05	45.42	428.6	2.858	Wake
0.0476667	19.33	45.431	428.6	2.858	Wake
0.04775	-66.42	45.442	428.6	2.8589	Wake
0.0478333	7.78	45.409	428.6	2.8589	Wake
0.0479167	2.99	45.328	428.6	2.8589	Wake
0.048	-33.75	45.281	428.6	2.8589	Wake
0.0480833	-27.42	45.27	428.6	2.8589	Wake
0.0481667	-92.17	45.27	428.6	2.8589	Wake
0.04825	-54.9	45.259	428.6	2.8589	Wake
0.0483333	-26.63	45.241	428.6	2.8589	Wake
0.0484167	2.68	45.23	428.6	2.8589	Wake
0.0485	-19.99	45.23	428.6	2.8589	Wake
0.0485833	31.29	45.219	428.6	2.8589	Wake
0.0486667	-5.41	45.201	428.6	2.8597	Wake
0.04875	6.93	45.201	428.6	2.8597	Wake
0.0488333	6.17	45.179	428.6	2.8597	Wake
0.0489167	-15.46	45.149	428.6	2.8597	Wake
0.049	6.86	45.149	428.6	2.8597	Wake
0.0490833	19.14	45.149	428.6	2.8597	Wake
0.0491667	-8.53	45.138	428.6	2.8597	Wake
0.04925	-39.25	45.091	428.6	2.8597	Wake
0.0493333	-35.95	45.051	428.6	2.8597	Wake
0.0494167	-33.62	45.051	428.6	2.8597	Wake
0.0495	-59.28	45.051	428.6	2.8597	Wake
0.0495833	-77.88	45.051	428.6	2.8597	Wake
0.0496667	-53.58	45.04	428.6	2.8597	Wake
0.04975	-84.27	45.029	428.6	2.8606	Wake
0.0498333	-56	45.029	428.6	2.8606	Wake
0.0499167	-32.61	45.04	428.6	2.8606	Wake
0.05	-92.33	45.051	428.6	2.8606	Wake
0.0500833	-49.04	45.051	428.6	2.8606	Wake
0.0501667	-131.65	45.051	428.6	2.8615	Wake
0.05025	-32.3	45.051	428.6	2.8615	Wake
0.0503333	43.03	45.051	428.6	2.8615	Wake
0.0504167	21.34	45.051	428.6	2.8624	Wake
0.0505	-23.29	45.051	428.6	2.8624	Wake
0.0505833	-18.95	45.051	428.6	2.8633	Wake
0.0506667	-9.66	45.04	428.6	2.8633	Wake
0.05075	59.65	45.029	428.6	2.8633	Wake
0.0508333	102.02	45.029	429.5	2.8642	Wake
0.0509167	117.29	45.029	429.5	2.8642	Wake
0.051	92.58	45	429.5	2.865	Wake
0.0510833	101.87	44.981	429.5	2.865	Wake
0.0511667	57.23	44.97	429.5	2.8659	Wake
0.05125	16.53	44.97	429.5	2.8659	Wake
0.0513333	-8.28	44.97	429.5	2.8659	Wake
0.0514167	3.93	44.941	429.5	2.8668	Wake
0.0515	9.16	44.908	429.5	2.8668	Wake
0.0515833	-69.51	44.908	429.5	2.8677	Wake
0.0516667	-122.23	44.919	429.5	2.8677	Wake
0.05175	-100.07	44.93	429.5	2.8686	Wake
0.0518333	-140.9	44.919	429.5	2.8695	Wake
0.0519167	-102.65	44.919	429.5	2.8704	Wake
0.052	-46.37	44.908	429.5	2.8704	Wake
0.0520833	-1.23	44.89	429.5	2.8712	Wake
0.0521667	33.9	44.868	429.5	2.8721	Wake
0.05225	-4.91	44.861	429.5	2.873	Wake
0.0523333	-18.7	44.868	429.5	2.8739	Wake
0.0524167	-38.5	44.89	429.5	2.8748	Wake
0.0525	-31.32	44.901	429.5	2.8748	Wake
0.0525833	39.85	44.919	429.5	2.8757	Wake
0.0526667	89.94	44.93	429.5	2.8766	Wake
0.05275	145.09	44.93	429.5	2.8774	Wake
0.0528333	171.22	44.93	429.5	2.8783	Wake
0.0529167	127.27	44.919	429.5	2.8792	Wake
0.053	78.42	44.941	429.5	2.8792	Wake
0.0530833	30.44	44.96	429.5	2.8801	Wake
0.0531667	38.59	44.908	429.5	2.881	Wake
0.05325	44.57	44.89	429.5	2.8819	Wake
0.0533333	78.6	44.89	429.5	2.8827	Wake
0.0534167	68.72	44.879	429.5	2.8836	Wake
0.0535	12.72	44.868	429.5	2.8845	Wake
0.0535833	-13.35	44.85	429.5	2.8854	Wake
0.0536667	-19.27	44.85	429.5	2.8872	Wake
0.05375	-73.32	44.81	429.5	2.8881	Wake
0.0538333	4.6	44.781	429.5	2.8889	Wake
0.0539167	29.62	44.791	429.5	2.8898	Wake
0.054	19.55	44.759	429.5	2.8916	Wake
0.0540833	-3.56	44.729	429.5	2.8925	Wake
0.0541667	-11.65	44.718	429.5	2.8934	Wake
0.05425	66.2	44.609	429.5	2.8942	Wake
0.0543333	95.04	44.561	429.5	2.8951	Wake
0.0544167	14.89	44.561	429.5	2.8969	Wake
0.0545	12.81	44.55	429.5	2.8978	Wake
0.0545833	14.61	44.55	429.5	2.8987	Wake
0.0546667	-38.66	44.529	429.5	2.8996	Wake
0.05475	25.12	44.529	429.5	2.9013	Wake
0.0548333	45.87	44.539	429.5	2.9022	Wake
0.0549167	-17.31	44.55	429.5	2.9031	Wake
0.055	-20.59	44.55	429.5	2.904	Wake
0.0550833	-39.82	44.561	429.5	2.9049	Wake
0.0551667	-9.03	44.55	429.5	2.9058	Wake
0.05525	-51.31	44.529	429.5	2.9066	Wake
0.0553333	-52.6	44.539	429.5	2.9066	Wake
0.0554167	-13.85	44.521	429.5	2.9075	Wake
0.0555	-25.25	44.47	429.5	2.9084	Wake
0.0555833	-76.53	44.47	429.5	2.9093	Wake
0.0556667	-41.84	44.47	429.5	2.9102	Wake
0.05575	-82.19	44.459	429.5	2.9102	Wake
0.0558333	0.35	44.459	429.5	2.9111	Wake
0.0559167	-43.91	44.452	429.5	2.9119	Wake
0.056	-134.23	44.441	429.5	2.9128	Wake
0.0560833	-157.68	44.43	429.5	2.9137	Wake
0.0561667	-113.14	44.43	429.5	2.9137	Wake
0.05625	-84.49	44.43	429.5	2.9146	Wake
0.0563333	-56.95	44.452	429.5	2.9155	Wake
0.0564167	-39.44	44.441	429.5	2.9164	Wake
0.0565	-58.87	44.43	429.5	2.9173	Wake
0.0565833	-80.27	44.43	428.6	2.9173	Wake
0.0566667	-106.72	44.419	428.6	2.9181	Wake
0.05675	-50.21	44.412	428.6	2.9181	Wake
0.0568333	21.37	44.401	428.6	2.9181	Wake
0.0569167	28.87	44.401	428.6	2.9181	Wake
0.057	74.32	44.401	428.6	2.9181	Wake
0.0570833	64.94	44.412	428.6	2.9181	Wake
0.0571667	20.43	44.412	428.6	2.9181	Wake
0.05725	39.92	44.419	428.6	2.9181	Wake
0.0573333	110.46	44.419	428.6	2.9181	Wake
0.0574167	46.97	44.419	428.6	2.9181	Wake
0.0575	17.47	44.441	428.6	2.9181	Wake
0.0575833	31.98	44.43	428.6	2.9173	Wake
0.0576667	24.43	44.419	428.6	2.9173	Wake
0.05775	-70.14	44.43	428.6	2.9173	Wake
0.0578333	-72.62	44.43	428.6	2.9173	Wake
0.0579167	-55.12	44.441	428.6	2.9173	Wake
0.058	-32.61	44.43	428.6	2.9173	Wake
0.0580833	70.92	44.452	428.6	2.9173	Wake
0.0581667	156.42	44.47	428.6	2.9173	Wake
0.05825	51.91	44.51	428.6	2.9173	Wake
0.0583333	-74.67	44.55	428.6	2.9173	Wake
0.0584167	-24.08	44.561	428.6	2.9155	Wake
0.0585	47.53	44.55	427.8	2.9146	Wake
0.0585833	2.05	44.55	427.8	2.9137	Wake
0.0586667	-57.42	44.55	427.8	2.9119	Wake
0.05875	-86.88	44.55	427.8	2.9111	Wake
0.0588333	-78.38	44.55	427.8	2.9102	Wake
0.0589167	-21.78	44.55	427.8	2.9084	Wake
0.059	43.79	44.539	427.8	2.9075	Wake
0.0590833	26.35	44.539	427.8	2.9058	Wake
0.0591667	-25.06	44.539	427.8	2.9049	Wake
0.05925	-49.55	44.529	427.8	2.904	Wake
0.0593333	1.01	44.539	427.8	2.9022	Wake
0.0594167	30.6	44.55	427.8	2.9013	Wake
0.0595	33.27	44.55	427.8	2.9004	Wake
0.0595833	21.91	44.55	427.8	2.8987	Wake
0.0596667	45.55	44.561	427.8	2.8978	Wake
0.05975	44.17	44.561	427.8	2.896	Wake
0.0598333	36.8	44.561	427.8	2.8951	Wake
0.0599167	61.48	44.561	427.8	2.8942	Wake
0.06	-1.79	44.561	427.8	2.8925	Wake
0.0600833	84.9	44.561	427.8	2.8907	Wake
0.0601667	64.5	44.561	427.8	2.8889	Wake
0.06025	-0.72	44.561	427.8	2.8872	Wake
0.0603333	-17.97	44.569	427.8	2.8854	Wake
0.0604167	-124.28	44.62	427.8	2.8827	Wake
0.0605	-149.5	44.74	427.8	2.881	Wake
0.0605833	-180.66	44.85	427.8	2.8792	Wake
0.0606667	-95.92	44.868	427.8	2.8774	Wake
0.06075	-24.08	44.868	427.8	2.8748	Wake
0.0608333	7.74	44.879	427.8	2.873	Wake
0.0609167	54.55	44.879	427.8	2.8712	Wake
0.061	9.48	44.879	427.8	2.8695	Wake
0.0610833	12.31	44.879	427.8	2.8677	Wake
0.0611667	21.15	44.89	427.8	2.865	Wake
0.06125	95	44.89	427.8	2.8633	Wake
0.0613333	98.85	44.89	427.8	2.8615	Wake
0.0614167	106.78	44.89	427.8	2.8597	Wake
0.0615	142.73	44.89	427.8	2.858	Wake
0.0615833	180.69	44.89	427.8	2.8553	Wake
0.0616667	158.62	44.89	427.8	2.8535	Wake
0.06175	147.61	44.89	427.8	2.8509	Wake
0.0618333	114.55	44.949	427.8	2.8491	Wake
0.0619167	81.56	45.069	427.8	2.8465	Wake
0.062	96.55	45.098	427.8	2.8438	Wake
0.0620833	129.57	45.109	427.8	2.842	Wake
0.0621667	121.64	45.109	427.8	2.8394	Wake
0.06225	39.6	45.12	427.8	2.8367	Wake
0.0623333	46.68	45.138	427.8	2.835	Wake
0.0624167	-3.21	45.138	427.8	2.8323	Wake
0.0625	-60.16	45.149	427.8	2.8297	Wake
0.0625833	-95.1	45.16	427.8	2.8279	Wake
0.0626667	-43	45.16	427.8	2.8252	Wake
0.06275	-92.9	45.171	427.8	2.8226	Wake
0.0628333	-86.76	45.23	427.8	2.8208	Wake
0.0629167	-26.63	45.281	427.8	2.8182	Wake
0.063	-123.49	45.281	427.8	2.8155	Wake
0.0630833	-49.33	45.281	427.8	2.8128	Wake
0.0631667	-22.22	45.288	427.8	2.8111	Wake
0.06325	-52.1	45.321	427.8	2.8084	Wake
0.0633333	-18.98	45.321	427.8	2.8058	Wake
0.0634167	21.25	45.328	427.8	2.804	Wake
0.0635	17.41	45.339	427.8	2.8022	Wake
0.0635833	7.59	45.339	427.8	2.7996	Wake
0.0636667	35.73	45.328	428.6	2.7978	Wake
0.06375	69.85	45.361	428.6	2.7951	Wake
0.0638333	-11.02	45.401	428.6	2.7934	Wake
0.0639167	-6.71	45.401	428.6	2.7907	Wake
0.064	75.46	45.431	428.6	2.789	Wake
0.0640833	25.59	45.431	428.6	2.7872	Wake
0.0641667	-4.19	45.471	428.6	2.7845	Wake
0.06425	61.98	45.569	428.6	2.7828	Wake
0.0643333	39.1	45.599	428.6	2.7801	Wake
0.0644167	9.25	45.599	428.6	2.7783	Wake
0.0645	-42.56	45.632	428.6	2.7757	Wake
0.0645833	-76.34	45.661	428.6	2.7739	Wake
0.0646667	-79.17	45.69	428.6	2.7721	Wake
0.06475	-44.04	45.701	428.6	2.7695	Wake
0.0648333	-34.85	45.708	428.6	2.7677	Wake
0.0649167	-75.68	45.719	429.5	2.7651	Wake
0.065	-123.49	45.748	429.5	2.7633	Wake
0.0650833	-16.24	45.77	429.5	2.7615	Wake
0.0651667	19.96	45.77	429.5	2.7598	Wake
0.06525	-63.78	45.811	429.5	2.758	Wake
0.0653333	-100.61	45.891	429.5	2.7553	Wake
0.0654167	-89.5	45.949	429.5	2.7536	Wake
0.0655	-51.34	45.96	429.5	2.7518	Wake
0.0655833	-20.21	45.971	429.5	2.75	Wake
0.0656667	-29.06	45.971	429.5	2.7483	Wake
0.06575	34.16	45.971	430.3	2.7465	Wake
0.0658333	-47.69	45.99	430.3	2.7447	Wake
0.0659167	-23.61	46	430.3	2.7429	Wake
0.066	25.53	46	430.3	2.7412	Wake
0.0660833	-1.39	45.99	430.3	2.7385	Wake
0.0661667	-57.36	46	430.3	2.7368	Wake
0.06625	-7.37	46	430.3	2.735	Wake
0.0663333	33.81	46	430.3	2.7332	Wake
0.0664167	-25.03	46	430.3	2.7314	Wake
0.0665	-34	45.99	431.1	2.7297	Wake
0.0665833	37.02	46	431.1	2.7279	Wake
0.0666667	28.11	46.019	431.1	2.7261	Wake
0.06675	4.12	46.019	431.1	2.7244	Wake
0.0668333	25.12	46.209	431.1	2.7226	Wake
0.0669167	20.21	46.589	431.1	2.7208	Wake
0.067	15.24	46.68	431.1	2.7199	Wake
0.0670833	64.31	46.691	431.1	2.7182	Wake
0.0671667	18.29	46.789	432	2.7164	Wake
0.06725	38.31	46.789	432	2.7146	Wake
0.0673333	21.28	46.852	432	2.7137	Wake
0.0674167	-20.65	46.881	432	2.712	Wake
0.0675	-90.69	46.892	432	2.7102	Wake
0.0675833	-20.74	46.95	432	2.7084	Wake
0.0676667	57.23	46.968	432	2.7076	Wake
0.06775	45.2	46.968	432.8	2.7058	Wake
0.0678333	-50.9	46.961	432.8	2.704	Wake
0.0679167	-51.85	46.961	432.8	2.7022	Wake
0.068	-106.9	46.95	432.8	2.7005	Wake
0.0680833	-125	46.95	432.8	2.6996	Wake
0.0681667	-119.05	46.968	432.8	2.6978	Wake
0.06825	7.87	47.009	433.6	2.696	Wake
0.0683333	52.85	47.031	433.6	2.6943	Wake
0.0684167	11.68	47.041	433.6	2.6934	Wake
0.0685	57.58	47.06	433.6	2.6916	Wake
0.0685833	63.49	47.041	433.6	2.6907	Wake
0.0686667	-14.64	47.031	433.6	2.689	Wake
0.06875	27.17	47.02	433.6	2.6881	Wake
0.0688333	-4.88	47.009	434.4	2.6863	Wake
0.0689167	-18.07	47.001	434.4	2.6845	Wake
0.069	-30.19	47.001	434.4	2.6837	Wake
0.0690833	24.71	47.009	434.4	2.6819	Wake
0.0691667	67.59	47.049	434.4	2.681	Wake
0.06925	-19.55	47.089	434.4	2.6792	Wake
0.0693333	-56.66	47.082	435.3	2.6784	Wake
0.0694167	-4.82	47.082	435.3	2.6766	Wake
0.0695	-14.92	47.089	435.3	2.6748	Wake
0.0695833	-116.06	47.1	435.3	2.6739	Wake
0.0696667	-24.21	47.089	435.3	2.6722	Wake
0.06975	-20.34	47.089	435.3	2.6713	Wake
0.0698333	-26.51	47.082	435.3	2.6695	Wake
0.0699167	10.45	47.1	436.1	2.6686	Wake
0.07	40.29	47.111	436.1	2.6668	Wake
0.0700833	29.15	47.111	436.1	2.666	Wake
0.0701667	-21.94	47.14	436.1	2.6651	Wake
0.07025	40.83	47.14	436.1	2.6633	Wake
0.0703333	41.71	47.151	436.1	2.6624	Wake
0.0704167	25.56	47.151	436.1	2.6615	Wake
0.0705	0.41	47.151	436.9	2.6607	Wake
0.0705833	16.31	47.151	436.9	2.6589	Wake
0.0706667	96.17	47.151	436.9	2.658	Wake
0.07075	15.96	47.151	436.9	2.6571	Wake
0.0708333	-5.19	47.151	436.9	2.6562	Wake
0.0709167	41.58	47.151	436.9	2.6545	Wake
0.071	-10.51	47.151	436.9	2.6536	Wake
0.0710833	-24.65	47.169	436.9	2.6527	Wake
0.0711667	-4.72	47.158	437.8	2.6518	Wake
0.07125	56.22	47.191	437.8	2.65	Wake
0.0713333	86.03	47.231	437.8	2.6492	Wake
0.0714167	25.84	47.231	437.8	2.6483	Wake
0.0715	-15.39	47.239	437.8	2.6474	Wake
0.0715833	24.55	47.25	437.8	2.6456	Wake
0.0716667	56.51	47.25	437.8	2.6447	Wake
0.07175	78.32	47.25	438.6	2.6438	Wake
0.0718333	58.27	47.25	438.6	2.6438	Wake
0.0719167	79.11	47.25	438.6	2.643	Wake
0.072	75.02	47.25	438.6	2.6421	Wake
0.0720833	58.96	47.25	438.6	2.6412	Wake
0.0721667	60.91	47.25	438.6	2.6412	Wake
0.07225	22.82	47.279	438.6	2.6403	Wake
0.0723333	4.66	47.348	438.6	2.6394	Wake
0.0724167	8.56	47.41	438.6	2.6394	Wake
0.0725	-76.49	47.421	438.6	2.6385	Wake
0.0725833	-96.55	47.421	438.6	2.6377	Wake
0.0726667	-72.65	47.421	439.4	2.6368	Wake
0.07275	-12.69	47.41	439.4	2.6368	Wake
0.0728333	25.25	47.41	439.4	2.6359	Wake
0.0729167	-3.87	47.421	439.4	2.635	Wake
0.073	24.08	47.421	439.4	2.6341	Wake
0.0730833	-13	47.421	439.4	2.6341	Wake
0.0731667	-22.1	47.429	439.4	2.6332	Wake
0.07325	-36.14	47.451	439.4	2.6323	Wake
0.0733333	-57.26	47.469	439.4	2.6323	Wake
0.0734167	38.63	47.462	439.4	2.6315	Wake
0.0735	44.48	47.469	439.4	2.6315	Wake
0.0735833	20.37	47.469	439.4	2.6315	Wake
0.0736667	17.28	47.48	439.4	2.6306	Wake
0.07375	81.15	47.509	440.3	2.6306	Wake
0.0738333	55.12	47.509	440.3	2.6306	Wake
0.0739167	10.07	47.509	440.3	2.6306	Wake
0.074	10.01	47.52	440.3	2.6297	Wake
0.0740833	47.91	47.52	440.3	2.6297	Wake
0.0741667	47.82	47.52	440.3	2.6297	Wake
0.07425	-3.31	47.52	440.3	2.6288	Wake
0.0743333	4.63	47.509	440.3	2.6288	Wake
0.0744167	-53.51	47.509	440.3	2.6288	Wake
0.0745	-99.57	47.502	440.3	2.6288	Wake
0.0745833	-84.62	47.502	440.3	2.6279	Wake
0.0746667	-55.78	47.509	440.3	2.6279	Wake
0.07475	-65.92	47.538	440.3	2.6279	Wake
0.0748333	-90.98	47.549	440.3	2.627	Wake
0.0749167	-98.09	47.538	440.3	2.627	Wake
0.075	-51.22	47.571	440.3	2.627	Wake
0.0750833	-11.36	47.589	440.3	2.627	Wake
0.0751667	-46.5	47.589	440.3	2.627	Wake
0.07525	0.38	47.589	440.3	2.627	Wake
0.0753333	7.21	47.589	440.3	2.627	Wake
0.0754167	-46.9	47.589	440.3	2.627	Wake
0.0755	15.96	47.549	440.3	2.627	Wake
0.0755833	94.75	47.531	440.3	2.627	Wake
0.0756667	71.62	47.52	440.3	2.627	Wake
0.07575	-6.58	47.538	440.3	2.627	Wake
0.0758333	4.31	47.589	440.3	2.627	Wake
0.0759167	58.17	47.641	440.3	2.627	Wake
0.076	60.98	47.681	440.3	2.627	Wake
0.0760833	51.75	47.692	440.3	2.627	Wake
0.0761667	37.52	47.692	440.3	2.627	Wake
0.07625	23.42	47.692	440.3	2.627	Wake
0.0763333	-26.73	47.692	440.3	2.627	Wake
0.0764167	-75.93	47.692	440.3	2.627	Wake
0.0765	-40.14	47.699	440.3	2.627	Wake
0.0765833	-39.35	47.71	440.3	2.627	Wake
0.0766667	-104.51	47.71	440.3	2.6279	Wake
0.07675	-89.78	47.71	440.3	2.627	Wake
0.0768333	-69.98	47.71	440.3	2.627	Wake
0.0769167	-114.14	47.71	440.3	2.627	Wake
0.077	-160.42	47.721	440.3	2.627	Wake
0.0770833	-23.67	47.721	440.3	2.627	Wake
0.0771667	-88.8	47.739	440.3	2.627	Wake
0.07725	-133.09	47.779	440.3	2.627	Wake
0.0773333	-40.39	47.841	440.3	2.627	Wake
0.0774167	-24.55	47.86	440.3	2.627	Wake
0.0775	-79.77	47.86	440.3	2.627	Wake
0.0775833	-102.06	47.86	440.3	2.627	Wake
0.0776667	-48.32	47.882	440.3	2.627	Wake
0.07775	-7.52	47.951	440.3	2.627	Wake
0.0778333	-8.78	47.951	440.3	2.627	Wake
0.0779167	21.94	48.009	440.3	2.627	Wake
0.078	20.71	48.13	440.3	2.627	Wake
0.0780833	-10.58	48.17	440.3	2.627	Wake
0.0781667	24.14	48.159	440.3	2.627	Wake
0.07825	56.98	48.159	440.3	2.627	Wake
0.0783333	56.73	48.17	440.3	2.627	Wake
0.0784167	133.41	48.181	440.3	2.627	Wake
0.0785	114.14	48.17	440.3	2.627	Wake
0.0785833	79.89	48.17	440.3	2.6261	Wake
0.0786667	78.67	48.17	440.3	2.6261	Wake
0.07875	81.47	48.181	440.3	2.6261	Wake
0.0788333	83.23	48.181	440.3	2.6261	Wake
0.0789167	91.04	48.181	440.3	2.6253	Wake
0.079	93.78	48.181	440.3	2.6253	Wake
0.0790833	8.53	48.181	440.3	2.6253	Wake
0.0791667	-11.71	48.181	440.3	2.6253	Wake
0.07925	54.02	48.17	440.3	2.6253	Wake
0.0793333	18.76	48.17	440.3	2.6244	Wake
0.0794167	-82.41	48.181	440.3	2.6244	Wake
0.0795	35.38	48.181	440.3	2.6244	Wake
0.0795833	145.15	48.181	440.3	2.6244	Wake
0.0796667	23.96	48.181	440.3	2.6244	Wake
0.07975	-34.19	48.181	440.3	2.6235	Wake
0.0798333	50.59	48.181	440.3	2.6235	Wake
0.0799167	-3.62	48.188	440.3	2.6235	Wake
0.08	-48.86	48.181	440.3	2.6235	Wake
0.0800833	66.96	48.181	440.3	2.6226	Wake
0.0801667	-11.21	48.181	440.3	2.6226	Wake
0.08025	7.62	48.181	440.3	2.6217	Wake
0.0803333	-0.57	48.181	440.3	2.6217	Wake
0.0804167	-6.71	48.188	440.3	2.6208	Wake
0.0805	19.14	48.188	440.3	2.6208	Wake
0.0805833	1.01	48.188	440.3	2.6208	Wake
0.0806667	-22.16	48.188	440.3	2.62	Wake
0.08075	9.79	48.188	440.3	2.62	Wake
0.0808333	33.75	48.188	440.3	2.6191	Wake
0.0809167	6.67	48.188	440.3	2.6191	Wake
0.081	29.53	48.199	440.3	2.6182	Wake
0.0810833	73.38	48.21	440.3	2.6182	Wake
0.0811667	59.34	48.21	440.3	2.6173	Wake
0.08125	36.26	48.21	441.1	2.6173	Wake
0.0813333	56.29	48.21	441.1	2.6173	Wake
0.0814167	81.34	48.24	441.1	2.6164	Wake
0.0815	88.39	48.269	441.1	2.6164	Wake
0.0815833	-21.66	48.269	441.1	2.6155	Wake
0.0816667	-54.62	48.28	441.1	2.6155	Wake
0.08175	-41.62	48.28	441.1	2.6146	Wake
0.0818333	-62.61	48.28	441.1	2.6146	Wake
0.0819167	-152.55	48.291	441.1	2.6138	Wake
0.082	-102.5	48.291	441.1	2.6138	Wake
0.0820833	-178.46	48.302	441.1	2.6129	Wake
0.0821667	-205.4	48.302	441.1	2.6129	Wake
0.08225	-68.25	48.291	441.1	2.612	Wake
0.0823333	-2.17	48.28	441.1	2.612	Wake
0.0824167	10.89	48.28	441.1	2.6111	Wake
0.0825	-19.05	48.28	441.1	2.6111	Wake
0.0825833	-72.91	48.291	441.1	2.6102	Wake
0.0826667	-70.7	48.302	441.1	2.6102	Wake
0.08275	-38.66	48.302	441.1	2.6093	Wake
0.0828333	4.63	48.309	441.1	2.6093	Wake
0.0829167	36.83	48.309	441.1	2.6085	Wake
0.083	56	48.309	441.9	2.6085	Wake
0.0830833	102.18	48.309	441.9	2.6076	Wake
0.0831667	47.41	48.32	441.9	2.6076	Wake
0.08325	23.67	48.342	441.9	2.6067	Wake
0.0833333	91.86	48.342	441.9	2.6058	Wake
0.0834167	-32.9	48.331	441.9	2.6058	Wake
0.0835	50.34	48.331	441.9	2.6058	Wake
0.0835833	45.61	48.342	441.9	2.6049	Wake
0.0836667	27.86	48.342	441.9	2.6049	Wake
0.08375	118.14	48.36	441.9	2.604	Wake
0.0838333	80.43	48.451	441.9	2.604	Wake
0.0839167	14.67	48.51	441.9	2.6031	Wake
0.084	-35.01	48.521	441.9	2.6031	Wake
0.0840833	-41.71	48.532	441.9	2.6023	Wake
0.0841667	-18.45	48.532	441.9	2.6023	Wake
0.08425	-65.13	48.532	441.9	2.6014	Wake
0.0843333	-20.84	48.521	441.9	2.6014	Wake
0.0844167	-21.47	48.51	441.9	2.6005	Wake
0.0845	-92.17	48.521	442.7	2.6005	Wake
0.0845833	-122.9	48.521	442.7	2.5996	Wake
0.0846667	-123.59	48.532	442.7	2.5996	Wake
0.08475	-61.16	48.55	442.7	2.5987	Wake
0.0848333	-25.81	48.561	442.7	2.5987	Wake
0.0849167	-60.44	48.561	442.7	2.5978	Wake
0.085	58.93	48.568	442.7	2.5978	Wake
0.0850833	15.33	48.59	442.7	2.5978	Wake
0.0851667	59.68	48.608	442.7	2.5969	Wake
0.08525	47.03	48.619	442.7	2.5969	Wake
0.0853333	28.46	48.619	442.7	2.5961	Wake
0.0854167	48.79	48.608	442.7	2.5961	Wake
0.0855	33.12	48.608	442.7	2.5961	Wake
0.0855833	22.54	48.619	442.7	2.5952	Wake
0.0856667	62.83	48.63	442.7	2.5952	Wake
0.08575	94.22	48.63	442.7	2.5952	Wake
0.0858333	63.62	48.608	442.7	2.5943	Wake
0.0859167	129.07	48.601	442.7	2.5943	Wake
0.086	73.47	48.601	442.7	2.5943	Wake
0.0860833	40.8	48.59	443.6	2.5934	Wake
0.0861667	95.19	48.579	443.6	2.5934	Wake
0.08625	105.55	48.579	443.6	2.5925	Wake
0.0863333	94.88	48.59	443.6	2.5925	Wake
0.0864167	37.3	48.608	443.6	2.5925	Wake
0.0865	1.7	48.649	443.6	2.5916	Wake
0.0865833	20.12	48.671	443.6	2.5916	Wake
0.0866667	-48.51	48.671	443.6	2.5916	Wake
0.08675	-50.12	48.681	443.6	2.5908	Wake
0.0868333	-54.77	48.681	443.6	2.5908	Wake
0.0869167	-111.41	48.681	443.6	2.5908	Wake
0.087	-153.08	48.671	443.6	2.5908	Wake
0.0870833	-97.87	48.649	443.6	2.5908	Wake
0.0871667	-84.52	48.63	443.6	2.5899	Wake
0.08725	-109.14	48.66	443.6	2.5899	Wake
0.0873333	-34.85	48.7	443.6	2.5899	Wake
0.0874167	-77.5	48.7	443.6	2.5899	Wake
0.0875	-44.1	48.729	443.6	2.5899	Wake
0.0875833	-111.81	48.751	443.6	2.589	Wake
0.0876667	-39.51	48.751	443.6	2.589	Wake
0.08775	69.82	48.751	443.6	2.589	Wake
0.0878333	-21.82	48.751	444.4	2.589	Wake
0.0879167	-51.5	48.758	444.4	2.589	Wake
0.088	75.77	48.758	444.4	2.5881	Wake
0.0880833	121.07	48.758	444.4	2.5881	Wake
0.0881667	91.38	48.758	444.4	2.5881	Wake
0.08825	89.65	48.751	444.4	2.5881	Wake
0.0883333	66.93	48.751	444.4	2.5872	Wake
0.0884167	18.26	48.729	444.4	2.5872	Wake
0.0885	-14.48	48.711	444.4	2.5872	Wake
0.0885833	114.71	48.7	444.4	2.5872	Wake
0.0886667	71.05	48.722	444.4	2.5872	Wake
0.08875	37.3	48.74	444.4	2.5872	Wake
0.0888333	36.48	48.74	444.4	2.5872	Wake
0.0889167	-2.33	48.74	444.4	2.5863	Wake
0.089	11.87	48.74	444.4	2.5863	Wake
0.0890833	29.12	48.74	444.4	2.5863	Wake
0.0891667	-36.67	48.74	444.4	2.5863	Wake
0.08925	-169.45	48.769	445.2	2.5863	Wake
0.0893333	-129.25	48.798	445.2	2.5863	Wake
0.0894167	-96.11	48.809	445.2	2.5863	Wake
0.0895	-19.99	48.809	445.2	2.5854	Wake
0.0895833	-10.8	48.82	445.2	2.5854	Wake
0.0896667	-69.6	48.82	445.2	2.5854	Wake
0.08975	-112.41	48.82	445.2	2.5854	Wake
0.0898333	-36.3	48.809	445.2	2.5854	Wake
0.0899167	-59.12	48.809	445.2	2.5854	Wake
0.09	-88.93	48.809	445.2	2.5846	Wake
0.0900833	15.27	48.82	445.2	2.5846	Wake
0.0901667	13.35	48.839	445.2	2.5846	Wake
0.09025	-41.4	48.839	445.2	2.5846	Wake
0.0903333	27.76	48.839	446.1	2.5846	Wake
0.0904167	9.85	48.839	446.1	2.5837	Wake
0.0905	-15.9	48.86	446.1	2.5837	Wake
0.0905833	3.24	48.879	446.1	2.5837	Wake
0.0906667	64.31	48.89	446.1	2.5837	Wake
0.09075	61.42	48.89	446.1	2.5837	Wake
0.0908333	58.65	48.89	446.1	2.5828	Wake
0.0909167	143.8	48.879	446.1	2.5828	Wake
0.091	80.9	48.871	446.9	2.5828	Wake
0.0910833	-22.04	48.871	446.9	2.5828	Wake
0.0911667	16.09	48.86	446.9	2.5819	Wake
0.09125	-13.82	48.831	446.9	2.5819	Wake
0.0913333	-29.69	48.831	446.9	2.5819	Wake
0.0914167	-29.62	48.831	446.9	2.5819	Wake
0.0915	-52.57	48.809	446.9	2.5819	Wake
0.0915833	-21.34	48.809	446.9	2.581	Wake
0.0916667	-40.2	48.82	447.7	2.581	Wake
0.09175	-69.1	48.82	447.7	2.581	Wake
0.0918333	-68.03	48.82	447.7	2.5801	Wake
0.0919167	16.05	48.82	447.7	2.5793	Wake
0.092	38.18	48.809	448.5	2.5784	Wake
0.0920833	28.36	48.809	448.5	2.5784	Wake
0.0921667	75.42	48.809	448.5	2.5775	Wake
0.09225	31.45	48.82	448.5	2.5766	Wake
0.0923333	29.53	48.82	449.4	2.5766	Wake
0.0924167	-42.31	48.831	449.4	2.5757	Wake
0.0925	5.76	48.839	449.4	2.5748	Wake
0.0925833	-25.21	48.831	449.4	2.5748	Wake
0.0926667	-18.04	48.831	450.2	2.5739	Wake
0.09275	34.12	48.831	450.2	2.5731	Wake
0.0928333	13.1	48.809	450.2	2.5722	Wake
0.0929167	22.13	48.798	450.2	2.5722	Wake
0.093	5.26	48.791	450.2	2.5713	Wake
0.0930833	-14.7	48.791	451	2.5704	Wake
0.0931667	-84.59	48.791	451	2.5704	Wake
0.09325	-75.46	48.791	451	2.5695	Wake
0.0933333	-90.41	48.791	451	2.5686	Wake
0.0934167	-99.22	48.78	451.9	2.5677	Wake
0.0935	-83.07	48.78	451.9	2.5669	Wake
0.0935833	-54.05	48.791	452.7	2.5651	Wake
0.0936667	-73.95	48.78	452.7	2.5642	Wake
0.09375	-16.87	48.769	452.7	2.5633	Wake
0.0938333	-20.74	48.769	453.5	2.5624	Wake
0.0939167	14.32	48.758	453.5	2.5607	Wake
0.094	28.39	48.74	454.3	2.5598	Wake
0.0940833	88.43	48.729	454.3	2.5589	Wake
0.0941667	67.49	48.751	454.3	2.558	Wake
0.09425	-66.33	48.769	455.2	2.5562	Wake
0.0943333	-6.23	48.78	455.2	2.5554	Wake
0.0944167	-12.25	48.78	456	2.5545	Wake
0.0945	33.84	48.769	456	2.5527	Wake
0.0945833	90.88	48.769	456	2.5518	Wake
0.0946667	103.88	48.769	456.8	2.5509	Wake
0.09475	107.85	48.769	456.8	2.5501	Wake
0.0948333	125.89	48.769	456.8	2.5483	Wake
0.0949167	85.97	48.769	457.7	2.5474	Wake
0.095	121.01	48.769	457.7	2.5465	Wake
0.0950833	134.04	48.78	458.5	2.5447	Wake
0.0951667	112.19	48.769	458.5	2.543	Wake
0.09525	63.24	48.751	459.3	2.5412	Wake
0.0953333	67.24	48.722	459.3	2.5403	Wake
0.0954167	99.29	48.711	460.1	2.5386	Wake
0.0955	26.32	48.711	460.1	2.5368	Wake
0.0955833	34.34	48.729	461	2.535	Wake
0.0956667	17.35	48.729	461	2.5332	Wake
0.09575	-41.62	48.729	461.8	2.5315	Wake
0.0958333	37.43	48.729	461.8	2.5306	Wake
0.0959167	-18.57	48.729	462.6	2.5288	Wake
0.096	47.44	48.729	462.6	2.527	Wake
0.0960833	78.42	48.729	463.5	2.5253	Wake
0.0961667	32.49	48.729	463.5	2.5235	Wake
0.09625	-4.5	48.729	464.3	2.5217	Wake
0.0963333	0.44	48.729	464.3	2.5209	Wake
0.0964167	58.39	48.729	465.1	2.5191	Wake
0.0965	19.36	48.729	465.1	2.5173	Wake
0.0965833	-11.74	48.729	466	2.5155	Wake
0.0966667	-7.74	48.729	466	2.5138	Wake
0.09675	-8.78	48.729	466.8	2.512	Wake
0.0968333	10.14	48.722	466.8	2.5102	Wake
0.0969167	-9.88	48.722	467.6	2.5085	Wake
0.097	-62.01	48.722	467.6	2.5067	Wake
0.0970833	-38.12	48.722	468.4	2.5049	Wake
0.0971667	-20.24	48.722	468.4	2.5032	Wake
0.09725	-42.34	48.729	469.3	2.5014	Wake
0.0973333	-112.44	48.769	469.3	2.4996	Wake
0.0974167	-82.57	48.798	470.1	2.4978	Wake
0.0975	-104.57	48.78	470.9	2.4961	Wake
0.0975833	-135.71	48.769	470.9	2.4943	Wake
0.0976667	-166.87	48.769	471.8	2.4925	Wake
0.09775	-162.09	48.769	471.8	2.4908	Wake
0.0978333	-182.17	48.769	472.6	2.489	Wake
0.0979167	-87.2	48.769	472.6	2.4872	Wake
0.098	-112.32	48.78	473.4	2.4855	Wake
0.0980833	-34.47	48.78	473.4	2.4837	Wake
0.0981667	-19.55	48.78	474.2	2.4828	Wake
0.09825	1.23	48.78	474.2	2.481	Wake
0.0983333	-16.9	48.791	475.1	2.4793	Wake
0.0984167	-20.08	48.791	475.1	2.4775	Wake
0.0985	50.74	48.791	475.9	2.4757	Wake
0.0985833	46.53	48.791	475.9	2.474	Wake
0.0986667	-29.65	48.791	476.7	2.4722	Wake
0.09875	-7.84	48.791	476.7	2.4704	Wake
0.0988333	-31.01	48.798	477.6	2.4686	Wake
0.0989167	-26.19	48.798	477.6	2.4669	Wake
0.099	-38.44	48.798	478.4	2.4651	Wake
0.0990833	10.42	48.82	478.4	2.4633	Wake
0.0991667	-39.82	48.839	479.2	2.4616	Wake
0.09925	-40.1	48.839	479.2	2.4598	Wake
0.0993333	-33.34	48.839	480	2.458	Wake
0.0994167	-18.54	48.831	480	2.4563	Wake
0.0995	-47.75	48.831	480.9	2.4545	Wake
0.0995833	-6.01	48.831	480.9	2.4527	Wake
0.0996667	78.7	48.839	481.7	2.4518	Wake
0.09975	11.52	48.86	481.7	2.4501	Wake
0.0998333	29.28	48.879	482.5	2.4483	Wake
0.0999167	80.05	48.879	482.5	2.4465	Wake
0.1	60.82	48.879	483.4	2.4448	Wake
0.100083	26.6	48.901	483.4	2.4439	Wake
0.100167	-10.64	48.901	483.4	2.4421	Wake
0.10025	-121.86	48.901	484.2	2.4412	Wake
0.100333	-93.08	48.901	484.2	2.4403	Wake
0.100417	-71.3	48.901	484.2	2.4395	Wake
0.1005	-76.49	48.901	485	2.4377	Wake
0.100583	7.21	48.901	485	2.4368	Wake
0.100667	88.02	48.901	485	2.4359	Wake
0.10075	98.78	48.901	485.9	2.435	Wake
0.100833	105.55	48.901	485.9	2.4333	Wake
0.100917	82.41	48.912	485.9	2.4324	Wake
0.101	122.2	48.919	486.7	2.4315	Wake
0.101083	100.92	48.919	486.7	2.4306	Wake
0.101167	83.77	48.919	486.7	2.4288	Wake
0.10125	36.58	48.912	486.7	2.4279	Wake
0.101333	40.26	48.912	487.5	2.4271	Wake
0.101417	17.03	48.912	487.5	2.4262	Wake
0.1015	13.79	48.919	487.5	2.4253	Wake
0.101583	41.52	48.952	488.3	2.4235	Wake
0.101667	66.36	48.981	488.3	2.4226	Wake
0.10175	19.27	48.981	488.3	2.4218	Wake
0.101833	50.05	48.988	488.3	2.4218	Wake
0.101917	14.86	48.988	489.2	2.4209	Wake
0.102	-15.33	48.988	489.2	2.4209	Wake
0.102083	-20.52	48.988	489.2	2.42	Wake
0.102167	-61.67	48.988	489.2	2.42	Wake
0.10225	-40.8	48.988	489.2	2.4191	Wake
0.102333	-30	48.988	489.2	2.4182	Wake
0.102417	4.75	48.988	489.2	2.4182	Wake
0.1025	-16.24	48.988	490	2.4173	Wake
0.102583	-36.33	48.988	490	2.4173	Wake
0.102667	-69.44	49.01	490	2.4164	Wake
0.10275	-75.49	49.021	490	2.4156	Wake
0.102833	-65.63	49.021	490	2.4156	Wake
0.102917	-40.73	49.021	490	2.4147	Wake
0.103	-50.81	49.061	490.8	2.4147	Wake
0.103083	-89.84	49.091	490.8	2.4138	Wake
0.103167	-8.91	49.102	490.8	2.4138	Wake
0.10325	44.04	49.102	490.8	2.4129	Wake
0.103333	5.01	49.12	490.8	2.412	Wake
0.103417	18.89	49.149	490.8	2.412	Wake
0.1035	104.92	49.171	490.8	2.412	Wake
0.103583	41.93	49.171	490.8	2.412	Wake
0.103667	78.86	49.16	490.8	2.412	Wake
0.10375	115.78	49.16	490.8	2.412	Wake
0.103833	52.92	49.171	490.8	2.412	Wake
0.103917	23.89	49.178	490.8	2.412	Wake
0.104	116.85	49.2	490.8	2.412	Wake
0.104083	109.96	49.211	490.8	2.412	Wake
0.104167	81.94	49.211	490.8	2.412	Wake
0.10425	-2.14	49.2	490.8	2.412	Wake
0.104333	-0.06	49.218	490.8	2.412	Wake
0.104417	40.99	49.27	490.8	2.412	Wake
0.1045	17.06	49.321	490.8	2.412	Wake
0.104583	-47.85	49.339	490.8	2.412	Wake
0.104667	-90.82	49.339	490.8	2.412	Wake
0.10475	34.31	49.35	490.8	2.412	Wake
0.104833	101.4	49.372	490.8	2.412	Wake
0.104917	148.49	49.372	490.8	2.412	Wake
0.105	106.65	49.361	490.8	2.412	Wake
0.105083	57.8	49.361	490.8	2.412	Wake
0.105167	62.9	49.372	490.8	2.412	Wake
0.10525	147.01	49.379	490.8	2.412	Wake
0.105333	111.19	49.379	490.8	2.4129	Wake
0.105417	36.23	49.379	490.8	2.4129	Wake
0.1055	-8.66	49.379	490.8	2.4129	Wake
0.105583	-10.55	49.361	490.8	2.4129	Wake
0.105667	-29.43	49.339	490.8	2.4129	Wake
0.10575	-27.29	49.332	490.8	2.4129	Wake
0.105833	-78.16	49.332	490.8	2.4129	Wake
0.105917	-75.05	49.332	490.8	2.4129	Wake
0.106	-138.92	49.332	490.8	2.4138	Wake
0.106083	-162.78	49.339	490.8	2.4138	Wake
0.106167	-154.63	49.361	490.8	2.4138	Wake
0.10625	-146.5	49.361	490.8	2.4138	Wake
0.106333	-129.35	49.361	490.8	2.4138	Wake
0.106417	-158.18	49.35	490.8	2.4138	Wake
0.1065	-92.05	49.372	490.8	2.4138	Wake
0.106583	9.1	49.408	490.8	2.4147	Wake
0.106667	110.27	49.489	490.8	2.4147	Wake
0.10675	4.41	49.529	490	2.4147	Wake
0.106833	-41.49	49.522	490	2.4147	Wake
0.106917	6.67	49.522	490	2.4147	Wake
0.107	32.77	49.522	490	2.4147	Wake
0.107083	-29.06	49.441	490	2.4147	Wake
0.107167	-7.02	49.419	490	2.4147	Wake
0.10725	-70.77	49.408	490	2.4147	Wake
0.107333	-89.68	49.39	490	2.4156	Wake
0.107417	-10.7	49.449	490	2.4156	Wake
0.1075	97.43	49.441	490	2.4156	Wake
0.107583	-24.52	49.459	490	2.4156	Wake
0.107667	-52.41	49.522	490	2.4156	Wake
0.10775	-71.33	49.441	490	2.4156	Wake
0.107833	-126.3	49.408	490	2.4156	Wake
0.107917	-141.22	49.441	490	2.4156	Wake
0.108	-128.18	49.47	490	2.4156	Wake
0.108083	-94.19	49.481	490	2.4156	Wake
0.108167	-95.19	49.481	490	2.4156	Wake
0.10825	-49.2	49.481	490	2.4164	Wake
0.108333	63.78	49.522	490	2.4164	Wake
0.108417	117.67	49.638	490	2.4164	Wake
0.1085	50.65	49.679	490	2.4156	Wake
0.108583	-21.37	49.679	490	2.4156	Wake
0.108667	-52.41	49.671	490	2.4156	Wake
0.10875	-67.4	49.638	490	2.4156	Wake
0.108833	6.45	49.671	490	2.4156	Wake
0.108917	112.29	49.759	490	2.4156	Wake
0.109	116.28	49.781	489.2	2.4147	Wake
0.109083	75.14	49.799	489.2	2.4147	Wake
0.109167	21.19	49.821	489.2	2.4147	Wake
0.10925	36.08	49.949	489.2	2.4147	Wake
0.109333	166.87	50.742	489.2	2.4147	Wake
0.109417	145.69	51.33	489.2	2.4147	Wake
0.1095	132.56	51.289	489.2	2.4138	Wake
0.109583	114.43	51.461	489.2	2.4138	Wake
0.109667	77.19	51.629	489.2	2.4138	Wake
0.10975	78.95	51.629	489.2	2.4138	Wake
0.109833	60.72	51.629	489.2	2.4138	Wake
0.109917	78.51	51.64	489.2	2.4138	Wake
0.11	45.27	51.658	489.2	2.4129	Wake
0.110083	26.98	51.651	489.2	2.4129	Wake
0.110167	-65.29	51.658	489.2	2.4129	Wake
0.11025	-41.58	51.651	489.2	2.412	Wake
0.110333	-34.91	51.64	490	2.412	Wake
0.110417	-69.22	51.6	490	2.412	Wake
0.1105	-71.62	51.56	490	2.412	Wake
0.110583	-69.92	51.571	490	2.4111	Wake
0.110667	10.77	51.56	490	2.4111	Wake
0.11075	2.27	51.56	490	2.4111	Wake
0.110833	-39.1	51.56	490	2.4103	Wake
0.110917	-150.47	51.571	490	2.4103	Wake
0.111	-45.87	51.571	490	2.4103	Wake
0.111083	6.8	51.571	490	2.4103	Wake
0.111167	9.32	51.611	490	2.4094	Wake
0.11125	21.88	51.651	490	2.4094	Wake
0.111333	46.5	51.582	490	2.4094	Wake
0.111417	14.04	51.509	490	2.4085	Wake
0.1115	24.59	51.541	490	2.4085	Wake
0.111583	36.14	51.56	490	2.4085	Wake
0.111667	30.66	51.56	490	2.4076	Wake
0.11175	-1.86	51.571	490	2.4076	Wake
0.111833	14.57	51.56	490	2.4076	Wake
0.111917	49.08	51.6	490	2.4076	Wake
0.112	11.55	51.622	490	2.4067	Wake
0.112083	25.03	51.622	490	2.4067	Wake
0.112167	12.53	51.622	490	2.4067	Wake
0.11225	20.02	51.541	490	2.4067	Wake
0.112333	26.47	51.37	490	2.4058	Wake
0.112417	-40.1	51.3	490	2.4058	Wake
0.1125	-129.69	51.3	490	2.4058	Wake
0.112583	-73.22	51.289	490	2.4058	Wake
0.112667	-41.77	51.311	490	2.4049	Wake
0.11275	-45.3	51.3	490	2.4049	Wake
0.112833	-90.88	51.3	490	2.4049	Wake
0.112917	-48.48	51.3	490.8	2.4049	Wake
0.113	-14.98	51.289	490.8	2.4041	Wake
0.113083	-51.56	51.26	490.8	2.4041	Wake
0.113167	-15.14	51.271	490.8	2.4041	Wake
0.11325	25.25	51.341	490.8	2.4041	Wake
0.113333	31.67	51.37	490.8	2.4032	Wake
0.113417	-49.93	51.37	490.8	2.4041	Wake
0.1135	-54.46	51.352	490.8	2.4041	Wake
0.113583	-5.92	51.33	490.8	2.4041	Wake
0.113667	-40.48	51.33	490.8	2.4041	Wake
0.11375	-88.99	51.289	490.8	2.4049	Wake
0.113833	-38.53	51.231	490.8	2.4049	Wake
0.113917	12.97	51.22	490.8	2.4049	Wake
0.114	-55.56	51.22	490.8	2.4049	Wake
0.114083	-11.11	51.22	490.8	2.4058	Wake
0.114167	66.39	51.231	490.8	2.4058	Wake
0.11425	14.95	51.22	490.8	2.4058	Wake
0.114333	-10.55	51.22	490.8	2.4058	Wake
0.114417	-8.09	51.169	490.8	2.4067	Wake
0.1145	-113.61	51.14	490.8	2.4067	Wake
0.114583	-101.02	51.14	490.8	2.4067	Wake
0.114667	-76.53	51.151	490.8	2.4076	Wake
0.11475	-157.99	51.151	490.8	2.4076	Wake
0.114833	-22.35	51.14	490.8	2.4076	Wake
0.114917	-0.72	51.14	490.8	2.4076	Wake
0.115	26.88	51.14	490.8	2.4085	Wake
0.115083	28.49	51.14	490.8	2.4085	Wake
0.115167	-7.9	51.11	490.8	2.4094	Wake
0.11525	11.74	51.019	490.8	2.4103	Wake
0.115333	-10.64	50.95	490.8	2.4111	Wake
0.115417	41.14	50.95	490.8	2.412	Wake
0.1155	-14.17	50.939	490	2.4129	Wake
0.115583	-35.41	50.939	490	2.4129	Wake
0.115667	55.28	50.939	490	2.4138	Wake
0.11575	83.99	50.899	490	2.4147	Wake
0.115833	20.81	50.899	490	2.4156	Wake
0.115917	56.6	50.899	490	2.4164	Wake
0.116	49.45	50.891	490	2.4173	Wake
0.116083	46.31	50.891	490	2.4173	Wake
0.116167	8.15	50.891	490	2.4182	Wake
0.11625	98.03	50.891	490	2.4191	Wake
0.116333	74.95	50.851	490	2.42	Wake
0.116417	0.88	50.8	490	2.4209	Wake
0.1165	45.8	50.8	490	2.4209	Wake
0.116583	7.71	50.789	490	2.4218	Wake
0.116667	52.76	50.782	490	2.4226	Wake
0.11675	134.7	50.8	490	2.4235	Wake
0.116833	31.76	50.789	490	2.4253	Wake
0.116917	-51.25	50.782	490	2.4262	Wake
0.117	66.8	50.782	490	2.4271	Wake
0.117083	74.86	50.771	490	2.4288	Wake
0.117167	4.97	50.771	490	2.4297	Wake
0.11725	16.05	50.749	489.2	2.4306	Wake
0.117333	48.16	50.72	489.2	2.4324	Wake
0.117417	-38.75	50.709	489.2	2.4333	Wake
0.1175	13.44	50.709	489.2	2.4341	Wake
0.117583	9.66	50.72	489.2	2.4359	Wake
0.117667	50.93	50.742	489.2	2.4368	Wake
0.11775	54.14	50.749	489.2	2.4377	Wake
0.117833	17.38	50.749	489.2	2.4395	Wake
0.117917	44.73	50.76	489.2	2.4403	Wake
0.118	28.11	50.76	489.2	2.4412	Wake
0.118083	53.45	50.76	489.2	2.443	Wake
0.118167	84.81	50.771	489.2	2.4439	Wake
0.11825	88.11	50.749	489.2	2.4448	Wake
0.118333	87.51	50.731	489.2	2.4456	Wake
0.118417	57.01	50.72	489.2	2.4474	Wake
0.1185	89.43	50.72	488.3	2.4483	Wake
0.118583	29.81	50.72	488.3	2.4501	Wake
0.118667	-3.75	50.72	488.3	2.451	Wake
0.11875	-6.23	50.72	488.3	2.4518	Wake
0.118833	-47.75	50.709	488.3	2.4536	Wake
0.118917	-13.22	50.709	488.3	2.4545	Wake
0.119	-32.74	50.72	488.3	2.4563	Wake
0.119083	-92.11	50.72	488.3	2.4571	Wake
0.119167	-100.58	50.731	488.3	2.4589	Wake
0.11925	-75.99	50.749	488.3	2.4598	Wake
0.119333	-48.38	50.76	488.3	2.4607	Wake
0.119417	3.21	50.771	488.3	2.4625	Wake
0.1195	29.81	50.76	488.3	2.4633	Wake
0.119583	48.45	50.76	488.3	2.4651	Wake
0.119667	38.18	50.76	487.5	2.466	Wake
0.11975	49.93	50.76	487.5	2.4669	Wake
0.119833	43.63	50.76	487.5	2.4686	Wake
0.119917	20.18	50.76	487.5	2.4695	Wake
0.12	20.81	50.76	487.5	2.4713	Wake
0.120083	-3.43	50.749	487.5	2.4722	Wake
0.120167	-14.7	50.742	487.5	2.4731	Wake
0.12025	-24.02	50.742	487.5	2.474	Wake
0.120333	-85.31	50.742	487.5	2.4757	Wake
0.120417	73.32	50.742	487.5	2.4766	Wake
0.1205	67.05	50.749	487.5	2.4775	Wake
0.120583	7.84	50.749	487.5	2.4784	Wake
0.120667	6.61	50.749	487.5	2.4802	Wake
0.12075	-35.76	50.742	487.5	2.481	Wake
0.120833	-42.06	50.742	487.5	2.4819	Wake
0.120917	-43.35	50.76	486.7	2.4837	Wake
0.121	-77.63	50.782	486.7	2.4846	Wake
0.121083	13.06	50.789	486.7	2.4855	Wake
0.121167	31.79	50.789	486.7	2.4863	Wake
0.12125	-9.44	50.789	486.7	2.4881	Wake
0.121333	-80.74	50.8	486.7	2.489	Wake
0.121417	-121.98	50.818	486.7	2.4899	Wake
0.1215	-103.16	50.829	486.7	2.4908	Wake
0.121583	-147.54	50.818	486.7	2.4925	Wake
0.121667	-153.93	50.858	486.7	2.4934	Wake
0.12175	-99.25	50.921	486.7	2.4943	Wake
0.121833	-17.57	50.891	486.7	2.4952	Wake
0.121917	30.03	50.858	486.7	2.4961	Wake
0.122	-54.3	50.851	485.9	2.497	Wake
0.122083	-110.59	50.851	485.9	2.4978	Wake
0.122167	-72.91	50.8	485.9	2.4987	Wake
0.12225	3.62	50.621	485.9	2.4996	Wake
0.122333	132.15	50.5	485.9	2.5005	Wake
0.122417	132.78	50.5	485.9	2.5014	Wake
0.1225	41.46	50.49	485.9	2.5023	Wake
0.122583	49.01	50.471	485.9	2.504	Wake
0.122667	106.56	50.471	485.9	2.5049	Wake
0.12275	59.02	50.471	485.9	2.5058	Wake
0.122833	54.52	50.46	485.9	2.5067	Wake
0.122917	-9.88	50.449	485	2.5076	Wake
0.123	5.51	50.449	485	2.5085	Wake
0.123083	38.97	50.438	485	2.5094	Wake
0.123167	-11.62	50.391	485	2.5102	Wake
0.12325	-18.16	50.362	485	2.5111	Wake
0.123333	29.18	50.369	485	2.512	Wake
0.123417	-11.4	50.34	485	2.5129	Wake
0.1235	-37.02	50.329	485	2.5138	Wake
0.123583	-62.71	50.34	485	2.5147	Wake
0.123667	-83.36	50.34	484.2	2.5155	Wake
0.12375	-23.04	50.362	484.2	2.5164	Wake
0.123833	60.25	50.362	484.2	2.5173	Wake
0.123917	-92.55	50.398	484.2	2.5173	Wake
0.124	-92.27	50.42	484.2	2.5182	Wake
0.124083	-44.1	50.409	484.2	2.5191	Wake
0.124167	-51.88	50.42	484.2	2.52	Wake
0.12425	-16.68	50.398	483.4	2.5209	Wake
0.124333	-75.55	50.369	483.4	2.5217	Wake
0.124417	-90.44	50.369	483.4	2.5226	Wake
0.1245	0.66	50.369	483.4	2.5235	Wake
0.124583	39.7	50.38	483.4	2.5244	Wake
0.124667	72.75	50.391	483.4	2.5253	Wake
0.12475	107.75	50.409	483.4	2.5262	Wake
0.124833	92.8	50.431	483.4	2.527	Wake
0.124917	65.73	50.438	482.5	2.5279	Wake
0.125	30.63	50.438	482.5	2.5279	Wake
0.125083	37.65	50.438	482.5	2.5297	Wake
0.125167	87.48	50.438	482.5	2.5306	Wake
0.12525	29.4	50.409	482.5	2.5315	Wake
0.125333	91.32	50.329	482.5	2.5324	Wake
0.125417	95.13	50.329	481.7	2.5332	Wake
0.1255	84.02	50.42	481.7	2.5341	Wake
0.125583	-2.2	50.5	481.7	2.535	Wake
0.125667	-28.43	50.53	481.7	2.5359	Wake
0.12575	-34.6	50.541	481.7	2.5368	Wake
0.125833	19.2	50.541	480.9	2.5377	Wake
0.125917	3.93	50.541	480.9	2.5386	Wake
0.126	-78.42	50.541	480.9	2.5394	Wake
0.126083	-77.63	50.5	480.9	2.5403	Wake
0.126167	-12.91	50.449	480.9	2.5412	Wake
0.12625	-50.27	50.449	480	2.5421	Wake
0.126333	-72.59	50.449	480	2.543	Wake
0.126417	-107.97	50.38	480	2.5439	Wake
0.1265	-33.37	50.3	480	2.5447	Wake
0.126583	-66.89	50.259	480	2.5456	Wake
0.126667	-36.36	50.259	480	2.5465	Wake
0.12675	28.3	50.259	479.2	2.5474	Wake
0.126833	-18.16	50.259	479.2	2.5483	Wake
0.126917	-49.64	50.259	479.2	2.5492	Wake
0.127	-85.06	50.259	479.2	2.5501	Wake
0.127083	-76.49	50.248	479.2	2.5509	Wake
0.127167	-31.98	50.248	479.2	2.5518	Wake
0.12725	-40.45	50.248	478.4	2.5518	Wake
0.127333	-53.89	50.281	478.4	2.5527	Wake
0.127417	26.54	50.3	478.4	2.5536	Wake
0.1275	17	50.289	478.4	2.5545	Wake
0.127583	-50.46	50.289	478.4	2.5554	Wake
0.127667	-57.04	50.289	478.4	2.5562	Wake
0.12775	9.41	50.281	477.6	2.5571	Wake
0.127833	-83.01	50.3	477.6	2.558	Wake
0.127917	-152.58	50.311	477.6	2.5589	Wake
0.128	-34.06	50.311	477.6	2.5598	Wake
0.128083	1.42	50.369	477.6	2.5607	Wake
0.128167	9.88	50.398	477.6	2.5616	Wake
0.12825	-4.6	50.391	477.6	2.5624	Wake
0.128333	-10.1	50.38	476.7	2.5624	Wake
0.128417	-18.57	50.362	476.7	2.5633	Wake
0.1285	-29.12	50.34	476.7	2.5642	Wake
0.128583	22.38	50.321	476.7	2.5642	Wake
0.128667	10.83	50.321	476.7	2.5651	Wake
0.12875	67.33	50.362	476.7	2.566	Wake
0.128833	-26.1	50.409	476.7	2.566	Wake
0.128917	-31.48	50.42	476.7	2.5669	Wake
0.129	25.97	50.449	476.7	2.5677	Wake
0.129083	31.48	50.552	476.7	2.5677	Wake
0.129167	85.06	50.592	475.9	2.5686	Wake
0.12925	77.57	50.592	475.9	2.5686	Wake
0.129333	65.07	50.592	475.9	2.5695	Wake
0.129417	92.74	50.69	475.9	2.5704	Wake
0.1295	80.34	50.84	475.9	2.5704	Wake
0.129583	43.88	50.84	475.9	2.5713	Wake
0.129667	67.55	50.972	475.9	2.5722	Wake
0.12975	17.22	51.129	475.9	2.5722	Wake
0.129833	33.87	51.121	475.9	2.5731	Wake
0.129917	68.59	51.278	475.9	2.5739	Wake
0.13	62.17	51.439	475.9	2.5739	Wake
0.130083	-35.16	51.439	475.9	2.5739	Wake
0.130167	43.63	51.468	475.9	2.5739	Wake
0.13025	43.44	51.468	475.9	2.5731	Wake
0.130333	6.08	51.479	475.9	2.5731	Wake
0.130417	-61.13	51.468	475.9	2.5731	Wake
0.1305	-57.29	51.479	475.9	2.5722	Wake
0.130583	-65.54	51.571	475.9	2.5722	Wake
0.130667	-90.75	51.669	475.9	2.5722	Wake
0.13075	-64.88	51.699	475.9	2.5713	Wake
0.130833	-12.97	51.699	475.9	2.5713	Wake
0.130917	-6.2	51.699	475.9	2.5713	Wake
0.131	-8.31	51.709	476.7	2.5713	Wake
0.131083	-53.33	51.72	476.7	2.5704	Wake
0.131167	14.64	51.72	476.7	2.5704	Wake
0.13125	22.6	51.731	476.7	2.5704	Wake
0.131333	29.62	51.801	476.7	2.5695	Wake
0.131417	-6.42	51.91	476.7	2.5695	Wake
0.1315	46.56	51.94	476.7	2.5695	Wake
0.131583	82.6	51.94	476.7	2.5695	Wake
0.131667	106.68	51.991	476.7	2.5686	Wake
0.13175	81.75	52.02	476.7	2.5677	Wake
0.131833	70.86	52.02	477.6	2.5669	Wake
0.131917	45.93	52.02	477.6	2.566	Wake
0.132	77.09	52.02	477.6	2.566	Wake
0.132083	40.33	52.02	477.6	2.5651	Wake
0.132167	32.52	52.031	477.6	2.5642	Wake
0.13225	77.63	52.031	478.4	2.5633	Wake
0.132333	69.82	52.031	478.4	2.5624	Wake
0.132417	52.1	52.049	478.4	2.5616	Wake
0.1325	1.45	52.071	478.4	2.5607	Wake
0.132583	-3.24	52.078	478.4	2.5598	Wake
0.132667	-64.94	52.078	479.2	2.5589	Wake
0.13275	-91.57	52.071	479.2	2.558	Wake
0.132833	9.66	52.06	479.2	2.5571	Wake
0.132917	56	52.071	479.2	2.5562	Wake
0.133	29.34	52.071	479.2	2.5554	Wake
0.133083	-44.32	52.071	480	2.5545	Wake
0.133167	-27.95	52.038	480	2.5545	Wake
0.13325	27.45	52.031	480	2.5536	Wake
0.133333	46.87	52.049	480	2.5527	Wake
0.133417	61.26	51.969	480.9	2.5509	Wake
0.1335	47.72	51.848	480.9	2.5501	Wake
0.133583	1.32	51.841	480.9	2.5483	Wake
0.133667	6.77	51.841	480.9	2.5474	Wake
0.13375	40.17	51.83	481.7	2.5465	Wake
0.133833	46.65	51.83	481.7	2.5447	Wake
0.133917	7.15	51.801	481.7	2.5439	Wake
0.134	-4.28	51.761	482.5	2.5421	Wake
0.134083	9.22	51.739	482.5	2.5412	Wake
0.134167	5.7	51.739	482.5	2.5394	Wake
0.13425	-32.68	51.739	482.5	2.5386	Wake
0.134333	-50.08	51.731	483.4	2.5377	Wake
0.134417	-46.5	51.709	483.4	2.5359	Wake
0.1345	-39.07	51.651	483.4	2.535	Wake
0.134583	-4.56	51.6	484.2	2.5332	Wake
0.134667	37.05	51.629	484.2	2.5324	Wake
0.13475	-47.34	51.68	484.2	2.5315	Wake
0.134833	-85.75	51.691	484.2	2.5297	Wake
0.134917	-23.17	51.589	485	2.5288	Wake
0.135	31.51	51.468	485	2.527	Wake
0.135083	-24.87	51.439	485	2.5262	Wake
0.135167	-132.31	51.439	485	2.5262	Wake
0.13525	-47.79	51.439	485.9	2.5253	Wake
0.135333	19.8	51.439	485.9	2.5244	Wake
0.135417	-15.58	51.461	485.9	2.5235	Wake
0.1355	-87.86	51.392	485.9	2.5226	Wake
0.135583	-21.34	51.191	485.9	2.5217	Wake
0.135667	16.21	51.129	486.7	2.5209	Wake
0.13575	56.76	51.14	486.7	2.5209	Wake
0.135833	70.32	51.129	486.7	2.52	Wake
0.135917	13.88	51.129	486.7	2.5191	Wake
0.136	17.44	51.121	487.5	2.5182	Wake
0.136083	145.03	51.129	487.5	2.5173	Wake
0.136167	32.61	51.121	487.5	2.5164	Wake
0.13625	-15.87	51.129	487.5	2.5155	Wake
0.136333	-37.33	51.151	487.5	2.5155	Wake
0.136417	-13.76	51.14	488.3	2.5147	Wake
0.1365	19.77	51.151	488.3	2.5138	Wake
0.136583	18.29	51.169	488.3	2.5129	Wake
0.136667	-3.18	51.151	488.3	2.512	Wake
0.13675	-66.7	51.14	488.3	2.512	Wake
0.136833	-23.23	51.14	489.2	2.5111	Wake
0.136917	-35.7	51.14	489.2	2.5111	Wake
0.137	-85.18	51.129	489.2	2.5102	Wake
0.137083	-140.78	51.07	489.2	2.5094	Wake
0.137167	-42.28	51.03	489.2	2.5094	Wake
0.13725	9.19	51.03	490	2.5085	Wake
0.137333	-55.4	51.019	490	2.5085	Wake
0.137417	-75.93	51.008	490	2.5076	Wake
0.1375	-66.58	50.99	490	2.5076	Wake
0.137583	-44.2	50.961	490	2.5067	Wake
0.137667	-47.72	50.961	490	2.5067	Wake
0.13775	-49.36	50.979	490.8	2.5058	Wake
0.137833	-48.01	51.008	490.8	2.5058	Wake
0.137917	-66.64	51.008	490.8	2.5049	Wake
0.138	-6.36	50.972	490.8	2.5049	Wake
0.138083	1.92	50.961	490.8	2.504	Wake
0.138167	-94.82	50.961	491.7	2.504	Wake
0.13825	5.48	50.961	491.7	2.5032	Wake
0.138333	-64.28	50.921	491.7	2.5032	Wake
0.138417	-2.05	50.899	491.7	2.5023	Wake
0.1385	46.21	50.91	491.7	2.5023	Wake
0.138583	1.39	50.91	491.7	2.5023	Wake
0.138667	90.6	50.84	492.5	2.5014	Wake
0.13875	81.72	50.782	492.5	2.5014	Wake
0.138833	132.91	50.771	492.5	2.5014	Wake
0.138917	104.07	50.398	492.5	2.5005	Wake
0.139	166.27	49.971	492.5	2.5005	Wake
0.139083	119.37	49.92	492.5	2.5005	Wake
0.139167	48.48	49.901	493.3	2.4996	Wake
0.13925	112.6	49.869	493.3	2.4996	Wake
0.139333	122.71	49.869	493.3	2.4996	Wake
0.139417	75.77	49.861	493.3	2.4996	Wake
0.1395	79.8	49.861	493.3	2.4987	Wake
0.139583	-22.19	49.839	493.3	2.4987	Wake
0.139667	-42.12	49.839	494.1	2.4987	Wake
0.13975	-135.17	49.839	494.1	2.4978	Wake
0.139833	-147.17	49.839	494.1	2.4978	Wake
0.139917	-86.22	49.839	494.1	2.4978	Wake
0.14	-75.33	49.839	494.1	2.497	Wake
0.140083	-94.41	49.821	495	2.4961	Wake
0.140167	-100.51	49.799	495	2.4961	Wake
0.14025	-40.61	49.799	495	2.4952	Wake
0.140333	-14.73	49.799	495.8	2.4943	Wake
0.140417	-21.85	49.788	495.8	2.4934	Wake
0.1405	-47.03	49.759	495.8	2.4925	Wake
0.140583	-79.11	49.73	495.8	2.4917	Wake
0.140667	-14.32	49.712	496.6	2.4908	Wake
0.14075	44.42	49.69	496.6	2.4899	Wake
0.140833	25.21	49.649	496.6	2.489	Wake
0.140917	-44.98	49.591	497.5	2.4881	Wake
0.141	49.74	49.58	497.5	2.4872	Wake
0.141083	58.43	49.569	497.5	2.4863	Wake
0.141167	9.25	49.449	497.5	2.4855	Wake
0.14125	-33.02	49.361	498.3	2.4846	Wake
0.141333	-28.3	49.339	498.3	2.4837	Wake
0.141417	12.37	49.339	498.3	2.4828	Wake
0.1415	74.04	49.339	499.1	2.4819	Wake
0.141583	70.67	49.35	499.1	2.481	Wake
0.141667	27.29	49.332	499.1	2.4802	Wake
0.14175	3.93	49.27	499.1	2.4793	Wake
0.141833	28.58	49.251	499.9	2.4784	Wake
0.141917	14.17	49.24	499.9	2.4766	Wake
0.142	38.69	49.229	500.8	2.4757	Wake
0.142083	112.29	49.229	500.8	2.474	Wake
0.142167	45.87	49.229	500.8	2.4731	Wake
0.14225	-11.62	49.229	501.6	2.4722	Wake
0.142333	29.94	49.2	501.6	2.4704	Wake
0.142417	-10.51	49.2	501.6	2.4695	Wake
0.1425	-100.92	49.2	502.4	2.4678	Wake
0.142583	-20.43	49.2	502.4	2.4669	Wake
0.142667	-9.95	49.171	502.4	2.466	Wake
0.14275	-30.5	49.149	503.3	2.4642	Wake
0.142833	3.05	49.16	503.3	2.4633	Wake
0.142917	56.47	49.131	504.1	2.4616	Wake
0.143	41.96	49.12	504.1	2.4607	Wake
0.143083	15.52	49.12	504.1	2.4598	Wake
0.143167	-11.05	49.12	504.9	2.458	Wake
0.14325	-41.65	49.109	504.9	2.4571	Wake
0.143333	-1.1	49.061	504.9	2.4554	Wake
0.143417	42.37	49.028	505.7	2.4545	Wake
0.1435	-28.24	49.039	505.7	2.4527	Wake
0.143583	-30.82	49.08	505.7	2.4518	Wake
0.143667	-6.39	49.091	506.6	2.4501	Wake
0.14375	-0.94	49.091	506.6	2.4492	Wake
0.143833	-99.6	49.091	506.6	2.4474	Wake
0.143917	-82.19	49.091	507.4	2.4465	Wake
0.144	-41.71	49.091	507.4	2.4448	Wake
0.144083	-154.31	49.102	507.4	2.4439	Wake
0.144167	-122.93	49.12	508.2	2.4421	Wake
0.14425	0.44	49.12	508.2	2.4412	Wake
0.144333	39.85	49.142	508.2	2.4395	Wake
0.144417	10.26	49.189	509.1	2.4386	Wake
0.1445	42.59	49.189	509.1	2.4368	Wake
0.144583	-8.03	49.178	509.1	2.4359	Wake
0.144667	-55.59	49.178	509.9	2.4341	Wake
0.14475	-36.2	49.171	509.9	2.4333	Wake
0.144833	-10.83	49.16	509.9	2.4315	Wake
0.144917	8.53	49.16	510.7	2.4306	Wake
0.145	14.89	49.171	510.7	2.4288	Wake
0.145083	-29.75	49.211	510.7	2.4279	Wake
0.145167	24.65	49.259	511.6	2.4271	Wake
0.14525	102.02	49.281	511.6	2.4271	Wake
0.145333	82.41	49.291	511.6	2.4262	Wake
0.145417	7.87	49.281	511.6	2.4253	Wake
0.1455	-53.83	49.281	511.6	2.4244	Wake
0.145583	-40.39	49.281	512.4	2.4235	Wake
0.145667	70.01	49.291	512.4	2.4226	Wake
0.14575	61.38	49.299	512.4	2.4226	Wake
0.145833	88.77	49.299	512.4	2.4218	Wake
0.145917	79.14	49.31	512.4	2.4209	Wake
0.146	1.64	49.321	513.2	2.42	Wake
0.146083	-6.96	49.321	513.2	2.4191	Wake
0.146167	-45.52	49.372	513.2	2.4182	Wake
0.14625	-51.15	49.419	513.2	2.4182	Wake
0.146333	-53.74	49.419	513.2	2.4173	Wake
0.146417	-20.27	49.441	514	2.4164	Wake
0.1465	-25.81	49.449	514	2.4156	Wake
0.146583	-37.33	49.449	514	2.4147	Wake
0.146667	-6.83	49.459	514	2.4138	Wake
0.14675	23.58	49.47	514	2.4138	Wake
0.146833	12.12	49.481	514	2.4138	Wake
0.146917	-15.33	49.489	514	2.4138	Wake
0.147	-27.8	49.489	514	2.4138	Wake
0.147083	-13.28	49.47	514	2.4138	Wake
0.147167	39.22	49.47	514	2.4138	Wake
0.14725	0.79	49.511	514.9	2.4138	Wake
0.147333	-50.62	49.551	514.9	2.4138	Wake
0.147417	2.83	49.569	514.9	2.4138	Wake
0.1475	45.46	49.569	514.9	2.4138	Wake
0.147583	132.06	49.562	514.9	2.4138	Wake
0.147667	-0.31	49.569	514.9	2.4138	Wake
0.14775	-87.64	49.569	514.9	2.4138	Wake
0.147833	-50.05	49.591	514.9	2.4138	Wake
0.147917	16.53	49.638	514.9	2.4138	Wake
0.148	26.19	49.649	514.9	2.4138	Wake
0.148083	-31.1	49.649	514.9	2.4138	Wake
0.148167	-4.34	49.649	514.9	2.4138	Wake
0.14825	31.29	49.638	514.9	2.4138	Wake
0.148333	46.94	49.609	514.9	2.4138	Wake
0.148417	-29.28	49.58	514.9	2.4147	Wake
0.1485	-70.51	49.569	514.9	2.4156	Wake
0.148583	-42.78	49.569	514.9	2.4164	Wake
0.148667	11.99	49.569	514.9	2.4173	Wake
0.14875	-19.2	49.562	514.9	2.4173	Wake
0.148833	54.62	49.551	514.9	2.4182	Wake
0.148917	7.46	49.54	514.9	2.4191	Wake
0.149	-55.69	49.54	514.9	2.42	Wake
0.149083	-26.91	49.54	514	2.42	Wake
0.149167	-24.02	49.562	514	2.4209	Wake
0.14925	40.92	49.54	514	2.4218	Wake
0.149333	50.74	49.5	514	2.4226	Wake
0.149417	19.67	49.481	514	2.4226	Wake
0.1495	-3.43	49.481	514	2.4235	Wake
0.149583	39.6	49.481	514	2.4244	Wake
0.149667	24.59	49.47	514	2.4253	Wake
0.14975	28.52	49.47	514	2.4253	Wake
0.149833	55.56	49.47	514	2.4262	Wake
0.149917	25.59	49.459	514	2.4271	Wake
0.15	46.62	49.459	514	2.4279	Wake
0.150083	24.65	49.459	514	2.4288	Wake
0.150167	-37.27	49.459	514	2.4297	Wake
0.15025	36.74	49.459	513.2	2.4306	Wake
0.150333	106.97	49.459	513.2	2.4315	Wake
0.150417	52.1	49.459	513.2	2.4324	Wake
0.1505	24.14	49.459	513.2	2.4333	Wake
0.150583	43.32	49.481	513.2	2.4341	Wake
0.150667	45.55	49.489	513.2	2.435	Wake
0.15075	0.66	49.489	513.2	2.4359	Wake
0.150833	63.93	49.522	513.2	2.4368	Wake
0.150917	-19.86	49.529	513.2	2.4386	Wake
0.151	-4.63	49.529	512.4	2.4395	Wake
0.151083	4.6	49.54	512.4	2.4403	Wake
0.151167	-14.07	49.54	512.4	2.4412	Wake
0.15125	-18.76	49.54	512.4	2.4421	Wake
0.151333	-39.51	49.54	512.4	2.443	Wake
0.151417	-34.16	49.54	512.4	2.4439	Wake
0.1515	-54.9	49.54	512.4	2.4448	Wake
0.151583	-37.49	49.551	512.4	2.4456	Wake
0.151667	-29.12	49.562	512.4	2.4465	Wake
0.15175	-75.77	49.562	511.6	2.4474	Wake
0.151833	-34.34	49.562	511.6	2.4483	Wake
0.151917	16.02	49.54	511.6	2.4492	Wake
0.152	6.45	49.54	511.6	2.4501	Wake
0.152083	37.81	49.54	511.6	2.451	Wake
0.152167	86.25	49.562	511.6	2.4527	Wake
0.15225	48.64	49.649	511.6	2.4536	Wake
0.152333	112.04	49.679	511.6	2.4545	Wake
0.152417	123.53	49.679	511.6	2.4554	Wake
0.1525	86.03	49.77	510.7	2.4563	Wake
0.152583	88.49	49.85	510.7	2.4571	Wake
0.152667	53.96	49.869	510.7	2.458	Wake
0.15275	46.34	49.869	510.7	2.4589	Wake
0.152833	41.9	49.861	510.7	2.4598	Wake
0.152917	-1.64	49.861	510.7	2.4607	Wake
0.153	-66.11	49.861	510.7	2.4616	Wake
0.153083	-78.45	49.869	510.7	2.4625	Wake
0.153167	-81.97	49.931	509.9	2.4633	Wake
0.15325	-51.41	49.901	509.9	2.4642	Wake
0.153333	-80.81	49.839	509.9	2.4651	Wake
0.153417	-18.13	49.839	509.9	2.466	Wake
0.1535	-92.64	49.821	509.9	2.4669	Wake
0.153583	-89.06	49.821	509.9	2.4678	Wake
0.153667	-71.43	49.821	509.9	2.4686	Wake
0.15375	0.16	49.821	509.9	2.4686	Wake
0.153833	-28.21	49.781	509.9	2.4695	Wake
0.153917	-37.62	49.759	509.1	2.4704	Wake
0.154	-28.99	49.752	509.1	2.4713	Wake
0.154083	-14.48	49.609	509.1	2.4722	Wake
0.154167	-33.81	49.54	509.1	2.4731	Wake
0.15425	-48.23	49.54	509.1	2.474	Wake
0.154333	15.3	49.522	509.1	2.474	Wake
0.154417	29.84	49.522	509.1	2.4748	Wake
0.1545	-2.52	49.529	509.1	2.4757	Wake
0.154583	1.13	49.529	509.1	2.4766	Wake
0.154667	18.76	49.489	508.2	2.4775	Wake
0.15475	1.35	49.459	508.2	2.4784	Wake
0.154833	-37.05	49.459	508.2	2.4784	Wake
0.154917	-51.5	49.449	508.2	2.4793	Wake
0.155	-30.85	49.419	508.2	2.4802	Wake
0.155083	-67.24	49.401	508.2	2.481	Wake
0.155167	-87.61	49.401	508.2	2.481	Wake
0.15525	-32.9	49.401	508.2	2.4819	Wake
0.155333	-98.37	49.401	507.4	2.4828	Wake
0.155417	-80.84	49.401	507.4	2.4828	Wake
0.1555	-89.21	49.401	507.4	2.4837	Wake
0.155583	-74.64	49.401	507.4	2.4846	Wake
0.155667	22.89	49.401	507.4	2.4846	Wake
0.15575	25.59	49.39	507.4	2.4855	Wake
0.155833	-9.79	49.379	507.4	2.4863	Wake
0.155917	-1.26	49.379	507.4	2.4863	Wake
0.156	29.37	49.251	507.4	2.4872	Wake
0.156083	23.99	49.039	506.6	2.4872	Wake
0.156167	68.47	48.919	506.6	2.4881	Wake
0.15625	144.02	48.901	506.6	2.489	Wake
0.156333	78.64	48.879	506.6	2.489	Wake
0.156417	89.18	48.86	506.6	2.4899	Wake
0.1565	144.74	48.85	506.6	2.4908	Wake
0.156583	147.39	48.85	506.6	2.4908	Wake
0.156667	114.87	48.85	506.6	2.4917	Wake
0.15675	109.36	48.85	505.7	2.4925	Wake
0.156833	76.97	48.85	505.7	2.4925	Wake
0.156917	92.49	48.85	505.7	2.4934	Wake
0.157	9.95	48.831	505.7	2.4934	Wake
0.157083	-65.45	48.798	505.7	2.4943	Wake
0.157167	17.03	48.791	505.7	2.4943	Wake
0.15725	-0.57	48.791	505.7	2.4952	Wake
0.157333	-21	48.798	505.7	2.4952	Wake
0.157417	-41.43	48.82	504.9	2.4961	Wake
0.1575	-47.91	48.82	504.9	2.4961	Wake
0.157583	-9.48	48.82	504.9	2.497	Wake
0.157667	-66.04	48.809	504.9	2.497	Wake
0.15775	-60.63	48.82	504.9	2.4978	Wake
0.157833	-37.21	48.82	504.9	2.4978	Wake
0.157917	-24.77	48.85	504.9	2.4987	Wake
0.158	-35.32	48.85	504.1	2.4996	Wake
0.158083	-58.96	48.78	504.1	2.4996	Wake
0.158167	-8.53	48.729	504.1	2.5005	Wake
0.15825	-11.18	48.729	504.1	2.5005	Wake
0.158333	-26.76	48.722	504.1	2.5014	Wake
0.158417	-11.33	48.681	504.1	2.5014	Wake
0.1585	28.05	48.641	504.1	2.5023	Wake
0.158583	40.33	48.601	503.3	2.5023	Wake
0.158667	-13.35	48.579	503.3	2.5023	Wake
0.15875	70.01	48.579	503.3	2.5032	Wake
0.158833	53.45	48.579	503.3	2.5032	Wake
0.158917	29.75	48.59	503.3	2.504	Wake
0.159	4.09	48.59	503.3	2.504	Wake
0.159083	-20.62	48.59	502.4	2.504	Wake
0.159167	-23.36	48.568	502.4	2.5049	Wake
0.15925	-83.11	48.561	502.4	2.5049	Wake
0.159333	-12.81	48.568	502.4	2.5058	Wake
0.159417	-61.51	48.579	502.4	2.5058	Wake
0.1595	-132.28	48.579	502.4	2.5067	Wake
0.159583	-96.01	48.568	501.6	2.5067	Wake
0.159667	-113.8	48.55	501.6	2.5067	Wake
0.15975	-63.59	48.55	501.6	2.5076	Wake
0.159833	15.61	48.55	501.6	2.5076	Wake
0.159917	-21.09	48.55	501.6	2.5085	Wake
0.16	35.07	48.561	501.6	2.5085	Wake
0.160083	65.13	48.561	500.8	2.5094	Wake
0.160167	130.29	48.561	500.8	2.5094	Wake
0.16025	72.47	48.55	500.8	2.5094	Wake
0.160333	40.61	48.532	500.8	2.5102	Wake
0.160417	71.74	48.499	500.8	2.5102	Wake
0.1605	73.82	48.499	499.9	2.5102	Wake
0.160583	-24.05	48.499	499.9	2.5111	Wake
0.160667	15.11	48.499	499.9	2.5111	Wake
0.16075	38.25	48.51	499.9	2.5111	Wake
0.160833	30.13	48.532	499.9	2.512	Wake
0.160917	56.13	48.539	499.1	2.512	Wake
0.161	-17.79	48.539	499.1	2.512	Wake
0.161083	-36.67	48.539	499.1	2.5129	Wake
0.161167	19.33	48.539	499.1	2.5129	Wake
0.16125	-11.77	48.47	499.1	2.5129	Wake
0.161333	42.31	48.371	499.1	2.5138	Wake
0.161417	-8.72	48.331	498.3	2.5138	Wake
0.1615	-46.81	48.331	498.3	2.5138	Wake
0.161583	-9.82	48.342	498.3	2.5147	Wake
0.161667	-20.93	48.342	498.3	2.5147	Wake
0.16175	-69	48.349	498.3	2.5147	Wake
0.161833	-21.06	48.36	497.5	2.5147	Wake
0.161917	-36.11	48.36	497.5	2.5147	Wake
0.162	-46.15	48.36	497.5	2.5147	Wake
0.162083	-62.36	48.36	497.5	2.5147	Wake
0.162167	-47.5	48.36	497.5	2.5147	Wake
0.16225	-65.63	48.371	496.6	2.5147	Wake
0.162333	-25.72	48.378	496.6	2.5147	Wake
0.162417	-56.88	48.419	496.6	2.5147	Wake
0.1625	-21.03	48.429	496.6	2.5147	Wake
0.162583	-3.21	48.411	496.6	2.5147	Wake
0.162667	-13.44	48.4	495.8	2.5155	Wake
0.16275	16.34	48.4	495.8	2.5155	Wake
0.162833	28.08	48.411	495.8	2.5155	Wake
0.162917	-32.14	48.411	495.8	2.5155	Wake
0.163	17.66	48.378	495.8	2.5155	Wake
0.163083	70.39	48.378	495.8	2.5155	Wake
0.163167	7.18	48.389	495	2.5155	Wake
0.16325	13.82	48.389	495	2.5155	Wake
0.163333	28.49	48.378	495	2.5155	Wake
0.163417	-64.78	48.389	495	2.5147	Wake
0.1635	-18.04	48.44	495	2.5147	Wake
0.163583	-28.46	48.459	494.1	2.5147	Wake
0.163667	-112.79	48.459	494.1	2.5138	Wake
0.16375	-22.07	48.459	494.1	2.5138	Wake
0.163833	49.55	48.459	494.1	2.5129	Wake
0.163917	-63.81	48.451	494.1	2.5129	Wake
0.164	1.79	48.451	494.1	2.5129	Wake
0.164083	-0.54	48.44	493.3	2.512	Wake
0.164167	27.17	48.4	493.3	2.512	Wake
0.16425	-10.33	48.4	493.3	2.5111	Wake
0.164333	25.25	48.389	493.3	2.5111	Wake
0.164417	65.95	48.331	493.3	2.5111	Wake
0.1645	107.56	48.261	493.3	2.5102	Wake
0.164583	64.09	48.25	492.5	2.5102	Wake
0.164667	19.71	48.229	492.5	2.5094	Wake
0.16475	58.33	48.28	492.5	2.5094	Wake
0.164833	36.86	48.389	492.5	2.5094	Wake
0.164917	65.45	48.411	492.5	2.5085	Wake
0.165	72.02	48.411	492.5	2.5085	Wake
0.165083	11.55	48.411	491.7	2.5076	Wake
0.165167	36.14	48.411	491.7	2.5067	Wake
0.16525	-8.34	48.411	491.7	2.5049	Wake
0.165333	-0.76	48.389	491.7	2.504	Wake
0.165417	-31.26	48.4	491.7	2.5032	Wake
0.1655	-39.7	48.419	491.7	2.5023	Wake
0.165583	-29.18	48.419	491.7	2.5014	Wake
0.165667	-1.7	48.411	491.7	2.5005	Wake
0.16575	7.84	48.411	491.7	2.4996	Wake
0.165833	-45.77	48.411	491.7	2.4978	Wake
0.165917	-81.19	48.411	490.8	2.497	Wake
0.166	-37.68	48.411	490.8	2.4961	Wake
0.166083	-15.2	48.4	490.8	2.4952	Wake
0.166167	-48.76	48.349	490.8	2.4943	Wake
0.16625	27.76	48.349	490.8	2.4934	Wake
0.166333	-40.7	48.36	490.8	2.4917	Wake
0.166417	-33.18	48.349	490.8	2.4908	Wake
0.1665	43.32	48.36	490.8	2.4899	Wake
[truncated: 711,402+ more rows]
