# Supplementary material for: Brain clearance is reduced during sleep and anesthesia
Source: Nat Neurosci. 2024 May 13;27(6):1046–50. doi: 10.1038/s41593-024-01638-y (PMC11156584; doi:10.1038/s41593-024-01638-y)
Supplement: Supplementary file 9 — Statistical source data. [file 41593_2024_1638_MOESM9_ESM.xlsx]

## Sheet: Extended_data_fig.5b
Convection um/s	mean	SEM
0	68.14	1.9
0.5	63.39	0.71
1	64.02	3.99
2	35.82	1.37
3	27.04	1.85
4	21.4	2.66
5	18.45	1.27
10	10.39	0.37
20	8.15	1.28
