# Supplementary material for: Brain clearance is reduced during sleep and anesthesia
Source: Nat Neurosci. 2024 May 13;27(6):1046–50. doi: 10.1038/s41593-024-01638-y (PMC11156584; doi:10.1038/s41593-024-01638-y)
Supplement: Supplementary file 10 — Statistical source data. [file 41593_2024_1638_MOESM10_ESM.xlsx]

## Sheet: Miao_et_al_Extended_data_fig.7
Propotion of time spent in WAKE
Time	WAKE average	Standard error
1 h	0.986442	0.00796772
2 h	0.95759	0.0210865
3 h	0.919436	0.038193
4 h	0.853846	0.0415303
5 h	0.873058	0.0449286
6 h	0.712359	0.0629583
7 h	0.162519	0.0447133
8 h	0.0805769	0.0155886
9 h	0.0998013	0.0378947
10 h	0.0704103	0.0205006
11 h	0.122442	0.0297781
Propotion of time spent in NREM
Time	NREM average	Standard error
1 h	0.0129231	0.0075391
2 h	0.0419872	0.0211094
3 h	0.0789615	0.0384005
4 h	0.141564	0.0399839
5 h	0.122782	0.0446762
6 h	0.277705	0.0610533
7 h	0.77616	0.0413071
8 h	0.852744	0.0161743
9 h	0.805244	0.0350178
10 h	0.820936	0.0219135
11 h	0.754724	0.0305317
Propotion of time spent in REM
Time	REM average	Standard error
1 h	0.000532051	0.000532051
2 h	0.000423077	0.000286424
3 h	0.00160256	0.000858859
4 h	0.00459615	0.00277768
5 h	0.00417308	0.00215454
6 h	0.0099359	0.00354527
7 h	0.0615705	0.0150571
8 h	0.0659744	0.009124
9 h	0.09575	0.0142922
10 h	0.108692	0.0144227
11 h	0.122846	0.0193094
Propotion of time spent in SLEEP
Time	Sleep average	Standard error
1 h	0.0134551	0.00797551
2 h	0.0424103	0.0210865
3 h	0.0805641	0.038193
4 h	0.14616	0.0415336
5 h	0.126955	0.0449272
6 h	0.287641	0.0629583
7 h	0.837731	0.0446552
8 h	0.918718	0.0156288
9 h	0.900994	0.0380576
10 h	0.929628	0.0205109
11 h	0.877571	0.0297707
