# Supplementary material for: Brain clearance is reduced during sleep and anesthesia
Source: Nat Neurosci. 2024 May 13;27(6):1046–50. doi: 10.1038/s41593-024-01638-y (PMC11156584; doi:10.1038/s41593-024-01638-y)
Supplement: Supplementary file 11 — Statistical source data. [file 41593_2024_1638_MOESM11_ESM.xlsx]

## Sheet: Extended_data_fig.8a
Freq (Hz)	Mean	SEM
0	--	--
0.0488	--	--
0.0977	--	--
0.146	--	--
0.195	--	--
0.244	--	--
0.293	--	--
0.342	--	--
0.390625	--	--
0.439453	--	--
0.488281	--	--
0.537109	0.0778701	0.0109016
0.585938	0.0865748	0.0118156
0.634766	0.0990979	0.0123924
0.683594	0.125452	0.0170985
0.732422	0.14472	0.0235284
0.78125	0.157308	0.0249478
0.830078	0.181361	0.031323
0.878906	0.203469	0.0353894
0.927734	0.23424	0.038708
0.976562	0.254811	0.0419453
1.02539	0.275318	0.0447433
1.07422	0.316927	0.04871
1.12305	0.361371	0.0468249
1.17188	0.395959	0.0445998
1.2207	0.405054	0.0390388
1.26953	0.414271	0.0404211
1.31836	0.43085	0.046693
1.36719	0.460272	0.0569648
1.41602	0.475509	0.0611258
1.46484	0.476388	0.0656848
1.51367	0.464691	0.0640437
1.5625	0.465451	0.0671023
1.61133	0.474254	0.0704219
1.66016	0.480085	0.0726815
1.70898	0.491121	0.0798976
1.75781	0.49187	0.0804215
1.80664	0.476751	0.0768696
1.85547	0.490129	0.0823806
1.9043	0.489122	0.0876444
1.95312	0.48168	0.0860431
2.00195	0.474346	0.0877575
2.05078	0.464661	0.0881502
2.09961	0.439566	0.0789355
2.14844	0.414522	0.0760181
2.19727	0.397562	0.0716498
2.24609	0.381081	0.072978
2.29492	0.356929	0.0637566
2.34375	0.334943	0.0528749
2.39258	0.319197	0.052407
2.44141	0.306899	0.0494097
2.49023	0.292708	0.0448338
2.53906	0.282238	0.04077
2.58789	0.271998	0.0390007
2.63672	0.269915	0.041664
2.68555	0.26271	0.0406854
2.73438	0.249759	0.0388303
2.7832	0.245626	0.0365426
2.83203	0.235538	0.0335012
2.88086	0.227941	0.0322597
2.92969	0.22686	0.0313962
2.97852	0.226664	0.0309386
3.02734	0.221387	0.0315918
3.07617	0.21777	0.0318931
3.125	0.215282	0.0299495
3.17383	0.20996	0.0293915
3.22266	0.209309	0.0304043
3.27148	0.203694	0.0294541
3.32031	0.205054	0.0314657
3.36914	0.205006	0.0320853
3.41797	0.206111	0.0318692
3.4668	0.20455	0.0327973
3.51562	0.199618	0.0319454
3.56445	0.197067	0.031699
3.61328	0.19304	0.0322901
3.66211	0.194427	0.033407
3.71094	0.192989	0.033726
3.75977	0.189599	0.034338
3.80859	0.185992	0.0342052
3.85742	0.189391	0.0349487
3.90625	0.186624	0.0339774
3.95508	0.182926	0.0334052
4.00391	0.175502	0.0320929
4.05273	0.173912	0.0321624
4.10156	0.176055	0.0343149
4.15039	0.172368	0.0339449
4.19922	0.167666	0.0318035
4.24805	0.160108	0.0304306
4.29688	0.152943	0.0280088
4.3457	0.148877	0.0274502
4.39453	0.146927	0.0264944
4.44336	0.14402	0.025136
4.49219	0.14408	0.0250153
4.54102	0.142312	0.0244233
4.58984	0.138278	0.0240312
4.63867	0.136205	0.0237599
4.6875	0.135435	0.0235091
4.73633	0.13104	0.0220108
4.78516	0.128033	0.022039
4.83398	0.127227	0.021941
4.88281	0.125978	0.0232982
4.93164	0.124837	0.0239014
4.98047	0.122645	0.0228468
5.0293	0.120082	0.0207863
5.07812	0.11929	0.0202234
5.12695	0.119272	0.020154
5.17578	0.117026	0.0204102
5.22461	0.114325	0.0200785
5.27344	0.110051	0.019281
5.32227	0.108101	0.0189324
5.37109	0.108119	0.0189917
5.41992	0.103957	0.018956
5.46875	0.10362	0.0195423
5.51758	0.101476	0.0182751
5.56641	0.0999505	0.0175694
5.61523	0.10082	0.018253
5.66406	0.0973411	0.0178809
5.71289	0.0941445	0.0167762
5.76172	0.0940778	0.0168317
5.81055	0.0942232	0.0174761
5.85938	0.0908506	0.0167881
5.9082	0.0881014	0.0162198
5.95703	0.0889204	0.0169055
6.00586	0.0879203	0.0165905
6.05469	0.0855061	0.0155262
6.10352	0.0830865	0.0150927
6.15234	0.0830755	0.0156403
6.20117	0.0812992	0.0155523
6.25	0.080123	0.0152075
6.29883	0.0791987	0.0147645
6.34766	0.0786786	0.0150795
6.39648	0.0780616	0.0148486
6.44531	0.0760293	0.0145818
6.49414	0.0730855	0.0135185
6.54297	0.0726781	0.0136595
6.5918	0.0713188	0.013621
6.64062	0.0695913	0.0126371
6.68945	0.0703715	0.0134519
6.73828	0.0671127	0.0122742
6.78711	0.0667463	0.0119635
6.83594	0.0665299	0.0122129
6.88477	0.0644728	0.0117698
6.93359	0.0642904	0.0121715
6.98242	0.0633603	0.0117027
7.03125	0.0638824	0.0119757
7.08008	0.0628092	0.0118034
7.12891	0.0608679	0.0111521
7.17773	0.0604057	0.0109526
7.22656	0.0593122	0.0108936
7.27539	0.0586329	0.0111851
7.32422	0.0601891	0.0116892
7.37305	0.0585028	0.0110482
7.42188	0.0566516	0.0108593
7.4707	0.0566377	0.0104901
7.51953	0.0559877	0.0104218
7.56836	0.0547471	0.0101937
7.61719	0.0546214	0.0104188
7.66602	0.0534912	0.00984096
7.71484	0.0534573	0.0103644
7.76367	0.0527937	0.0101798
7.8125	0.0526234	0.0098278
7.86133	0.0532137	0.0103263
7.91016	0.0511262	0.00978172
7.95898	0.0496023	0.00924321
8.00781	0.0493612	0.0091307
8.05664	0.0490087	0.00919875
8.10547	0.0483899	0.00918772
8.1543	0.0481213	0.00909231
8.20312	0.0473708	0.00884883
8.25195	0.0464101	0.00855841
8.30078	0.0465479	0.00910892
8.34961	0.0450209	0.00840759
8.39844	0.0451875	0.00833461
8.44727	0.0455538	0.00861014
8.49609	0.0440776	0.00829303
8.54492	0.0437027	0.00779769
8.59375	0.0425555	0.00741513
8.64258	0.042619	0.00786091
8.69141	0.0421917	0.00788712
8.74023	0.0420341	0.00811122
8.78906	0.042357	0.00787077
8.83789	0.0422504	0.00793339
8.88672	0.0412938	0.00773246
8.93555	0.0397236	0.00727706
8.98438	0.0396003	0.0074004
9.0332	0.0397193	0.00722707
9.08203	0.0387229	0.00688548
9.13086	0.0383416	0.00675114
9.17969	0.0386487	0.00690192
9.22852	0.0391596	0.00741674
9.27734	0.0382612	0.007232
9.32617	0.0370647	0.00696487
9.375	0.0363371	0.00664173
9.42383	0.0356068	0.0064566
9.47266	0.0348622	0.00622142
9.52148	0.0361559	0.00671008
9.57031	0.0357292	0.00666835
9.61914	0.0351399	0.00631256
9.66797	0.0350652	0.00639009
9.7168	0.0344436	0.00618111
9.76562	0.0331767	0.00590835
9.81445	0.0330472	0.0061462
9.86328	0.0328614	0.00623304
9.91211	0.0319784	0.00580819
9.96094	0.0322033	0.00594673
10.0098	0.0326884	0.00621545
10.0586	0.0325701	0.00613518
10.1074	0.0311189	0.00556724
10.1562	0.0308875	0.0057195
10.2051	0.03007	0.0054601
10.2539	0.0298734	0.00540319
10.3027	0.0295876	0.00533135
10.3516	0.0297627	0.00546495
10.4004	0.0299371	0.00557727
10.4492	0.0293618	0.00557129
10.498	0.0287133	0.00538147
10.5469	0.028912	0.00542672
10.5957	0.0284718	0.00525397
10.6445	0.027652	0.00508186
10.6934	0.0276864	0.00509306
10.7422	0.0267661	0.00505646
10.791	0.0268679	0.00517668
10.8398	0.0267685	0.00489613
10.8887	0.0266545	0.00494334
10.9375	0.0262936	0.00496674
10.9863	0.0264519	0.00507192
11.0352	0.0257984	0.00478306
11.084	0.0257188	0.00475402
11.1328	0.0258353	0.00482719
11.1816	0.0255007	0.00469705
11.2305	0.0247413	0.00457088
11.2793	0.0244323	0.00432986
11.3281	0.0241144	0.00424927
11.377	0.0236636	0.0042303
11.4258	0.0234905	0.00412171
11.4746	0.0231866	0.00410213
11.5234	0.0230588	0.00432446
11.5723	0.0230689	0.0043915
11.6211	0.0227667	0.00420912
11.6699	0.0226361	0.0040122
11.7188	0.0226849	0.00414309
11.7676	0.0220941	0.0040471
11.8164	0.02167	0.00398119
11.8652	0.0212653	0.0039107
11.9141	0.0211705	0.00380362
11.9629	0.0212489	0.00384884
12.0117	0.0208306	0.00385619
12.0605	0.0208704	0.00389468
12.1094	0.0211695	0.00396427
12.1582	0.0207153	0.00391799
12.207	0.0206439	0.00383984
12.2559	0.0198697	0.00353197
12.3047	0.0196523	0.00341779
12.3535	0.0192545	0.00338948
12.4023	0.0187619	0.00325704
12.4512	0.0185778	0.00318077
12.5	0.0185437	0.00326326
12.5488	0.0183786	0.00324415
12.5977	0.0185117	0.00328658
12.6465	0.0187049	0.00338195
12.6953	0.0183484	0.00325598
12.7441	0.0181494	0.00315768
12.793	0.0177226	0.00302273
12.8418	0.0175488	0.00301901
12.8906	0.0170133	0.00284356
12.9395	0.0169045	0.00290265
12.9883	0.0165964	0.0028735
13.0371	0.0166046	0.00280083
13.0859	0.0167491	0.00287436
13.1348	0.0168711	0.0030926
13.1836	0.0163923	0.00284733
13.2324	0.0161474	0.00273932
13.2812	0.0159358	0.00266376
13.3301	0.0163855	0.00283915
13.3789	0.0162955	0.00300434
13.4277	0.0158498	0.00299163
13.4766	0.0153169	0.00272264
13.5254	0.0154132	0.00266957
13.5742	0.0150916	0.00264514
13.623	0.0150549	0.00265157
13.6719	0.0151512	0.00261188
13.7207	0.0148595	0.00253354
13.7695	0.0143474	0.00238393
13.8184	0.0146956	0.00252307
13.8672	0.0146667	0.00252679
13.916	0.0145326	0.00247901
13.9648	0.0145512	0.00250009
14.0137	0.0139264	0.00232697
14.0625	0.0138629	0.00234475
14.1113	0.0137007	0.00234146
14.1602	0.0137271	0.00235233
14.209	0.0135825	0.00220723
14.2578	0.0136992	0.0022975
14.3066	0.0137257	0.00243638
14.3555	0.0131818	0.00234223
14.4043	0.0130464	0.00222231
14.4531	0.0130586	0.00219052
14.502	0.0128837	0.00209396
14.5508	0.0126935	0.00204048
14.5996	0.0126799	0.00207258
14.6484	0.0124765	0.00198258
14.6973	0.012212	0.00191086
14.7461	0.0122344	0.00202113
14.7949	0.0122552	0.00202901
14.8438	0.0120696	0.00197434
14.8926	0.0119823	0.00193478
14.9414	0.0118421	0.0019177
14.9902	0.0118409	0.00196286
15.0391	0.0118271	0.00195549
15.0879	0.0115409	0.0018747
15.1367	0.0113355	0.0017424
15.1855	0.0112788	0.00172951
15.2344	0.0114261	0.00186358
15.2832	0.011416	0.00183895
15.332	0.0109946	0.0017591
15.3809	0.0109413	0.00180122
15.4297	0.0108532	0.0017506
15.4785	0.0105892	0.00165304
15.5273	0.0105703	0.00174317
15.5762	0.0108238	0.00184195
15.625	0.0106597	0.00176235
15.6738	0.0105383	0.00174944
15.7227	0.0103184	0.00159175
15.7715	0.010126	0.00156197
15.8203	0.010108	0.0016069
15.8691	0.0101679	0.00164089
15.918	0.0100448	0.00155262
15.9668	0.00988505	0.00146884
16.0156	0.0098068	0.001446
16.0645	0.00990902	0.00151767
16.1133	0.00998822	0.00160221
16.1621	0.00962389	0.00140582
16.2109	0.00937921	0.00131622
16.2598	0.00928118	0.00134682
16.3086	0.00919022	0.00129044
16.3574	0.00911926	0.00127743
16.4062	0.00924548	0.00138609
16.4551	0.00920422	0.00139621
16.5039	0.00924873	0.00138242
16.5527	0.00912585	0.00133652
16.6016	0.00886929	0.00128349
16.6504	0.0088481	0.00127961
16.6992	0.00884765	0.00130533
16.748	0.00873864	0.00127864
16.7969	0.0088499	0.00132567
16.8457	0.00879579	0.00131488
16.8945	0.00862162	0.00123992
16.9434	0.00840994	0.00123186
16.9922	0.00854962	0.00130863
17.041	0.00856601	0.00130403
17.0898	0.0085347	0.00126441
17.1387	0.00844339	0.00122189
17.1875	0.00846243	0.00126723
17.2363	0.00845429	0.00128828
17.2852	0.00843208	0.00127005
17.334	0.00821244	0.0011675
17.3828	0.00800851	0.00110315
17.4316	0.00789732	0.00108497
17.4805	0.00781588	0.00104807
17.5293	0.00787229	0.00108999
17.5781	0.00793941	0.00107893
17.627	0.00770324	0.00108933
17.6758	0.00778682	0.00112021
17.7246	0.0077377	0.00107861
17.7734	0.00744997	0.00101109
17.8223	0.00741942	0.000965069
17.8711	0.00747951	0.00105945
17.9199	0.00732385	0.00101935
17.9688	0.00738087	0.00102633
18.0176	0.00739918	0.000991097
18.0664	0.00736896	0.00103245
18.1152	0.00736659	0.000977672
18.1641	0.00729442	0.00094837
18.2129	0.00713702	0.000943205
18.2617	0.00699044	0.00087953
18.3105	0.00695893	0.00090804
18.3594	0.00708246	0.000982206
18.4082	0.00711635	0.00100541
18.457	0.00703474	0.000942294
18.5059	0.00680507	0.000872956
18.5547	0.00680169	0.000903149
18.6035	0.00681376	0.00093333
18.6523	0.00681815	0.00095977
18.7012	0.00682406	0.000958667
18.75	0.00675614	0.000908004
18.7988	0.00668428	0.000857734
18.8477	0.00671398	0.000880226
18.8965	0.00662917	0.000849966
18.9453	0.00646868	0.00084602
18.9941	0.00644722	0.000844053
19.043	0.00626548	0.00075566
19.0918	0.00634731	0.000782356
19.1406	0.00649583	0.000853931
19.1895	0.006304	0.000745463
19.2383	0.00621671	0.00073037
19.2871	0.00641593	0.000815591
19.3359	0.00641135	0.000809346
19.3848	0.00634122	0.000772955
19.4336	0.00622162	0.0008002
19.4824	0.00607919	0.000748118
19.5312	0.00602557	0.00072734
19.5801	0.00594092	0.000724317
19.6289	0.00606081	0.000795781
19.6777	0.00597462	0.000746697
19.7266	0.00588774	0.000738941
19.7754	0.0058347	0.000681327
19.8242	0.00572868	0.000670366
19.873	0.00579135	0.000709357
19.9219	0.00592656	0.000764638
19.9707	0.00587983	0.00073911
20.0195	0.00586369	0.000703304
20.0684	0.00575332	0.000701379
20.1172	0.00560908	0.000690689
20.166	0.00556925	0.000662896
20.2148	0.00547341	0.000631532
20.2637	0.00552278	0.000651919
20.3125	0.00553845	0.000628233
20.3613	0.0055696	0.000660728
20.4102	0.00544662	0.000648225
20.459	0.00528699	0.000610414
20.5078	0.00531971	0.000609697
20.5566	0.00526316	0.000574691
20.6055	0.00526145	0.000588868
20.6543	0.00522436	0.000585755
20.7031	0.00515603	0.000596077
20.752	0.00512469	0.000598833
20.8008	0.00522627	0.00061884
20.8496	0.00513934	0.000609829
20.8984	0.00514433	0.000579686
20.9473	0.00520053	0.000613972
20.9961	0.00525224	0.000629196
21.0449	0.00505681	0.000548611
21.0938	0.00503696	0.000553018
21.1426	0.00502537	0.000533105
21.1914	0.005033	0.000555661
21.2402	0.00491027	0.000522524
21.2891	0.00485295	0.000524871
21.3379	0.0048769	0.000542252
21.3867	0.00489233	0.000545331
21.4355	0.00487892	0.000541738
21.4844	0.00486971	0.000525179
21.5332	0.00479541	0.000516243
21.582	0.0047251	0.000510902
21.6309	0.00473418	0.000514584
21.6797	0.00467036	0.000508206
21.7285	0.00461236	0.000473106
21.7773	0.00463356	0.000493853
21.8262	0.00476691	0.000541432
21.875	0.00468186	0.000511973
21.9238	0.00456408	0.000485648
21.9727	0.00455479	0.000489884
22.0215	0.00447901	0.000460112
22.0703	0.00438817	0.000440119
22.1191	0.00450157	0.000470162
22.168	0.00450208	0.00049657
22.2168	0.0044067	0.000455444
22.2656	0.00439601	0.00043458
22.3145	0.00436897	0.000445694
22.3633	0.00426894	0.000439804
22.4121	0.00423513	0.000420085
22.4609	0.00432713	0.000439487
22.5098	0.0043159	0.000443555
22.5586	0.00428562	0.000436722
22.6074	0.00420868	0.000426997
22.6562	0.00425096	0.000446502
22.7051	0.00433907	0.000488557
22.7539	0.00424082	0.000467931
22.8027	0.00420634	0.00045573
22.8516	0.00420589	0.000454227
22.9004	0.00414412	0.000417748
22.9492	0.00416297	0.000424683
22.998	0.00408759	0.000421532
23.0469	0.0040677	0.00043608
23.0957	0.00407431	0.000431776
23.1445	0.00404024	0.000434177
23.1934	0.00403466	0.000417213
23.2422	0.00406511	0.000429277
23.291	0.00395249	0.000414624
23.3398	0.00389775	0.000406594
23.3887	0.00396051	0.000420221
23.4375	0.00401205	0.000420825
23.4863	0.00403582	0.000418168
23.5352	0.0040532	0.00043232
23.584	0.00403033	0.000433138
23.6328	0.00397929	0.000436495
23.6816	0.00392624	0.000414573
23.7305	0.00385368	0.000372161
23.7793	0.00384663	0.000383874
23.8281	0.00384457	0.000402616
23.877	0.00377981	0.00038504
23.9258	0.00375994	0.000359838
23.9746	0.00378451	0.000380316
24.0234	0.003763	0.000387549
24.0723	0.00369135	0.000357837
24.1211	0.00370991	0.000378254
24.1699	0.00373764	0.00039086
24.2188	0.00368876	0.000363172
24.2676	0.00362978	0.000362555
24.3164	0.00369714	0.000382758
24.3652	0.00365135	0.000385904
24.4141	0.00361161	0.000375842
24.4629	0.0036061	0.000361156
24.5117	0.00360328	0.000375244
24.5605	0.00350338	0.000357617
24.6094	0.00342662	0.000327266
24.6582	0.00347971	0.000333076
24.707	0.00353513	0.000360111
24.7559	0.00345466	0.00035051
24.8047	0.00349886	0.000336666
24.8535	0.00348295	0.000336492
24.9023	0.00348277	0.000341776
24.9512	0.00343985	0.000341405
25	0.0033865	0.000329037

## Sheet: Extended_data_fig.8b
Freq (Hz)	Mean	SE of mean
	Statistics On Rows of B:J	Statistics On Rows of B:J
0	8.69222e-08	5.31248e-08
0.0488281	8.45889e-08	3.98797e-08
0.0976562	7.06889e-08	2.74956e-08
0.146484	1.09033e-07	3.75616e-08
0.195312	2.37633e-07	8.37945e-08
0.244141	6.17222e-07	2.19625e-07
0.292969	2.33278e-06	8.87886e-07
0.341797	1.45333e-05	5.43429e-06
0.390625	0.000662416	0.000246838
0.439453	0.0246467	0.00990919
0.488281	0.10254	0.0379315
0.537109	0.137021	0.0452476
0.585938	0.13971	0.0421298
0.634766	0.145052	0.0416359
0.683594	0.164907	0.0492671
0.732422	0.15825	0.0312644
0.78125	0.186343	0.0380248
0.830078	0.214357	0.0376599
0.878906	0.237798	0.03647
0.927734	0.28151	0.0515528
0.976562	0.341255	0.0713215
1.02539	0.461471	0.129387
1.07422	0.663655	0.233774
1.12305	0.975387	0.407105
1.17188	1.40731	0.594654
1.2207	1.62067	0.546993
1.26953	1.55213	0.383773
1.31836	1.43352	0.281519
1.36719	1.24031	0.261311
1.41602	1.04997	0.229371
1.46484	0.938389	0.219416
1.51367	0.846016	0.197222
1.5625	0.782519	0.14488
1.61133	0.729268	0.121725
1.66016	0.677237	0.113785
1.70898	0.636311	0.102544
1.75781	0.610228	0.101039
1.80664	0.623869	0.1045
1.85547	0.621284	0.107202
1.9043	0.624812	0.107232
1.95312	0.645684	0.098217
2.00195	0.683506	0.111488
2.05078	0.700637	0.108366
2.09961	0.71896	0.103202
2.14844	0.757414	0.107129
2.19727	0.79472	0.111517
2.24609	0.834498	0.11457
2.29492	0.895731	0.106368
2.34375	0.931871	0.111171
2.39258	0.995815	0.125414
2.44141	1.08974	0.170122
2.49023	1.23081	0.274752
2.53906	1.35039	0.336292
2.58789	1.37183	0.271959
2.63672	1.26465	0.176535
2.68555	1.10376	0.139543
2.73438	1.03206	0.118108
2.7832	0.983582	0.109792
2.83203	0.936659	0.116946
2.88086	0.921753	0.130339
2.92969	0.958286	0.150589
2.97852	0.973109	0.160449
3.02734	0.948305	0.154352
3.07617	0.968635	0.148658
3.125	1.07487	0.177434
3.17383	1.14785	0.237338
3.22266	1.10958	0.173182
3.27148	1.05515	0.138384
3.32031	1.01322	0.127552
3.36914	0.955951	0.0808112
3.41797	0.909399	0.0656601
3.4668	0.901411	0.0631356
3.51562	0.900842	0.0694431
3.56445	0.919468	0.0750884
3.61328	0.932699	0.0778922
3.66211	0.921519	0.0787276
3.71094	0.908544	0.0837717
3.75977	0.931419	0.0933965
3.80859	0.921662	0.0937947
3.85742	0.908224	0.0941479
3.90625	0.894296	0.0911351
3.95508	0.865922	0.101956
4.00391	0.85355	0.103122
4.05273	0.854284	0.106656
4.10156	0.839777	0.108522
4.15039	0.833089	0.11172
4.19922	0.809889	0.111712
4.24805	0.787287	0.105619
4.29688	0.792206	0.11834
4.3457	0.791096	0.130807
4.39453	0.750891	0.124426
4.44336	0.724073	0.117533
4.49219	0.704749	0.129525
4.54102	0.688794	0.131128
4.58984	0.670892	0.127511
4.63867	0.65885	0.122736
4.6875	0.646438	0.119948
4.73633	0.62612	0.11712
4.78516	0.600194	0.114325
4.83398	0.581241	0.108241
4.88281	0.558338	0.101302
4.93164	0.53873	0.100528
4.98047	0.518274	0.0927461
5.0293	0.493776	0.0835264
5.07812	0.475809	0.0747717
5.12695	0.473323	0.0684145
5.17578	0.45675	0.063227
5.22461	0.446047	0.0619491
5.27344	0.437843	0.0562344
5.32227	0.41892	0.0526968
5.37109	0.407771	0.0478477
5.41992	0.396595	0.0396148
5.46875	0.395521	0.0385156
5.51758	0.383462	0.0396803
5.56641	0.376624	0.0333932
5.61523	0.376342	0.0346209
5.66406	0.373887	0.0319309
5.71289	0.373411	0.0300249
5.76172	0.370091	0.0327196
5.81055	0.370698	0.0341933
5.85938	0.36771	0.0342449
5.9082	0.356109	0.0340371
5.95703	0.3461	0.0318147
6.00586	0.349362	0.0311018
6.05469	0.347145	0.0340125
6.10352	0.337528	0.0354134
6.15234	0.335868	0.0349992
6.20117	0.333414	0.0328925
6.25	0.333269	0.0319259
6.29883	0.338201	0.030998
6.34766	0.336389	0.0331423
6.39648	0.341897	0.0338253
6.44531	0.344944	0.0337656
6.49414	0.336724	0.0323505
6.54297	0.330492	0.0336538
6.5918	0.327108	0.0326825
6.64062	0.326953	0.0306036
6.68945	0.328716	0.0339633
6.73828	0.321724	0.0374308
6.78711	0.31252	0.0338895
6.83594	0.317359	0.035009
6.88477	0.317919	0.0347318
6.93359	0.31822	0.0358711
6.98242	0.315576	0.0354132
7.03125	0.321139	0.0363862
7.08008	0.318162	0.0373598
7.12891	0.306522	0.0343777
7.17773	0.308058	0.036493
7.22656	0.310549	0.039005
7.27539	0.306491	0.0381658
7.32422	0.299942	0.0329806
7.37305	0.30784	0.0331633
7.42188	0.315379	0.0375116
7.4707	0.31961	0.0395697
7.51953	0.312778	0.0371998
7.56836	0.309811	0.0385411
7.61719	0.303479	0.0387922
7.66602	0.309605	0.039756
7.71484	0.304574	0.0367369
7.76367	0.296823	0.034569
7.8125	0.296944	0.035664
7.86133	0.291316	0.0357725
7.91016	0.287696	0.0355746
7.95898	0.282993	0.0342589
8.00781	0.279629	0.0350159
8.05664	0.281109	0.0342076
8.10547	0.274985	0.0357368
8.1543	0.268928	0.0356571
8.20312	0.266364	0.0348448
8.25195	0.260398	0.033325
8.30078	0.259747	0.0368196
8.34961	0.25289	0.0350348
8.39844	0.252294	0.0342979
8.44727	0.247745	0.0335936
8.49609	0.244364	0.0330967
8.54492	0.243324	0.0322365
8.59375	0.243519	0.0340274
8.64258	0.239703	0.0353081
8.69141	0.234085	0.0328351
8.74023	0.235971	0.0325574
8.78906	0.237986	0.0332388
8.83789	0.235739	0.033905
8.88672	0.22823	0.0335541
8.93555	0.221014	0.0334944
8.98438	0.219484	0.0316724
9.0332	0.22182	0.0310778
9.08203	0.21741	0.0297163
9.13086	0.216546	0.0319256
9.17969	0.214838	0.0326216
9.22852	0.213	0.0316577
9.27734	0.212006	0.0312515
9.32617	0.210763	0.0317
9.375	0.205378	0.0289105
9.42383	0.202192	0.0277816
9.47266	0.203386	0.0301558
9.52148	0.203048	0.0312515
9.57031	0.202926	0.0269515
9.61914	0.198722	0.0259846
9.66797	0.198095	0.0253872
9.7168	0.195032	0.0252534
9.76562	0.192851	0.0243629
9.81445	0.190198	0.0232686
9.86328	0.189782	0.0222507
9.91211	0.18857	0.0211034
9.96094	0.185643	0.022416
10.0098	0.184248	0.0230555
10.0586	0.183544	0.0212239
10.1074	0.180669	0.0205595
10.1562	0.177193	0.0207283
10.2051	0.174939	0.0207664
10.2539	0.174418	0.020687
10.3027	0.170054	0.0191649
10.3516	0.166562	0.017637
10.4004	0.166358	0.0186041
10.4492	0.170217	0.0208526
10.498	0.165736	0.0192279
10.5469	0.16188	0.0169009
10.5957	0.158261	0.0168441
10.6445	0.157708	0.0167911
10.6934	0.159325	0.018486
10.7422	0.158524	0.0197576
10.791	0.155151	0.0184277
10.8398	0.152596	0.0166346
10.8887	0.150614	0.017464
10.9375	0.149219	0.0176612
10.9863	0.147705	0.017341
11.0352	0.145117	0.0168793
11.084	0.143731	0.0173448
11.1328	0.146887	0.0174543
11.1816	0.147592	0.0173061
11.2305	0.147029	0.0172676
11.2793	0.149009	0.0196236
11.3281	0.146991	0.0198522
11.377	0.148227	0.0198409
11.4258	0.145625	0.019664
11.4746	0.142827	0.0181906
11.5234	0.137994	0.0173849
11.5723	0.139052	0.0179923
11.6211	0.137626	0.0166578
11.6699	0.134386	0.0172261
11.7188	0.136747	0.0182644
11.7676	0.136335	0.0173677
11.8164	0.133931	0.0173323
11.8652	0.13649	0.019441
11.9141	0.137173	0.0211228
11.9629	0.135212	0.0201243
12.0117	0.132809	0.0183208
12.0605	0.131579	0.0176609
12.1094	0.130987	0.0193602
12.1582	0.129529	0.0205187
12.207	0.12789	0.0184454
12.2559	0.126035	0.0171156
12.3047	0.124009	0.0160364
12.3535	0.126156	0.0171119
12.4023	0.126382	0.0178904
12.4512	0.124749	0.0188748
12.5	0.123157	0.0186827
12.5488	0.123214	0.0182746
12.5977	0.122937	0.0177828
12.6465	0.123305	0.018715
12.6953	0.120542	0.018868
12.7441	0.120293	0.0182065
12.793	0.119148	0.0175879
12.8418	0.11805	0.0167461
12.8906	0.116147	0.0165665
12.9395	0.116604	0.0168047
12.9883	0.117451	0.0169432
13.0371	0.112884	0.0149698
13.0859	0.111633	0.0159955
13.1348	0.114225	0.0175551
13.1836	0.112316	0.0160314
13.2324	0.111795	0.0165648
13.2812	0.110931	0.0158013
13.3301	0.108494	0.0158922
13.3789	0.106467	0.0159953
13.4277	0.106566	0.0166377
13.4766	0.106295	0.016275
13.5254	0.106374	0.0168179
13.5742	0.104376	0.0152694
13.623	0.102877	0.0151239
13.6719	0.102265	0.015186
13.7207	0.0993451	0.013749
13.7695	0.0997772	0.0142459
13.8184	0.100302	0.0144382
13.8672	0.0991404	0.0140745
13.916	0.0979706	0.014495
13.9648	0.0983802	0.0155049
14.0137	0.096926	0.0144321
14.0625	0.0970344	0.0139705
14.1113	0.0949276	0.0143562
14.1602	0.0943286	0.0138301
14.209	0.0922965	0.0130359
14.2578	0.0920346	0.0143529
14.3066	0.0925267	0.0138233
14.3555	0.0938382	0.0141346
14.4043	0.0915749	0.0146019
14.4531	0.0902644	0.0142542
14.502	0.091408	0.0147107
14.5508	0.0890329	0.0134007
14.5996	0.0867273	0.0127102
14.6484	0.0859248	0.0119327
14.6973	0.0862813	0.0124934
14.7461	0.0855702	0.0124557
14.7949	0.0854788	0.0125003
14.8438	0.0854604	0.0118778
14.8926	0.0839298	0.0115229
14.9414	0.0820194	0.0117484
14.9902	0.0813726	0.0121378
15.0391	0.082235	0.0126695
15.0879	0.0811672	0.0117217
15.1367	0.0806948	0.0110974
15.1855	0.0798941	0.0115488
15.2344	0.0797372	0.0121163
15.2832	0.0784979	0.0119829
15.332	0.0771926	0.0116115
15.3809	0.077293	0.011156
15.4297	0.0765214	0.0106884
15.4785	0.0756398	0.0107592
15.5273	0.0761594	0.0109814
15.5762	0.0757117	0.0112824
15.625	0.0745482	0.0110027
15.6738	0.0746885	0.011328
15.7227	0.072961	0.0110971
15.7715	0.0711075	0.0100499
15.8203	0.073156	0.0105272
15.8691	0.0730677	0.0108684
15.918	0.0730471	0.010327
15.9668	0.0705939	0.00959847
16.0156	0.0690298	0.00963125
16.0645	0.0700093	0.0100963
16.1133	0.0707924	0.0104158
16.1621	0.0694969	0.00998943
16.2109	0.0686397	0.00932211
16.2598	0.0686448	0.00971519
16.3086	0.0679549	0.010543
16.3574	0.0666448	0.0104074
16.4062	0.0664566	0.00965384
16.4551	0.066141	0.00968943
16.5039	0.0667896	0.00990098
16.5527	0.0648293	0.00933336
16.6016	0.0631389	0.00916415
16.6504	0.0623975	0.00934744
16.6992	0.063402	0.00948705
16.748	0.0641962	0.0098621
16.7969	0.062549	0.00950295
16.8457	0.062537	0.0094171
16.8945	0.0624565	0.00939824
16.9434	0.0626248	0.0102498
16.9922	0.0617871	0.00953005
17.041	0.061921	0.00953718
17.0898	0.0619429	0.00952402
17.1387	0.0601839	0.00847404
17.1875	0.0603356	0.00898805
17.2363	0.0603394	0.00935732
17.2852	0.0594044	0.00872891
17.334	0.0587359	0.00856172
17.3828	0.0583944	0.00899231
17.4316	0.0580069	0.00935226
17.4805	0.0567541	0.00874176
17.5293	0.056175	0.00855059
17.5781	0.0573126	0.00893166
17.627	0.0551833	0.00796959
17.6758	0.0553608	0.00791401
17.7246	0.0569187	0.00846524
17.7734	0.0552868	0.00868173
17.8223	0.0536551	0.00811089
17.8711	0.0542399	0.0082202
17.9199	0.0538349	0.00774408
17.9688	0.0536075	0.00772839
18.0176	0.0532998	0.00802141
18.0664	0.0535136	0.00815971
18.1152	0.0539119	0.00784843
18.1641	0.0527907	0.00787161
18.2129	0.0517306	0.00774169
18.2617	0.0518869	0.00800217
18.3105	0.0517768	0.00830067
18.3594	0.050726	0.00775589
18.4082	0.0501576	0.00757553
18.457	0.0504588	0.00853725
18.5059	0.0500173	0.00814218
18.5547	0.0493254	0.00785741
18.6035	0.049325	0.00755882
18.6523	0.0483779	0.00725234
18.7012	0.0476987	0.00713127
18.75	0.0473426	0.00687659
18.7988	0.0473141	0.00711611
18.8477	0.0472309	0.00712584
18.8965	0.0477798	0.00719623
18.9453	0.0467109	0.00704639
18.9941	0.0458562	0.00650141
19.043	0.0450801	0.00642024
19.0918	0.0451618	0.00647576
19.1406	0.0453932	0.00608009
19.1895	0.0452368	0.00601962
19.2383	0.0448828	0.00637366
19.2871	0.0445762	0.00659458
19.3359	0.0437949	0.00650367
19.3848	0.0438996	0.0062442
19.4336	0.044063	0.00622539
19.4824	0.0421247	0.00592223
19.5312	0.0415516	0.00581697
19.5801	0.0413581	0.00613504
19.6289	0.0418613	0.00635817
19.6777	0.0416124	0.00605727
19.7266	0.0413254	0.00577614
19.7754	0.0400333	0.00548455
19.8242	0.0406842	0.00563819
19.873	0.040877	0.00546518
19.9219	0.0400886	0.00500194
19.9707	0.0407514	0.00529058
20.0195	0.0398034	0.00551387
20.0684	0.0392209	0.00546141
20.1172	0.0397512	0.00557237
20.166	0.0387768	0.00534757
20.2148	0.039095	0.00521535
20.2637	0.0388293	0.00552196
20.3125	0.0385263	0.00586184
20.3613	0.0386462	0.00593636
20.4102	0.0387877	0.00580341
20.459	0.0377381	0.00534233
20.5078	0.0364994	0.00513702
20.5566	0.0362812	0.00537873
20.6055	0.0367606	0.00521444
20.6543	0.03687	0.00500197
20.7031	0.0367647	0.00532808
20.752	0.036754	0.00521553
20.8008	0.0368261	0.00514359
20.8496	0.0356759	0.00514108
20.8984	0.0358877	0.00523688
20.9473	0.0356816	0.00482007
20.9961	0.035592	0.00501915
21.0449	0.0356238	0.00495382
21.0938	0.034341	0.00455565
21.1426	0.0345363	0.00460422
21.1914	0.0343703	0.00480145
21.2402	0.0335241	0.00455615
21.2891	0.033578	0.00470367
21.3379	0.0342402	0.00493075
21.3867	0.0342393	0.00479062
21.4355	0.0330907	0.00453977
21.4844	0.0332621	0.00471914
21.5332	0.0328921	0.00480865
21.582	0.0331746	0.00472836
21.6309	0.0329199	0.00461951
21.6797	0.0320994	0.00457233
21.7285	0.0324715	0.00444858
21.7773	0.0325395	0.00456375
21.8262	0.0316618	0.00451775
21.875	0.0321856	0.00452069
21.9238	0.0322021	0.00450459
21.9727	0.0314311	0.00459685
22.0215	0.0307182	0.00446547
22.0703	0.0308072	0.00426101
22.1191	0.0313302	0.00431707
22.168	0.0305095	0.0040271
22.2168	0.0299342	0.00401844
22.2656	0.0303049	0.00424738
22.3145	0.0301563	0.00427651
22.3633	0.0295258	0.00408586
22.4121	0.0288064	0.00389686
22.4609	0.0287738	0.00397624
22.5098	0.029369	0.00431824
22.5586	0.0290026	0.00382578
22.6074	0.0287153	0.00368952
22.6562	0.0283795	0.00380882
22.7051	0.0278947	0.00373152
22.7539	0.0277964	0.00369552
22.8027	0.0282324	0.00379222
22.8516	0.0286089	0.00402726
22.9004	0.0283894	0.00386593
22.9492	0.0281304	0.00365398
22.998	0.0272043	0.0035795
23.0469	0.0271028	0.00363284
23.0957	0.0279156	0.00383097
23.1445	0.0278506	0.00385387
23.1934	0.0272687	0.00355996
23.2422	0.0267336	0.00334721
23.291	0.0265035	0.00334479
23.3398	0.0267307	0.00345663
23.3887	0.0260425	0.00340628
23.4375	0.0260599	0.00338268
23.4863	0.0259658	0.00342038
23.5352	0.0256201	0.00344717
23.584	0.0253609	0.00328602
23.6328	0.02538	0.0033066
23.6816	0.0252996	0.00317756
23.7305	0.025056	0.00314825
23.7793	0.0249012	0.00320424
23.8281	0.0250359	0.00324498
23.877	0.0249741	0.00309546
23.9258	0.0248814	0.00299974
23.9746	0.0247859	0.00303269
24.0234	0.0246346	0.00298187
24.0723	0.0246583	0.00321172
24.1211	0.0239241	0.00317327
24.1699	0.0237816	0.00309941
24.2188	0.0238616	0.00290715
24.2676	0.0237178	0.00284194
24.3164	0.0233018	0.00283367
24.3652	0.0227216	0.00273288
24.4141	0.0229689	0.00275074
24.4629	0.0233802	0.00279912
24.5117	0.0231395	0.00271456
24.5605	0.0225116	0.00276005
24.6094	0.0224503	0.0028403
24.6582	0.0224729	0.00271446
24.707	0.0226786	0.00270116
24.7559	0.0223527	0.00264963
24.8047	0.0223042	0.00269133
24.8535	0.0222198	0.00269714
24.9023	0.0222695	0.00273298
24.9512	0.0222084	0.00275596
25	0.0218128	0.0026393

## Sheet: Extended_data_fig.8c
Freq (Hz)	Mean	SEM
0	3.03833e-08	1.07787e-08
0.0488281	3.247e-08	1.00633e-08
0.0976562	2.42278e-08	6.16429e-09
0.146484	3.90667e-08	8.31952e-09
0.195312	8.35333e-08	1.73531e-08
0.244141	2.26767e-07	4.54548e-08
0.292969	8.40778e-07	1.69992e-07
0.341797	5.60444e-06	1.2167e-06
0.390625	0.000271371	6.47239e-05
0.439453	0.00945645	0.00214983
0.488281	0.036092	0.0071309
0.537109	0.0474044	0.00815607
0.585938	0.050472	0.00971738
0.634766	0.0536929	0.0121571
0.683594	0.0530223	0.0114918
0.732422	0.0544247	0.0112589
0.78125	0.0580355	0.012905
0.830078	0.0575179	0.0128623
0.878906	0.0548285	0.00944751
0.927734	0.0515496	0.00695158
0.976562	0.050436	0.00553863
1.02539	0.0516162	0.0061587
1.07422	0.0524316	0.00666593
1.12305	0.0514817	0.00540977
1.17188	0.0531944	0.00493795
1.2207	0.0568596	0.004653
1.26953	0.0592714	0.00515001
1.31836	0.063241	0.00580136
1.36719	0.0664468	0.00643625
1.41602	0.0733707	0.00788429
1.46484	0.085698	0.0121223
1.51367	0.0828575	0.00823603
1.5625	0.0797195	0.00589652
1.61133	0.0818531	0.00556949
1.66016	0.0855317	0.00604717
1.70898	0.0896374	0.00685108
1.75781	0.0931391	0.00745759
1.80664	0.100248	0.00854341
1.85547	0.108205	0.00912262
1.9043	0.113529	0.0100295
1.95312	0.119111	0.0108488
2.00195	0.122056	0.0126435
2.05078	0.12521	0.0121364
2.09961	0.132268	0.0118144
2.14844	0.140441	0.0118882
2.19727	0.141968	0.0124
2.24609	0.143008	0.0122557
2.29492	0.146331	0.0125013
2.34375	0.152362	0.0133343
2.39258	0.156518	0.0130234
2.44141	0.16102	0.0136558
2.49023	0.164781	0.0124851
2.53906	0.16884	0.0127998
2.58789	0.174468	0.0147674
2.63672	0.174268	0.0159326
2.68555	0.179682	0.0158578
2.73438	0.180618	0.0153389
2.7832	0.185365	0.015526
2.83203	0.192202	0.0152089
2.88086	0.198199	0.0145756
2.92969	0.205783	0.0125069
2.97852	0.20786	0.0144477
3.02734	0.206862	0.0146652
3.07617	0.20716	0.014338
3.125	0.216866	0.0158626
3.17383	0.219603	0.0165225
3.22266	0.216736	0.0169977
3.27148	0.220039	0.0159378
3.32031	0.225756	0.0151615
3.36914	0.223002	0.0156461
3.41797	0.229702	0.0161343
3.4668	0.225244	0.0152328
3.51562	0.221601	0.0151424
3.56445	0.228581	0.0145031
3.61328	0.232454	0.0154113
3.66211	0.233968	0.0134528
3.71094	0.231814	0.012178
3.75977	0.233452	0.0123744
3.80859	0.231406	0.0111964
3.85742	0.228333	0.0125049
3.90625	0.232158	0.0131673
3.95508	0.230188	0.011835
4.00391	0.233534	0.0108975
4.05273	0.238041	0.00984163
4.10156	0.234989	0.00838387
4.15039	0.227628	0.00916903
4.19922	0.233114	0.00902047
4.24805	0.235784	0.00985744
4.29688	0.234143	0.00841951
4.3457	0.23617	0.00951932
4.39453	0.229733	0.00918585
4.44336	0.227495	0.00767988
4.49219	0.225636	0.00999
4.54102	0.225923	0.00914722
4.58984	0.220998	0.011699
4.63867	0.218336	0.0122192
4.6875	0.219456	0.0115602
4.73633	0.219441	0.0118362
4.78516	0.213691	0.010665
4.83398	0.212499	0.0098339
4.88281	0.210306	0.0122031
4.93164	0.208432	0.0124873
4.98047	0.206551	0.0135354
5.0293	0.20039	0.012125
5.07812	0.203436	0.0141552
5.12695	0.208118	0.016006
5.17578	0.208026	0.0185994
5.22461	0.200797	0.0174648
5.27344	0.189716	0.0141202
5.32227	0.187723	0.0140148
5.37109	0.187322	0.0133842
5.41992	0.185921	0.0139831
5.46875	0.181137	0.012356
5.51758	0.174597	0.011753
5.56641	0.173504	0.0117593
5.61523	0.17022	0.0109972
5.66406	0.167278	0.0114716
5.71289	0.162287	0.0119564
5.76172	0.160434	0.0116398
5.81055	0.163968	0.0114175
5.85938	0.163515	0.011749
5.9082	0.155702	0.0110679
5.95703	0.152076	0.00974982
6.00586	0.14963	0.0103296
6.05469	0.145517	0.00858335
6.10352	0.144258	0.00765707
6.15234	0.142116	0.00807832
6.20117	0.138731	0.00871478
6.25	0.138572	0.00955322
6.29883	0.137802	0.00957044
6.34766	0.132607	0.00852741
6.39648	0.131254	0.00904217
6.44531	0.129649	0.00805782
6.49414	0.123655	0.00782858
6.54297	0.122828	0.0078256
6.5918	0.123866	0.00840367
6.64062	0.120291	0.00744436
6.68945	0.115952	0.00711396
6.73828	0.113696	0.00738713
6.78711	0.114423	0.00781265
6.83594	0.111944	0.00724185
6.88477	0.109437	0.00721896
6.93359	0.109502	0.0068562
6.98242	0.107245	0.00657102
7.03125	0.105017	0.00726498
7.08008	0.10399	0.00698185
7.12891	0.100814	0.00556767
7.17773	0.0992564	0.0056096
7.22656	0.09912	0.00681112
7.27539	0.0990296	0.00664359
7.32422	0.0985519	0.00673093
7.37305	0.0945002	0.00644925
7.42188	0.0927133	0.0060296
7.4707	0.092458	0.00627968
7.51953	0.0928356	0.00586212
7.56836	0.094705	0.00582663
7.61719	0.0914334	0.00565203
7.66602	0.0893158	0.00560433
7.71484	0.0879425	0.00507135
7.76367	0.0873384	0.00537854
7.8125	0.0858867	0.005655
7.86133	0.0838258	0.0052378
7.91016	0.0842733	0.00559837
7.95898	0.0857269	0.00567581
8.00781	0.0818788	0.00500368
8.05664	0.0813043	0.00496602
8.10547	0.081587	0.00546968
8.1543	0.0790841	0.00536138
8.20312	0.0787484	0.00546114
8.25195	0.0784522	0.00562719
8.30078	0.0772308	0.00538608
8.34961	0.0769348	0.0054437
8.39844	0.0762287	0.00542368
8.44727	0.0755078	0.00476866
8.49609	0.0752136	0.00471162
8.54492	0.0739233	0.00501348
8.59375	0.0739452	0.00528475
8.64258	0.0754209	0.00541835
8.69141	0.0740031	0.00510683
8.74023	0.0707119	0.00471822
8.78906	0.0694282	0.00532403
8.83789	0.0703228	0.00543761
8.88672	0.0703618	0.00487556
8.93555	0.0682536	0.00515097
8.98438	0.0657112	0.00433942
9.0332	0.0667788	0.004231
9.08203	0.0678414	0.00472469
9.13086	0.0661389	0.00509155
9.17969	0.0647034	0.00458018
9.22852	0.0639372	0.00474825
9.27734	0.0644871	0.00475458
9.32617	0.0647948	0.00513803
9.375	0.0630291	0.00538426
9.42383	0.0621708	0.0051101
9.47266	0.0621401	0.00491778
9.52148	0.0601109	0.00458067
9.57031	0.0602757	0.00441844
9.61914	0.0609309	0.00470963
9.66797	0.0594747	0.00474616
9.7168	0.0586622	0.0046218
9.76562	0.0591922	0.0045712
9.81445	0.0570776	0.00447331
9.86328	0.0564456	0.00477442
9.91211	0.058181	0.00547245
9.96094	0.0578898	0.00505232
10.0098	0.0571007	0.00486592
10.0586	0.0562242	0.00444257
10.1074	0.054439	0.00391199
10.1562	0.0540454	0.00430091
10.2051	0.0557858	0.00519489
10.2539	0.0556561	0.00513553
10.3027	0.0534708	0.00451576
10.3516	0.0539056	0.0044475
10.4004	0.053733	0.00437875
10.4492	0.0531549	0.00460583
10.498	0.0520303	0.00439139
10.5469	0.052353	0.00443081
10.5957	0.0517272	0.004484
10.6445	0.0502871	0.00421015
10.6934	0.0500414	0.00419199
10.7422	0.0518268	0.00442186
10.791	0.0517894	0.00456353
10.8398	0.0505985	0.00482397
10.8887	0.0496307	0.00465761
10.9375	0.0485557	0.00436658
10.9863	0.0476119	0.00409785
11.0352	0.046943	0.00413051
11.084	0.0465113	0.00402012
11.1328	0.0458131	0.00443331
11.1816	0.0448831	0.0039625
11.2305	0.0450867	0.00425877
11.2793	0.0455133	0.00428514
11.3281	0.0447903	0.00391383
11.377	0.0439426	0.00381085
11.4258	0.0434707	0.00402333
11.4746	0.043164	0.00367086
11.5234	0.0434674	0.00371785
11.5723	0.0434843	0.00376583
11.6211	0.0428071	0.0039549
11.6699	0.0416142	0.00399316
11.7188	0.0415641	0.00394242
11.7676	0.0407757	0.00376936
11.8164	0.0405536	0.0040894
11.8652	0.0400666	0.00391655
11.9141	0.039411	0.00386007
11.9629	0.0388741	0.00355752
12.0117	0.0391946	0.00354574
12.0605	0.0390497	0.00363907
12.1094	0.0385293	0.00363514
12.1582	0.0381362	0.00368062
12.207	0.0386087	0.00361546
12.2559	0.0378762	0.00351841
12.3047	0.0375981	0.00355607
12.3535	0.0367753	0.00335381
12.4023	0.0368082	0.00314532
12.4512	0.0360113	0.00335978
12.5	0.0357774	0.003423
12.5488	0.0353058	0.00344489
12.5977	0.0357129	0.00329357
12.6465	0.0357221	0.00353466
12.6953	0.0347107	0.00352614
12.7441	0.0337917	0.00320812
12.793	0.0330389	0.00321137
12.8418	0.0333551	0.00331335
12.8906	0.0333365	0.00339144
12.9395	0.0336443	0.00329627
12.9883	0.0335132	0.0031072
13.0371	0.0334194	0.00314726
13.0859	0.0333207	0.00322487
13.1348	0.0330765	0.00313841
13.1836	0.0330759	0.0031736
13.2324	0.0324865	0.00330296
13.2812	0.0318422	0.00337354
13.3301	0.0310016	0.00304257
13.3789	0.0302878	0.00281795
13.4277	0.030533	0.00299671
13.4766	0.0310077	0.00336878
13.5254	0.0303623	0.00297823
13.5742	0.0297116	0.00279538
13.623	0.0288019	0.00256553
13.6719	0.0293406	0.00285497
13.7207	0.0291993	0.00274892
13.7695	0.0287822	0.00279086
13.8184	0.0286579	0.00295896
13.8672	0.0287298	0.00300054
13.916	0.0281703	0.00291065
13.9648	0.0279945	0.00282021
14.0137	0.0278743	0.00276613
14.0625	0.0279729	0.00287889
14.1113	0.0278918	0.00283891
14.1602	0.0273893	0.00272138
14.209	0.0274573	0.00284234
14.2578	0.0271526	0.0029902
14.3066	0.0270219	0.00287493
14.3555	0.0264743	0.00282535
14.4043	0.026353	0.00301888
14.4531	0.0264045	0.00294847
14.502	0.02584	0.00266229
14.5508	0.0254228	0.00271879
14.5996	0.0257796	0.00277381
14.6484	0.0252938	0.00282649
14.6973	0.0249191	0.00282358
14.7461	0.0250179	0.00275841
14.7949	0.0249117	0.00266243
14.8438	0.0249958	0.00267896
14.8926	0.0248351	0.00247982
14.9414	0.0246759	0.00256142
14.9902	0.0243183	0.00270149
15.0391	0.0241702	0.00261096
15.0879	0.0243349	0.00281778
15.1367	0.0240212	0.00273674
15.1855	0.0236815	0.0026412
15.2344	0.0233111	0.00257587
15.2832	0.0227445	0.00265827
15.332	0.0231024	0.00262311
15.3809	0.023303	0.0026657
15.4297	0.0226987	0.0025005
15.4785	0.0230365	0.00252689
15.5273	0.0232386	0.00257914
15.5762	0.022752	0.00263322
15.625	0.0215865	0.00242141
15.6738	0.0209561	0.00228498
15.7227	0.0212518	0.00230463
15.7715	0.0211924	0.00239047
15.8203	0.0216671	0.00242757
15.8691	0.0214963	0.0023066
15.918	0.0206987	0.00224056
15.9668	0.0205019	0.00228309
16.0156	0.0212145	0.00254853
16.0645	0.0207132	0.00266076
16.1133	0.0207792	0.00253543
16.1621	0.0206397	0.00243606
16.2109	0.02058	0.00271139
16.2598	0.0199806	0.0025584
16.3086	0.0203594	0.00245807
16.3574	0.0198766	0.00241241
16.4062	0.019694	0.00256218
16.4551	0.0197265	0.00247763
16.5039	0.0195106	0.00230755
16.5527	0.0192928	0.00227812
16.6016	0.0193967	0.00224261
16.6504	0.0194718	0.00224226
16.6992	0.0190167	0.00230172
16.748	0.0190545	0.00235974
16.7969	0.0192197	0.00248862
16.8457	0.0187849	0.00239602
16.8945	0.0186587	0.00219982
16.9434	0.0179812	0.0022652
16.9922	0.0181112	0.00225585
17.041	0.0183306	0.00231858
17.0898	0.0179896	0.00230812
17.1387	0.0177932	0.00224852
17.1875	0.0174794	0.00231004
17.2363	0.0175801	0.00220604
17.2852	0.0175516	0.00212758
17.334	0.0174478	0.00218079
17.3828	0.0173022	0.00220019
17.4316	0.017113	0.00222523
17.4805	0.0169459	0.00220279
17.5293	0.0169941	0.00209938
17.5781	0.0168802	0.00205107
17.627	0.0169918	0.00221689
17.6758	0.0163632	0.00205155
17.7246	0.0162177	0.00211477
17.7734	0.0167195	0.0020765
17.8223	0.0165353	0.00202991
17.8711	0.0163318	0.00201625
17.9199	0.0159325	0.00202084
17.9688	0.0158568	0.00215298
18.0176	0.0159336	0.0021343
18.0664	0.0159012	0.00203875
18.1152	0.0159168	0.00208185
18.1641	0.0157912	0.00207031
18.2129	0.0157367	0.00199745
18.2617	0.0153424	0.00185265
18.3105	0.0149393	0.00184147
18.3594	0.0152736	0.002092
18.4082	0.0154292	0.00216144
18.457	0.0149034	0.00207161
18.5059	0.0147965	0.00201123
18.5547	0.0149525	0.00189547
18.6035	0.014847	0.00186536
18.6523	0.0144798	0.00184026
18.7012	0.0143085	0.00182244
18.75	0.0143576	0.00197872
18.7988	0.0145327	0.0020289
18.8477	0.014628	0.00204588
18.8965	0.0143969	0.00194415
18.9453	0.0141855	0.0018092
18.9941	0.0142124	0.00193149
19.043	0.0141646	0.0019133
19.0918	0.0140272	0.00212917
19.1406	0.0137691	0.00195867
19.1895	0.0135084	0.00193025
19.2383	0.0137601	0.00201243
19.2871	0.0138464	0.00203234
19.3359	0.013635	0.0018577
19.3848	0.0133955	0.00181459
19.4336	0.0131327	0.00178885
19.4824	0.0127277	0.00165751
19.5312	0.0126417	0.00171952
19.5801	0.0128783	0.00190184
19.6289	0.0128422	0.00196656
19.6777	0.0129969	0.00187573
19.7266	0.0128082	0.00177843
19.7754	0.0123414	0.0016432
19.8242	0.0125213	0.00176178
19.873	0.0126601	0.001831
19.9219	0.012693	0.00185076
19.9707	0.0126002	0.00178867
20.0195	0.0128024	0.0016979
20.0684	0.0126993	0.0017627
20.1172	0.0127357	0.00182389
20.166	0.0124845	0.00176005
20.2148	0.0120084	0.0016516
20.2637	0.0117594	0.00159126
20.3125	0.0118553	0.00169114
20.3613	0.0118512	0.00168302
20.4102	0.0119181	0.00173241
20.459	0.0119259	0.00171165
20.5078	0.0116199	0.00156668
20.5566	0.0115314	0.00160967
20.6055	0.0114364	0.00160453
20.6543	0.0115733	0.00161781
20.7031	0.0112277	0.0015843
20.752	0.0111942	0.00171143
20.8008	0.0114025	0.00171899
20.8496	0.0109806	0.00155947
20.8984	0.0108578	0.00156656
20.9473	0.010892	0.00161244
20.9961	0.0110313	0.00161543
21.0449	0.0106387	0.00164083
21.0938	0.0105572	0.00168421
21.1426	0.0107546	0.00172803
21.1914	0.0105908	0.00161397
21.2402	0.0105343	0.00152013
21.2891	0.0103448	0.00138826
21.3379	0.0104821	0.00141725
21.3867	0.0106817	0.0016328
21.4355	0.0104241	0.00166226
21.4844	0.0103537	0.00166389
21.5332	0.010387	0.00160027
21.582	0.010329	0.00153113
21.6309	0.0102361	0.00151225
21.6797	0.0102849	0.0015875
21.7285	0.0100309	0.00145438
21.7773	0.00989799	0.0014686
21.8262	0.00987345	0.00151669
21.875	0.00972844	0.00150331
21.9238	0.00991955	0.00157029
21.9727	0.00993507	0.00145858
22.0215	0.00988542	0.00143721
22.0703	0.00936591	0.00139894
22.1191	0.00936126	0.00140719
22.168	0.00943914	0.00142851
22.2168	0.00935884	0.0013383
22.2656	0.00911843	0.0013652
22.3145	0.009122	0.00140309
22.3633	0.00903699	0.00127149
22.4121	0.00917867	0.00127741
22.4609	0.00906747	0.00130896
22.5098	0.00907744	0.00136364
22.5586	0.00910259	0.00131874
22.6074	0.0090795	0.0012992
22.6562	0.00919789	0.00132064
22.7051	0.00902415	0.00138057
22.7539	0.00886625	0.00141928
22.8027	0.00880155	0.00139617
22.8516	0.00867491	0.00131544
22.9004	0.00865343	0.00131632
22.9492	0.00854257	0.00127465
22.998	0.00856725	0.00126509
23.0469	0.00849781	0.00125534
23.0957	0.00834693	0.00122662
23.1445	0.00839837	0.00131211
23.1934	0.00844888	0.00130055
23.2422	0.00842522	0.00133189
23.291	0.0083802	0.00127332
23.3398	0.00837247	0.00126201
23.3887	0.00815103	0.00123988
23.4375	0.00804447	0.00122712
23.4863	0.00801546	0.00122665
23.5352	0.00820527	0.00132989
23.584	0.00816748	0.00133389
23.6328	0.0079711	0.00117981
23.6816	0.00794881	0.0011831
23.7305	0.00804627	0.00129185
23.7793	0.00798066	0.00120284
23.8281	0.00777184	0.00113235
23.877	0.00775318	0.00122211
23.9258	0.00757507	0.00117989
23.9746	0.00769351	0.00116744
24.0234	0.00769162	0.00110647
24.0723	0.00747491	0.0011215
24.1211	0.00757243	0.0011566
24.1699	0.00751742	0.00112735
24.2188	0.00735947	0.0010886
24.2676	0.00723153	0.00109749
24.3164	0.00717311	0.00107353
24.3652	0.0070946	0.00102164
24.4141	0.00722599	0.00110249
24.4629	0.0071138	0.00107879
24.5117	0.00715851	0.00109303
24.5605	0.00707794	0.00111397
24.6094	0.00692049	0.00110156
24.6582	0.00685513	0.00106626
24.707	0.00692694	0.00102424
24.7559	0.00688674	0.00103093
24.8047	0.00696132	0.00112117
24.8535	0.00705415	0.00113672
24.9023	0.00704108	0.00112673
24.9512	0.0067865	0.00103353
25	0.00655898	0.000997429
25.0488	0.00655876	0.0010155
25.0977	0.00666155	0.000996067
25.1465	0.00656225	0.00099594
25.1953	0.00661381	0.0010602
25.2441	0.00651128	0.00106062
25.293	0.0064841	0.00104323
25.3418	0.00655019	0.00113943
25.3906	0.00654417	0.00111359
25.4395	0.0063487	0.00108002
25.4883	0.00633716	0.00109558
25.5371	0.00628845	0.00101097
25.5859	0.006299	0.000962786
25.6348	0.00627957	0.00101649
25.6836	0.00633606	0.00101586
25.7324	0.00620672	0.000894846
25.7812	0.00603679	0.00085368
25.8301	0.00590877	0.000930534
25.8789	0.00595213	0.0009997
25.9277	0.00590944	0.000967012
25.9766	0.00605118	0.000958662
26.0254	0.00611358	0.000914315
26.0742	0.00608435	0.000899011
26.123	0.00592307	0.000877778
26.1719	0.00579271	0.000815127
26.2207	0.00587361	0.000871869
26.2695	0.00599304	0.000948872
26.3184	0.00573632	0.000906769
26.3672	0.00570119	0.000857988
26.416	0.00567668	0.000835592
26.4648	0.00566485	0.00085288
26.5137	0.00572487	0.000883529
26.5625	0.00576221	0.00090263
26.6113	0.00583475	0.00090843
26.6602	0.00558487	0.000900602
26.709	0.00545493	0.000853219
26.7578	0.00558249	0.000943545
26.8066	0.00550979	0.000928344
26.8555	0.00545605	0.000883323
26.9043	0.0053981	0.000844246
26.9531	0.00547276	0.000851296
27.002	0.00548713	0.0009122
27.0508	0.00539226	0.000876929
27.0996	0.00536321	0.000859778
27.1484	0.0053514	0.000862159
27.1973	0.0053845	0.000892615
27.2461	0.00539282	0.00088067
27.2949	0.00527961	0.000841161
27.3438	0.00523776	0.000881105
27.3926	0.00514376	0.000879647
27.4414	0.00527751	0.000894127
27.4902	0.00514758	0.000823894
27.5391	0.00506519	0.000804825
27.5879	0.00521166	0.000820841
27.6367	0.00518618	0.000852619
27.6855	0.00497121	0.000799606
27.7344	0.00493661	0.000783745
27.7832	0.00489264	0.000772072
27.832	0.00492938	0.000762088
27.8809	0.00504091	0.000802528
27.9297	0.00508072	0.000826878
27.9785	0.0049699	0.000809573
28.0273	0.00491714	0.000799682
28.0762	0.00502175	0.000812798
28.125	0.00478277	0.000759552
28.1738	0.00483128	0.000797008
28.2227	0.00474554	0.000837593
28.2715	0.00462586	0.000746998
28.3203	0.00485377	0.000766
28.3691	0.00485541	0.000823999
28.418	0.00468871	0.000836239
28.4668	0.00466985	0.000782765
28.5156	0.00471357	0.000782778
28.5645	0.00480923	0.000827755
28.6133	0.00461502	0.000785556
28.6621	0.00446692	0.000755035
28.7109	0.00440937	0.00070772
28.7598	0.00446187	0.000738784
28.8086	0.00458611	0.000798063
28.8574	0.00457924	0.00077873
28.9062	0.00454861	0.000811151
28.9551	0.00447401	0.000791923
29.0039	0.00445208	0.000772564
29.0527	0.00441125	0.000753991
29.1016	0.00437887	0.000766343
29.1504	0.00440503	0.000778023
29.1992	0.00436569	0.000766573
29.248	0.00428098	0.000724423
29.2969	0.00435809	0.000703308
29.3457	0.00437459	0.000732057
29.3945	0.00428572	0.000727054
29.4434	0.00423556	0.000714485
29.4922	0.00428922	0.000712727
29.541	0.00433903	0.000764796
29.5898	0.00419345	0.000711422
29.6387	0.00412996	0.000685205
29.6875	0.00419361	0.000703053
29.7363	0.00416069	0.00067469
29.7852	0.00407311	0.000661596
29.834	0.00408185	0.000682062
29.8828	0.00400191	0.000635504
29.9316	0.00399262	0.000654861
29.9805	0.0040084	0.000679548
30.0293	0.00402665	0.000723526
30.0781	0.00401077	0.000681141
30.127	0.00391869	0.000642609
30.1758	0.00398816	0.000671301
30.2246	0.0040256	0.000696047
30.2734	0.00389301	0.000661556
30.3223	0.00387976	0.000662086
30.3711	0.00385856	0.000636594
30.4199	0.0038742	0.000646684
30.4688	0.00384033	0.000633045
30.5176	0.00384147	0.00062741
30.5664	0.00387074	0.000672413
30.6152	0.00395688	0.000682267
30.6641	0.00377617	0.000608107
30.7129	0.00376277	0.00066069
30.7617	0.00382211	0.000705673
30.8105	0.00372168	0.000653252
30.8594	0.00374722	0.000674355
30.9082	0.00381177	0.000655809
30.957	0.00377918	0.000620646
31.0059	0.0037088	0.000629558
31.0547	0.00363218	0.00062614
31.1035	0.00363422	0.000623937
31.1523	0.00358153	0.000634265
31.2012	0.00356925	0.000640732
31.25	0.00361576	0.000643724
31.2988	0.00366378	0.000635392
31.3477	0.00353298	0.000630203
31.3965	0.00366355	0.000668798
31.4453	0.00352611	0.0006113
31.4941	0.0036138	0.000655347
31.543	0.00360322	0.000676702
31.5918	0.00352552	0.00065269
31.6406	0.0034849	0.000600927
31.6895	0.00346055	0.000609318
31.7383	0.00340864	0.000617282
31.7871	0.0034469	0.000599426
31.8359	0.00344681	0.000595783
31.8848	0.00337188	0.000637508
31.9336	0.0033425	0.000637492
31.9824	0.00333286	0.00059875
32.0312	0.00330199	0.000586349
32.0801	0.00338764	0.000616617
32.1289	0.00332664	0.000597879
32.1777	0.00328044	0.000594732
32.2266	0.00331405	0.000563285
32.2754	0.00324628	0.000535929
32.3242	0.00324053	0.000560093
32.373	0.00324383	0.000604211
32.4219	0.0032562	0.000591157
32.4707	0.00324888	0.000563937
32.5195	0.00319246	0.000598148
32.5684	0.00315863	0.000621805
32.6172	0.00318491	0.000583931
32.666	0.00321182	0.000590528
32.7148	0.00316817	0.000599972
32.7637	0.00305002	0.000557145
32.8125	0.0031408	0.00060356
32.8613	0.00323528	0.000617976
32.9102	0.00316586	0.000570837
32.959	0.00312762	0.000571856
33.0078	0.00309176	0.000576175
33.0566	0.00310566	0.000545418
33.1055	0.00305133	0.000529893
33.1543	0.00300583	0.000542007
33.2031	0.00301002	0.000569284
33.252	0.00305056	0.000576269
33.3008	0.00301401	0.000569446
33.3496	0.00296353	0.000526625
33.3984	0.00292857	0.000529978
33.4473	0.00297856	0.000560305
33.4961	0.00298236	0.000561896
33.5449	0.00289988	0.000497215
33.5938	0.00290868	0.000516399
33.6426	0.00289266	0.000507849
33.6914	0.0029246	0.000519751
33.7402	0.00285894	0.000513313
33.7891	0.00287547	0.000527903
33.8379	0.00290709	0.000532259
33.8867	0.00290736	0.000521736
33.9355	0.00286956	0.000527473
33.9844	0.00277864	0.000519637
34.0332	0.00278627	0.000539255
34.082	0.00282226	0.000577541
34.1309	0.00283346	0.00056564
34.1797	0.00278216	0.000513679
34.2285	0.00270781	0.000467881
34.2773	0.00267617	0.000486648
34.3262	0.0027025	0.000498383
34.375	0.00271938	0.000489838
34.4238	0.00269788	0.000517401
34.4727	0.00272599	0.00051299
34.5215	0.00271934	0.000508339
34.5703	0.00265885	0.000518736
34.6191	0.00263768	0.000479129
34.668	0.00266048	0.00050667
34.7168	0.00259092	0.000500771
34.7656	0.00259673	0.000487541
34.8145	0.00268247	0.000508242
34.8633	0.0027345	0.000518633
34.9121	0.00269885	0.000532121
34.9609	0.00265218	0.000497509
35.0098	0.00262918	0.000509113
35.0586	0.00262864	0.000497554
35.1074	0.00259269	0.000480238
35.1562	0.00263385	0.000555248
35.2051	0.00258078	0.000518071
35.2539	0.00248814	0.00047989
35.3027	0.00253192	0.000485588
35.3516	0.00252596	0.000478377
35.4004	0.00253466	0.000469764
35.4492	0.00256356	0.000492636
35.498	0.00251572	0.000491353
35.5469	0.00252011	0.000453878
35.5957	0.00239565	0.000437083
35.6445	0.00234755	0.000425782
35.6934	0.00243921	0.000460174
35.7422	0.00249031	0.000475908
35.791	0.00239824	0.000463258
35.8398	0.00241407	0.000457963
35.8887	0.00244527	0.000481034
35.9375	0.00238187	0.000432186
35.9863	0.00237912	0.000448207
36.0352	0.00236456	0.000447837
36.084	0.0023477	0.000445183
36.1328	0.00227873	0.000430264
36.1816	0.00235624	0.000424573
36.2305	0.00229697	0.000425585
36.2793	0.00232072	0.000447443
36.3281	0.00233837	0.000473905
36.377	0.00231976	0.000451421
36.4258	0.0023134	0.000460691
36.4746	0.00234108	0.000465532
36.5234	0.00229686	0.000445596
36.5723	0.00232866	0.000465088
36.6211	0.00226313	0.000426861
36.6699	0.0022472	0.000422817
36.7188	0.00231413	0.000451327
36.7676	0.00227913	0.000441653
36.8164	0.00222274	0.000412625
36.8652	0.00219065	0.000399168
36.9141	0.00217578	0.000386787
36.9629	0.00217682	0.000391695
37.0117	0.00221087	0.000421017
37.0605	0.00217892	0.000446601
37.1094	0.00216979	0.0004493
37.1582	0.00222691	0.000456889
37.207	0.00225097	0.000472828
37.2559	0.00223306	0.000478568
37.3047	0.00218477	0.000440106
37.3535	0.00216896	0.000428879
37.4023	0.00209971	0.000417536
37.4512	0.00212136	0.000421529
37.5	0.00215421	0.000440255
37.5488	0.00211166	0.000416545
37.5977	0.00215199	0.000444666
37.6465	0.00214442	0.000440841
37.6953	0.00208483	0.000408934
37.7441	0.00204658	0.00040652
37.793	0.00211139	0.000421724
37.8418	0.00209029	0.000411659
37.8906	0.00206164	0.000403102
37.9395	0.00207704	0.000400637
37.9883	0.00205781	0.00039459
38.0371	0.00206724	0.000394662
38.0859	0.00202565	0.000392797
38.1348	0.00204483	0.000439476
38.1836	0.00205953	0.000437186
38.2324	0.00204697	0.000407809
38.2812	0.00202481	0.000402843
38.3301	0.002051	0.000422387
38.3789	0.00203294	0.00042324
38.4277	0.00199371	0.00039669
38.4766	0.00205494	0.000424436
38.5254	0.00199468	0.000407292
38.5742	0.0019751	0.000410618
38.623	0.00196297	0.000396691
38.6719	0.00195982	0.000375096
38.7207	0.00195362	0.000371413
38.7695	0.00196396	0.000379065
38.8184	0.00195116	0.000382772
38.8672	0.00189109	0.000370735
38.916	0.00189892	0.000400393
38.9648	0.00186199	0.0003951
39.0137	0.00189641	0.000411632
39.0625	0.00187668	0.000379854
39.1113	0.00190253	0.000378787
39.1602	0.0018927	0.000392078
39.209	0.00186597	0.000408452
39.2578	0.00186232	0.000408289
39.3066	0.0018882	0.000403997
39.3555	0.0018407	0.00039225
39.4043	0.00185923	0.00039322
39.4531	0.00182259	0.000363454
39.502	0.00174489	0.000331229
39.5508	0.00175557	0.000331581
39.5996	0.00178776	0.000360687
39.6484	0.00182512	0.000367573
39.6973	0.00180356	0.000354
39.7461	0.00176647	0.00036214
39.7949	0.00178433	0.000373932
39.8438	0.00177668	0.000351189
39.8926	0.00175062	0.000351337
39.9414	0.00169917	0.000343348
39.9902	0.00171511	0.000360433
40.0391	0.00175729	0.000390613
40.0879	0.00174182	0.000366269
40.1367	0.00172952	0.000362282
40.1855	0.00175836	0.000381947
40.2344	0.00175079	0.0003703
40.2832	0.00172966	0.000356207
40.332	0.00169471	0.00034192
40.3809	0.00170491	0.000339422
40.4297	0.00161691	0.000313597
40.4785	0.00162595	0.000329541
40.5273	0.00166876	0.000324348
40.5762	0.00167449	0.000309774
40.625	0.00170991	0.000357063
40.6738	0.00166122	0.000379961
40.7227	0.00162448	0.000351702
40.7715	0.00161435	0.000359808
40.8203	0.00162819	0.000339633
40.8691	0.00164452	0.0003234
40.918	0.00165425	0.000346108
40.9668	0.00163516	0.000365049
41.0156	0.00155213	0.000331604
41.0645	0.00153446	0.000315873
41.1133	0.00161487	0.000359814
41.1621	0.00161565	0.000363575
41.2109	0.00161137	0.000340115
41.2598	0.00157662	0.000324088
41.3086	0.00158964	0.000336334
41.3574	0.00158856	0.000336821
41.4062	0.00156342	0.00033535
41.4551	0.00158275	0.000327221
41.5039	0.00159848	0.000345955
41.5527	0.00154479	0.000336639
41.6016	0.00159141	0.000350473
41.6504	0.00159417	0.000342205
41.6992	0.00155026	0.000330055
41.748	0.00153653	0.000324933
41.7969	0.00156253	0.000332543
41.8457	0.00158745	0.00034136
41.8945	0.00154524	0.000327238
41.9434	0.00152737	0.000335443
41.9922	0.00147789	0.000317976
42.041	0.00147028	0.00031475
42.0898	0.00147672	0.00033808
42.1387	0.00146249	0.000321616
42.1875	0.00148433	0.00032361
42.2363	0.0014819	0.000337108
42.2852	0.00147021	0.000318223
42.334	0.00146709	0.000311721
42.3828	0.00144182	0.00032413
42.4316	0.00149124	0.000342611
42.4805	0.00147387	0.000338755
42.5293	0.00145542	0.000310561
42.5781	0.00148121	0.000324802
42.627	0.00147506	0.000321812
42.6758	0.00143702	0.000306136
42.7246	0.00145218	0.000320946
42.7734	0.00141845	0.000329972
42.8223	0.00142289	0.000324267
42.8711	0.00138957	0.000287062
42.9199	0.00137116	0.00027909
42.9688	0.0013495	0.000290731
43.0176	0.00136555	0.000304991
43.0664	0.00138116	0.000304384
43.1152	0.00136682	0.000286731
43.1641	0.0013395	0.00029297
43.2129	0.00135984	0.000286494
43.2617	0.00140108	0.00029968
43.3105	0.00139451	0.000302777
43.3594	0.00134227	0.000277192
43.4082	0.00135514	0.000288386
43.457	0.00135288	0.000294367
43.5059	0.00136243	0.000306436
43.5547	0.00134654	0.000294799
43.6035	0.00133616	0.000299377
43.6523	0.00132656	0.000300805
43.7012	0.00134544	0.000305108
43.75	0.00132334	0.000287121
43.7988	0.00132017	0.000297935
43.8477	0.00133489	0.000319128
43.8965	0.00129127	0.000299707
43.9453	0.00130169	0.00029337
43.9941	0.00131472	0.000287723
44.043	0.00130131	0.000287908
44.0918	0.00129767	0.000293081
44.1406	0.00130843	0.000297541
44.1895	0.0012929	0.000300563
44.2383	0.00128474	0.000294372
44.2871	0.00126232	0.000288242
44.3359	0.00123573	0.000278605
44.3848	0.00126264	0.000284336
44.4336	0.00126186	0.000272928
44.4824	0.00125572	0.000261658
44.5312	0.00128467	0.000296411
44.5801	0.00126469	0.000290561
44.6289	0.00127147	0.000293417
44.6777	0.00125022	0.000267827
44.7266	0.00126216	0.000265253
44.7754	0.00126327	0.000299108
44.8242	0.00118406	0.000267444
44.873	0.00120268	0.000276912
44.9219	0.00119523	0.000271793
44.9707	0.00122302	0.000271882
45.0195	0.00123932	0.000299926
45.0684	0.00122483	0.000290253
45.1172	0.00119313	0.000269744
45.166	0.001218	0.000293098
45.2148	0.00126585	0.000307999
45.2637	0.00125213	0.000299472
45.3125	0.00120464	0.000268706
45.3613	0.00120616	0.000257541
45.4102	0.00122075	0.000275304
45.459	0.00116518	0.00027913
45.5078	0.0011498	0.000284327
45.5566	0.00116532	0.00028005
45.6055	0.00117832	0.000275957
45.6543	0.001165	0.000256903
45.7031	0.00115472	0.00025822
45.752	0.0011573	0.000264297
45.8008	0.00115983	0.0002547
45.8496	0.00118242	0.000244375
45.8984	0.00120416	0.000265553
45.9473	0.00117963	0.000267252
45.9961	0.00113801	0.000271312
46.0449	0.00111675	0.000262407
46.0938	0.00112326	0.000242252
46.1426	0.0011561	0.000245756
46.1914	0.00122962	0.000276542
46.2402	0.00126106	0.000281611
46.2891	0.00120521	0.000266917
46.3379	0.00118956	0.000269242
46.3867	0.00121345	0.000271366
46.4355	0.00120682	0.000261086
46.4844	0.00114477	0.000262836
46.5332	0.00109988	0.000263072
46.582	0.00107992	0.000246072
46.6309	0.00108173	0.00024468
46.6797	0.00110438	0.00025109
46.7285	0.00109984	0.000254787
46.7773	0.00111766	0.000263979
46.8262	0.00116366	0.000272481
46.875	0.00121304	0.000283828
46.9238	0.00120053	0.000272867
46.9727	0.00112063	0.00025969
47.0215	0.00107089	0.000241647
47.0703	0.00112405	0.000241241
47.1191	0.00114629	0.00024737
47.168	0.00114909	0.000266053
47.2168	0.00114918	0.000277327
47.2656	0.00113258	0.000266493
47.3145	0.00113315	0.000246708
47.3633	0.00107394	0.000235529
47.4121	0.00102134	0.000237735
47.4609	0.00103633	0.000251982
47.5098	0.00104605	0.00026269
47.5586	0.00103205	0.000253771
47.6074	0.00101386	0.000229113
47.6562	0.00106002	0.000256761
47.7051	0.00109579	0.000259894
47.7539	0.00116615	0.000266881
47.8027	0.00121091	0.000277975
47.8516	0.00114537	0.000250249
47.9004	0.00107325	0.000239262
47.9492	0.00110308	0.00025769
47.998	0.00116659	0.000262236
48.0469	0.00118144	0.000269533
48.0957	0.0011265	0.000250447
48.1445	0.0010714	0.000241567
48.1934	0.00105465	0.00024982
48.2422	0.00109504	0.000259113
48.291	0.00117747	0.000287703
48.3398	0.00121334	0.000323408
48.3887	0.00122387	0.000329077
48.4375	0.00129939	0.000347892
48.4863	0.0014101	0.000389658
48.5352	0.00137043	0.000355479
48.584	0.00124078	0.00028973
48.6328	0.00115008	0.000248986
48.6816	0.00106486	0.000232098
48.7305	0.00108634	0.000234823
48.7793	0.00127198	0.000305187
48.8281	0.00135518	0.000356378
48.877	0.00125441	0.000319437
48.9258	0.00123729	0.000323908
48.9746	0.00155314	0.000510638
49.0234	0.00206618	0.000880413
49.0723	0.00249449	0.00125086
49.1211	0.00268676	0.00140694
49.1699	0.00237647	0.00121555
49.2188	0.00204909	0.000947982
49.2676	0.00226643	0.000981472
49.3164	0.00299739	0.0013572
49.3652	0.00341603	0.00161665
49.4141	0.00312665	0.00152704
49.4629	0.00277238	0.00149025
49.5117	0.0026284	0.00148772
49.5605	0.00239335	0.00103858
49.6094	0.00233138	0.000858973
49.6582	0.00382814	0.00189219
49.707	0.00628173	0.00343064
49.7559	0.00704094	0.00387958
49.8047	0.00596151	0.00312108
49.8535	0.00928494	0.00631709
49.9023	0.02584	0.0216523
49.9512	0.0486832	0.0380793
50	0.0618285	0.0385577
50.0488	0.056747	0.0293646
50.0977	0.0341362	0.0152589
50.1465	0.0143476	0.00500933
50.1953	0.00680379	0.0025871
50.2441	0.00579385	0.00283571
50.293	0.00660384	0.00426386
50.3418	0.00660645	0.00483081
50.3906	0.00549005	0.00387324
50.4395	0.00334909	0.00189536
50.4883	0.00181809	0.000608393
50.5371	0.00143293	0.000390352
50.5859	0.00154844	0.00045014
50.6348	0.00149713	0.000451242
50.6836	0.00130496	0.000361734
50.7324	0.00122197	0.000324422
50.7812	0.00135469	0.000396935
50.8301	0.00149195	0.000561578
50.8789	0.00148493	0.000590848
50.9277	0.00130226	0.000437942
50.9766	0.00114781	0.000298515
51.0254	0.00109941	0.000264283
51.0742	0.00116266	0.000352023
51.123	0.00120004	0.000391998
51.1719	0.00115754	0.000300756
51.2207	0.00125527	0.000391832
51.2695	0.00136888	0.000537021
51.3184	0.00134604	0.00049159
51.3672	0.00127481	0.000419793
51.416	0.00134898	0.000530631
51.4648	0.00145848	0.000670575
51.5137	0.00139063	0.000629669
51.5625	0.00138622	0.00059254
51.6113	0.00145853	0.00064621
51.6602	0.00133055	0.000552382
51.709	0.00107336	0.000338696
51.7578	0.000866389	0.00021004
51.8066	0.000834683	0.000194184
51.8555	0.00088699	0.000219308
51.9043	0.000938757	0.000261077
51.9531	0.000920252	0.000243206
52.002	0.000849104	0.000198871
52.0508	0.000833257	0.000185857
52.0996	0.000872102	0.000195358
52.1484	0.000865372	0.000201989
52.1973	0.00079193	0.000182882
52.2461	0.000772232	0.000170921
52.2949	0.000801191	0.000187292
52.3438	0.000840573	0.000199907
52.3926	0.00087391	0.000213513
52.4414	0.000934664	0.000250977
52.4902	0.000902864	0.000224337
52.5391	0.000805632	0.000185865
52.5879	0.000723181	0.000162431
52.6367	0.000708906	0.000160678
52.6855	0.000738149	0.000172535
52.7344	0.000758372	0.000174772
52.7832	0.000777051	0.000180111
52.832	0.000744242	0.000172706
52.8809	0.000754052	0.000181178
52.9297	0.000819355	0.000205793
52.9785	0.000836764	0.000227859
53.0273	0.000814798	0.000201236
53.0762	0.000755426	0.000173618
53.125	0.000719084	0.000167245
53.1738	0.000676628	0.00015791
53.2227	0.000694659	0.000169807
53.2715	0.000694511	0.000178451
53.3203	0.00068494	0.000169082
53.3691	0.000686054	0.000159058
53.418	0.000708939	0.000157444
53.4668	0.000760753	0.00017214
53.5156	0.00079224	0.00018597
53.5645	0.000769615	0.000186609
53.6133	0.000760774	0.000186797
53.6621	0.000776757	0.000192094
53.7109	0.000809924	0.000204716
53.7598	0.000799715	0.000190357
53.8086	0.000756013	0.000165119
53.8574	0.000719575	0.000159493
53.9062	0.000694138	0.000150322
53.9551	0.000669805	0.000145018
54.0039	0.00066023	0.000150406
54.0527	0.000651361	0.000152491
54.1016	0.000654133	0.000153453
54.1504	0.000635584	0.00014983
54.1992	0.000638731	0.00014068
54.248	0.000668454	0.000150322
54.2969	0.000682929	0.000150274
54.3457	0.000688678	0.000148458
54.3945	0.000675276	0.000151478
54.4434	0.000643289	0.000146513
54.4922	0.000661982	0.00015172
54.541	0.000680523	0.000152231
54.5898	0.000652657	0.00014366
54.6387	0.000607378	0.000138582
54.6875	0.000603798	0.00014113
54.7363	0.000609188	0.00014215
54.7852	0.000610234	0.00014524
54.834	0.000630717	0.000145376
54.8828	0.000670185	0.000159664
54.9316	0.000659259	0.000155054
54.9805	0.000640961	0.000147624
55.0293	0.000617055	0.000142017
55.0781	0.000604348	0.000138871
55.127	0.000587827	0.000140243
55.1758	0.000580434	0.00013626
55.2246	0.00058064	0.000135266
55.2734	0.000596194	0.000146146
55.3223	0.000586273	0.000142785
55.3711	0.000574927	0.000140659
55.4199	0.000576716	0.000148633
55.4688	0.000584196	0.000147605
55.5176	0.00057117	0.00014044
55.5664	0.000575821	0.000139812
55.6152	0.000578958	0.000133236
55.6641	0.000590279	0.000139428
55.7129	0.000577302	0.000135733
55.7617	0.000584696	0.000135055
55.8105	0.000590374	0.000134303
55.8594	0.000575994	0.00012693
55.9082	0.000571551	0.000130997
55.957	0.000559458	0.000130398
56.0059	0.000575327	0.000132811
56.0547	0.000582052	0.000139911
56.1035	0.000557033	0.000128707
56.1523	0.000566516	0.000127454
56.2012	0.00056877	0.000124116
56.25	0.000557614	0.000136734
56.2988	0.000563845	0.000142253
56.3477	0.000558029	0.000129911
56.3965	0.000541998	0.000123626
56.4453	0.000551834	0.000130677
56.4941	0.000548464	0.000130051
56.543	0.000534224	0.000128133
56.5918	0.000527594	0.000126448
56.6406	0.000519749	0.00012057
56.6895	0.000517128	0.00012294
56.7383	0.000519017	0.000121439
56.7871	0.000525596	0.000124801
56.8359	0.000540764	0.000125388
56.8848	0.000532692	0.000121192
56.9336	0.000520153	0.000123467
56.9824	0.000517093	0.000122425
57.0312	0.000517247	0.000120224
57.0801	0.000530269	0.000130926
57.1289	0.000534525	0.000134646
57.1777	0.000512841	0.000119296
57.2266	0.000503071	0.000112756
57.2754	0.000503797	0.000124877
57.3242	0.000502224	0.000122321
57.373	0.00051111	0.000120778
57.4219	0.000504399	0.000123819
57.4707	0.000503599	0.000121939
57.5195	0.00049882	0.000120268
57.5684	0.000496788	0.000122768
57.6172	0.000497151	0.000121234
57.666	0.000506847	0.000125948
57.7148	0.00051967	0.000121469
57.7637	0.000513989	0.000111125
57.8125	0.000509499	0.00011263
57.8613	0.000518363	0.000118215
57.9102	0.000510426	0.00011924
57.959	0.000497242	0.000118498
58.0078	0.000483138	0.000112862
58.0566	0.000483831	0.000103405
58.1055	0.000487792	0.000112502
58.1543	0.000482589	0.000116494
58.2031	0.000482299	0.000118388
58.252	0.000477583	0.000110587
58.3008	0.000467371	0.000100535
58.3496	0.000470207	0.000104111
58.3984	0.000468503	0.000104492
58.4473	0.000472269	0.000111682
58.4961	0.000467555	0.000105423
58.5449	0.000455922	9.66964e-05
58.5938	0.000464522	0.000107371
58.6426	0.000471554	0.000116528
58.6914	0.000471107	0.000116222
58.7402	0.000488446	0.000119552
58.7891	0.000478868	0.000113252
58.8379	0.000464874	0.000108935
58.8867	0.000451513	0.000106233
58.9355	0.00044732	0.000109659
58.9844	0.000443752	0.000107045
59.0332	0.000459054	0.000108465
59.082	0.000464504	0.00010841
59.1309	0.000458773	0.000108062
59.1797	0.000456365	0.000104708
59.2285	0.000447626	0.000107136
59.2773	0.00045363	0.000116598
59.3262	0.00045157	0.00011251
59.375	0.000451363	0.000102717
59.4238	0.000444811	0.000100494
59.4727	0.000449944	0.000109686
59.5215	0.000439381	0.000105123
59.5703	0.00042706	0.000106957
59.6191	0.000429126	0.00010918
59.668	0.000432248	0.000103039
59.7168	0.000433391	9.75993e-05
59.7656	0.000441601	0.0001087
59.8145	0.000438605	0.000107037
59.8633	0.00043049	0.000103044
59.9121	0.000441596	0.000106465
59.9609	0.000448261	0.000106529
60.0098	0.000435411	0.000102847
60.0586	0.000425981	9.80954e-05
60.1074	0.000420345	9.65788e-05
60.1562	0.000429265	0.000109252
60.2051	0.000418119	0.000107632
60.2539	0.0004186	0.000100017
60.3027	0.000416928	9.53901e-05
60.3516	0.00040776	9.25922e-05
60.4004	0.000415564	9.68922e-05
60.4492	0.000424619	0.000101165
60.498	0.000433752	0.000103768
60.5469	0.000421846	0.00010131
60.5957	0.000397632	9.08387e-05
60.6445	0.000394877	8.64613e-05
60.6934	0.000400712	9.69334e-05
60.7422	0.000402046	9.82002e-05
60.791	0.000413867	9.2673e-05
60.8398	0.000430499	0.000102919
60.8887	0.000412016	0.000100492
60.9375	0.000400151	8.76982e-05
60.9863	0.000408617	9.59047e-05
61.0352	0.000411938	9.75138e-05
61.084	0.000398741	9.01758e-05
61.1328	0.000393857	8.61964e-05
61.1816	0.000400684	9.3999e-05
61.2305	0.00040276	9.61754e-05
61.2793	0.000404368	9.5229e-05
61.3281	0.000405806	9.29546e-05
61.377	0.00040011	9.15474e-05
61.4258	0.000381713	8.84996e-05
61.4746	0.00037716	8.87737e-05
61.5234	0.000380699	8.98996e-05
61.5723	0.000390722	9.74266e-05
61.6211	0.000388908	9.89567e-05
61.6699	0.000394988	9.32453e-05
61.7188	0.000387144	9.08005e-05
61.7676	0.000374363	8.77956e-05
61.8164	0.00037438	8.77147e-05
61.8652	0.000385276	8.93565e-05
61.9141	0.000373556	8.02382e-05
61.9629	0.000363709	8.09552e-05
62.0117	0.00037757	9.32372e-05
62.0605	0.00037575	8.73174e-05
62.1094	0.000383426	9.42007e-05
62.1582	0.000386403	8.98949e-05
62.207	0.000365768	8.00931e-05
62.2559	0.000365465	8.13246e-05
62.3047	0.000367589	8.54074e-05
62.3535	0.000362438	8.85837e-05
62.4023	0.000364513	8.50784e-05
62.4512	0.000367915	8.82698e-05
62.5	0.000363994	8.63158e-05
62.5488	0.000365648	9.21579e-05
62.5977	0.000366061	8.90429e-05
62.6465	0.000360692	8.55771e-05
62.6953	0.000367045	9.26159e-05
62.7441	0.000372082	9.63217e-05
62.793	0.000371031	9.24152e-05
62.8418	0.000359173	8.5202e-05
62.8906	0.000352613	8.03983e-05
62.9395	0.000354154	8.20052e-05
62.9883	0.000345949	8.49948e-05
63.0371	0.000347452	8.57754e-05
63.0859	0.000347151	8.0845e-05
63.1348	0.000352991	8.03126e-05
63.1836	0.000351811	8.36156e-05
63.2324	0.000348828	8.71129e-05
63.2812	0.000350635	8.75076e-05
63.3301	0.000363474	8.93931e-05
63.3789	0.000353558	8.31309e-05
63.4277	0.000338624	7.6439e-05
63.4766	0.00033118	7.70273e-05
63.5254	0.00034256	8.27896e-05
63.5742	0.000342232	8.09135e-05
63.623	0.000338328	7.83181e-05
63.6719	0.000325498	7.56399e-05
63.7207	0.000322075	7.47171e-05
63.7695	0.000330077	7.42594e-05
63.8184	0.000326248	7.27958e-05
63.8672	0.000323527	7.24382e-05
63.916	0.000331351	7.59229e-05
63.9648	0.000332143	7.9353e-05
64.0137	0.00032844	8.27848e-05
64.0625	0.000328121	7.71259e-05
64.1113	0.000335181	8.03103e-05
64.1602	0.000330358	7.69862e-05
64.209	0.000331125	8.12903e-05
64.2578	0.000325947	7.69764e-05
64.3066	0.000323539	7.52986e-05
64.3555	0.000328779	8.62254e-05
64.4043	0.000323471	8.62835e-05
64.4531	0.000323451	7.48937e-05
64.502	0.000325054	7.69182e-05
64.5508	0.000323122	8.29564e-05
64.5996	0.000324145	7.90841e-05
64.6484	0.000324989	7.96295e-05
64.6973	0.00031871	8.02176e-05
64.7461	0.000312347	7.38768e-05
64.7949	0.000314444	7.41066e-05
64.8438	0.000316988	7.69622e-05
64.8926	0.000310089	7.37633e-05
64.9414	0.000312655	7.61483e-05
64.9902	0.000312084	7.51172e-05
65.0391	0.000306288	7.10765e-05
65.0879	0.000304945	7.33936e-05
65.1367	0.00031184	7.54719e-05
65.1855	0.000319799	7.48789e-05
65.2344	0.000307042	7.19257e-05
65.2832	0.000300853	6.73738e-05
65.332	0.000306453	6.88034e-05
65.3809	0.000302139	6.85659e-05
65.4297	0.000311786	7.42487e-05
65.4785	0.000320353	7.6351e-05
65.5273	0.000311244	7.15798e-05
65.5762	0.000301916	7.17749e-05
65.625	0.000305085	7.31715e-05
65.6738	0.000301554	7.22834e-05
65.7227	0.000298988	7.30989e-05
65.7715	0.000307616	7.86055e-05
65.8203	0.000308469	7.88833e-05
65.8691	0.000294758	6.97911e-05
65.918	0.000294138	6.80522e-05
65.9668	0.000307364	7.62369e-05
66.0156	0.000315173	8.02873e-05
66.0645	0.000296221	6.74364e-05
66.1133	0.000288964	6.75346e-05
66.1621	0.000285303	6.95527e-05
66.2109	0.000296414	7.03049e-05
66.2598	0.000303316	7.22105e-05
66.3086	0.000297967	7.26842e-05
66.3574	0.000295225	7.38922e-05
66.4062	0.000289778	7.40323e-05
66.4551	0.000288188	7.08693e-05
66.5039	0.000281731	6.71573e-05
66.5527	0.000285423	6.9069e-05
66.6016	0.000283673	6.99038e-05
66.6504	0.000282573	6.69941e-05
66.6992	0.000282125	6.88423e-05
66.748	0.000286612	7.08084e-05
66.7969	0.000291335	7.42612e-05
66.8457	0.000287036	7.42057e-05
66.8945	0.000280459	6.68711e-05
66.9434	0.000276941	6.34013e-05
66.9922	0.000280377	6.89087e-05
67.041	0.000277341	7.08972e-05
67.0898	0.000273053	6.77845e-05
67.1387	0.000275299	6.84999e-05
67.1875	0.00028443	7.19714e-05
67.2363	0.000284064	6.83967e-05
67.2852	0.000280177	6.75912e-05
67.334	0.000275908	6.55329e-05
67.3828	0.000276846	6.84752e-05
67.4316	0.00027501	6.46795e-05
67.4805	0.000265147	6.07024e-05
67.5293	0.000265738	6.30774e-05
67.5781	0.000271753	6.12404e-05
67.627	0.00027601	6.6918e-05
67.6758	0.000271529	6.55222e-05
67.7246	0.00027004	6.45944e-05
67.7734	0.000262792	6.23427e-05
67.8223	0.000263953	6.61115e-05
67.8711	0.000269279	6.91469e-05
67.9199	0.000265945	6.65625e-05
67.9688	0.000256376	6.04983e-05
68.0176	0.000257537	5.71553e-05
68.0664	0.000259131	5.98605e-05
68.1152	0.000259538	6.16483e-05
68.1641	0.00026805	6.59623e-05
68.2129	0.000270396	6.46635e-05
68.2617	0.00026397	6.17404e-05
68.3105	0.000267927	6.41266e-05
68.3594	0.000271277	6.71147e-05
68.4082	0.000270342	6.7063e-05
68.457	0.000258752	6.117e-05
68.5059	0.000249776	6.13277e-05
68.5547	0.00025052	5.97793e-05
68.6035	0.00026004	6.19194e-05
68.6523	0.000260535	6.22172e-05
68.7012	0.000259014	6.1025e-05
68.75	0.000260567	6.07626e-05
68.7988	0.000262017	6.19771e-05
68.8477	0.000252161	6.02358e-05
68.8965	0.000249166	6.09748e-05
68.9453	0.000251977	6.5327e-05
68.9941	0.000254248	6.16866e-05
69.043	0.000255598	6.02587e-05
69.0918	0.000257448	6.29364e-05
69.1406	0.000251027	5.79686e-05
69.1895	0.000248243	5.56073e-05
69.2383	0.000250633	5.95553e-05
69.2871	0.000249387	6.26564e-05
69.3359	0.000245769	5.83524e-05
69.3848	0.000243085	5.57405e-05
69.4336	0.000240468	5.58198e-05
69.4824	0.000240063	5.37819e-05
69.5312	0.000239582	5.53258e-05
69.5801	0.000242036	5.57004e-05
69.6289	0.000242216	5.51128e-05
69.6777	0.00024539	5.54222e-05
69.7266	0.000248024	5.79928e-05
69.7754	0.00023792	5.67904e-05
69.8242	0.000230178	5.27871e-05
69.873	0.000238216	5.56455e-05
69.9219	0.000243795	5.83213e-05
69.9707	0.000236121	5.78943e-05
70.0195	0.00023674	5.7111e-05
70.0684	0.000240697	5.49327e-05
70.1172	0.000241522	5.75319e-05
70.166	0.000238322	5.53324e-05
70.2148	0.000235066	5.48577e-05
70.2637	0.000235257	5.52934e-05
70.3125	0.000234856	5.5218e-05
70.3613	0.000231465	5.46701e-05
70.4102	0.000230018	5.3232e-05
70.459	0.000234124	5.69711e-05
70.5078	0.000237723	5.7795e-05
70.5566	0.000233534	5.54514e-05
70.6055	0.000232149	5.54238e-05
70.6543	0.000233804	5.58016e-05
70.7031	0.000237285	5.58517e-05
70.752	0.000234872	5.37123e-05
70.8008	0.000227746	5.36687e-05
70.8496	0.000222001	5.11865e-05
70.8984	0.000221144	5.02053e-05
70.9473	0.000225362	5.19147e-05
70.9961	0.000227841	5.35928e-05
71.0449	0.000225149	5.13222e-05
71.0938	0.000224354	5.25133e-05
71.1426	0.00022371	5.18901e-05
71.1914	0.000229947	5.49978e-05
71.2402	0.000225475	5.64406e-05
71.2891	0.000223596	5.35769e-05
71.3379	0.000226573	5.1415e-05
71.3867	0.000227275	5.15445e-05
71.4355	0.000222205	5.00817e-05
71.4844	0.000218193	4.92759e-05
71.5332	0.000217338	4.60566e-05
71.582	0.000224061	4.99724e-05
71.6309	0.000227939	5.46888e-05
71.6797	0.0002237	5.37224e-05
71.7285	0.000214722	5.1502e-05
71.7773	0.000213716	5.23094e-05
71.8262	0.000220864	5.39611e-05
71.875	0.000220019	5.20523e-05
71.9238	0.000218111	5.32677e-05
71.9727	0.00021153	4.80544e-05
72.0215	0.000214988	5.05251e-05
72.0703	0.000217099	5.15838e-05
72.1191	0.000214871	4.80064e-05
72.168	0.000213921	4.87243e-05
72.2168	0.000211375	4.941e-05
72.2656	0.000204397	4.59636e-05
72.3145	0.00020649	4.80917e-05
72.3633	0.000210688	5.00407e-05
72.4121	0.000212133	5.00283e-05
72.4609	0.000213628	5.16643e-05
72.5098	0.000207873	5.11866e-05
72.5586	0.000204572	4.76539e-05
72.6074	0.000207722	4.89165e-05
72.6562	0.000212122	4.86385e-05
72.7051	0.000208403	4.83128e-05
72.7539	0.000206787	5.04383e-05
72.8027	0.000209025	5.17889e-05
72.8516	0.000209608	5.36346e-05
72.9004	0.000205751	5.00705e-05
72.9492	0.00020371	4.46792e-05
72.998	0.000209581	4.7904e-05
73.0469	0.000208317	4.87304e-05
73.0957	0.000206959	5.11339e-05
73.1445	0.000208729	5.04024e-05
73.1934	0.000208218	5.00513e-05
73.2422	0.000203296	4.87183e-05
73.291	0.000203268	4.71465e-05
73.3398	0.000202141	4.71673e-05
73.3887	0.000195269	4.35458e-05
73.4375	0.000195748	4.41239e-05
73.4863	0.000205326	5.10898e-05
73.5352	0.000207861	5.38885e-05
73.584	0.000197823	4.9502e-05
73.6328	0.000191057	4.57855e-05
73.6816	0.000191152	4.46941e-05
73.7305	0.000199504	4.53986e-05
73.7793	0.000198898	4.51125e-05
73.8281	0.000197741	4.68729e-05
73.877	0.000200427	4.71326e-05
73.9258	0.00019776	4.37236e-05
73.9746	0.000197093	4.37181e-05
74.0234	0.000196639	4.60423e-05
74.0723	0.000200955	5.01685e-05
74.1211	0.000200216	4.84936e-05
74.1699	0.000196683	4.48175e-05
74.2188	0.000200672	5.02659e-05
74.2676	0.000196599	4.66791e-05
74.3164	0.000195693	4.40224e-05
74.3652	0.00019684	4.57491e-05
74.4141	0.000200545	4.68135e-05
74.4629	0.000196989	4.72286e-05
74.5117	0.000189686	4.74277e-05
74.5605	0.000184178	4.38091e-05
74.6094	0.000185721	4.30704e-05
74.6582	0.000188882	4.36227e-05
74.707	0.000191606	4.61365e-05
74.7559	0.000192769	4.73096e-05
74.8047	0.000188908	4.68396e-05
74.8535	0.000179915	4.15547e-05
74.9023	0.00018135	4.09299e-05
74.9512	0.000188277	4.2249e-05
75	0.000188303	4.19521e-05
75.0488	0.000182611	4.27066e-05
75.0977	0.000181959	4.28985e-05
75.1465	0.000188147	4.59121e-05
75.1953	0.000190859	4.68851e-05
75.2441	0.000190806	4.60349e-05
75.293	0.000189687	4.64467e-05
75.3418	0.000183605	4.26579e-05
75.3906	0.000182857	4.35387e-05
75.4395	0.000183812	4.43298e-05
75.4883	0.00018019	4.36771e-05
75.5371	0.000178971	4.3257e-05
75.5859	0.000178986	4.07472e-05
75.6348	0.00018206	4.34851e-05
75.6836	0.000186473	4.63265e-05
75.7324	0.000182764	4.28757e-05
75.7812	0.000182593	4.34125e-05
75.8301	0.00018239	4.37623e-05
75.8789	0.000180644	4.4169e-05
75.9277	0.000179221	4.33531e-05
75.9766	0.000182234	4.34823e-05
76.0254	0.000184284	4.36141e-05
76.0742	0.000185622	4.2792e-05
76.123	0.000181835	4.11706e-05
76.1719	0.000177155	3.85334e-05
76.2207	0.00017944	3.95153e-05
76.2695	0.000182705	4.22997e-05
76.3184	0.000182608	4.53665e-05
76.3672	0.000178967	4.63361e-05
76.416	0.000175813	4.60546e-05
76.4648	0.000173846	4.04457e-05
76.5137	0.000173933	3.98435e-05
76.5625	0.000170495	3.87511e-05
76.6113	0.000170912	3.83246e-05
76.6602	0.000175548	3.88323e-05
76.709	0.000178608	4.03326e-05
76.7578	0.000176152	4.12891e-05
76.8066	0.000173833	4.21715e-05
76.8555	0.000175088	4.19531e-05
76.9043	0.000170004	3.87723e-05
76.9531	0.000167198	3.85755e-05
77.002	0.000167787	4.12691e-05
77.0508	0.000166594	4.01248e-05
77.0996	0.000167994	3.79129e-05
77.1484	0.000169978	3.87631e-05
77.1973	0.000174333	4.16149e-05
77.2461	0.0001719	4.08516e-05
77.2949	0.000168016	3.8142e-05
77.3438	0.000168849	3.91107e-05
77.3926	0.000167836	3.96609e-05
77.4414	0.000164779	3.80953e-05
77.4902	0.000170842	4.0643e-05
77.5391	0.00017237	4.25316e-05
77.5879	0.000169358	4.07148e-05
77.6367	0.00016731	3.86682e-05
77.6855	0.000161982	3.63859e-05
77.7344	0.000160617	3.58393e-05
77.7832	0.000164056	3.64267e-05
77.832	0.000165383	4.08866e-05
77.8809	0.000167569	4.23994e-05
77.9297	0.000165205	3.93199e-05
77.9785	0.000163164	3.73439e-05
78.0273	0.000160986	3.69073e-05
78.0762	0.000166151	4.05787e-05
78.125	0.000165323	4.0335e-05
78.1738	0.00016492	3.86901e-05
78.2227	0.000163677	3.67054e-05
78.2715	0.000165675	3.9082e-05
78.3203	0.000165102	3.94645e-05
78.3691	0.00015959	3.61566e-05
78.418	0.000158873	3.4841e-05
78.4668	0.000163359	3.6941e-05
78.5156	0.000162418	3.8707e-05
78.5645	0.000158787	3.64489e-05
78.6133	0.000161705	3.7393e-05
78.6621	0.000163124	3.95869e-05
78.7109	0.000160832	3.93852e-05
78.7598	0.000156558	3.6264e-05
78.8086	0.000154264	3.5934e-05
78.8574	0.000159423	3.72221e-05
78.9062	0.000159828	3.76524e-05
78.9551	0.000156728	3.75556e-05
79.0039	0.000158947	3.8192e-05
79.0527	0.000158099	3.68578e-05
79.1016	0.000158679	3.68668e-05
79.1504	0.00015731	3.72005e-05
79.1992	0.000154895	3.498e-05
79.248	0.000155985	3.42636e-05
79.2969	0.000157496	3.6477e-05
79.3457	0.000156847	3.79425e-05
79.3945	0.000154102	3.69924e-05
79.4434	0.000152554	3.48307e-05
79.4922	0.000156174	3.61135e-05
79.541	0.00015707	3.63863e-05
79.5898	0.000153725	3.37012e-05
79.6387	0.000152574	3.47662e-05
79.6875	0.000155408	3.73854e-05
79.7363	0.000155623	3.72464e-05
79.7852	0.000152515	3.43395e-05
79.834	0.000155514	3.43617e-05
79.8828	0.000154228	3.51819e-05
79.9316	0.000152239	3.55643e-05
79.9805	0.000152206	3.52149e-05
80.0293	0.000152403	3.34848e-05
80.0781	0.000152004	3.1903e-05
80.127	0.000153402	3.2537e-05
80.1758	0.000157198	3.60735e-05
80.2246	0.000155636	3.79223e-05
80.2734	0.000149249	3.3825e-05
80.3223	0.000148882	3.30455e-05
80.3711	0.0001498	3.44113e-05
80.4199	0.000146803	3.34123e-05
80.4688	0.000143724	3.11504e-05
80.5176	0.000147702	3.24896e-05
80.5664	0.000151316	3.44353e-05
80.6152	0.000151984	3.49025e-05
80.6641	0.000150115	3.487e-05
80.7129	0.000148482	3.2754e-05
80.7617	0.000148476	3.46434e-05
80.8105	0.000150909	3.77068e-05
80.8594	0.000149116	3.48026e-05
80.9082	0.000145506	3.23791e-05
80.957	0.00014614	3.50087e-05
81.0059	0.000144193	3.25311e-05
81.0547	0.000144084	3.08821e-05
81.1035	0.000140189	3.03191e-05
81.1523	0.00014372	3.36709e-05
81.2012	0.000150371	3.59653e-05
81.25	0.00014684	3.31933e-05
81.2988	0.0001445	3.15668e-05
81.3477	0.000149787	3.60627e-05
81.3965	0.000146361	3.50325e-05
81.4453	0.000145819	3.36413e-05
81.4941	0.000147395	3.5009e-05
81.543	0.000145065	3.23791e-05
81.5918	0.000139974	2.86739e-05
81.6406	0.000139516	2.98872e-05
81.6895	0.000142754	3.2213e-05
81.7383	0.000142313	3.14074e-05
81.7871	0.000144598	3.23867e-05
81.8359	0.000141308	3.13844e-05
81.8848	0.000140636	3.26305e-05
81.9336	0.000142208	3.19275e-05
81.9824	0.00014437	3.41797e-05
82.0312	0.000142613	3.52473e-05
82.0801	0.000139092	3.25323e-05
82.1289	0.000139903	3.04969e-05
82.1777	0.000140065	2.96213e-05
82.2266	0.000138854	2.88805e-05
82.2754	0.00013711	3.09417e-05
82.3242	0.000139239	3.06712e-05
82.373	0.000138551	3.27389e-05
82.4219	0.000138122	3.05895e-05
82.4707	0.000138412	3.01086e-05
82.5195	0.00013956	3.13173e-05
82.5684	0.00013842	3.11662e-05
82.6172	0.000138375	3.13061e-05
82.666	0.00013663	3.03193e-05
82.7148	0.00013591	3.11143e-05
82.7637	0.000134325	2.93442e-05
82.8125	0.000136277	3.06739e-05
82.8613	0.000139718	3.31791e-05
82.9102	0.000140251	3.18078e-05
82.959	0.00014025	3.1753e-05
83.0078	0.000138696	3.1049e-05
83.0566	0.000133599	3.08194e-05
83.1055	0.000134788	3.22761e-05
83.1543	0.000132289	3.05144e-05
83.2031	0.000134442	3.00789e-05
83.252	0.000133763	3.0116e-05
83.3008	0.000134642	3.08716e-05
83.3496	0.000135456	3.18326e-05
83.3984	0.000133045	3.0455e-05
83.4473	0.000137641	3.17945e-05
83.4961	0.00014027	3.23973e-05
83.5449	0.000138942	3.31403e-05
83.5938	0.000139394	3.21617e-05
83.6426	0.000135039	2.88351e-05
83.6914	0.000134964	3.17558e-05
83.7402	0.00013476	3.2235e-05
83.7891	0.000135323	3.09987e-05
83.8379	0.000135029	3.09254e-05
83.8867	0.000133416	3.02359e-05
83.9355	0.000133679	3.0527e-05
83.9844	0.000134423	3.12132e-05
84.0332	0.00013501	3.08894e-05
84.082	0.000135784	3.28852e-05
84.1309	0.000131665	3.13418e-05
84.1797	0.000133276	3.01288e-05
84.2285	0.000131198	2.91337e-05
84.2773	0.000132049	3.15996e-05
84.3262	0.000131431	3.06511e-05
84.375	0.000132933	3.07176e-05
84.4238	0.000132677	3.07426e-05
84.4727	0.00013162	3.10142e-05
84.5215	0.000129148	3.04595e-05
84.5703	0.000127679	2.78139e-05
84.6191	0.000131045	2.87123e-05
84.668	0.000132728	3.02837e-05
84.7168	0.000132472	3.02653e-05
84.7656	0.000127556	2.99819e-05
84.8145	0.000127419	3.10468e-05
84.8633	0.000125688	2.97416e-05
84.9121	0.000127193	2.91473e-05
84.9609	0.000126842	2.72942e-05
85.0098	0.000128122	2.74925e-05
85.0586	0.000130129	2.94581e-05
85.1074	0.000130015	2.94069e-05
85.1562	0.000132653	3.09739e-05
85.2051	0.000130989	3.13012e-05
85.2539	0.000131457	2.95597e-05
85.3027	0.000129674	2.94932e-05
85.3516	0.0001241	2.66687e-05
85.4004	0.000126118	2.83325e-05
85.4492	0.000127136	3.05022e-05
85.498	0.000123626	2.96358e-05
85.5469	0.000125594	2.91322e-05
85.5957	0.000125829	2.93407e-05
85.6445	0.000124511	2.79848e-05
85.6934	0.000121671	2.69955e-05
85.7422	0.000121552	2.703e-05
85.791	0.000123085	2.73237e-05
85.8398	0.000122937	2.72013e-05
85.8887	0.000123992	2.87054e-05
85.9375	0.000124105	3.04875e-05
85.9863	0.000122572	2.83722e-05
86.0352	0.00012158	2.69286e-05
86.084	0.000122462	2.83511e-05
86.1328	0.000125414	2.79318e-05
86.1816	0.000125112	2.88152e-05
86.2305	0.000124067	2.81043e-05
86.2793	0.000123566	2.65097e-05
86.3281	0.000122445	2.72589e-05
86.377	0.000124321	2.79206e-05
86.4258	0.00012207	2.70439e-05
86.4746	0.000120447	2.79025e-05
86.5234	0.000120709	2.84833e-05
86.5723	0.000122979	2.87472e-05
86.6211	0.000121517	2.78184e-05
86.6699	0.000121581	2.94588e-05
86.7188	0.000121344	2.80226e-05
86.7676	0.000122126	2.74537e-05
86.8164	0.00012004	2.83602e-05
86.8652	0.000121488	2.82927e-05
86.9141	0.000123949	2.76402e-05
86.9629	0.000120512	2.73474e-05
87.0117	0.000117848	2.64597e-05
87.0605	0.000117002	2.53305e-05
87.1094	0.000120234	2.53804e-05
87.1582	0.00012503	2.69784e-05
87.207	0.000123419	2.83366e-05
87.2559	0.000117337	2.76067e-05
87.3047	0.000119344	2.78142e-05
87.3535	0.000120889	2.57505e-05
87.4023	0.000119502	2.58351e-05
87.4512	0.000118407	2.65416e-05
87.5	0.000122377	2.86574e-05
87.5488	0.0001201	3.00014e-05
87.5977	0.000116046	2.78023e-05
87.6465	0.000114065	2.64742e-05
87.6953	0.00011821	2.74047e-05
87.7441	0.000121483	2.66744e-05
87.793	0.000117796	2.55458e-05
87.8418	0.00011821	2.64416e-05
87.8906	0.000118482	2.71099e-05
87.9395	0.000114428	2.47799e-05
87.9883	0.000113115	2.46973e-05
88.0371	0.000114571	2.50199e-05
88.0859	0.000118857	2.64669e-05
88.1348	0.000115083	2.49535e-05
88.1836	0.000114698	2.51005e-05
88.2324	0.000119527	2.74177e-05
88.2812	0.000119095	2.71004e-05
88.3301	0.000117712	2.70663e-05
88.3789	0.000115928	2.66755e-05
88.4277	0.000116442	2.69573e-05
88.4766	0.000119569	2.81183e-05
88.5254	0.000119556	2.73111e-05
88.5742	0.000117643	2.71729e-05
88.623	0.0001184	2.78396e-05
88.6719	0.000118499	2.58623e-05
88.7207	0.000118837	2.76844e-05
88.7695	0.000118007	2.79159e-05
88.8184	0.000117107	2.77744e-05
88.8672	0.000116156	2.59733e-05
88.916	0.000117629	2.76984e-05
88.9648	0.000116076	2.71246e-05
89.0137	0.000114995	2.72909e-05
89.0625	0.000114058	2.64302e-05
89.1113	0.000114383	2.68827e-05
89.1602	0.000113745	2.59816e-05
89.209	0.000112944	2.64997e-05
89.2578	0.00011527	2.64202e-05
89.3066	0.00011529	2.68386e-05
89.3555	0.000113765	2.84119e-05
89.4043	0.00011434	2.64761e-05
89.4531	0.000114142	2.54252e-05
89.502	0.000115045	2.74971e-05
89.5508	0.000115301	2.63235e-05
89.5996	0.000114758	2.68199e-05
89.6484	0.000114548	2.75098e-05
89.6973	0.000114835	2.59114e-05
89.7461	0.00011626	2.43639e-05
89.7949	0.000117005	2.54312e-05
89.8438	0.00011426	2.38582e-05
89.8926	0.000113951	2.62015e-05
89.9414	0.000109605	2.51332e-05
89.9902	0.000110838	2.49895e-05
90.0391	0.00011553	2.56359e-05
90.0879	0.000112392	2.36175e-05
90.1367	0.000111678	2.2803e-05
90.1855	0.000110434	2.12728e-05
90.2344	0.000109588	2.25172e-05
90.2832	0.000109472	2.30204e-05
90.332	0.000111627	2.29983e-05
90.3809	0.000113064	2.61412e-05
90.4297	0.000117678	2.89526e-05
90.4785	0.000118421	2.81496e-05
90.5273	0.000116968	2.65283e-05
90.5762	0.000115416	2.51427e-05
90.625	0.000116082	2.67874e-05
90.6738	0.000114873	2.62938e-05
90.7227	0.000111508	2.61421e-05
90.7715	0.000108705	2.46155e-05
90.8203	0.000109445	2.39634e-05
90.8691	0.000111759	2.49667e-05
90.918	0.00011226	2.57408e-05
90.9668	0.00011124	2.63775e-05
91.0156	0.000110601	2.63837e-05
91.0645	0.000109447	2.54082e-05
91.1133	0.000110035	2.64427e-05
91.1621	0.000110505	2.6195e-05
91.2109	0.000109653	2.45443e-05
91.2598	0.000112323	2.4805e-05
91.3086	0.000112653	2.60547e-05
91.3574	0.000110582	2.52387e-05
91.4062	0.000109481	2.47015e-05
91.4551	0.000110443	2.58066e-05
91.5039	0.000114273	2.77628e-05
91.5527	0.00011126	2.60134e-05
91.6016	0.000107564	2.34996e-05
91.6504	0.000107757	2.23211e-05
91.6992	0.000110819	2.45761e-05
91.748	0.000109868	2.4673e-05
91.7969	0.000107019	2.39616e-05
91.8457	0.000107593	2.33989e-05
91.8945	0.000106249	2.17846e-05
91.9434	0.000106699	2.38558e-05
91.9922	0.00010904	2.61054e-05
92.041	0.000110543	2.73209e-05
92.0898	0.000111531	2.6069e-05
92.1387	0.000112946	2.76193e-05
92.1875	0.000114257	2.72636e-05
92.2363	0.000115407	2.52413e-05
92.2852	0.000113712	2.38749e-05
92.334	0.000113493	2.43377e-05
92.3828	0.000112138	2.49459e-05
92.4316	0.000113244	2.56662e-05
92.4805	0.000113314	2.40613e-05
92.5293	0.000110477	2.2732e-05
92.5781	0.000108146	2.2536e-05
92.627	0.000107593	2.14889e-05
92.6758	0.000107615	2.19157e-05
92.7246	0.000108534	2.53128e-05
92.7734	0.000108285	2.43516e-05
92.8223	0.000109001	2.47215e-05
92.8711	0.000110975	2.72573e-05
92.9199	0.000109452	2.43947e-05
92.9688	0.000111355	2.36299e-05
93.0176	0.000111957	2.49822e-05
93.0664	0.000112244	2.5568e-05
93.1152	0.000112471	2.43829e-05
93.1641	0.000111684	2.43005e-05
93.2129	0.000111979	2.5435e-05
93.2617	0.000111009	2.44661e-05
93.3105	0.000111308	2.46995e-05
93.3594	0.000111991	2.58536e-05
93.4082	0.00011011	2.48698e-05
93.457	0.000107563	2.29505e-05
93.5059	0.000104552	2.22353e-05
93.5547	0.000106107	2.25356e-05
93.6035	0.000106921	2.33175e-05
93.6523	0.000106551	2.40908e-05
93.7012	0.000110585	2.56219e-05
93.75	0.000113923	2.45096e-05
93.7988	0.000115963	2.40324e-05
93.8477	0.00012078	2.50434e-05
93.8965	0.000118586	2.56841e-05
93.9453	0.000115424	2.53021e-05
93.9941	0.000115419	2.50882e-05
94.043	0.000111028	2.38897e-05
94.0918	0.000103566	2.25718e-05
94.1406	0.000105967	2.44543e-05
94.1895	0.000106661	2.57213e-05
94.2383	0.00010478	2.35004e-05
94.2871	0.00010619	2.2753e-05
94.3359	0.000106514	2.35229e-05
94.3848	0.000105492	2.42042e-05
94.4336	0.000103142	2.4384e-05
94.4824	0.000106676	2.38157e-05
94.5312	0.000108707	2.42838e-05
94.5801	0.000107641	2.37258e-05
94.6289	0.000110474	2.42811e-05
94.6777	0.000115734	2.47719e-05
94.7266	0.000117138	2.57783e-05
94.7754	0.000113242	2.56443e-05
94.8242	0.00011269	2.46045e-05
94.873	0.000107603	2.31844e-05
94.9219	0.000106996	2.15812e-05
94.9707	0.000107226	2.25448e-05
95.0195	0.000109723	2.27075e-05
95.0684	0.000108103	2.25251e-05
95.1172	0.000107676	2.44488e-05
95.166	0.000109281	2.40812e-05
95.2148	0.000112478	2.5039e-05
95.2637	0.000109804	2.36767e-05
95.3125	0.00010963	2.41249e-05
95.3613	0.000108739	2.41008e-05
95.4102	0.000110578	2.5654e-05
95.459	0.000113022	2.66337e-05
95.5078	0.000115313	2.65025e-05
95.5566	0.000118126	2.78556e-05
95.6055	0.000118778	2.8696e-05
95.6543	0.000119528	2.76493e-05
95.7031	0.0001215	2.75663e-05
95.752	0.000116683	2.56745e-05
95.8008	0.000111655	2.50513e-05
95.8496	0.000108227	2.36427e-05
95.8984	0.000106782	2.28848e-05
95.9473	0.000112738	2.35506e-05
95.9961	0.000116316	2.45923e-05
96.0449	0.000114155	2.4165e-05
96.0938	0.000113342	2.4936e-05
96.1426	0.000118053	2.58917e-05
96.1914	0.000120366	2.74989e-05
96.2402	0.000113984	2.68073e-05
96.2891	0.0001079	2.47578e-05
96.3379	0.000107266	2.4339e-05
96.3867	0.000111941	2.4643e-05
96.4355	0.000114312	2.51386e-05
96.4844	0.000114532	2.54032e-05
96.5332	0.000117329	2.6561e-05
96.582	0.000118822	2.72387e-05
96.6309	0.00011785	2.72047e-05
96.6797	0.000115162	2.57192e-05
96.7285	0.000113746	2.51773e-05
96.7773	0.000116922	2.72241e-05
96.8262	0.000120965	2.86636e-05
96.875	0.00012678	3.01436e-05
96.9238	0.000131257	3.18239e-05
96.9727	0.000131719	3.33064e-05
97.0215	0.000126973	3.02551e-05
97.0703	0.00011989	2.56616e-05
97.1191	0.00011612	2.58239e-05
97.168	0.000109695	2.38135e-05
97.2168	0.000108235	2.30964e-05
97.2656	0.000108086	2.32651e-05
97.3145	0.00011025	2.38212e-05
97.3633	0.000115899	2.48054e-05
97.4121	0.000117384	2.47558e-05
97.4609	0.000119908	2.61423e-05
97.5098	0.000120384	2.7264e-05
97.5586	0.000123268	2.88717e-05
[truncated: 50 more rows]

## Sheet: Extended_data_fig.8d
Freq (Hz)	Mean	SE of mean
	Statistics On Rows of B:J	Statistics On Rows of B:J
0	--	--
0.0488281	--	--
0.0976562	--	--
0.146484	--	--
0.195312	--	--
0.244141	--	--
0.292969	--	--
0.341797	--	--
0.390625	--	--
0.439453	--	--
0.488281	--	--
0.537109	0.150269	0.0217127
0.585938	0.18158	0.0250317
0.634766	0.202029	0.0282406
0.683594	0.219364	0.0297195
0.732422	0.232089	0.029703
0.78125	0.244497	0.0303767
0.830078	0.256751	0.0312384
0.878906	0.266899	0.0312558
0.927734	0.274413	0.0307876
0.976562	0.277905	0.0294229
1.02539	0.281289	0.0280072
1.07422	0.288318	0.0278693
1.12305	0.296575	0.0282409
1.17188	0.301219	0.0273777
1.2207	0.303704	0.0261085
1.26953	0.308561	0.0264646
1.31836	0.311573	0.0265852
1.36719	0.31326	0.0259461
1.41602	0.315351	0.0256256
1.46484	0.31828	0.0261311
1.51367	0.323759	0.0270159
1.5625	0.330539	0.0268302
1.61133	0.337492	0.0267665
1.66016	0.33967	0.0267853
1.70898	0.339212	0.0262753
1.75781	0.34143	0.0251767
1.80664	0.346722	0.0247961
1.85547	0.351932	0.0254178
1.9043	0.353091	0.0243514
1.95312	0.356342	0.0231651
2.00195	0.362659	0.0240785
2.05078	0.369924	0.0253916
2.09961	0.374153	0.025062
2.14844	0.375525	0.0237484
2.19727	0.377195	0.0237668
2.24609	0.381868	0.02468
2.29492	0.387837	0.0256212
2.34375	0.392223	0.0264707
2.39258	0.396228	0.026177
2.44141	0.400186	0.0252434
2.49023	0.404172	0.0257122
2.53906	0.407458	0.0264365
2.58789	0.410792	0.0264941
2.63672	0.413579	0.0257825
2.68555	0.413643	0.0252622
2.73438	0.415061	0.0259228
2.7832	0.417074	0.0244733
2.83203	0.414431	0.0214877
2.88086	0.411787	0.0207497
2.92969	0.414571	0.0221023
2.97852	0.417333	0.0226831
3.02734	0.416418	0.0224064
3.07617	0.417659	0.0228483
3.125	0.419244	0.0225554
3.17383	0.417979	0.0218202
3.22266	0.419272	0.0209702
3.27148	0.417011	0.0204938
3.32031	0.411501	0.0217084
3.36914	0.412658	0.0223161
3.41797	0.417044	0.0222238
3.4668	0.414501	0.0213875
3.51562	0.409631	0.0200471
3.56445	0.408967	0.0197052
3.61328	0.412231	0.0210644
3.66211	0.410273	0.0218863
3.71094	0.403362	0.0208216
3.75977	0.398663	0.0196676
3.80859	0.396494	0.0198243
3.85742	0.393026	0.0200737
3.90625	0.388406	0.0200516
3.95508	0.382924	0.0205885
4.00391	0.378501	0.0210606
4.05273	0.376171	0.0212352
4.10156	0.374925	0.0211801
4.15039	0.375291	0.0211668
4.19922	0.371707	0.0208677
4.24805	0.363016	0.0210668
4.29688	0.357033	0.0206872
4.3457	0.354254	0.0202442
4.39453	0.350259	0.0203942
4.44336	0.346044	0.0194092
4.49219	0.343375	0.0186428
4.54102	0.341015	0.0187382
4.58984	0.338004	0.0191078
4.63867	0.334903	0.019996
4.6875	0.327866	0.0200395
4.73633	0.32166	0.0194241
4.78516	0.319419	0.0187175
4.83398	0.316942	0.0184924
4.88281	0.312446	0.0191137
4.93164	0.307577	0.0190381
4.98047	0.306169	0.0183743
5.0293	0.305703	0.0184242
5.07812	0.301462	0.0183662
5.12695	0.296073	0.0178959
5.17578	0.291565	0.0176262
5.22461	0.287929	0.0170877
5.27344	0.286968	0.0171043
5.32227	0.284172	0.0174285
5.37109	0.279511	0.0174235
5.41992	0.278211	0.0176436
5.46875	0.277614	0.0181334
5.51758	0.273611	0.0175933
5.56641	0.27016	0.0167129
5.61523	0.269685	0.016457
5.66406	0.26951	0.0169833
5.71289	0.267714	0.0179734
5.76172	0.266218	0.0184962
5.81055	0.263898	0.0175553
5.85938	0.259712	0.0161032
5.9082	0.255724	0.0158058
5.95703	0.254756	0.016575
6.00586	0.255096	0.0173815
6.05469	0.254875	0.0174171
6.10352	0.255072	0.0174891
6.15234	0.25486	0.0185225
6.20117	0.252236	0.0188448
6.25	0.247998	0.0185363
6.29883	0.244826	0.0185013
6.34766	0.242213	0.0183889
6.39648	0.241175	0.0184609
6.44531	0.242095	0.0187107
6.49414	0.241044	0.0184087
6.54297	0.238988	0.0184863
6.5918	0.237858	0.0190151
6.64062	0.236392	0.0186951
6.68945	0.235401	0.0191953
6.73828	0.23577	0.0204093
6.78711	0.235134	0.0207148
6.83594	0.232636	0.0206273
6.88477	0.230903	0.0201419
6.93359	0.230231	0.0196251
6.98242	0.228242	0.0190687
7.03125	0.224717	0.0185213
7.08008	0.222496	0.0185454
7.12891	0.221733	0.0183666
7.17773	0.221205	0.0186091
7.22656	0.221171	0.0198768
7.27539	0.220769	0.0210037
7.32422	0.218277	0.0210876
7.37305	0.2154	0.0203932
7.42188	0.21261	0.0200031
7.4707	0.21007	0.0201018
7.51953	0.209197	0.0196076
7.56836	0.20812	0.0186149
7.61719	0.205211	0.0177751
7.66602	0.201836	0.0174712
7.71484	0.198952	0.0177657
7.76367	0.197095	0.0180208
7.8125	0.195861	0.0183524
7.86133	0.195363	0.018534
7.91016	0.193517	0.0177376
7.95898	0.189904	0.0166282
8.00781	0.186887	0.0163255
8.05664	0.184814	0.0163154
8.10547	0.184144	0.0165665
8.1543	0.183646	0.0168722
8.20312	0.182308	0.0167654
8.25195	0.180753	0.0164545
8.30078	0.179449	0.0160033
8.34961	0.17731	0.0154721
8.39844	0.174104	0.0151137
8.44727	0.171306	0.0150122
8.49609	0.169066	0.0150853
8.54492	0.167366	0.0146708
8.59375	0.165641	0.0142367
8.64258	0.164045	0.0147038
8.69141	0.163442	0.0151117
8.74023	0.162897	0.0148445
8.78906	0.160859	0.0144979
8.83789	0.157981	0.0144671
8.88672	0.155221	0.0144304
8.93555	0.153083	0.0139925
8.98438	0.151422	0.0134958
9.0332	0.149596	0.0132223
9.08203	0.147564	0.012984
9.13086	0.145399	0.0127195
9.17969	0.143492	0.0126971
9.22852	0.141893	0.0128692
9.27734	0.140981	0.0125801
9.32617	0.13879	0.012036
9.375	0.135868	0.0117776
9.42383	0.13524	0.0119925
9.47266	0.13542	0.0121666
9.52148	0.134285	0.0119528
9.57031	0.132691	0.0118258
9.61914	0.130899	0.011847
9.66797	0.128782	0.0117001
9.7168	0.127596	0.0115746
9.76562	0.127145	0.0115905
9.81445	0.125379	0.0113927
9.86328	0.12313	0.0106824
9.91211	0.121719	0.0100486
9.96094	0.121062	0.0100513
10.0098	0.120279	0.0102395
10.0586	0.118987	0.0103609
10.1074	0.118839	0.0102738
10.1562	0.120017	0.0101693
10.2051	0.119963	0.0100481
10.2539	0.118033	0.00986981
10.3027	0.115257	0.00971176
10.3516	0.113931	0.00976618
10.4004	0.114045	0.00992455
10.4492	0.113703	0.00987692
10.498	0.112731	0.00974399
10.5469	0.112094	0.0099546
10.5957	0.111849	0.0103478
10.6445	0.111116	0.0101979
10.6934	0.109717	0.00961484
10.7422	0.10893	0.00937596
10.791	0.107044	0.00918835
10.8398	0.105156	0.00900873
10.8887	0.10497	0.00918884
10.9375	0.105022	0.00936504
10.9863	0.104422	0.00916012
11.0352	0.103201	0.0088329
11.084	0.10174	0.00885925
11.1328	0.100334	0.0088622
11.1816	0.0998623	0.00902255
11.2305	0.0995415	0.00904633
11.2793	0.0981955	0.00871716
11.3281	0.096082	0.00840091
11.377	0.0946292	0.00817246
11.4258	0.094127	0.00810275
11.4746	0.0935202	0.00799777
11.5234	0.0925941	0.00787368
11.5723	0.0910625	0.00762438
11.6211	0.0897072	0.0074894
11.6699	0.0893638	0.00761046
11.7188	0.0891955	0.00763861
11.7676	0.0883868	0.00743359
11.8164	0.0872939	0.00728403
11.8652	0.085992	0.00719822
11.9141	0.0847943	0.00714122
11.9629	0.084485	0.00712596
12.0117	0.0837162	0.00691841
12.0605	0.0822748	0.0067283
12.1094	0.0816522	0.00664916
12.1582	0.0821656	0.00661284
12.207	0.0817012	0.00651049
12.2559	0.0801159	0.00638986
12.3047	0.0791435	0.0065004
12.3535	0.0784666	0.00648748
12.4023	0.0772313	0.00629011
12.4512	0.0758128	0.00615805
12.5	0.0752487	0.00600797
12.5488	0.0746865	0.00593234
12.5977	0.0737725	0.00602278
12.6465	0.0731149	0.0059355
12.6953	0.0724868	0.00567772
12.7441	0.0716912	0.00552409
12.793	0.0706078	0.00541553
12.8418	0.0696892	0.00527025
12.8906	0.0689798	0.00526296
12.9395	0.0685911	0.00551267
12.9883	0.0681796	0.00557798
13.0371	0.0674359	0.00536588
13.0859	0.0664573	0.00522108
13.1348	0.0655403	0.00519795
13.1836	0.0649875	0.00514783
13.2324	0.0646862	0.00501283
13.2812	0.0640468	0.00482848
13.3301	0.0632881	0.00480211
13.3789	0.0627656	0.00494895
13.4277	0.062377	0.00502737
13.4766	0.0619978	0.00495224
13.5254	0.0613836	0.00486115
13.5742	0.0603037	0.00470876
13.623	0.0589896	0.00450186
13.6719	0.0582976	0.00430749
13.7207	0.0582056	0.0041539
13.7695	0.0580102	0.00412171
13.8184	0.0569656	0.00405364
13.8672	0.0557252	0.00393508
13.916	0.0551814	0.00393272
13.9648	0.0550806	0.00404486
14.0137	0.0546273	0.0041256
14.0625	0.054009	0.00413013
14.1113	0.0536635	0.00408005
14.1602	0.0530076	0.00402227
14.209	0.0521718	0.00395922
14.2578	0.0520442	0.00407212
14.3066	0.0520118	0.00420521
14.3555	0.0514757	0.00417796
14.4043	0.0508676	0.00405726
14.4531	0.0503511	0.00390123
14.502	0.0494474	0.00382117
14.5508	0.0484847	0.00370261
14.5996	0.0477006	0.0034602
14.6484	0.0472475	0.00334554
14.6973	0.0467343	0.00334694
14.7461	0.0461816	0.00333848
14.7949	0.0460846	0.00336301
14.8438	0.0461658	0.003438
14.8926	0.0455176	0.00342826
14.9414	0.044699	0.00329742
14.9902	0.0442576	0.00317483
15.0391	0.043786	0.00311961
15.0879	0.0436875	0.00322794
15.1367	0.0434468	0.00325333
15.1855	0.043038	0.00318868
15.2344	0.0423685	0.00309098
15.2832	0.041409	0.00302411
15.332	0.0409819	0.00307233
15.3809	0.0408778	0.00310203
15.4297	0.0405483	0.00308314
15.4785	0.0402636	0.00300613
15.5273	0.0398692	0.00281087
15.5762	0.0395825	0.00273739
15.625	0.0393626	0.00277916
15.6738	0.0390386	0.00264813
15.7227	0.0388483	0.00259329
15.7715	0.0386803	0.00272705
15.8203	0.0380228	0.00271067
15.8691	0.0373019	0.00261046
15.918	0.0371823	0.00261415
15.9668	0.0373082	0.00270579
16.0156	0.0369146	0.00274709
16.0645	0.0360211	0.00259635
16.1133	0.0355286	0.0024535
16.1621	0.0353212	0.00237624
16.2109	0.0350292	0.00236407
16.2598	0.034815	0.00242277
16.3086	0.0346814	0.00249225
16.3574	0.0343177	0.00244785
16.4062	0.0337504	0.00232536
16.4551	0.0335701	0.00223474
16.5039	0.0335609	0.00219443
16.5527	0.0331127	0.00219
16.6016	0.0325364	0.00219293
16.6504	0.0322574	0.00219041
16.6992	0.0319913	0.00220068
16.748	0.0315904	0.00219645
16.7969	0.0311875	0.0021133
16.8457	0.030762	0.00196353
16.8945	0.0305621	0.0019536
16.9434	0.0305035	0.00200361
16.9922	0.0302237	0.0019928
17.041	0.0298668	0.00200577
17.0898	0.0295991	0.00201425
17.1387	0.0293984	0.00194022
17.1875	0.0293269	0.00190999
17.2363	0.0292836	0.00193647
17.2852	0.0289169	0.00192205
17.334	0.0283996	0.00191724
17.3828	0.0281059	0.0019177
17.4316	0.0281134	0.00187495
17.4805	0.0281408	0.00185214
17.5293	0.0279812	0.00182548
17.5781	0.0276693	0.00179229
17.627	0.0272136	0.00169272
17.6758	0.0268408	0.00161332
17.7246	0.0268939	0.00168141
17.7734	0.0271328	0.00175294
17.8223	0.0270639	0.00177545
17.8711	0.0267817	0.00179297
17.9199	0.0263532	0.00175292
17.9688	0.0259448	0.001699
18.0176	0.0257755	0.00172621
18.0664	0.0256566	0.00172649
18.1152	0.0254826	0.00165107
18.1641	0.0254421	0.00161255
18.2129	0.0253227	0.00160876
18.2617	0.0248601	0.00159646
18.3105	0.0243813	0.00157026
18.3594	0.0243207	0.0016106
18.4082	0.0243604	0.00164849
18.457	0.0241192	0.00160073
18.5059	0.0239363	0.00156957
18.5547	0.0238171	0.00157929
18.6035	0.023425	0.00151737
18.6523	0.0231494	0.00145448
18.7012	0.0230216	0.00146169
18.75	0.0229092	0.0014629
18.7988	0.0228513	0.00145439
18.8477	0.022651	0.00139018
18.8965	0.0224812	0.00133995
18.9453	0.0222137	0.00136877
18.9941	0.0220194	0.00140161
19.043	0.0220605	0.0014126
19.0918	0.0220503	0.0013824
19.1406	0.0218873	0.00132419
19.1895	0.0216014	0.00131937
19.2383	0.021359	0.001373
19.2871	0.0212557	0.00139149
19.3359	0.0211771	0.00135681
19.3848	0.0210698	0.00133585
19.4336	0.0208824	0.00130801
19.4824	0.0207452	0.00129467
19.5312	0.0207631	0.00132151
19.5801	0.0207831	0.00131657
19.6289	0.0207213	0.00128318
19.6777	0.0205371	0.00127018
19.7266	0.0202604	0.00132972
19.7754	0.0200266	0.00140742
19.8242	0.0198145	0.00142027
19.873	0.0196127	0.00135666
19.9219	0.0195743	0.00129323
19.9707	0.0196585	0.00128844
20.0195	0.0196907	0.00129946
20.0684	0.0196503	0.00130134
20.1172	0.0195366	0.00130739
20.166	0.0193679	0.00128073
20.2148	0.0190408	0.00121218
20.2637	0.0188138	0.00117149
20.3125	0.0188209	0.00115911
20.3613	0.0187514	0.00116512
20.4102	0.0185745	0.00120667
20.459	0.0185151	0.00121593
20.5078	0.0185142	0.00118891
20.5566	0.0183238	0.0011863
20.6055	0.0180852	0.00116551
20.6543	0.0179323	0.00114533
20.7031	0.0178321	0.00114691
20.752	0.0178096	0.00112395
20.8008	0.0177463	0.00108115
20.8496	0.0175588	0.00106732
20.8984	0.0175185	0.00110759
20.9473	0.0175871	0.0011188
20.9961	0.017512	0.00109652
21.0449	0.0173769	0.0010934
21.0938	0.0173055	0.00107644
21.1426	0.0171583	0.00102627
21.1914	0.0169999	0.000985647
21.2402	0.0168529	0.000995378
21.2891	0.0166262	0.00101949
21.3379	0.0165382	0.00100974
21.3867	0.0166732	0.000975344
21.4355	0.0165847	0.000958348
21.4844	0.0163425	0.000953508
21.5332	0.0161818	0.000952914
21.582	0.0161002	0.000962671
21.6309	0.016099	0.000993368
21.6797	0.0159804	0.00103015
21.7285	0.015881	0.00104052
21.7773	0.0159669	0.00105145
21.8262	0.0159901	0.00103887
21.875	0.015914	0.000989066
21.9238	0.0158462	0.000966814
21.9727	0.01566	0.000955071
22.0215	0.0154366	0.000939103
22.0703	0.0153497	0.000940593
22.1191	0.0154651	0.000956981
22.168	0.0155338	0.000965411
22.2168	0.0153654	0.000952831
22.2656	0.0150913	0.000935808
22.3145	0.0148987	0.000911192
22.3633	0.0149532	0.000927369
22.4121	0.0151205	0.000930026
22.4609	0.0150934	0.000888573
22.5098	0.0148568	0.000853062
22.5586	0.0147162	0.000869021
22.6074	0.014745	0.000917165
22.6562	0.0146867	0.000970972
22.7051	0.0145186	0.000963253
22.7539	0.0143469	0.000887718
22.8027	0.0141968	0.000853628
22.8516	0.014102	0.000872985
22.9004	0.0141142	0.000910112
22.9492	0.0142549	0.000942272
22.998	0.0142652	0.000920782
23.0469	0.0140583	0.000861663
23.0957	0.0138215	0.000821409
23.1445	0.013698	0.000833873
23.1934	0.013775	0.00087992
23.2422	0.0138326	0.000889921
23.291	0.013731	0.000857991
23.3398	0.0136356	0.000862388
23.3887	0.0135753	0.000879916
23.4375	0.0134844	0.000868632
23.4863	0.0133786	0.000824804
23.5352	0.0132892	0.000793103
23.584	0.0132538	0.000814141
23.6328	0.0132791	0.000828422
23.6816	0.0132518	0.000848897
23.7305	0.0131408	0.000852802
23.7793	0.0130768	0.000831376
23.8281	0.0129916	0.000808719
23.877	0.012877	0.000802025
23.9258	0.0128206	0.000811825
23.9746	0.0127753	0.000835199
24.0234	0.0127269	0.000862347
24.0723	0.0126705	0.000838559
24.1211	0.0126514	0.00079733
24.1699	0.0126394	0.000787873
24.2188	0.0125544	0.000790641
24.2676	0.0123862	0.000777905
24.3164	0.0122648	0.00076854
24.3652	0.0122877	0.000795834
24.4141	0.0123705	0.000815559
24.4629	0.0123809	0.000812186
24.5117	0.0122315	0.00078735
24.5605	0.0120172	0.000747746
24.6094	0.0119741	0.000745375
24.6582	0.0120337	0.000761234
24.707	0.011985	0.000755225
24.7559	0.0119129	0.000756009
24.8047	0.0118744	0.000760617
24.8535	0.011827	0.000756563
24.9023	0.0118563	0.000780741
24.9512	0.0118327	0.000824046
25	0.0117815	0.000828691
25.0488	0.0116959	0.000798193
25.0977	0.0115536	0.000748865
25.1465	0.0114717	0.000697411
25.1953	0.0114917	0.000683714
25.2441	0.011495	0.000709839
25.293	0.0114551	0.000738828
25.3418	0.0113884	0.000731558
25.3906	0.0113078	0.000716363
25.4395	0.0112971	0.000731295
25.4883	0.0112985	0.000747607
25.5371	0.0112711	0.000763127
25.5859	0.0111783	0.000769302
25.6348	0.011137	0.000737314
25.6836	0.0111395	0.000723655
25.7324	0.0110605	0.000727193
25.7812	0.011006	0.000720292
25.8301	0.0109877	0.000714969
25.8789	0.0109676	0.000710944
25.9277	0.0109212	0.000703248
25.9766	0.010854	0.00070768
26.0254	0.0108499	0.00070696
26.0742	0.0108298	0.000698931
26.123	0.0108201	0.000720828
26.1719	0.0108399	0.000734057
26.2207	0.0107963	0.000696148
26.2695	0.0106401	0.000653647
26.3184	0.0105349	0.000639298
26.3672	0.0105415	0.000653509
26.416	0.0105221	0.000659181
26.4648	0.0105182	0.000661257
26.5137	0.0105269	0.000694159
26.5625	0.0104823	0.000705168
26.6113	0.0103966	0.000696652
26.6602	0.0103017	0.000699315
26.709	0.010184	0.000704133
26.7578	0.0100918	0.000699811
26.8066	0.0101532	0.000687952
26.8555	0.0102549	0.000674038
26.9043	0.0101962	0.000660931
26.9531	0.01006	0.000654874
27.002	0.00997496	0.000637008
27.0508	0.00996666	0.000630933
27.0996	0.0100286	0.000642069
27.1484	0.010038	0.000640797
27.1973	0.0100229	0.000642914
27.2461	0.00998053	0.000640096
27.2949	0.00989211	0.000634198
27.3438	0.00990662	0.000651764
27.3926	0.00990157	0.000657881
27.4414	0.00983274	0.000657562
27.4902	0.0097616	0.000661438
27.5391	0.0096816	0.000669458
27.5879	0.00955159	0.000669028
27.6367	0.00945751	0.000641727
27.6855	0.00951722	0.000626852
27.7344	0.0096072	0.00064663
27.7832	0.00960239	0.000652435
27.832	0.00955722	0.000638371
27.8809	0.00950272	0.000635737
27.9297	0.00943416	0.000646572
27.9785	0.00938223	0.000670945
28.0273	0.0093491	0.000690837
28.0762	0.00927733	0.000677498
28.125	0.00919162	0.000641111
28.1738	0.00918334	0.000626305
28.2227	0.00922046	0.000613738
28.2715	0.00923407	0.000596682
28.3203	0.00917069	0.000600936
28.3691	0.00914088	0.000601375
28.418	0.00919805	0.000612726
28.4668	0.00920574	0.000627064
28.5156	0.00913079	0.000621052
28.5645	0.00910211	0.000619386
28.6133	0.00912195	0.000619397
28.6621	0.00904457	0.000600143
28.7109	0.00895321	0.000595358
28.7598	0.00895374	0.000626528
28.8086	0.00893545	0.000632523
28.8574	0.00887631	0.000612839
28.9062	0.00887905	0.000608646
28.9551	0.00887722	0.00059909
29.0039	0.0088467	0.000586807
29.0527	0.00879398	0.00058973
29.1016	0.00870244	0.000605295
29.1504	0.00865048	0.000613758
29.1992	0.00864572	0.000600115
29.248	0.00864978	0.000574977
29.2969	0.00862674	0.000569265
29.3457	0.00858444	0.000570779
29.3945	0.00854369	0.000571478
29.4434	0.00846619	0.000578815
29.4922	0.00840097	0.000578401
29.541	0.00839359	0.000573063
29.5898	0.00837755	0.000569531
29.6387	0.00834983	0.000573803
29.6875	0.00833449	0.000581095
29.7363	0.00834559	0.000575511
29.7852	0.00830213	0.000542977
29.834	0.00822001	0.000529778
29.8828	0.00816189	0.000557749
29.9316	0.00815599	0.00057127
29.9805	0.00822545	0.000559989
30.0293	0.00824467	0.000555942
30.0781	0.0082214	0.000560718
30.127	0.00821768	0.000565495
30.1758	0.00814792	0.000567986
30.2246	0.00805326	0.000555444
30.2734	0.0080326	0.000543204
30.3223	0.00800007	0.000539388
30.3711	0.00796039	0.000539249
30.4199	0.00793918	0.000537932
30.4688	0.00794661	0.000551589
30.5176	0.00796043	0.00056659
30.5664	0.00791002	0.000558597
30.6152	0.00782953	0.000543914
30.6641	0.00779366	0.000532054
30.7129	0.0078317	0.000537779
30.7617	0.00785243	0.000560464
30.8105	0.00782518	0.000560722
30.8594	0.00777743	0.000546362
30.9082	0.00777767	0.000553303
30.957	0.00779506	0.000545327
31.0059	0.00776417	0.000518667
31.0547	0.00772665	0.000517154
31.1035	0.00768247	0.00053744
31.1523	0.00762992	0.000538435
31.2012	0.00760106	0.000523082
31.25	0.00755559	0.000504374
31.2988	0.00756664	0.000514696
31.3477	0.00762656	0.00054256
31.3965	0.00761033	0.000546543
31.4453	0.00755629	0.000528151
31.4941	0.00751804	0.000524832
31.543	0.00751875	0.00054873
31.5918	0.00750719	0.000569339
31.6406	0.00744412	0.000566927
31.6895	0.00741209	0.000546041
31.7383	0.00740107	0.000528977
31.7871	0.00741775	0.000530212
31.8359	0.00740513	0.000527018
31.8848	0.00731173	0.000515828
31.9336	0.00721358	0.000518986
31.9824	0.00715431	0.000518433
32.0312	0.00713934	0.000520147
32.0801	0.00717558	0.000524214
32.1289	0.00718174	0.000519535
32.1777	0.00719101	0.000504972
32.2266	0.00723706	0.000495991
32.2754	0.00725168	0.000507751
32.3242	0.00721969	0.000518699
32.373	0.00718239	0.000515893
32.4219	0.00716388	0.000517303
32.4707	0.00714512	0.000523203
32.5195	0.00707666	0.000523705
32.5684	0.00703983	0.000513928
32.6172	0.00706617	0.00050646
32.666	0.00707742	0.000498308
32.7148	0.00702984	0.00049226
32.7637	0.00701821	0.000503203
32.8125	0.00698131	0.000503375
32.8613	0.00691502	0.000481969
32.9102	0.00691483	0.000478443
32.959	0.00694219	0.000498307
33.0078	0.00698174	0.000505119
33.0566	0.00698915	0.000493158
33.1055	0.00690323	0.000479548
33.1543	0.00678079	0.000475809
33.2031	0.00672904	0.000487996
33.252	0.00675841	0.000508433
33.3008	0.00677231	0.000511016
33.3496	0.00672959	0.000482662
33.3984	0.00668875	0.000458821
33.4473	0.00670435	0.000459625
33.4961	0.00668411	0.000476242
33.5449	0.0066554	0.000500905
33.5938	0.00664383	0.00050089
33.6426	0.00665118	0.000490719
33.6914	0.00665774	0.000489949
33.7402	0.00661491	0.000482777
33.7891	0.00657968	0.000471484
33.8379	0.00658398	0.000476912
33.8867	0.00659715	0.000487654
33.9355	0.00660273	0.000490052
33.9844	0.00660847	0.000494742
34.0332	0.00657123	0.000494352
34.082	0.00649678	0.000484629
34.1309	0.00647047	0.000477454
34.1797	0.00650112	0.00045873
34.2285	0.00652873	0.000454285
34.2773	0.00650093	0.000463749
34.3262	0.00645198	0.000469438
34.375	0.00642807	0.000471075
34.4238	0.00641281	0.000469693
34.4727	0.00643368	0.00047013
34.5215	0.00643168	0.000476188
34.5703	0.00640398	0.000475137
34.6191	0.00642263	0.000469217
34.668	0.00641037	0.000464039
34.7168	0.006381	0.000463963
34.7656	0.00636478	0.000478666
34.8145	0.00630223	0.000486797
34.8633	0.00624411	0.000477786
34.9121	0.00624122	0.000475712
34.9609	0.00621708	0.000473623
35.0098	0.00617452	0.000470969
35.0586	0.00619352	0.000464212
35.1074	0.00621805	0.000447792
35.1562	0.00620857	0.000445118
35.2051	0.00617045	0.000461788
35.2539	0.00613315	0.000463894
35.3027	0.00615467	0.000462396
35.3516	0.00616516	0.00046513
35.4004	0.00612133	0.000449328
35.4492	0.0060892	0.000443226
35.498	0.00608963	0.000459657
35.5469	0.00608744	0.000466592
35.5957	0.00605612	0.000453506
35.6445	0.00603393	0.000446454
35.6934	0.00603286	0.00044889
35.7422	0.00601898	0.000444491
35.791	0.00600094	0.000451482
35.8398	0.00596911	0.00046246
35.8887	0.00594941	0.000450909
35.9375	0.00596361	0.000432185
35.9863	0.00593109	0.000424999
36.0352	0.00589059	0.000432749
36.084	0.00590991	0.000449937
36.1328	0.0059169	0.000462183
36.1816	0.00588307	0.000455039
36.2305	0.00585858	0.000439098
36.2793	0.00583906	0.000431997
36.3281	0.00583518	0.000441813
36.377	0.00585823	0.000451761
36.4258	0.00587136	0.000448112
36.4746	0.00583654	0.000437618
36.5234	0.00579203	0.000424325
36.5723	0.00577553	0.000428342
36.6211	0.00578321	0.000430555
36.6699	0.00577033	0.000423318
36.7188	0.00572554	0.000429854
36.7676	0.00570093	0.000435458
36.8164	0.00569474	0.000437102
36.8652	0.00569955	0.000446748
36.9141	0.00574459	0.000447181
36.9629	0.0057297	0.000438973
37.0117	0.0056608	0.000423867
37.0605	0.00562891	0.000413645
37.1094	0.00564225	0.000427768
37.1582	0.00565502	0.0004373
37.207	0.0056413	0.000432853
37.2559	0.00562186	0.000428974
37.3047	0.00563049	0.000430478
37.3535	0.00566255	0.000441931
37.4023	0.00566242	0.000446198
37.4512	0.00566207	0.000452003
37.5	0.00562126	0.000449218
37.5488	0.00550675	0.000432578
37.5977	0.00548656	0.000434906
37.6465	0.00555105	0.000429317
37.6953	0.00559489	0.000421172
37.7441	0.00559449	0.00042385
37.793	0.00556172	0.000422281
37.8418	0.00549631	0.000422149
37.8906	0.00544211	0.000425807
37.9395	0.00543766	0.000437644
37.9883	0.00546032	0.0004366
38.0371	0.00547509	0.000413921
38.0859	0.00550284	0.000412663
38.1348	0.00551252	0.000433564
38.1836	0.00547221	0.000448274
38.2324	0.0054368	0.000445909
38.2812	0.0053878	0.00043322
38.3301	0.00534033	0.000422168
38.3789	0.00533373	0.000429235
38.4277	0.00534226	0.000442489
38.4766	0.00535208	0.000440212
38.5254	0.00534072	0.000432877
38.5742	0.00531174	0.000421287
38.623	0.00529116	0.000407307
38.6719	0.00529175	0.000395869
38.7207	0.00531786	0.000400041
38.7695	0.00530022	0.000413566
38.8184	0.00524856	0.000413885
38.8672	0.00525932	0.000405906
38.916	0.00526987	0.00040806
38.9648	0.00526102	0.000417907
39.0137	0.00525195	0.000422892
39.0625	0.00524679	0.000422114
39.1113	0.0052388	0.000415433
39.1602	0.00522858	0.000407101
39.209	0.00521056	0.000415347
39.2578	0.00517874	0.000426324
39.3066	0.00515123	0.000428284
39.3555	0.00515399	0.000427651
39.4043	0.00518546	0.000422785
39.4531	0.00519847	0.000418806
39.502	0.0051905	0.00041416
39.5508	0.00514586	0.00040233
39.5996	0.00510722	0.000394503
39.6484	0.00511351	0.000391188
39.6973	0.00512417	0.000383694
39.7461	0.00512639	0.000386885
39.7949	0.00513767	0.000405739
39.8438	0.0051377	0.000415072
39.8926	0.00513027	0.000417512
39.9414	0.00513591	0.000426564
39.9902	0.0051196	0.000427034
40.0391	0.00511532	0.00041965
40.0879	0.00511366	0.000414507
40.1367	0.00506636	0.000406607
40.1855	0.00501311	0.000403107
40.2344	0.00501115	0.000405507
40.2832	0.00503257	0.000406549
40.332	0.00504636	0.000419825
40.3809	0.00504314	0.000433035
40.4297	0.00502088	0.000429811
40.4785	0.00499367	0.000414674
40.5273	0.00496919	0.000397131
40.5762	0.0049317	0.000398182
40.625	0.00494308	0.000407749
40.6738	0.00500233	0.000418091
40.7227	0.00499314	0.000421621
40.7715	0.00492616	0.000409521
40.8203	0.00488296	0.000395609
40.8691	0.00488162	0.000394371
40.918	0.00488267	0.000399573
40.9668	0.00487435	0.000404226
41.0156	0.00486929	0.000398554
41.0645	0.00485977	0.000378413
41.1133	0.00484287	0.00036764
41.1621	0.0048327	0.000379425
41.2109	0.00482153	0.000387958
41.2598	0.0048166	0.000393446
41.3086	0.00481547	0.000403662
41.3574	0.00482592	0.000409078
41.4062	0.00484637	0.000414679
41.4551	0.00484659	0.000417819
41.5039	0.00483486	0.000406053
41.5527	0.00484705	0.00039735
41.6016	0.00484632	0.000403808
41.6504	0.00477941	0.000402426
41.6992	0.00472277	0.00038703
41.748	0.00473054	0.000390046
41.7969	0.00474662	0.000402252
41.8457	0.00473245	0.000401725
41.8945	0.00475651	0.000396722
41.9434	0.0047896	0.000394399
41.9922	0.00478143	0.000398946
42.041	0.00472522	0.000393426
42.0898	0.00468006	0.000380072
42.1387	0.00469167	0.000379476
42.1875	0.00474491	0.000389244
42.2363	0.00476748	0.000394715
42.2852	0.00470322	0.000393578
42.334	0.00466975	0.000394675
42.3828	0.00464596	0.000393667
42.4316	0.00457287	0.000383656
42.4805	0.0045626	0.000380159
42.5293	0.00460807	0.000383159
42.5781	0.00462481	0.000388489
42.627	0.00462483	0.000399755
42.6758	0.0046418	0.000404959
42.7246	0.00463834	0.000399466
42.7734	0.0046346	0.000392802
42.8223	0.00464271	0.000392509
42.8711	0.00460243	0.000384507
42.9199	0.00457311	0.00038433
42.9688	0.00457793	0.000391396
43.0176	0.00456082	0.000385426
43.0664	0.00449996	0.000377433
43.1152	0.00446561	0.000384824
43.1641	0.00448255	0.000387287
43.2129	0.00449084	0.000370722
43.2617	0.00448128	0.000364489
43.3105	0.00450522	0.000377808
43.3594	0.00454847	0.000388044
43.4082	0.00456326	0.000384034
43.457	0.00454578	0.000388714
43.5059	0.00451905	0.000397964
43.5547	0.00448564	0.000398744
43.6035	0.00448146	0.000406781
43.6523	0.00447665	0.000414329
43.7012	0.00445963	0.000406158
43.75	0.00444469	0.000390168
43.7988	0.00443836	0.000375081
43.8477	0.00442061	0.000364494
43.8965	0.00440435	0.00035782
43.9453	0.00443188	0.000365366
43.9941	0.00444661	0.000374169
44.043	0.00440582	0.000367978
44.0918	0.00436283	0.000358092
44.1406	0.00435986	0.000352888
44.1895	0.00438012	0.000352285
44.2383	0.00437601	0.000355028
44.2871	0.00433791	0.000359361
44.3359	0.00434234	0.000360387
44.3848	0.00435607	0.000355272
44.4336	0.0043834	0.000357459
44.4824	0.00441087	0.000358225
44.5312	0.00439642	0.000362681
44.5801	0.0043755	0.000369
44.6289	0.00438085	0.000373123
44.6777	0.00439771	0.000371679
44.7266	0.00439585	0.000367806
44.7754	0.00435569	0.000375867
44.8242	0.00432611	0.000390433
44.873	0.00430189	0.000395342
44.9219	0.00428966	0.000406381
44.9707	0.0042976	0.00041178
45.0195	0.00429708	0.000396978
45.0684	0.00429381	0.000384063
45.1172	0.00427638	0.000379081
45.166	0.00427014	0.000374284
45.2148	0.00428014	0.000376786
45.2637	0.00427148	0.000379985
45.3125	0.00424903	0.000373318
45.3613	0.00422705	0.00036244
45.4102	0.00421837	0.000355747
45.459	0.00422834	0.000356439
45.5078	0.0042547	0.000373528
45.5566	0.00425018	0.000390684
45.6055	0.00419722	0.000384553
45.6543	0.0041904	0.000378757
45.7031	0.00421666	0.000381057
45.752	0.00420303	0.000375513
45.8008	0.00417828	0.00037024
45.8496	0.00417217	0.000368726
45.8984	0.0041766	0.000377755
45.9473	0.00417012	0.000381737
45.9961	0.00416986	0.000371848
46.0449	0.00418061	0.000356422
46.0938	0.00416941	0.000348878
46.1426	0.00416613	0.000358665
46.1914	0.00417303	0.000368268
46.2402	0.00416728	0.000363436
46.2891	0.00416179	0.000353561
46.3379	0.00415908	0.000350977
46.3867	0.00413608	0.000346157
46.4355	0.00411951	0.000350217
46.4844	0.00410587	0.000363132
46.5332	0.00409824	0.000368958
46.582	0.00408775	0.000363832
46.6309	0.00408106	0.000353558
46.6797	0.00407549	0.000347573
46.7285	0.00406717	0.000352712
46.7773	0.0040517	0.000365205
46.8262	0.00403869	0.000374004
46.875	0.00404881	0.000368317
46.9238	0.00403844	0.000354076
46.9727	0.004035	0.000350822
47.0215	0.00404781	0.000356668
47.0703	0.00402715	0.000358946
47.1191	0.00401204	0.000359345
47.168	0.00399864	0.00035921
47.2168	0.00398879	0.000360757
47.2656	0.00397917	0.000360629
47.3145	0.00397261	0.000356794
47.3633	0.00400154	0.00036493
47.4121	0.0040242	0.000381604
47.4609	0.00397213	0.000377737
47.5098	0.00393099	0.0003641
47.5586	0.00394835	0.00035302
47.6074	0.00397832	0.000350047
47.6562	0.00400197	0.000355326
47.7051	0.00397756	0.000357688
47.7539	0.00394624	0.000356114
47.8027	0.00395921	0.000351443
47.8516	0.00397348	0.000349656
47.9004	0.00394579	0.000357529
47.9492	0.00389931	0.000362004
47.998	0.00387812	0.000361474
48.0469	0.00390716	0.000361653
48.0957	0.00392159	0.000357659
48.1445	0.00388672	0.000348617
48.1934	0.00387653	0.000347685
48.2422	0.00388946	0.000351578
48.291	0.00387639	0.000346138
48.3398	0.00386442	0.000352478
48.3887	0.00386869	0.00036334
48.4375	0.00385402	0.000354085
48.4863	0.00383907	0.000348357
48.5352	0.00386026	0.000360007
48.584	0.00386422	0.000357392
48.6328	0.00381868	0.000340309
48.6816	0.00378567	0.000336916
48.7305	0.0037969	0.000347699
48.7793	0.00378515	0.000352705
48.8281	0.00374122	0.000351915
48.877	0.00372004	0.000354468
48.9258	0.00376468	0.000362085
48.9746	0.00381376	0.000363103
49.0234	0.00381214	0.0003524
49.0723	0.00378985	0.000349129
49.1211	0.00378041	0.00035707
49.1699	0.00378858	0.000370322
49.2188	0.00380119	0.000367026
49.2676	0.00380876	0.000357305
49.3164	0.00379857	0.000358584
49.3652	0.00377238	0.00036223
49.4141	0.00376695	0.000365344
49.4629	0.00375815	0.000364867
49.5117	0.00373129	0.000362548
49.5605	0.00372963	0.000357889
49.6094	0.00375279	0.000345097
49.6582	0.00378438	0.00034572
49.707	0.00379068	0.000364667
49.7559	0.00382168	0.000389609
49.8047	0.00390784	0.000451636
49.8535	0.0040425	0.000547073
49.9023	0.00464476	0.0008999
49.9512	0.00678056	0.00233406
50	0.00918078	0.00380161
50.0488	0.0100646	0.00414531
50.0977	0.0103941	0.00474461
50.1465	0.00874424	0.00410733
50.1953	0.00569805	0.00189544
50.2441	0.00411487	0.000662475
50.293	0.00380308	0.000446774
50.3418	0.00377715	0.00042432
50.3906	0.00372882	0.000395044
50.4395	0.00368367	0.000369697
50.4883	0.00363531	0.000345726
50.5371	0.00361055	0.000336352
50.5859	0.00360843	0.000343281
50.6348	0.00361177	0.000344038
50.6836	0.00362322	0.000335529
50.7324	0.00362887	0.000329991
50.7812	0.00362863	0.00032958
50.8301	0.00359726	0.00032988
50.8789	0.00357014	0.000330122
50.9277	0.00358415	0.000331191
50.9766	0.00359038	0.000338528
51.0254	0.00357128	0.000338223
51.0742	0.00358208	0.000334117
51.123	0.00358093	0.000335586
51.1719	0.00354643	0.000332794
51.2207	0.00351727	0.000322975
51.2695	0.00350001	0.000320266
51.3184	0.0034961	0.000320716
51.3672	0.00349681	0.000322862
51.416	0.0034803	0.000323429
51.4648	0.00347569	0.000318212
51.5137	0.00350301	0.000320223
51.5625	0.00352859	0.000326516
51.6113	0.00352258	0.000327165
51.6602	0.00350223	0.000330117
51.709	0.00347933	0.000329203
51.7578	0.00346402	0.000318317
51.8066	0.00347878	0.000317652
51.8555	0.00350932	0.000325914
51.9043	0.00350145	0.000329166
51.9531	0.00346969	0.000328005
52.002	0.0034484	0.000325347
52.0508	0.00344609	0.000324308
52.0996	0.00345209	0.000327567
52.1484	0.00346385	0.000331945
52.1973	0.00346436	0.000333722
52.2461	0.00344669	0.000326745
52.2949	0.00342192	0.000312121
52.3438	0.0034055	0.000305316
52.3926	0.00341691	0.000313662
52.4414	0.00341934	0.000321153
52.4902	0.00337457	0.000313938
52.5391	0.00333426	0.00030728
52.5879	0.0033408	0.000308344
52.6367	0.00334713	0.000310678
52.6855	0.00335213	0.000314674
52.7344	0.00334882	0.00031808
52.7832	0.00333375	0.00031098
52.832	0.0033147	0.000303362
52.8809	0.00331279	0.000302521
52.9297	0.0033162	0.000307354
52.9785	0.00331279	0.000316284
53.0273	0.00331622	0.000321523
53.0762	0.00330977	0.00031698
53.125	0.00329507	0.000314009
53.1738	0.00326923	0.000310899
53.2227	0.00326115	0.000305311
53.2715	0.00328237	0.000303336
53.3203	0.00330303	0.000303228
53.3691	0.00328947	0.000307301
53.418	0.00328065	0.000313462
53.4668	0.00329734	0.000322927
53.5156	0.00329505	0.000319226
53.5645	0.00326905	0.000308918
53.6133	0.00325625	0.000306812
53.6621	0.00324991	0.000305557
53.7109	0.00324056	0.000309693
53.7598	0.00323309	0.000315959
53.8086	0.00323791	0.000317815
53.8574	0.0032357	0.000316013
53.9062	0.00324033	0.000315082
53.9551	0.00323849	0.000322299
54.0039	0.00322943	0.000316787
54.0527	0.00324045	0.000303585
54.1016	0.0032425	0.000304435
54.1504	0.0032384	0.000312928
54.1992	0.00322776	0.000311916
54.248	0.00322187	0.000300719
54.2969	0.00323239	0.000298418
54.3457	0.00321435	0.000308057
54.3945	0.00317734	0.000309882
54.4434	0.00315367	0.000304292
54.4922	0.00313408	0.000307326
54.541	0.00313623	0.000311065
54.5898	0.00314767	0.000302213
54.6387	0.00313597	0.000297126
54.6875	0.00309802	0.000295116
54.7363	0.00308719	0.000286136
54.7852	0.00310775	0.000283864
54.834	0.00313672	0.000299477
54.8828	0.0031469	0.00030768
54.9316	0.00313841	0.000297784
54.9805	0.00314808	0.000289682
55.0293	0.00315923	0.000296254
55.0781	0.00312207	0.000298736
55.127	0.00305776	0.000284652
55.1758	0.00304906	0.000277182
55.2246	0.00307095	0.000282791
55.2734	0.00306543	0.00028261
55.3223	0.00304697	0.000280116
55.3711	0.00304868	0.000290154
55.4199	0.00305142	0.000290639
55.4688	0.00303974	0.000279149
55.5176	0.00302266	0.000270568
55.5664	0.00303223	0.000278521
55.6152	0.00305036	0.000301014
55.6641	0.00305329	0.000308806
55.7129	0.00303602	0.000296273
55.7617	0.00301909	0.000292956
55.8105	0.00303183	0.000301828
55.8594	0.00305728	0.000300978
55.9082	0.00307793	0.00029945
55.957	0.00305591	0.000294884
56.0059	0.00300609	0.000283559
56.0547	0.00296596	0.000285878
56.1035	0.00295285	0.000295851
56.1523	0.00295938	0.000296778
56.2012	0.00295778	0.000288032
56.25	0.00297075	0.000282112
56.2988	0.00299004	0.000284334
56.3477	0.00299132	0.000284855
56.3965	0.00299494	0.000285225
56.4453	0.00299176	0.000282735
56.4941	0.00297845	0.000282152
56.543	0.00299109	0.000290623
56.5918	0.00298752	0.000287688
56.6406	0.00296301	0.000276968
56.6895	0.00294469	0.000272883
56.7383	0.00293487	0.000274831
56.7871	0.00292988	0.000275922
56.8359	0.00293374	0.000273408
56.8848	0.00294048	0.000275129
56.9336	0.00292794	0.000280866
56.9824	0.00290948	0.000289465
57.0312	0.00288854	0.000289284
57.0801	0.00287956	0.000279766
57.1289	0.00290374	0.000284408
57.1777	0.00291707	0.000288566
57.2266	0.00290928	0.0002876
57.2754	0.00290672	0.000285922
57.3242	0.00291188	0.000275456
57.373	0.00290544	0.000265709
57.4219	0.00287419	0.000267838
57.4707	0.00285102	0.000272751
57.5195	0.00283982	0.000276736
57.5684	0.00283875	0.000285227
57.6172	0.00286822	0.000291957
57.666	0.00289429	0.000295169
57.7148	0.00286374	0.00028252
57.7637	0.00282509	0.000269299
57.8125	0.00280341	0.000266828
57.8613	0.0027877	0.000264283
57.9102	0.00278155	0.000264355
57.959	0.00279695	0.00027468
58.0078	0.00278881	0.000273836
58.0566	0.00277903	0.000265639
58.1055	0.00279893	0.000263641
58.1543	0.00278745	0.000257109
58.2031	0.00275556	0.000252492
58.252	0.00276387	0.000255034
58.3008	0.00276661	0.000258086
58.3496	0.00275804	0.000254232
58.3984	0.00275824	0.000249336
58.4473	0.00276086	0.000260765
58.4961	0.00276387	0.000274221
58.5449	0.00276649	0.00027698
58.5938	0.00274669	0.000272835
58.6426	0.00271437	0.000267318
58.6914	0.00271169	0.000264888
58.7402	0.0027486	0.000267332
58.7891	0.00275364	0.000262535
58.8379	0.0027209	0.000248944
58.8867	0.00270722	0.000250066
58.9355	0.00270976	0.000257648
58.9844	0.0026953	0.00026032
59.0332	0.00267028	0.000256663
59.082	0.00265906	0.000257188
59.1309	0.00265491	0.000260685
59.1797	0.0026477	0.000252438
59.2285	0.00263659	0.000241251
59.2773	0.00262973	0.000235474
59.3262	0.00261592	0.000226769
59.375	0.00261801	0.000227865
59.4238	0.00263725	0.000244712
59.4727	0.00263659	0.000254884
59.5215	0.00263203	0.000256789
59.5703	0.00263884	0.000261162
59.6191	0.002644	0.000262142
59.668	0.00262813	0.000261586
59.7168	0.00260409	0.000257705
59.7656	0.00259339	0.000255177
59.8145	0.00259547	0.000250328
59.8633	0.00257713	0.000236767
59.9121	0.00255327	0.000228974
59.9609	0.00256284	0.000230601
60.0098	0.00257911	0.000238386
60.0586	0.00258093	0.000248335
60.1074	0.00259214	0.000259762
60.1562	0.0026096	0.000264595
60.2051	0.0026104	0.000256985
60.2539	0.00259191	0.000245736
60.3027	0.00256477	0.000245119
60.3516	0.00254739	0.000250997
60.4004	0.00252805	0.000247584
60.4492	0.00252704	0.000247419
60.498	0.0025436	0.000249932
60.5469	0.00255126	0.00024657
60.5957	0.00252876	0.000239679
60.6445	0.0025096	0.0002333
60.6934	0.00250812	0.000237497
60.7422	0.00249438	0.000239204
60.791	0.00249137	0.000232369
60.8398	0.00250232	0.000234634
60.8887	0.00250322	0.000240728
60.9375	0.00251414	0.00024595
60.9863	0.00250696	0.000244986
61.0352	0.00248068	0.000237805
61.084	0.00246919	0.000239742
61.1328	0.00245816	0.00023672
61.1816	0.002453	0.000229159
61.2305	0.00246528	0.000230916
61.2793	0.00247772	0.000234171
61.3281	0.00247429	0.000242738
61.377	0.00246632	0.000249703
61.4258	0.00244989	0.000244846
61.4746	0.00242974	0.00023581
61.5234	0.00242339	0.000227053
61.5723	0.00242003	0.000220428
61.6211	0.00241281	0.000222273
61.6699	0.00242774	0.000234168
61.7188	0.00243453	0.000240076
61.7676	0.00240709	0.000234935
61.8164	0.00238502	0.000225808
61.8652	0.00238688	0.000226448
61.9141	0.00240142	0.000238737
61.9629	0.00241119	0.000243988
62.0117	0.00242484	0.000241285
62.0605	0.0024295	0.000234958
62.1094	0.00243256	0.000230101
62.1582	0.0024313	0.000225245
62.207	0.00241282	0.000221985
62.2559	0.00238917	0.000223689
62.3047	0.00237279	0.000222489
62.3535	0.00234647	0.000218464
62.4023	0.00231502	0.000216244
62.4512	0.00230378	0.000213181
62.5	0.00231904	0.000210922
62.5488	0.00235814	0.000222739
62.5977	0.00238594	0.000236363
62.6465	0.00236622	0.000235192
62.6953	0.00232874	0.000229605
62.7441	0.00232258	0.000220689
62.793	0.00233494	0.000212569
62.8418	0.00233014	0.000210758
62.8906	0.00231131	0.000213926
62.9395	0.00231855	0.00022286
62.9883	0.00232401	0.000229152
63.0371	0.00231383	0.000230475
63.0859	0.00230962	0.000229064
63.1348	0.00231654	0.000228632
63.1836	0.00231252	0.00022128
63.2324	0.00230314	0.000213207
63.2812	0.00230128	0.000213466
63.3301	0.0022893	0.000210623
63.3789	0.00228743	0.000208156
63.4277	0.00229284	0.000208765
63.4766	0.002292	0.000211736
63.5254	0.00229127	0.000220198
63.5742	0.00228077	0.00021958
63.623	0.00226082	0.000211684
63.6719	0.00223424	0.000210251
63.7207	0.00221741	0.000214704
63.7695	0.00223902	0.000219278
63.8184	0.0022698	0.000224036
63.8672	0.00225545	0.000226525
63.916	0.0022239	0.000218438
63.9648	0.00222244	0.00021303
64.0137	0.00223119	0.000219534
64.0625	0.00223664	0.000232277
64.1113	0.00223265	0.00023043
64.1602	0.00222977	0.000217019
64.209	0.00222865	0.000216315
64.2578	0.0022179	0.00022448
64.3066	0.00220354	0.000223524
64.3555	0.00219931	0.00021766
64.4043	0.00219264	0.000207014
64.4531	0.00217062	0.000199705
64.502	0.00216016	0.000198577
64.5508	0.00216726	0.00020109
64.5996	0.00217307	0.000206708
64.6484	0.0021751	0.000209485
64.6973	0.00216655	0.000208043
64.7461	0.00215644	0.00020929
64.7949	0.00215384	0.000214135
64.8438	0.00215826	0.000214125
64.8926	0.00218108	0.000215012
64.9414	0.00218605	0.000210561
64.9902	0.00215572	0.000200328
65.0391	0.00212696	0.000196118
65.0879	0.00212918	0.00019883
65.1367	0.00213369	0.000205471
65.1855	0.00212207	0.000212677
65.2344	0.00211937	0.000220015
65.2832	0.00212791	0.000227173
65.332	0.00212854	0.000224129
65.3809	0.0021192	0.000212292
65.4297	0.00211222	0.00020707
65.4785	0.00210293	0.000203406
65.5273	0.00209898	0.000198732
65.5762	0.00210297	0.000198952
65.625	0.00210466	0.000200142
65.6738	0.00209534	0.000200055
65.7227	0.00207264	0.000197394
65.7715	0.00205343	0.000190862
65.8203	0.00205333	0.000186397
65.8691	0.00206608	0.000184617
65.918	0.00206851	0.000189863
65.9668	0.00206376	0.000200973
66.0156	0.00206533	0.000211626
66.0645	0.00206565	0.000215839
66.1133	0.00206691	0.000207886
66.1621	0.00206788	0.00019861
66.2109	0.00205266	0.000199213
66.2598	0.0020395	0.000201362
66.3086	0.00203968	0.00019873
66.3574	0.0020436	0.000194429
66.4062	0.00203728	0.000192055
66.4551	0.0020231	0.000192873
66.5039	0.00202719	0.000194632
66.5527	0.00204046	0.000199781
66.6016	0.00203963	0.000204555
66.6504	0.00203646	0.000210303
66.6992	0.00203445	0.000210496
66.748	0.00202415	0.000197401
66.7969	0.00201706	0.000189174
66.8457	0.0020047	0.000191727
66.8945	0.00199043	0.000191841
66.9434	0.00197626	0.000187608
66.9922	0.0019673	0.000185378
67.041	0.00197234	0.000184495
67.0898	0.00198496	0.000186939
67.1387	0.00199902	0.000188389
67.1875	0.00200389	0.000189464
67.2363	0.00198619	0.000185926
67.2852	0.00196373	0.000179262
67.334	0.00195665	0.000179398
67.3828	0.00195572	0.000182781
67.4316	0.00196097	0.000185919
67.4805	0.00197468	0.00018889
67.5293	0.0019738	0.00019212
67.5781	0.00197366	0.000197071
67.627	0.00198281	0.000199601
67.6758	0.00196424	0.000194272
67.7246	0.00193124	0.000183198
67.7734	0.00191483	0.000176772
67.8223	0.00191699	0.000179631
67.8711	0.0019202	0.000184513
67.9199	0.00190949	0.000182266
67.9688	0.00191007	0.000180417
68.0176	0.00192811	0.000184379
68.0664	0.00194097	0.00019113
68.1152	0.00193652	0.000191992
68.1641	0.00192087	0.000180852
68.2129	0.0019145	0.000176559
68.2617	0.00191133	0.000181291
68.3105	0.00190482	0.000183036
68.3594	0.00190154	0.000188119
68.4082	0.00190549	0.00019506
68.457	0.00190061	0.000190823
68.5059	0.00189331	0.000181699
68.5547	0.00189376	0.000179944
68.6035	0.00189129	0.000183043
68.6523	0.00188468	0.000183809
68.7012	0.00188107	0.000185623
68.75	0.0018682	0.00018642
68.7988	0.00186656	0.000181672
68.8477	0.00187366	0.000177153
68.8965	0.00186273	0.000168645
68.9453	0.00185927	0.000161382
68.9941	0.0018728	0.000162023
69.043	0.00188109	0.000166273
69.0918	0.00188203	0.000173664
69.1406	0.00187715	0.000179155
69.1895	0.00186987	0.000177745
69.2383	0.00185586	0.00017457
69.2871	0.0018431	0.000173185
69.3359	0.00184163	0.000175056
69.3848	0.00184647	0.000178657
69.4336	0.00185247	0.000176481
69.4824	0.00184933	0.000172778
69.5312	0.00184108	0.000174463
69.5801	0.00182449	0.00017358
69.6289	0.00180976	0.00016779
69.6777	0.00180507	0.000164908
69.7266	0.00179787	0.00016884
69.7754	0.00179882	0.000171412
69.8242	0.0018022	0.000175874
69.873	0.00179204	0.000176345
69.9219	0.00178942	0.000175294
69.9707	0.00179175	0.000172132
70.0195	0.0017978	0.000166465
70.0684	0.00179214	0.000164857
70.1172	0.00178051	0.000168899
70.166	0.00178377	0.000173369
70.2148	0.00178181	0.000178866
70.2637	0.00177872	0.000182121
70.3125	0.00178037	0.000176797
70.3613	0.00177752	0.000175575
70.4102	0.00177794	0.00018281
70.459	0.00177167	0.000184924
70.5078	0.00175841	0.000181285
70.5566	0.00174729	0.000172507
70.6055	0.0017437	0.000165562
70.6543	0.0017443	0.000166695
70.7031	0.0017496	0.000171327
70.752	0.00174826	0.000168261
70.8008	0.00174258	0.000163705
70.8496	0.00173671	0.00016196
70.8984	0.00173671	0.000158877
70.9473	0.00173801	0.000157503
70.9961	0.00172189	0.00015611
71.0449	0.00170664	0.000156289
71.0938	0.00171218	0.000157853
71.1426	0.00172489	0.000162771
71.1914	0.0017209	0.000168403
71.2402	0.00170997	0.000169062
71.2891	0.00170941	0.000167201
71.3379	0.00171162	0.000166032
71.3867	0.00171262	0.000165184
71.4355	0.00170596	0.000162494
71.4844	0.00169055	0.000160616
71.5332	0.00169908	0.00016398
71.582	0.00171804	0.000164067
71.6309	0.001707	0.000162309
71.6797	0.00168013	0.000160018
71.7285	0.00167496	0.000158521
71.7773	0.00168954	0.000160171
71.8262	0.0017147	0.000162538
71.875	0.00173197	0.000163068
71.9238	0.00172302	0.000160896
71.9727	0.00170357	0.000159914
72.0215	0.00169481	0.000160083
72.0703	0.00169391	0.000163737
72.1191	0.0016953	0.000168412
72.168	0.00168723	0.000168076
72.2168	0.00168208	0.00016784
72.2656	0.00167709	0.000165802
72.3145	0.00165413	0.000156569
72.3633	0.00165299	0.000154883
72.4121	0.00166598	0.000158078
72.4609	0.00165747	0.000150553
72.5098	0.00165756	0.000147244
72.5586	0.00165884	0.000147787
72.6074	0.00164897	0.000148626
72.6562	0.00164896	0.00015581
72.7051	0.00165805	0.000163606
72.7539	0.00165111	0.000170539
72.8027	0.00162961	0.000169682
72.8516	0.00163616	0.00016539
72.9004	0.001651	0.0001648
72.9492	0.00164044	0.000163001
72.998	0.00162268	0.000157775
73.0469	0.00161758	0.000158246
73.0957	0.00162039	0.000163474
73.1445	0.0016249	0.000164294
73.1934	0.00162239	0.000157729
73.2422	0.00161004	0.000148284
73.291	0.00160855	0.000142366
73.3398	0.00160448	0.000137069
73.3887	0.00160006	0.0001414
73.4375	0.00160374	0.000152257
73.4863	0.00161164	0.000155115
73.5352	0.0016132	0.000156436
73.584	0.00160464	0.00015875
73.6328	0.0016051	0.000158583
73.6816	0.00160199	0.000156172
73.7305	0.00159055	0.00015334
73.7793	0.00157316	0.000148548
73.8281	0.00156709	0.000144471
73.877	0.00159027	0.000149231
73.9258	0.00160765	0.000159579
73.9746	0.00159693	0.000161914
74.0234	0.00157325	0.000155315
74.0723	0.00155599	0.000153175
74.1211	0.00155464	0.000151809
74.1699	0.00155603	0.000148871
74.2188	0.00155908	0.000151742
74.2676	0.00155331	0.000152181
74.3164	0.00154612	0.000147309
74.3652	0.00154314	0.000142899
74.4141	0.00153604	0.000138823
74.4629	0.00153474	0.000137432
74.5117	0.00154558	0.000143525
74.5605	0.00155593	0.000148257
74.6094	0.00155778	0.000146874
74.6582	0.00154291	0.000143998
74.707	0.00152621	0.000142751
74.7559	0.0015397	0.000143291
74.8047	0.00154816	0.000146233
74.8535	0.00152948	0.000145871
74.9023	0.001522	0.000140986
74.9512	0.00153049	0.00014
75	0.00152456	0.000143993
75.0488	0.00151574	0.000145236
75.0977	0.00151931	0.000144438
75.1465	0.00151917	0.000141404
75.1953	0.00151546	0.000135018
75.2441	0.0015114	0.000136627
75.293	0.00150996	0.000142626
75.3418	0.00151106	0.000142155
75.3906	0.00151945	0.000142755
75.4395	0.00152421	0.000145465
75.4883	0.00151429	0.00014215
75.5371	0.0015015	0.000140817
75.5859	0.00149244	0.000141738
75.6348	0.00149342	0.000143031
75.6836	0.00149551	0.000143149
75.7324	0.00149217	0.000138961
75.7812	0.001496	0.000137261
75.8301	0.0015056	0.000138567
75.8789	0.00149871	0.000137937
75.9277	0.00148072	0.000138892
75.9766	0.00147077	0.000140407
76.0254	0.00146904	0.000140283
76.0742	0.00146035	0.000138331
76.123	0.00145603	0.000136457
76.1719	0.00145513	0.000133461
76.2207	0.00145588	0.000132151
76.2695	0.00146656	0.00013535
76.3184	0.00147805	0.000141326
76.3672	0.0014755	0.00014341
76.416	0.00146609	0.000139987
76.4648	0.00146639	0.000140995
76.5137	0.00147432	0.000142408
76.5625	0.00147226	0.000135901
76.6113	0.00146053	0.000130732
76.6602	0.00145251	0.000127416
76.709	0.00145278	0.000126361
76.7578	0.0014613	0.00012732
76.8066	0.00145653	0.000128138
76.8555	0.00144493	0.000134092
76.9043	0.00145318	0.000141659
76.9531	0.00146481	0.000143141
77.002	0.001466	0.000143199
77.0508	0.00144746	0.000142137
77.0996	0.0014227	0.000139648
77.1484	0.00142737	0.000140516
77.1973	0.00144052	0.000140343
77.2461	0.00144662	0.000139993
77.2949	0.00143885	0.000136002
77.3438	0.00142868	0.000128634
77.3926	0.00143098	0.000126415
77.4414	0.00143482	0.000130241
77.4902	0.00142799	0.000133831
77.5391	0.00142542	0.000140331
77.5879	0.00143082	0.000143092
77.6367	0.00143307	0.00013689
77.6855	0.00142819	0.000132204
77.7344	0.0014161	0.000135858
77.7832	0.00140518	0.000138911
77.832	0.00139831	0.000137123
77.8809	0.00140566	0.00013739
77.9297	0.00141318	0.00013856
77.9785	0.00140392	0.000135592
78.0273	0.00138752	0.000132539
78.0762	0.00139148	0.000134726
78.125	0.00141965	0.000137013
78.1738	0.00142563	0.000134541
78.2227	0.00140677	0.000129506
78.2715	0.00139228	0.000125709
78.3203	0.00138248	0.00012582
78.3691	0.00137936	0.000126162
78.418	0.00138548	0.000125536
78.4668	0.0013941	0.000127758
78.5156	0.00139259	0.00013043
78.5645	0.00138449	0.000129384
78.6133	0.00137466	0.000127643
78.6621	0.00136854	0.000127811
78.7109	0.00137382	0.000125366
78.7598	0.00138319	0.000122426
78.8086	0.00137438	0.000124531
78.8574	0.00135667	0.000130884
78.9062	0.00135051	0.000133348
78.9551	0.00135076	0.000130015
79.0039	0.00136491	0.000128247
79.0527	0.00138045	0.000131098
79.1016	0.00137806	0.000130727
79.1504	0.00136592	0.000125182
79.1992	0.00135154	0.000118623
79.248	0.0013528	0.000119783
79.2969	0.00136099	0.000124405
79.3457	0.00135591	0.000125598
79.3945	0.0013547	0.00012964
79.4434	0.0013559	0.000131215
79.4922	0.00134828	0.000128295
79.541	0.00133765	0.000126777
79.5898	0.0013426	0.000127599
79.6387	0.00135756	0.000130036
79.6875	0.00135345	0.000129664
79.7363	0.00133738	0.000128497
79.7852	0.00133651	0.000131242
79.834	0.00133822	0.000130579
79.8828	0.00133476	0.000125619
79.9316	0.00133094	0.000123637
79.9805	0.00132765	0.000125744
80.0293	0.00132282	0.000126398
80.0781	0.00131687	0.000121669
80.127	0.00131686	0.000119736
80.1758	0.00131625	0.000120343
80.2246	0.00131759	0.000122047
80.2734	0.00132681	0.000124545
80.3223	0.00133549	0.000126543
80.3711	0.00133543	0.000126055
80.4199	0.0013392	0.000124505
80.4688	0.00134626	0.000127706
80.5176	0.00134548	0.000135471
80.5664	0.00133936	0.000137399
80.6152	0.00132789	0.000132266
80.6641	0.00132275	0.000126511
80.7129	0.00132186	0.000125706
80.7617	0.00131112	0.000122953
80.8105	0.00129114	0.000112247
80.8594	0.00128643	0.000106159
80.9082	0.00129831	0.000108139
80.957	0.00130638	0.00011286
81.0059	0.00130346	0.000115577
81.0547	0.0012985	0.000114194
81.1035	0.00130227	0.000114339
81.1523	0.00130599	0.000120326
81.2012	0.00130229	0.000124625
81.25	0.0013023	0.000124047
81.2988	0.00130346	0.000124683
81.3477	0.00130098	0.000126978
81.3965	0.00129696	0.000129532
81.4453	0.0012949	0.000129164
81.4941	0.0012861	0.000121792
81.543	0.00127927	0.000116501
81.5918	0.00128471	0.000118994
81.6406	0.00129161	0.000124032
81.6895	0.00129121	0.000124641
81.7383	0.00128009	0.000122435
81.7871	0.00127437	0.00012297
81.8359	0.001272	0.000124995
81.8848	0.00126785	0.00012232
81.9336	0.00126833	0.000121626
81.9824	0.00126781	0.0001224
82.0312	0.00125924	0.000117149
82.0801	0.00125684	0.000116028
82.1289	0.00126794	0.000119465
82.1777	0.00127435	0.00011947
82.2266	0.00127075	0.000117114
82.2754	0.00126804	0.000118515
82.3242	0.00126461	0.000123576
82.373	0.00126189	0.000124182
82.4219	0.00126607	0.000118439
82.4707	0.00126658	0.00011419
82.5195	0.00125817	0.00011463
82.5684	0.00125039	0.000113703
82.6172	0.00125343	0.000116175
82.666	0.00125965	0.00012302
82.7148	0.00124937	0.00012156
82.7637	0.00123691	0.000114174
82.8125	0.00123991	0.00011375
82.8613	0.00125187	0.000116202
82.9102	0.0012492	0.000115367
82.959	0.00123878	0.000111331
83.0078	0.00123989	0.000110641
83.0566	0.00124036	0.000113606
83.1055	0.0012373	0.000115714
83.1543	0.00123992	0.000118503
83.2031	0.00124709	0.00012059
83.252	0.0012454	0.000121888
83.3008	0.00123501	0.000121969
83.3496	0.00122966	0.000117907
83.3984	0.00123389	0.000116258
83.4473	0.00123595	0.000118462
83.4961	0.00122934	0.000115699
83.5449	0.00122303	0.000113095
83.5938	0.00122173	0.000117739
83.6426	0.00121729	0.000122684
83.6914	0.00121815	0.000123789
83.7402	0.00122829	0.00012272
83.7891	0.0012321	0.000117859
83.8379	0.00122987	0.000111525
83.8867	0.00122859	0.000109693
83.9355	0.00122242	0.000111401
83.9844	0.00121845	0.000116088
84.0332	0.00122007	0.000122159
84.082	0.00122157	0.000122724
84.1309	0.00121951	0.000120883
84.1797	0.00121916	0.000118796
84.2285	0.00121425	0.000114543
84.2773	0.00120282	0.000112046
84.3262	0.00118925	0.000112963
84.375	0.0011856	0.000113209
84.4238	0.00119797	0.000111768
84.4727	0.00120815	0.00011054
84.5215	0.00120436	0.000109315
84.5703	0.00119261	0.000106917
84.6191	0.00118268	0.000105396
84.668	0.00118432	0.000108686
84.7168	0.00119645	0.000115343
84.7656	0.00120258	0.000117369
84.8145	0.00119502	0.000115922
84.8633	0.00119722	0.00011746
84.9121	0.00121578	0.000119235
84.9609	0.00121191	0.000116622
85.0098	0.00118941	0.000114308
85.0586	0.00117841	0.000114498
85.1074	0.00118331	0.000114085
85.1562	0.0011839	0.000113991
85.2051	0.00118236	0.000113927
85.2539	0.00118224	0.000111689
85.3027	0.00118657	0.000112869
85.3516	0.00118943	0.00011397
85.4004	0.00118522	0.000112529
85.4492	0.00118513	0.000112559
85.498	0.00119191	0.000113978
85.5469	0.0011933	0.000113789
85.5957	0.00118671	0.000111171
85.6445	0.00117666	0.000105964
85.6934	0.00116601	0.000103045
85.7422	0.00116183	0.000104832
85.791	0.00116178	0.000107513
85.8398	0.00116369	0.000109636
85.8887	0.00117584	0.000111931
85.9375	0.00118106	0.000111511
85.9863	0.00117937	0.000109173
86.0352	0.00117782	0.000110299
86.084	0.00117009	0.000113712
86.1328	0.00117129	0.000117021
86.1816	0.00117971	0.000121407
86.2305	0.00117713	0.000124049
86.2793	0.00116342	0.000119968
86.3281	0.00115586	0.000115008
86.377	0.00115786	0.000110993
86.4258	0.00116081	0.000108125
86.4746	0.00115143	0.000106372
86.5234	0.00114685	0.000106538
86.5723	0.0011587	0.000110088
86.6211	0.00117278	0.000113696
86.6699	0.00117075	0.000108247
86.7188	0.00115955	0.000100532
86.7676	0.00115024	9.70962e-05
86.8164	0.00114919	0.000102126
86.8652	0.00114857	0.000106035
86.9141	0.0011373	0.000100776
86.9629	0.00112617	9.8698e-05
87.0117	0.00112446	0.000104599
87.0605	0.00112499	0.000110997
87.1094	0.00113281	0.000113147
87.1582	0.00114608	0.00011237
87.207	0.00114745	0.000108719
87.2559	0.00113396	0.000103893
87.3047	0.00112809	0.000104839
87.3535	0.00114113	0.000109561
87.4023	0.00114928	0.000108458
87.4512	0.00114629	0.000103794
87.5	0.00114727	0.00010517
87.5488	0.00114304	0.000105901
87.5977	0.00113317	0.000105358
87.6465	0.00113333	0.00010434
87.6953	0.00113341	0.000104602
87.7441	0.00113067	0.000108063
87.793	0.0011278	0.000108136
87.8418	0.00112628	0.000106299
87.8906	0.00112838	0.000106753
87.9395	0.00112764	0.00010927
87.9883	0.00112616	0.000110093
88.0371	0.00112177	0.000106887
88.0859	0.00112759	0.000109285
88.1348	0.00112794	0.000113132
88.1836	0.00111465	0.000113418
88.2324	0.00110775	0.000112307
88.2812	0.00111605	0.000108059
88.3301	0.00112893	0.000104607
88.3789	0.00113883	0.00010571
88.4277	0.00113423	0.000109176
88.4766	0.00111918	0.000109322
88.5254	0.00111114	0.000103762
88.5742	0.00111365	0.000101721
88.623	0.00111038	0.000103451
88.6719	0.00110734	0.000102192
88.7207	0.00111254	0.000101963
88.7695	0.00111893	0.000104688
88.8184	0.00112653	0.000108344
88.8672	0.00112569	0.000110897
88.916	0.00111869	0.000110812
88.9648	0.00111067	0.000106283
89.0137	0.00111148	0.00010096
89.0625	0.0011204	9.88921e-05
89.1113	0.00112221	0.00010091
89.1602	0.00111757	0.00010548
89.209	0.00111408	0.000108885
89.2578	0.00111507	0.000107252
89.3066	0.0011138	0.000107503
89.3555	0.00110658	0.00010825
89.4043	0.0010965	0.000102449
89.4531	0.00109254	9.68209e-05
89.502	0.0011028	9.85832e-05
89.5508	0.0011089	0.000103114
89.5996	0.00110809	0.000107913
89.6484	0.00110997	0.000113581
89.6973	0.00110898	0.000114624
89.7461	0.00110031	0.000113107
89.7949	0.00110238	0.000113642
89.8438	0.001103	0.000110299
89.8926	0.00109546	0.000109029
89.9414	0.00109211	0.000108781
89.9902	0.0010896	0.000104289
90.0391	0.0010846	0.000102184
90.0879	0.00108027	0.00010189
90.1367	0.00107975	0.00010083
90.1855	0.00108588	0.000101706
90.2344	0.00108988	0.0001041
90.2832	0.00109457	0.000106641
90.332	0.0011009	0.00010858
90.3809	0.00109618	0.000106187
90.4297	0.00108763	0.000101498
90.4785	0.001085	9.88243e-05
90.5273	0.00108382	9.81121e-05
90.5762	0.00108487	0.000102616
90.625	0.0010921	0.000108374
90.6738	0.00110165	0.000110594
90.7227	0.00110222	0.000109691
90.7715	0.00109776	0.00010695
90.8203	0.00109492	0.000104953
90.8691	0.00108286	0.000101614
90.918	0.00108184	0.000101963
90.9668	0.00109563	0.000104634
91.0156	0.00110153	0.000105135
91.0645	0.00109404	0.000103188
91.1133	0.00108227	9.98303e-05
91.1621	0.00107595	9.90773e-05
91.2109	0.0010749	0.000102877
91.2598	0.0010756	0.000105864
91.3086	0.00108084	0.000107551
91.3574	0.00108767	0.000109224
91.4062	0.0010791	0.000105084
91.4551	0.00106964	0.000100806
91.5039	0.00107078	0.000102133
91.5527	0.00107332	0.000103537
91.6016	0.00106721	9.95724e-05
91.6504	0.00105907	9.51018e-05
91.6992	0.00106293	9.4315e-05
91.748	0.00107719	9.72817e-05
91.7969	0.00108777	0.000104591
91.8457	0.00108412	0.000104545
91.8945	0.00107945	9.86372e-05
91.9434	0.00108755	0.000103064
91.9922	0.00109411	0.000110928
92.041	0.00108853	0.000108142
92.0898	0.00108811	0.000104835
92.1387	0.0010846	0.000106293
92.1875	0.00107196	0.000107524
92.2363	0.00106614	0.000107588
92.2852	0.00106781	0.000107761
92.334	0.00107073	0.000106779
92.3828	0.00106785	0.000100008
92.4316	0.00105899	9.48e-05
92.4805	0.00105499	9.55586e-05
92.5293	0.00105683	9.68008e-05
92.5781	0.00105888	9.69461e-05
92.627	0.00106696	9.90796e-05
92.6758	0.00106507	9.7963e-05
92.7246	0.00106229	9.88969e-05
92.7734	0.00107284	0.000101065
92.8223	0.0010832	0.000100986
92.8711	0.00108472	0.000103797
92.9199	0.00107244	0.000105638
92.9688	0.00106317	0.000103661
93.0176	0.00106225	0.000104612
93.0664	0.00106166	0.000107772
93.1152	0.00105912	0.000103852
93.1641	0.00105346	9.61459e-05
93.2129	0.00105007	9.27429e-05
93.2617	0.00105552	9.59828e-05
93.3105	0.00106471	0.000100093
93.3594	0.001067	0.000101643
93.4082	0.00106095	0.000103283
93.457	0.00105758	0.000103992
93.5059	0.00105508	0.000106457
93.5547	0.0010539	0.000107282
93.6035	0.00105694	0.000106077
93.6523	0.00105386	0.000103402
93.7012	0.00104908	9.99869e-05
93.75	0.00104915	0.000100025
93.7988	0.00105532	0.000103015
93.8477	0.00105491	0.000104623
93.8965	0.00105243	0.000101637
93.9453	0.00105603	0.000100598
93.9941	0.00105801	0.00010242
94.043	0.00105484	9.87741e-05
94.0918	0.00104527	9.55154e-05
94.1406	0.00103522	9.52173e-05
94.1895	0.0010384	9.61462e-05
94.2383	0.0010521	0.000102219
94.2871	0.0010609	0.00010802
94.3359	0.0010613	0.000109723
94.3848	0.00105559	0.000109204
94.4336	0.00104831	0.000103498
94.4824	0.00104371	0.000100445
94.5312	0.00103916	0.000101329
94.5801	0.001034	0.000100768
94.6289	0.00103639	0.000102685
94.6777	0.00103807	0.00010204
94.7266	0.00104031	9.96718e-05
94.7754	0.00104896	0.000103212
94.8242	0.00105387	0.000104844
94.873	0.00105139	0.000102224
94.9219	0.00105147	0.000104246
94.9707	0.00104456	0.000104201
95.0195	0.00104068	0.000101768
95.0684	0.00105169	0.000101184
95.1172	0.00105757	9.89857e-05
95.166	0.00105312	9.51401e-05
95.2148	0.00104462	9.19334e-05
95.2637	0.00103302	9.22303e-05
95.3125	0.00102604	9.90471e-05
95.3613	0.00103346	0.000103715
95.4102	0.001043	0.000102288
95.459	0.00104726	0.000100904
95.5078	0.0010508	9.75533e-05
95.5566	0.00104581	9.38781e-05
95.6055	0.00103822	9.1193e-05
95.6543	0.00104378	9.31339e-05
95.7031	0.00105452	9.97111e-05
95.752	0.00105206	9.9184e-05
95.8008	0.00104221	9.61041e-05
95.8496	0.00103817	9.90027e-05
95.8984	0.00103791	0.000102514
95.9473	0.00103493	0.000103478
95.9961	0.00102868	0.000103992
96.0449	0.00102908	0.000103419
96.0938	0.00103731	0.000102998
96.1426	0.00104529	0.000104401
96.1914	0.00104337	0.000102132
96.2402	0.00104508	0.000101674
96.2891	0.00104797	0.000104082
96.3379	0.00103543	0.000100469
96.3867	0.00102085	9.61209e-05
96.4355	0.00101713	9.47367e-05
96.4844	0.00101554	9.28866e-05
96.5332	0.00101704	9.13891e-05
96.582	0.00102732	9.25331e-05
96.6309	0.00103986	9.70622e-05
96.6797	0.00104992	9.74815e-05
96.7285	0.00105121	9.35565e-05
96.7773	0.00104557	9.47967e-05
96.8262	0.00103969	9.83736e-05
96.875	0.00103569	9.85178e-05
96.9238	0.00103593	0.000100324
96.9727	0.00104123	0.000104924
97.0215	0.0010327	0.000103278
97.0703	0.00102073	9.92469e-05
97.1191	0.0010294	0.000101967
97.168	0.00103697	0.000104493
97.2168	0.00103439	0.000102725
97.2656	0.0010329	0.000101625
97.3145	0.00103436	0.000100805
97.3633	0.00103336	0.000101191
97.4121	0.00103361	0.000102013
97.4609	0.00103756	0.000100871
97.5098	0.00104419	0.000100505
[truncated: 51 more rows]

## Sheet: Extended_data_fig.8e
	mean delta	SEM delta	Peak Cl	SEM Cl
KET-XYL	59.865	6.90607	39.7808	6.68493
DEX	23.3511	2.69942	35.9528	6.46902
PENTO	9.94811	0.563411	57.3256	7.50583
SLEEP	25.2724	1.55071	52.7578	6.75139
