# Supplementary material for: Brain clearance is reduced during sleep and anesthesia
Source: Nat Neurosci. 2024 May 13;27(6):1046–50. doi: 10.1038/s41593-024-01638-y (PMC11156584; doi:10.1038/s41593-024-01638-y)
Supplement: Supplementary file 12 — Statistical source data. [file 41593_2024_1638_MOESM12_ESM.xlsx]

## Sheet: Extended_data_fig.9a
Distance (um) (Dorsal positive)	WAKE mean	WAKE SEM	KET-XYL mean	KET-XYL SEM
-2000.1	2.28668	0.216454	6.32551	0.542413
-1998.8	2.29621	0.215718	6.33726	0.540596
-1997.5	2.30003	0.214631	6.33581	0.541439
-1996.2	2.31112	0.214258	6.34893	0.538509
-1994.9	2.31842	0.213366	6.35357	0.539802
-1993.5	2.32638	0.213187	6.35961	0.539963
-1992.2	2.33632	0.212577	6.36631	0.538454
-1990.9	2.34328	0.212229	6.3679	0.538453
-1989.6	2.35344	0.212426	6.37371	0.537299
-1988.3	2.35623	0.21197	6.37557	0.537772
-1987	2.36219	0.212748	6.38136	0.537189
-1985.7	2.36803	0.212776	6.38597	0.536527
-1984.4	2.37279	0.212697	6.39399	0.534883
-1983.1	2.38191	0.213209	6.40394	0.53467
-1981.8	2.3859	0.212389	6.40867	0.534246
-1980.5	2.39462	0.212683	6.42365	0.532302
-1979.2	2.39668	0.212079	6.43179	0.531896
-1977.9	2.40512	0.212012	6.44005	0.531579
-1976.6	2.41377	0.21218	6.44619	0.530338
-1975.3	2.41814	0.211869	6.45555	0.530168
-1974	2.42808	0.212263	6.46728	0.52803
-1972.7	2.43238	0.212664	6.47652	0.530235
-1971.4	2.43984	0.212925	6.48872	0.528311
-1970.1	2.44476	0.213104	6.49873	0.527647
-1968.8	2.4486	0.212838	6.50529	0.527173
-1967.5	2.46096	0.213206	6.52026	0.525811
-1966.2	2.46129	0.212916	6.53062	0.526874
-1964.9	2.47318	0.213381	6.55125	0.524314
-1963.6	2.47928	0.213276	6.56797	0.524922
-1962.3	2.48314	0.213426	6.58284	0.525671
-1961	2.49514	0.21372	6.60454	0.525427
-1959.7	2.49434	0.213218	6.61151	0.52524
-1958.4	2.50581	0.213725	6.62786	0.522543
-1957.1	2.50545	0.213717	6.64424	0.523367
-1955.8	2.51015	0.213655	6.65998	0.523013
-1954.5	2.51632	0.213742	6.67247	0.521854
-1953.2	2.5154	0.213973	6.68512	0.521488
-1951.9	2.52979	0.214608	6.69826	0.520171
-1950.6	2.52997	0.214671	6.70875	0.521605
-1949.3	2.53915	0.215663	6.72312	0.520112
-1948	2.54589	0.216302	6.73356	0.518452
-1946.7	2.54464	0.21651	6.73804	0.517324
-1945.4	2.55097	0.21673	6.75137	0.516596
-1944.1	2.55034	0.217074	6.76199	0.516272
-1942.8	2.56318	0.218426	6.7779	0.515619
-1941.5	2.56576	0.219271	6.79061	0.515035
-1940.2	2.56673	0.219623	6.80284	0.514691
-1938.9	2.57459	0.220095	6.81054	0.513761
-1937.6	2.57346	0.220009	6.81552	0.514407
-1936.3	2.58437	0.221015	6.82569	0.513538
-1935	2.59126	0.222472	6.83246	0.512076
-1933.7	2.60151	0.223253	6.84035	0.512091
-1932.4	2.61085	0.223996	6.84913	0.51022
-1931.1	2.61608	0.223984	6.85401	0.509761
-1929.8	2.6227	0.223986	6.86556	0.508562
-1928.5	2.62355	0.223419	6.87338	0.507718
-1927.2	2.63139	0.22393	6.88523	0.506267
-1925.9	2.63113	0.223311	6.89628	0.505674
-1924.6	2.63449	0.223645	6.90529	0.505746
-1923.3	2.63521	0.223032	6.91349	0.504524
-1922	2.63828	0.223218	6.91539	0.503683
-1920.7	2.6431	0.223086	6.92363	0.50222
-1919.4	2.6427	0.222854	6.92786	0.50262
-1918.1	2.64278	0.222509	6.93445	0.501862
-1916.8	2.63975	0.220875	6.94088	0.501755
-1915.5	2.63968	0.220116	6.94279	0.502359
-1914.2	2.64367	0.219519	6.9445	0.500884
-1912.9	2.64311	0.21855	6.94223	0.501038
-1911.6	2.6529	0.218621	6.94979	0.498261
-1910.3	2.65441	0.21768	6.95214	0.498433
-1909	2.65577	0.216618	6.95968	0.498445
-1907.7	2.65793	0.216302	6.96358	0.496911
-1906.4	2.65871	0.215203	6.96832	0.497723
-1905.1	2.66933	0.215551	6.97404	0.49618
-1903.8	2.66937	0.21467	6.97421	0.497197
-1902.5	2.67793	0.215081	6.9805	0.497331
-1901.2	2.67929	0.213921	6.98854	0.497671
-1899.9	2.68257	0.21353	6.99096	0.497288
-1898.6	2.68988	0.21299	6.99298	0.494865
-1897.3	2.68665	0.210881	6.99551	0.496042
-1896	2.6938	0.210667	7.00289	0.494839
-1894.7	2.6944	0.209043	7.00823	0.494648
-1893.4	2.69604	0.207207	7.01517	0.495108
-1892.1	2.70157	0.206161	7.0214	0.493839
-1890.8	2.69853	0.204854	7.0292	0.495549
-1889.5	2.70699	0.204934	7.03105	0.492888
-1888.2	2.70542	0.203658	7.03628	0.494376
-1886.9	2.70883	0.20284	7.04173	0.493072
-1885.6	2.71638	0.202223	7.05188	0.492993
-1884.3	2.71499	0.200975	7.06105	0.494222
-1883	2.72208	0.200303	7.06844	0.493015
-1881.7	2.72187	0.198977	7.07822	0.494815
-1880.4	2.72775	0.198692	7.08541	0.494564
-1879.1	2.72907	0.198033	7.10134	0.495127
-1877.8	2.72875	0.197388	7.11034	0.496129
-1876.5	2.73526	0.19731	7.11857	0.494442
-1875.2	2.73657	0.196816	7.12964	0.496483
-1873.9	2.74302	0.197141	7.14241	0.49546
-1872.6	2.7432	0.196089	7.15549	0.495886
-1871.3	2.74856	0.196408	7.16241	0.495303
-1870	2.75456	0.196172	7.17619	0.494326
-1868.7	2.7544	0.195511	7.18835	0.495253
-1867.4	2.7632	0.196158	7.20032	0.492988
-1866.1	2.76303	0.195567	7.21813	0.494723
-1864.8	2.77011	0.19607	7.23109	0.493826
-1863.5	2.77683	0.196509	7.25061	0.49415
-1862.2	2.77286	0.195361	7.26624	0.496214
-1860.9	2.78381	0.196134	7.28569	0.494309
-1859.6	2.78211	0.195513	7.30963	0.497282
-1858.3	2.79371	0.196292	7.32708	0.494494
-1857	2.79555	0.196353	7.34069	0.493675
-1855.7	2.79913	0.19587	7.35714	0.494135
-1854.4	2.8113	0.196723	7.37837	0.492253
-1853.1	2.81058	0.195777	7.39015	0.494217
-1851.8	2.81815	0.19506	7.40354	0.491308
-1850.5	2.82314	0.194524	7.41883	0.492791
-1849.2	2.83091	0.193732	7.434	0.492169
-1847.9	2.84073	0.194053	7.45253	0.492599
-1846.6	2.84034	0.193079	7.46037	0.493949
-1845.3	2.85108	0.193022	7.4774	0.492042
-1844	2.85468	0.192538	7.48937	0.494292
-1842.7	2.86901	0.193368	7.50558	0.492984
-1841.4	2.87581	0.193284	7.51937	0.494046
-1840.1	2.87524	0.19259	7.53225	0.495265
-1838.8	2.88187	0.192786	7.54704	0.49409
-1837.5	2.88055	0.191904	7.55319	0.495438
-1836.2	2.89557	0.193349	7.56317	0.491942
-1834.9	2.89396	0.192179	7.57302	0.492233
-1833.6	2.89749	0.191975	7.58329	0.492698
-1832.3	2.90379	0.191703	7.59588	0.493723
-1831	2.9013	0.190736	7.61191	0.496903
-1829.7	2.9126	0.190435	7.62008	0.493915
-1828.4	2.91312	0.189791	7.63044	0.494929
-1827.1	2.922	0.189776	7.64301	0.495009
-1825.8	2.92886	0.190486	7.65001	0.495184
-1824.5	2.92796	0.189589	7.65949	0.495924
-1823.2	2.94232	0.190695	7.66549	0.494301
-1821.9	2.94062	0.190219	7.6747	0.496087
-1820.6	2.9521	0.192433	7.68339	0.494571
-1819.3	2.95362	0.192442	7.69037	0.495282
-1818	2.95534	0.193127	7.69872	0.49603
-1816.7	2.96699	0.19486	7.70352	0.495153
-1815.4	2.96751	0.194936	7.71262	0.49779
-1814.1	2.9799	0.197306	7.7166	0.495005
-1812.8	2.98544	0.197727	7.72288	0.496221
-1811.5	2.99304	0.19988	7.72867	0.494883
-1810.2	3.00291	0.201878	7.72538	0.493219
-1808.9	3.00741	0.20373	7.73096	0.49337
-1807.6	3.0146	0.204615	7.73033	0.490738
-1806.3	3.01865	0.205701	7.73438	0.493079
-1805	3.02886	0.208169	7.73571	0.489996
-1803.7	3.03294	0.209122	7.74469	0.490094
-1802.4	3.03014	0.208037	7.75026	0.490464
-1801.1	3.03156	0.207793	7.75277	0.487873
-1799.8	3.03014	0.207544	7.75998	0.488689
-1798.5	3.03686	0.209102	7.76428	0.485365
-1797.2	3.03382	0.207273	7.77232	0.485688
-1795.9	3.0396	0.207351	7.77986	0.485466
-1794.6	3.04539	0.208547	7.7841	0.484179
-1793.3	3.04979	0.209083	7.78791	0.485342
-1792	3.05628	0.209019	7.78872	0.48368
-1790.7	3.04836	0.206992	7.78992	0.485336
-1789.4	3.06347	0.208603	7.79268	0.483525
-1788.1	3.06253	0.20765	7.80215	0.484424
-1786.8	3.05983	0.206222	7.81333	0.485483
-1785.5	3.06445	0.205015	7.82087	0.4831
-1784.2	3.05954	0.203103	7.83491	0.485674
-1782.9	3.06839	0.203256	7.83712	0.483513
-1781.6	3.06744	0.202288	7.83459	0.484094
-1780.3	3.06648	0.201304	7.83103	0.484497
-1779	3.06825	0.200498	7.83403	0.484654
-1777.7	3.06783	0.199264	7.83485	0.486528
-1776.4	3.07557	0.199447	7.83714	0.484879
-1775.1	3.07031	0.198077	7.84291	0.485954
-1773.8	3.07439	0.197954	7.83616	0.48546
-1772.5	3.07575	0.197878	7.8351	0.485892
-1771.2	3.07459	0.197367	7.83807	0.488767
-1769.9	3.07856	0.19727	7.83377	0.487785
-1768.6	3.07842	0.197138	7.84361	0.4899
-1767.3	3.08698	0.197444	7.83612	0.487787
-1766	3.08914	0.197374	7.84077	0.488909
-1764.7	3.09111	0.197931	7.84987	0.489049
-1763.4	3.09448	0.197951	7.84638	0.488247
-1762.1	3.09369	0.197288	7.86161	0.490493
-1760.8	3.09761	0.197327	7.85243	0.488259
-1759.5	3.097	0.197232	7.85895	0.489668
-1758.2	3.09736	0.197046	7.86079	0.48762
-1756.9	3.09738	0.196635	7.86235	0.488152
-1755.6	3.1005	0.196438	7.87855	0.489745
-1754.3	3.1036	0.196921	7.87221	0.487417
-1753	3.10441	0.196311	7.88668	0.488813
-1751.7	3.10719	0.195915	7.87596	0.48518
-1750.4	3.10963	0.196085	7.88036	0.485627
-1749.1	3.1152	0.196753	7.89308	0.485414
-1747.8	3.11511	0.196742	7.88811	0.484705
-1746.5	3.12084	0.196996	7.90302	0.485322
-1745.2	3.12181	0.196803	7.89851	0.483404
-1743.9	3.12421	0.196889	7.91222	0.484498
-1742.6	3.12924	0.197432	7.91473	0.48385
-1741.3	3.13138	0.197257	7.92079	0.484142
-1740	3.1351	0.197735	7.92395	0.486311
-1738.7	3.13596	0.197136	7.92198	0.485105
-1737.4	3.13487	0.197127	7.93123	0.487384
-1736.1	3.13607	0.19652	7.92444	0.485275
-1734.8	3.13646	0.196515	7.9292	0.486768
-1733.5	3.14006	0.196724	7.9337	0.488694
-1732.2	3.14284	0.197052	7.93166	0.486263
-1730.9	3.14086	0.196781	7.94271	0.490643
-1729.6	3.14607	0.196696	7.93903	0.487849
-1728.3	3.14803	0.196441	7.94979	0.491411
-1727	3.1502	0.196464	7.95834	0.49238
-1725.7	3.1546	0.196656	7.96189	0.491865
-1724.4	3.15518	0.196755	7.97414	0.495349
-1723.1	3.16011	0.196377	7.97467	0.492249
-1721.8	3.16107	0.196309	7.98476	0.494379
-1720.5	3.1658	0.196609	7.98799	0.494103
-1719.2	3.17214	0.196627	7.99796	0.495553
-1717.9	3.17671	0.196896	8.00589	0.497671
-1716.6	3.1828	0.196872	8.00719	0.49571
-1715.3	3.18597	0.19721	8.01714	0.500358
-1714	3.19393	0.197208	8.014	0.497719
-1712.7	3.19776	0.197463	8.01785	0.500452
-1711.4	3.20282	0.197814	8.01943	0.500881
-1710.1	3.20933	0.198171	8.02258	0.500423
-1708.8	3.21979	0.199816	8.03124	0.504133
-1707.5	3.22653	0.199527	8.02485	0.501075
-1706.2	3.23844	0.20164	8.03453	0.503245
-1704.9	3.24746	0.202045	8.03684	0.503089
-1703.6	3.258	0.203028	8.04205	0.502234
-1702.3	3.27531	0.20656	8.04609	0.504205
-1701	3.28087	0.204802	8.04236	0.502051
-1699.7	3.29593	0.210509	8.049	0.504965
-1698.4	3.29275	0.206538	8.0408	0.502409
-1697.1	3.30057	0.208835	8.04684	0.503914
-1695.8	3.30541	0.209875	8.05085	0.505579
-1694.5	3.30871	0.208522	8.04909	0.503608
-1693.2	3.31621	0.212252	8.06122	0.507457
-1691.9	3.31561	0.208965	8.05761	0.50461
-1690.6	3.32332	0.21129	8.06511	0.506443
-1689.3	3.32764	0.210747	8.06668	0.505435
-1688	3.33293	0.2106	8.0681	0.5058
-1686.6	3.34096	0.212946	8.07195	0.50615
-1685.3	3.34609	0.211251	8.07411	0.50539
-1684	3.35264	0.214673	8.082	0.507558
-1682.7	3.35428	0.211209	8.07771	0.506035
-1681.4	3.36344	0.21397	8.08486	0.50819
-1680.1	3.3687	0.215427	8.08844	0.507984
-1678.8	3.37761	0.213905	8.08309	0.506718
-1677.5	3.38721	0.217453	8.08881	0.508715
-1676.2	3.39465	0.215896	8.08652	0.507137
-1674.9	3.4039	0.217697	8.08843	0.508612
-1673.6	3.4145	0.220466	8.09573	0.509045
-1672.3	3.42235	0.219902	8.08961	0.508028
-1671	3.43245	0.223322	8.09808	0.510126
-1669.7	3.44077	0.222921	8.0928	0.508649
-1668.4	3.45034	0.223047	8.09862	0.510159
-1667.1	3.45947	0.223588	8.09367	0.509883
-1665.8	3.47041	0.223615	8.09585	0.510851
-1664.5	3.48145	0.22545	8.10566	0.512517
-1663.2	3.49338	0.225308	8.10227	0.510564
-1661.9	3.50571	0.227239	8.11007	0.512733
-1660.6	3.51546	0.227672	8.10487	0.509691
-1659.3	3.53034	0.229837	8.11671	0.511301
-1658	3.54015	0.231977	8.1227	0.511793
-1656.7	3.55541	0.233731	8.12507	0.511167
-1655.4	3.56869	0.235921	8.13283	0.512772
-1654.1	3.58528	0.237856	8.13659	0.511953
-1652.8	3.59804	0.240131	8.14827	0.515364
-1651.5	3.60901	0.241559	8.15032	0.514931
-1650.2	3.62129	0.243403	8.1554	0.515654
-1648.9	3.63224	0.246665	8.165	0.517808
-1647.6	3.64547	0.247968	8.1666	0.515757
-1646.3	3.65499	0.251081	8.17415	0.519007
-1645	3.66684	0.252276	8.17053	0.516345
-1643.7	3.67573	0.254588	8.17983	0.51822
-1642.4	3.68655	0.256844	8.18944	0.520267
-1641.1	3.69626	0.257772	8.19084	0.519149
-1639.8	3.7043	0.259884	8.19999	0.522588
-1638.5	3.71729	0.26152	8.19968	0.519806
-1637.2	3.72318	0.263442	8.21796	0.523049
-1635.9	3.7319	0.264575	8.21984	0.522831
-1634.6	3.74198	0.265761	8.22333	0.521808
-1633.3	3.7453	0.267156	8.23555	0.524678
-1632	3.75389	0.268139	8.23517	0.52226
-1630.7	3.75521	0.269176	8.24709	0.525907
-1629.4	3.76386	0.269958	8.24739	0.523088
-1628.1	3.76523	0.270269	8.2543	0.523348
-1626.8	3.77039	0.271605	8.26384	0.525688
-1625.5	3.77718	0.27197	8.26204	0.523241
-1624.2	3.77998	0.272416	8.27482	0.527113
-1622.9	3.7894	0.273114	8.27027	0.52462
-1621.6	3.79409	0.273615	8.28107	0.527144
-1620.3	3.79942	0.274437	8.29251	0.529197
-1619	3.80769	0.275286	8.2954	0.527471
-1617.7	3.81047	0.275828	8.30961	0.531101
-1616.4	3.81671	0.276635	8.30362	0.528231
-1615.1	3.82209	0.277087	8.31345	0.532157
-1613.8	3.82799	0.278332	8.31381	0.530945
-1612.5	3.83402	0.278953	8.31694	0.532532
-1611.2	3.838	0.279665	8.32802	0.534754
-1609.9	3.84407	0.280969	8.32555	0.532535
-1608.6	3.84726	0.281116	8.33997	0.536977
-1607.3	3.85787	0.282671	8.33307	0.533152
-1606	3.86305	0.283533	8.34417	0.536352
-1604.7	3.86959	0.285053	8.34941	0.536603
-1603.4	3.87769	0.286507	8.35516	0.536235
-1602.1	3.88301	0.287139	8.36769	0.539221
-1600.8	3.89501	0.287627	8.36342	0.535183
-1599.5	3.89755	0.289278	8.37518	0.537758
-1598.2	3.90431	0.289948	8.37753	0.536682
-1596.9	3.91007	0.291736	8.38334	0.537619
-1595.6	3.91663	0.292697	8.3921	0.539402
-1594.3	3.9227	0.293661	8.39509	0.537166
-1593	3.92425	0.293546	8.41081	0.540742
-1591.7	3.93235	0.294138	8.41209	0.539693
-1590.4	3.93594	0.293248	8.42144	0.542327
-1589.1	3.93993	0.2926	8.42923	0.543239
-1587.8	3.94481	0.292353	8.43154	0.542294
-1586.5	3.94558	0.290837	8.44411	0.545158
-1585.2	3.95438	0.290507	8.44411	0.545239
-1583.9	3.95971	0.289792	8.45192	0.546789
-1582.6	3.96236	0.2901	8.45683	0.547239
-1581.3	3.96668	0.289626	8.46236	0.547862
-1580	3.96483	0.289231	8.47147	0.549796
-1578.7	3.97269	0.289269	8.4729	0.550614
-1577.4	3.96732	0.289248	8.47876	0.551621
-1576.1	3.97035	0.289017	8.48183	0.551628
-1574.8	3.96971	0.289225	8.49058	0.553677
-1573.5	3.96682	0.288374	8.49822	0.555336
-1572.2	3.96529	0.288252	8.50617	0.556043
-1570.9	3.96153	0.28742	8.51283	0.556453
-1569.6	3.96026	0.287368	8.51759	0.556339
-1568.3	3.95466	0.286454	8.52114	0.556389
-1567	3.95387	0.286583	8.53052	0.556527
-1565.7	3.95128	0.286272	8.53648	0.556202
-1564.4	3.94716	0.285554	8.5406	0.555453
-1563.1	3.94654	0.285039	8.54729	0.557205
-1561.8	3.94459	0.284296	8.55211	0.558185
-1560.5	3.94052	0.283689	8.55515	0.559103
-1559.2	3.93828	0.283159	8.55828	0.559768
-1557.9	3.93732	0.282279	8.56357	0.559293
-1556.6	3.9377	0.282215	8.57614	0.562219
-1555.3	3.93066	0.2813	8.58054	0.56003
-1554	3.92917	0.280853	8.59124	0.561755
-1552.7	3.92668	0.28037	8.5976	0.561812
-1551.4	3.92572	0.28038	8.60238	0.561155
-1550.1	3.92011	0.279771	8.60945	0.561367
-1548.8	3.91659	0.279529	8.61446	0.560765
-1547.5	3.91731	0.279231	8.62074	0.563214
-1546.2	3.91377	0.278591	8.6202	0.56304
-1544.9	3.91286	0.278998	8.62487	0.562689
-1543.6	3.91255	0.278585	8.629	0.562798
-1542.3	3.9116	0.278189	8.63086	0.562739
-1541	3.91219	0.27773	8.64014	0.56421
-1539.7	3.91261	0.277282	8.64717	0.563117
-1538.4	3.91305	0.277616	8.65308	0.562812
-1537.1	3.91184	0.277107	8.65747	0.562919
-1535.8	3.91288	0.277241	8.65726	0.56275
-1534.5	3.91438	0.276781	8.66829	0.565725
-1533.2	3.9132	0.276819	8.67074	0.562161
-1531.9	3.91568	0.276782	8.68323	0.564484
-1530.6	3.91612	0.276605	8.68534	0.562749
-1529.3	3.91871	0.276144	8.69174	0.56482
-1528	3.91842	0.276411	8.70059	0.564767
-1526.7	3.91969	0.276249	8.70204	0.562008
-1525.4	3.92376	0.27648	8.71363	0.564946
-1524.1	3.92547	0.276224	8.71369	0.561859
-1522.8	3.92597	0.276348	8.72888	0.566138
-1521.5	3.92886	0.276151	8.72662	0.563139
-1520.2	3.93007	0.275635	8.7345	0.562316
-1518.9	3.93077	0.275466	8.74296	0.564471
-1517.6	3.93342	0.275069	8.74402	0.561523
-1516.3	3.93391	0.27564	8.75342	0.563083
-1515	3.93353	0.274809	8.75218	0.561518
-1513.7	3.93741	0.275353	8.75807	0.562408
-1512.4	3.93625	0.274825	8.76665	0.564244
-1511.1	3.9365	0.273941	8.76808	0.561424
-1509.8	3.93795	0.274324	8.78381	0.564849
-1508.5	3.93966	0.273495	8.78837	0.563457
-1507.2	3.94131	0.273596	8.80164	0.567542
-1505.9	3.94162	0.273755	8.80379	0.565894
-1504.6	3.94501	0.27335	8.80685	0.564816
-1503.3	3.94453	0.273227	8.80641	0.566203
-1502	3.94881	0.273005	8.8092	0.564205
-1500.7	3.95102	0.273293	8.81656	0.566195
-1499.4	3.95132	0.273184	8.81728	0.564508
-1498.1	3.95306	0.273014	8.82059	0.564381
-1496.8	3.95364	0.273206	8.82763	0.566482
-1495.5	3.95555	0.272671	8.82795	0.564385
-1494.2	3.95841	0.272982	8.83108	0.566161
-1492.9	3.96116	0.272815	8.83148	0.564652
-1491.6	3.96283	0.272412	8.8373	0.567314
-1490.3	3.96333	0.272447	8.83996	0.568115
-1489	3.96698	0.27241	8.83438	0.564337
-1487.7	3.9673	0.272738	8.83932	0.567862
-1486.4	3.97072	0.272092	8.83408	0.566002
-1485.1	3.97255	0.272691	8.83677	0.570491
-1483.8	3.97528	0.272712	8.83031	0.567874
-1482.5	3.9779	0.272476	8.83106	0.566927
-1481.2	3.98041	0.27246	8.833	0.569269
-1479.9	3.98113	0.271373	8.82955	0.569363
-1478.6	3.98267	0.271884	8.8301	0.570314
-1477.3	3.98262	0.27145	8.82507	0.569319
-1476	3.98563	0.271782	8.82459	0.570797
-1474.7	3.98878	0.271683	8.82887	0.573909
-1473.4	3.99293	0.271673	8.8254	0.572458
-1472.1	3.99541	0.27195	8.82595	0.573276
-1470.8	3.99639	0.270778	8.8255	0.570431
-1469.5	3.99777	0.270801	8.83107	0.574469
-1468.2	4.00016	0.270893	8.83695	0.574449
-1466.9	4.00587	0.270818	8.83242	0.572184
-1465.6	4.00927	0.271425	8.8342	0.574058
-1464.3	4.01166	0.270525	8.83622	0.572071
-1463	4.01232	0.271016	8.8415	0.575748
-1461.7	4.01448	0.271041	8.83805	0.572678
-1460.4	4.01543	0.270899	8.83922	0.573191
-1459.1	4.01913	0.271233	8.84386	0.575198
-1457.8	4.01983	0.270738	8.85125	0.575517
-1456.5	4.02053	0.271225	8.85267	0.576888
-1455.2	4.02124	0.270957	8.85862	0.573928
-1453.9	4.02419	0.271969	8.86006	0.575756
-1452.6	4.02665	0.27185	8.86725	0.577122
-1451.3	4.02744	0.272255	8.86636	0.574638
-1450	4.03214	0.272938	8.87351	0.575783
-1448.7	4.03226	0.272817	8.87662	0.574042
-1447.4	4.0329	0.272871	8.88433	0.576755
-1446.1	4.03546	0.27315	8.88501	0.57515
-1444.8	4.0405	0.273221	8.88719	0.575652
-1443.5	4.04453	0.273325	8.89353	0.576241
-1442.2	4.04897	0.273328	8.89785	0.575531
-1440.9	4.05179	0.27383	8.90518	0.579235
-1439.6	4.05493	0.27364	8.90456	0.576306
-1438.3	4.0552	0.273332	8.91142	0.577985
-1437	4.06001	0.273646	8.91336	0.579538
-1435.7	4.06153	0.273394	8.92231	0.581297
-1434.4	4.06561	0.274418	8.92357	0.582843
-1433.1	4.06821	0.274575	8.93043	0.582218
-1431.8	4.07052	0.275169	8.93431	0.585083
-1430.5	4.07135	0.27497	8.94082	0.5863
-1429.2	4.07205	0.275172	8.93624	0.584404
-1427.9	4.07372	0.275828	8.94059	0.584913
-1426.6	4.07241	0.275317	8.94448	0.584696
-1425.3	4.07603	0.275646	8.94225	0.587175
-1424	4.07668	0.275303	8.94849	0.586937
-1422.7	4.07689	0.275051	8.95253	0.586757
-1421.4	4.08003	0.274885	8.9562	0.588812
-1420.1	4.08016	0.274652	8.96214	0.588724
-1418.8	4.08513	0.27501	8.96599	0.590231
-1417.5	4.08501	0.274667	8.97495	0.589658
-1416.2	4.08729	0.275516	8.97944	0.592087
-1414.9	4.08936	0.2755	8.98718	0.592709
-1413.6	4.08875	0.275278	8.99906	0.594108
-1412.3	4.09426	0.275746	8.9994	0.592655
-1411	4.09232	0.27499	9.00628	0.59205
-1409.7	4.09323	0.275129	9.00989	0.593639
-1408.4	4.09504	0.27511	9.02012	0.595637
-1407.1	4.09751	0.275267	9.02352	0.593382
-1405.8	4.10204	0.275587	9.0254	0.594359
-1404.5	4.10291	0.275222	9.03066	0.594401
-1403.2	4.10682	0.275651	9.03427	0.596595
-1401.9	4.10795	0.275705	9.03571	0.593014
-1400.6	4.11074	0.275408	9.03823	0.592806
-1399.3	4.11332	0.275425	9.03528	0.592427
-1398	4.11309	0.274926	9.03984	0.593099
-1396.7	4.11699	0.27468	9.03689	0.593809
-1395.4	4.1211	0.274393	9.04119	0.591933
-1394.1	4.12577	0.27499	9.04616	0.593589
-1392.8	4.12759	0.27479	9.04945	0.592772
-1391.5	4.13043	0.275625	9.0551	0.59396
-1390.2	4.13762	0.275444	9.05713	0.592435
-1388.9	4.13616	0.27528	9.06575	0.592082
-1387.6	4.13906	0.275359	9.07109	0.591982
-1386.3	4.14144	0.275155	9.08043	0.594026
-1385	4.14651	0.275207	9.08008	0.592213
-1383.7	4.1516	0.274846	9.08436	0.591448
-1382.4	4.15314	0.274984	9.08771	0.593077
-1381.1	4.15647	0.274933	9.08997	0.595903
-1379.7	4.15946	0.274842	9.09372	0.593435
-1378.4	4.16172	0.274817	9.09006	0.595026
-1377.1	4.1651	0.274329	9.09426	0.594721
-1375.8	4.16571	0.27459	9.09655	0.595335
-1374.5	4.1707	0.274473	9.09465	0.594801
-1373.2	4.17248	0.274745	9.09894	0.595385
-1371.9	4.17274	0.27435	9.0979	0.594084
-1370.6	4.17546	0.274248	9.10223	0.595546
-1369.3	4.17749	0.274091	9.10517	0.597955
-1368	4.18148	0.274274	9.10547	0.594928
-1366.7	4.18198	0.274081	9.1085	0.5952
-1365.4	4.18746	0.27472	9.10876	0.594854
-1364.1	4.18825	0.274329	9.11531	0.595285
-1362.8	4.19569	0.275415	9.10856	0.592814
-1361.5	4.19647	0.27548	9.1172	0.590993
-1360.2	4.19985	0.275587	9.12116	0.590918
-1358.9	4.20306	0.275441	9.12687	0.591409
-1357.6	4.20609	0.275704	9.13396	0.58858
-1356.3	4.20957	0.275517	9.13411	0.589866
-1355	4.21109	0.275385	9.14532	0.589197
-1353.7	4.21344	0.274808	9.15078	0.59018
-1352.4	4.21867	0.275414	9.14853	0.588363
-1351.1	4.21728	0.274796	9.157	0.586883
-1349.8	4.22151	0.274905	9.15767	0.588137
-1348.5	4.22115	0.274526	9.16377	0.586716
-1347.2	4.22499	0.275328	9.16209	0.586597
-1345.9	4.2296	0.275208	9.16506	0.586167
-1344.6	4.23193	0.275254	9.17396	0.584758
-1343.3	4.23741	0.275858	9.17472	0.587003
-1342	4.23915	0.275432	9.18303	0.58851
-1340.7	4.24364	0.27558	9.17842	0.586032
-1339.4	4.24901	0.275831	9.18437	0.587567
-1338.1	4.25398	0.275876	9.18769	0.587
-1336.8	4.25672	0.275744	9.18903	0.587769
-1335.5	4.26006	0.275331	9.19404	0.583807
-1334.2	4.26569	0.275389	9.19112	0.582208
-1332.9	4.2693	0.275165	9.20021	0.585308
-1331.6	4.27393	0.27494	9.20407	0.585687
-1330.3	4.27826	0.27471	9.20387	0.582779
-1329	4.28341	0.27427	9.21251	0.583509
-1327.7	4.2883	0.273987	9.21343	0.581791
-1326.4	4.29153	0.274267	9.22561	0.58477
-1325.1	4.29635	0.274145	9.22146	0.582087
-1323.8	4.30315	0.274232	9.22408	0.58
-1322.5	4.30563	0.274021	9.22641	0.580825
-1321.2	4.30926	0.273355	9.22755	0.579663
-1319.9	4.31306	0.273305	9.23068	0.580925
-1318.6	4.31993	0.272546	9.22603	0.579561
-1317.3	4.32315	0.272679	9.23311	0.578858
-1316	4.32753	0.272319	9.23561	0.579405
-1314.7	4.33018	0.272423	9.23808	0.578689
-1313.4	4.33563	0.273105	9.24117	0.57759
-1312.1	4.33777	0.272903	9.23829	0.574668
-1310.8	4.33823	0.273145	9.24507	0.574085
-1309.5	4.34322	0.273392	9.24411	0.575634
-1308.2	4.34283	0.273327	9.2447	0.571599
-1306.9	4.34224	0.273622	9.2476	0.572445
-1305.6	4.34752	0.27329	9.25151	0.572476
-1304.3	4.34843	0.273346	9.26035	0.571728
-1303	4.35142	0.273949	9.25671	0.572325
-1301.7	4.35284	0.27372	9.26054	0.571096
-1300.4	4.35489	0.273881	9.26326	0.572306
-1299.1	4.35606	0.273734	9.26538	0.571687
-1297.8	4.35638	0.27347	9.27187	0.571197
-1296.5	4.35844	0.274362	9.26807	0.571349
-1295.2	4.35924	0.274307	9.27352	0.569301
-1293.9	4.36131	0.274973	9.27665	0.569608
-1292.6	4.36299	0.274944	9.2832	0.569224
-1291.3	4.36469	0.275617	9.28395	0.566939
-1290	4.36513	0.275977	9.29119	0.567933
-1288.7	4.36463	0.275861	9.29818	0.564778
-1287.4	4.36785	0.275736	9.3064	0.56632
-1286.1	4.37083	0.276313	9.31025	0.565944
-1284.8	4.37108	0.276274	9.31363	0.565669
-1283.5	4.37266	0.277022	9.31651	0.567332
-1282.2	4.37405	0.276692	9.32223	0.566847
-1280.9	4.37791	0.277754	9.31876	0.566144
-1279.6	4.37772	0.27788	9.32297	0.566169
-1278.3	4.37923	0.278142	9.32714	0.564759
-1277	4.38171	0.278498	9.33055	0.564611
-1275.7	4.38279	0.278934	9.33691	0.56337
-1274.4	4.38518	0.279348	9.33708	0.562321
-1273.1	4.38622	0.279338	9.33958	0.561252
-1271.8	4.38836	0.278973	9.34552	0.560022
-1270.5	4.39052	0.27912	9.34943	0.56092
-1269.2	4.392	0.279614	9.35352	0.560084
-1267.9	4.39297	0.27983	9.35785	0.560186
-1266.6	4.39541	0.279718	9.36038	0.559328
-1265.3	4.3975	0.279713	9.36658	0.559239
-1264	4.40231	0.280464	9.3654	0.558216
-1262.7	4.40588	0.280653	9.36834	0.556103
-1261.4	4.4086	0.281309	9.36994	0.55505
-1260.1	4.40787	0.281038	9.36763	0.552365
-1258.8	4.41094	0.28148	9.38574	0.555583
-1257.5	4.4122	0.281681	9.38962	0.5526
-1256.2	4.41531	0.282489	9.40244	0.5529
-1254.9	4.41502	0.282642	9.40621	0.549929
-1253.6	4.41989	0.282871	9.40889	0.551028
-1252.3	4.42094	0.283144	9.41996	0.552014
-1251	4.42227	0.282935	9.41994	0.55138
-1249.7	4.42475	0.283433	9.42175	0.549365
-1248.4	4.42831	0.283732	9.42078	0.547261
-1247.1	4.43385	0.284349	9.42414	0.548158
-1245.8	4.43536	0.284448	9.42481	0.546262
-1244.5	4.4365	0.284527	9.42889	0.544162
-1243.2	4.43687	0.284871	9.42625	0.544083
-1241.9	4.43981	0.285196	9.43197	0.5431
-1240.6	4.44354	0.285179	9.42099	0.542483
-1239.3	4.44431	0.285121	9.41965	0.539709
-1238	4.44591	0.285245	9.41619	0.538052
-1236.7	4.44955	0.286109	9.42285	0.539672
-1235.4	4.45248	0.286369	9.42834	0.537542
-1234.1	4.45805	0.286482	9.41996	0.536722
-1232.8	4.4608	0.287259	9.41772	0.533607
-1231.5	4.46565	0.288155	9.41856	0.535338
-1230.2	4.46836	0.288533	9.41804	0.534213
-1228.9	4.46862	0.288853	9.41806	0.533386
-1227.6	4.47103	0.289099	9.41133	0.532135
-1226.3	4.47095	0.289302	9.41266	0.530061
-1225	4.47434	0.289735	9.41236	0.529598
-1223.7	4.47866	0.29004	9.41397	0.528346
-1222.4	4.47951	0.290241	9.41592	0.527303
-1221.1	4.48165	0.289826	9.41408	0.526815
-1219.8	4.48434	0.290311	9.42438	0.527148
-1218.5	4.49204	0.290638	9.42571	0.527487
-1217.2	4.49687	0.291068	9.42741	0.525718
-1215.9	4.49911	0.291352	9.43499	0.524316
-1214.6	4.50416	0.291605	9.44009	0.525963
-1213.3	4.50641	0.291887	9.4413	0.523856
-1212	4.50987	0.292768	9.44457	0.52432
-1210.7	4.51249	0.292601	9.44153	0.521641
-1209.4	4.51729	0.293371	9.45111	0.523881
-1208.1	4.5224	0.293457	9.45702	0.523774
-1206.8	4.52568	0.293761	9.45875	0.52325
-1205.5	4.53417	0.294027	9.45836	0.523235
-1204.2	4.54305	0.294457	9.4565	0.521165
-1202.9	4.55017	0.295206	9.4634	0.523121
-1201.6	4.55695	0.295314	9.46439	0.521604
-1200.3	4.55878	0.29493	9.4675	0.520279
-1199	4.56275	0.295603	9.47161	0.520691
-1197.7	4.5687	0.296044	9.4772	0.520081
-1196.4	4.57097	0.296284	9.47909	0.521397
-1195.1	4.57537	0.296725	9.48461	0.519932
-1193.8	4.57471	0.296202	9.48014	0.518051
-1192.5	4.57967	0.296585	9.4865	0.51859
-1191.2	4.58131	0.295963	9.4837	0.517296
-1189.9	4.58556	0.296085	9.48247	0.5184
-1188.6	4.58584	0.29578	9.48228	0.517133
-1187.3	4.58566	0.295844	9.48507	0.517681
-1186	4.58544	0.295758	9.48892	0.517638
-1184.7	4.58659	0.29566	9.49134	0.516121
-1183.4	4.58753	0.295263	9.4911	0.516704
-1182.1	4.59359	0.295794	9.5027	0.516293
-1180.8	4.59881	0.296283	9.50277	0.516231
-1179.5	4.59816	0.296368	9.51405	0.515994
-1178.2	4.5971	0.296094	9.51821	0.514866
-1176.9	4.59806	0.296302	9.53021	0.515597
-1175.6	4.59831	0.296552	9.53728	0.515997
-1174.3	4.60154	0.29672	9.54083	0.515289
-1173	4.60297	0.296478	9.55109	0.514815
-1171.7	4.60834	0.296969	9.54656	0.514629
-1170.4	4.6125	0.297587	9.54807	0.513291
-1169.1	4.61378	0.297617	9.55634	0.513375
-1167.8	4.62018	0.297982	9.55235	0.51144
-1166.5	4.6163	0.297326	9.56321	0.509871
-1165.2	4.62508	0.298091	9.56001	0.508073
-1163.9	4.62974	0.298022	9.56833	0.507445
-1162.6	4.63008	0.297655	9.57538	0.507159
-1161.3	4.63462	0.297901	9.57614	0.506834
-1160	4.63656	0.297418	9.59812	0.507661
-1158.7	4.63885	0.297854	9.59309	0.506502
-1157.4	4.63728	0.297041	9.59914	0.505241
-1156.1	4.63791	0.297131	9.60243	0.505216
-1154.8	4.64174	0.297991	9.59778	0.503482
-1153.5	4.64141	0.297846	9.61034	0.503818
-1152.2	4.64297	0.298357	9.60425	0.50341
-1150.9	4.64436	0.29844	9.61087	0.501997
-1149.6	4.64647	0.298927	9.60651	0.501852
-1148.3	4.64655	0.299039	9.61002	0.5003
-1147	4.64731	0.298283	9.62339	0.499722
-1145.7	4.65033	0.298637	9.62453	0.500123
-1144.4	4.65122	0.298355	9.63199	0.498244
-1143.1	4.65753	0.298663	9.63427	0.498288
-1141.8	4.66042	0.298865	9.64089	0.497196
-1140.5	4.66365	0.298431	9.64102	0.496705
-1139.2	4.66685	0.298861	9.63816	0.496035
-1137.9	4.66911	0.298705	9.63735	0.495332
-1136.6	4.67458	0.299111	9.63712	0.496256
-1135.3	4.67618	0.298877	9.63526	0.494656
-1134	4.67702	0.298326	9.63419	0.494427
-1132.7	4.68197	0.298009	9.63999	0.495067
-1131.4	4.68352	0.298056	9.64495	0.494683
-1130.1	4.68633	0.298078	9.65114	0.495139
-1128.8	4.68607	0.298657	9.65839	0.495855
-1127.5	4.69035	0.298823	9.65546	0.495606
-1126.2	4.69497	0.299602	9.65779	0.495732
-1124.9	4.69786	0.300295	9.66224	0.495504
-1123.6	4.70274	0.30054	9.66114	0.495741
-1122.3	4.70446	0.30073	9.66677	0.49447
-1121	4.70759	0.301145	9.66578	0.494146
-1119.7	4.70993	0.301242	9.67403	0.493741
-1118.4	4.7108	0.30206	9.66955	0.491344
-1117.1	4.71472	0.301703	9.67419	0.490682
-1115.8	4.71926	0.301967	9.67276	0.49037
-1114.5	4.71991	0.302039	9.6714	0.488756
-1113.2	4.72106	0.301381	9.68388	0.489216
-1111.9	4.72209	0.301555	9.67574	0.487524
-1110.6	4.724	0.301511	9.68318	0.48795
-1109.3	4.72688	0.301712	9.6932	0.488188
-1108	4.72896	0.302195	9.6933	0.487338
-1106.7	4.7312	0.302236	9.70144	0.487852
-1105.4	4.73456	0.302889	9.69316	0.486388
-1104.1	4.73909	0.302811	9.70267	0.487234
-1102.8	4.74371	0.303344	9.70497	0.487314
-1101.5	4.74239	0.303293	9.70983	0.486018
-1100.2	4.74445	0.302759	9.72221	0.487702
-1098.9	4.74639	0.303364	9.72395	0.487039
-1097.6	4.74925	0.302694	9.74079	0.488912
-1096.3	4.74938	0.302871	9.74334	0.487784
-1095	4.75039	0.3033	9.7532	0.488577
-1093.7	4.75273	0.303242	9.76363	0.488374
-1092.4	4.75765	0.304129	9.76341	0.488768
-1091.1	4.75899	0.304074	9.78741	0.490932
-1089.8	4.75937	0.304367	9.79225	0.492052
-1088.5	4.76129	0.305015	9.80933	0.493485
-1087.2	4.76162	0.305071	9.82123	0.494924
-1085.9	4.76584	0.305403	9.82969	0.495228
-1084.6	4.76897	0.304809	9.84582	0.49738
-1083.3	4.77057	0.305664	9.84393	0.497067
-1082	4.77325	0.305377	9.85709	0.498288
-1080.7	4.77129	0.305082	9.86429	0.499181
-1079.4	4.77375	0.304449	9.87647	0.500124
-1078.1	4.77667	0.304817	9.88806	0.500841
-1076.8	4.77715	0.30444	9.88665	0.499532
-1075.5	4.77897	0.303816	9.89833	0.499882
-1074.2	4.77999	0.303606	9.89744	0.498448
-1072.8	4.77906	0.30286	9.90321	0.499427
-1071.5	4.77919	0.303137	9.90457	0.499822
-1070.2	4.7801	0.302828	9.91088	0.500587
-1068.9	4.78343	0.302669	9.92414	0.502325
-1067.6	4.78512	0.302473	9.92722	0.501963
-1066.3	4.78684	0.302447	9.93599	0.50295
-1065	4.7903	0.302821	9.93537	0.503783
-1063.7	4.7893	0.30212	9.94433	0.504756
-1062.4	4.79333	0.302163	9.94933	0.505692
-1061.1	4.79368	0.301761	9.94389	0.503311
-1059.8	4.7958	0.301126	9.94963	0.502112
-1058.5	4.79834	0.301797	9.94563	0.499165
-1057.2	4.79762	0.301459	9.95151	0.499116
-1055.9	4.79952	0.301932	9.95388	0.497948
-1054.6	4.80314	0.302069	9.95341	0.497379
-1053.3	4.8031	0.302039	9.96908	0.498412
-1052	4.80595	0.301665	9.97131	0.497881
-1050.7	4.80915	0.30167	9.9805	0.498522
-1049.4	4.81543	0.301694	9.98607	0.498111
-1048.1	4.81797	0.301667	9.99141	0.498673
-1046.8	4.81793	0.300732	10.0034	0.499368
-1045.5	4.82341	0.301218	10.0073	0.49841
-1044.2	4.8266	0.301514	10.0173	0.498565
-1042.9	4.83197	0.301641	10.0276	0.498705
-1041.6	4.83703	0.302167	10.0418	0.499227
-1040.3	4.83868	0.301833	10.0547	0.499359
-1039	4.84209	0.301987	10.0587	0.497559
-1037.7	4.84418	0.301862	10.0679	0.497869
-1036.4	4.85103	0.301904	10.069	0.496998
-1035.1	4.85053	0.301962	10.077	0.497427
-1033.8	4.85207	0.302313	10.0792	0.496116
-1032.5	4.85451	0.301935	10.0771	0.495027
-1031.2	4.85686	0.302037	10.0781	0.495155
-1029.9	4.86451	0.302428	10.0763	0.495822
-1028.6	4.8667	0.302472	10.0756	0.495208
-1027.3	4.87224	0.302191	10.0745	0.495049
-1026	4.87554	0.301813	10.0812	0.49606
-1024.7	4.87707	0.301561	10.0861	0.496316
-1023.4	4.88148	0.301052	10.0832	0.497283
-1022.1	4.88358	0.301486	10.0801	0.497959
-1020.8	4.88692	0.301177	10.0809	0.497884
-1019.5	4.88757	0.301566	10.0906	0.498413
-1018.2	4.89053	0.301863	10.0991	0.497895
-1016.9	4.89095	0.302039	10.0963	0.498832
-1015.6	4.88841	0.302093	10.1064	0.49874
-1014.3	4.88851	0.302422	10.11	0.499251
-1013	4.88767	0.302894	10.1256	0.500241
-1011.7	4.88886	0.303065	10.1305	0.499861
-1010.4	4.88776	0.303526	10.1374	0.500653
-1009.1	4.8883	0.304215	10.1531	0.502295
-1007.8	4.89013	0.304419	10.1647	0.503865
-1006.5	4.89135	0.30474	10.1703	0.504536
-1005.2	4.89325	0.304549	10.1714	0.504211
-1003.9	4.89491	0.304995	10.1765	0.50307
-1002.6	4.90057	0.305257	10.1836	0.503622
-1001.3	4.90273	0.305436	10.1888	0.50335
-1000	4.90652	0.306104	10.1883	0.502568
-998.73	4.91138	0.305988	10.1936	0.502942
-997.43	4.90966	0.30588	10.1929	0.503106
-996.12	4.91074	0.305837	10.1982	0.504101
-994.82	4.91584	0.306368	10.1978	0.503319
-993.52	4.91868	0.306552	10.2054	0.50352
-992.22	4.92093	0.30709	10.2144	0.503337
-990.92	4.92445	0.30771	10.2212	0.504002
-989.62	4.92835	0.308203	10.2301	0.503444
-988.32	4.93055	0.308519	10.2382	0.504498
-987.02	4.93166	0.308862	10.2431	0.505446
-985.72	4.93206	0.308757	10.2585	0.505921
-984.42	4.93588	0.309427	10.2599	0.5048
-983.12	4.93765	0.309425	10.2663	0.503486
-981.82	4.9425	0.310289	10.265	0.502103
-980.52	4.94347	0.310055	10.2735	0.501517
-979.22	4.94587	0.310197	10.2741	0.500337
-977.92	4.94875	0.310552	10.271	0.49937
-976.62	4.95187	0.310504	10.2661	0.498443
-975.32	4.95667	0.311217	10.2554	0.496963
-974.02	4.96335	0.311096	10.2556	0.496613
-972.72	4.96562	0.311568	10.2535	0.49662
-971.42	4.96862	0.311936	10.2549	0.497204
-970.12	4.96988	0.311729	10.2618	0.497179
-968.82	4.97288	0.312104	10.2613	0.497008
-967.52	4.97837	0.311719	10.268	0.497182
-966.21	4.98252	0.311144	10.2731	0.497608
-964.91	4.98325	0.31092	10.2792	0.499035
-963.61	4.9891	0.311109	10.2836	0.498286
-962.31	4.99513	0.311587	10.2856	0.498693
-961.01	4.99731	0.311007	10.2978	0.498484
-959.71	5.00348	0.311066	10.3047	0.497534
-958.41	5.00422	0.310956	10.31	0.496077
-957.11	5.00994	0.310952	10.3144	0.495624
-955.81	5.01406	0.311152	10.3129	0.495162
-954.51	5.01685	0.310764	10.3169	0.494262
-953.21	5.02126	0.310466	10.3201	0.494134
-951.91	5.02385	0.30939	10.325	0.493128
-950.61	5.02936	0.308913	10.3313	0.49235
-949.31	5.03488	0.308685	10.3341	0.491453
-948.01	5.04178	0.308861	10.3408	0.491392
-946.71	5.04726	0.309332	10.3385	0.490651
-945.41	5.0549	0.309469	10.3503	0.490769
-944.11	5.05471	0.309028	10.345	0.490265
-942.81	5.06007	0.309054	10.3557	0.490256
-941.51	5.05858	0.309296	10.3623	0.49141
-940.21	5.06431	0.309759	10.3696	0.491218
-938.91	5.07031	0.310194	10.3787	0.492449
-937.61	5.07401	0.310505	10.381	0.492671
-936.31	5.0807	0.310954	10.3896	0.493995
-935	5.08353	0.311381	10.3986	0.495216
-933.7	5.08581	0.311482	10.3995	0.495214
-932.4	5.09314	0.312253	10.4041	0.496636
-931.1	5.09815	0.312609	10.4068	0.497293
-929.8	5.10253	0.312658	10.4115	0.499826
-928.5	5.10669	0.313382	10.4181	0.501727
-927.2	5.10942	0.313354	10.424	0.503515
-925.9	5.1096	0.312843	10.4296	0.505115
-924.6	5.11233	0.313959	10.4302	0.504998
-923.3	5.11435	0.31328	10.4372	0.505827
-922	5.11776	0.313605	10.4337	0.507067
-920.7	5.12349	0.312909	10.4405	0.508522
-919.4	5.122	0.31323	10.4464	0.508255
-918.1	5.12844	0.313605	10.4478	0.509591
-916.8	5.13026	0.313537	10.4526	0.510667
-915.5	5.13346	0.313917	10.4572	0.51071
-914.2	5.13853	0.313656	10.4686	0.512189
-912.9	5.13989	0.313443	10.4674	0.512726
-911.6	5.14437	0.31354	10.4739	0.513616
-910.3	5.15127	0.314504	10.4802	0.51435
-909	5.15631	0.315781	10.4856	0.514292
-907.7	5.1653	0.316598	10.4938	0.515204
-906.4	5.16638	0.316671	10.4888	0.514042
-905.1	5.1724	0.317209	10.4978	0.515269
-903.79	5.17827	0.31831	10.4971	0.514516
-902.49	5.18027	0.31869	10.5006	0.514469
-901.19	5.18974	0.320026	10.5043	0.515136
-899.89	5.19418	0.321936	10.5052	0.513901
-898.59	5.19868	0.322688	10.5121	0.513538
-897.29	5.20307	0.324084	10.5152	0.512736
-895.99	5.20825	0.324739	10.52	0.512293
-894.69	5.2122	0.325778	10.5322	0.511885
-893.39	5.21332	0.326223	10.534	0.511785
-892.09	5.22036	0.327284	10.5485	0.511035
-890.79	5.21958	0.327716	10.55	0.510397
-889.49	5.22028	0.327714	10.5582	0.510027
-888.19	5.22243	0.328905	10.5683	0.510877
-886.89	5.22158	0.32988	10.5738	0.511177
-885.59	5.22534	0.330809	10.5858	0.514134
-884.29	5.22026	0.330913	10.5897	0.515334
-882.99	5.22118	0.330566	10.6021	0.517211
-881.69	5.21978	0.330295	10.6025	0.517198
-880.39	5.21592	0.32982	10.6059	0.516841
-879.09	5.22173	0.330034	10.6132	0.517913
-877.79	5.21992	0.329337	10.6241	0.520218
-876.49	5.22019	0.328308	10.6387	0.520768
-875.19	5.21593	0.327509	10.644	0.521774
-873.88	5.20936	0.325969	10.651	0.522529
-872.58	5.20631	0.325431	10.658	0.523673
-871.28	5.20396	0.325611	10.6594	0.524974
-869.98	5.20461	0.324905	10.6664	0.526127
-868.68	5.20517	0.325514	10.6746	0.527183
-867.38	5.20373	0.324744	10.6792	0.527987
-866.08	5.20253	0.324756	10.6883	0.528281
-864.78	5.20135	0.324642	10.6969	0.528716
-863.48	5.20159	0.324448	10.7004	0.53036
-862.18	5.2042	0.324953	10.6988	0.53164
-860.88	5.20723	0.325448	10.7042	0.532553
-859.58	5.20718	0.325414	10.7053	0.533016
-858.28	5.20425	0.324588	10.7003	0.533777
-856.98	5.20228	0.323454	10.7071	0.534746
-855.68	5.20203	0.322809	10.709	0.534257
-854.38	5.2047	0.322928	10.7226	0.536384
-853.08	5.20355	0.321967	10.728	0.536192
-851.78	5.21037	0.322038	10.7364	0.537242
-850.48	5.21135	0.321346	10.7392	0.537966
-849.18	5.21698	0.321202	10.7456	0.53784
-847.88	5.22264	0.32209	10.7564	0.538319
-846.58	5.22372	0.321464	10.7538	0.538169
-845.28	5.22691	0.321436	10.7651	0.539573
-843.98	5.22289	0.319613	10.7681	0.540151
-842.67	5.22444	0.319334	10.7751	0.540842
-841.37	5.22459	0.319401	10.7816	0.542725
-840.07	5.22607	0.318114	10.7831	0.542333
-838.77	5.23056	0.318512	10.7945	0.542703
-837.47	5.22914	0.317952	10.7974	0.542446
-836.17	5.23225	0.317853	10.804	0.544301
-834.87	5.23421	0.317779	10.8104	0.545953
-833.57	5.24073	0.318132	10.816	0.547611
-832.27	5.24171	0.318043	10.8263	0.549287
-830.97	5.24744	0.318103	10.8324	0.548846
-829.67	5.25204	0.318349	10.8393	0.549899
-828.37	5.25767	0.318997	10.8493	0.550178
-827.07	5.2587	0.318665	10.8694	0.550382
-825.77	5.26116	0.319122	10.8806	0.550461
-824.47	5.2679	0.319062	10.8882	0.551099
-823.17	5.27137	0.319775	10.8961	0.552646
-821.87	5.27461	0.32	10.9143	0.553926
-820.57	5.27668	0.319788	10.9342	0.554743
-819.27	5.28101	0.320058	10.9375	0.555249
-817.97	5.28405	0.320351	10.9523	0.556273
-816.67	5.28617	0.320222	10.9617	0.555913
-815.37	5.28948	0.320104	10.9717	0.55654
-814.07	5.29342	0.320134	10.9833	0.556542
-812.76	5.28837	0.319699	10.9873	0.557259
-811.46	5.29107	0.320153	10.9959	0.558697
-810.16	5.29417	0.31951	11.0012	0.558841
-808.86	5.29499	0.31915	11.0083	0.56232
-807.56	5.29823	0.318503	11.0211	0.564834
-806.26	5.29572	0.317968	11.0274	0.56503
-804.96	5.29838	0.318311	11.0346	0.565116
-803.66	5.29661	0.317698	11.0362	0.564765
-802.36	5.29657	0.317651	11.0359	0.563359
-801.06	5.29691	0.317232	11.0331	0.563658
-799.76	5.2999	0.31733	11.0296	0.563451
-798.46	5.3009	0.317165	11.0331	0.563223
-797.16	5.30732	0.317456	11.0378	0.564074
-795.86	5.30987	0.317983	11.0359	0.565432
-794.56	5.31292	0.317745	11.0421	0.568456
-793.26	5.31659	0.318387	11.0451	0.568252
-791.96	5.32518	0.319009	11.0526	0.569721
-790.66	5.33125	0.319636	11.0485	0.56995
-789.36	5.33458	0.320085	11.0438	0.568886
-788.06	5.33682	0.319904	11.0414	0.567869
-786.76	5.34444	0.321012	11.0337	0.565239
-785.46	5.35022	0.321259	11.0401	0.565076
-784.16	5.35655	0.321159	11.0471	0.565376
-782.86	5.36115	0.321267	11.0512	0.564837
-781.55	5.36863	0.322056	11.0596	0.566154
-780.25	5.37319	0.32222	11.0552	0.564871
-778.95	5.3793	0.322854	11.0598	0.564487
-777.65	5.38535	0.323891	11.057	0.564231
-776.35	5.3914	0.324293	11.0644	0.565866
-775.05	5.39724	0.325106	11.0605	0.565181
-773.75	5.40349	0.325391	11.0598	0.563575
-772.45	5.40794	0.325636	11.0591	0.564158
-771.15	5.41349	0.326198	11.0552	0.562795
-769.85	5.41911	0.325989	11.0586	0.563189
-768.55	5.42701	0.326785	11.0538	0.560334
-767.25	5.42336	0.325589	11.0626	0.560293
-765.95	5.42831	0.32582	11.0648	0.560083
-764.65	5.43006	0.325948	11.0577	0.558968
-763.35	5.43083	0.325544	11.0665	0.559821
-762.05	5.43103	0.325951	11.0593	0.558691
-760.75	5.43211	0.325111	11.0825	0.561273
-759.45	5.43544	0.325426	11.0814	0.560681
-758.15	5.43622	0.325057	11.0793	0.561841
-756.85	5.43802	0.324854	11.0959	0.562419
-755.55	5.43764	0.324993	11.0806	0.55982
-754.25	5.43908	0.324582	11.091	0.560794
-752.95	5.44185	0.324721	11.0887	0.558407
-751.65	5.44526	0.324638	11.0806	0.558389
-750.34	5.45007	0.324994	11.0841	0.559416
-749.04	5.45407	0.325358	11.0837	0.558205
-747.74	5.45943	0.325738	11.0977	0.559783
-746.44	5.4621	0.325882	11.0943	0.558552
-745.14	5.46319	0.326161	11.0998	0.559382
-743.84	5.46279	0.325853	11.0993	0.55977
-742.54	5.46887	0.32614	11.0911	0.557556
-741.24	5.46975	0.326318	11.0942	0.555994
-739.94	5.47503	0.326548	11.0934	0.553119
-738.64	5.47722	0.326381	11.0985	0.553184
-737.34	5.48406	0.326986	11.0999	0.552906
-736.04	5.48722	0.326891	11.1033	0.553574
-734.74	5.49241	0.326787	11.1042	0.553861
-733.44	5.49617	0.327351	11.1078	0.55289
-732.14	5.49391	0.326856	11.1242	0.554111
-730.84	5.49103	0.32682	11.1278	0.553143
-729.54	5.4896	0.326408	11.124	0.553072
-728.24	5.49186	0.326551	11.1296	0.553387
-726.94	5.49361	0.32746	11.1373	0.551722
-725.64	5.49472	0.328338	11.1501	0.552499
-724.34	5.49896	0.328785	11.1559	0.551274
-723.04	5.50388	0.329666	11.1648	0.552912
-721.74	5.50398	0.330036	11.1729	0.552712
-720.43	5.50992	0.331088	11.1752	0.553018
-719.13	5.51075	0.330788	11.1841	0.554042
-717.83	5.51438	0.331161	11.1797	0.553064
-716.53	5.51397	0.331046	11.1894	0.55447
-715.23	5.51553	0.33152	11.1946	0.554614
-713.93	5.51838	0.331847	11.199	0.552301
-712.63	5.5213	0.332087	11.203	0.552507
-711.33	5.52969	0.333098	11.205	0.553424
-710.03	5.5316	0.334538	11.2083	0.55348
-708.73	5.53328	0.334472	11.2088	0.551125
-707.43	5.53763	0.335764	11.2179	0.550982
-706.13	5.54076	0.336228	11.2283	0.552188
-704.83	5.5459	0.33754	11.2287	0.552173
-703.53	5.54974	0.338312	11.2359	0.553116
-702.23	5.55658	0.338817	11.2389	0.553866
-700.93	5.56059	0.33957	11.2468	0.555007
-699.63	5.56755	0.340789	11.2464	0.554439
-698.33	5.56926	0.341144	11.2412	0.553265
-697.03	5.57274	0.341423	11.2456	0.553807
-695.73	5.57242	0.341324	11.2448	0.553672
-694.43	5.57289	0.340688	11.249	0.553449
-693.13	5.57762	0.341186	11.2431	0.553858
-691.83	5.58059	0.341697	11.249	0.555187
-690.53	5.5829	0.340436	11.2476	0.556667
-689.22	5.58804	0.342548	11.2528	0.556597
-687.92	5.59243	0.341183	11.2599	0.556099
-686.62	5.59967	0.342931	11.2662	0.556871
-685.32	5.5959	0.339655	11.2729	0.558655
-684.02	5.59765	0.339526	11.277	0.558325
-682.72	5.60141	0.341145	11.2832	0.561275
-681.42	5.60236	0.340426	11.2881	0.560583
-680.12	5.608	0.341738	11.2846	0.560633
-678.82	5.61119	0.340349	11.2948	0.561004
-677.52	5.61754	0.341499	11.2929	0.561014
-676.22	5.62278	0.342285	11.2982	0.56172
-674.92	5.6318	0.343068	11.3079	0.561092
-673.62	5.64107	0.344402	11.3063	0.561783
-672.32	5.64854	0.345314	11.3203	0.563427
-671.02	5.6543	0.347405	11.3234	0.565295
-669.72	5.65566	0.345907	11.359	0.567847
-668.42	5.65947	0.345513	11.3591	0.568389
-667.12	5.66478	0.345703	11.3665	0.567381
-665.82	5.66578	0.346245	11.379	0.566621
-664.52	5.66855	0.346181	11.3788	0.565884
-663.22	5.66062	0.343472	11.3939	0.564689
-661.92	5.66339	0.344073	11.3891	0.563915
-660.62	5.66404	0.342735	11.3962	0.562401
-659.31	5.66767	0.343096	11.4079	0.561666
-658.01	5.66723	0.343107	11.4132	0.561808
-656.71	5.65914	0.340501	11.4254	0.560952
-655.41	5.66735	0.341169	11.4236	0.562424
-654.11	5.65851	0.338368	11.4418	0.561538
-652.81	5.66231	0.339	11.4426	0.562773
-651.51	5.66311	0.339426	11.4601	0.565192
-650.21	5.66336	0.338506	11.4756	0.565697
-648.91	5.66966	0.340123	11.4792	0.564779
-647.61	5.66481	0.339003	11.4835	0.563576
-646.31	5.6666	0.339578	11.4941	0.565114
-645.01	5.66674	0.338784	11.5009	0.565368
-643.71	5.67014	0.338859	11.5084	0.565885
-642.41	5.67604	0.339759	11.5071	0.565827
-641.11	5.67551	0.337282	11.5078	0.566547
-639.81	5.68345	0.338969	11.512	0.566623
-638.51	5.6816	0.337247	11.5222	0.565542
-637.21	5.68514	0.338563	11.5323	0.565922
-635.91	5.68884	0.338689	11.539	0.566839
-634.61	5.68065	0.335796	11.5426	0.5679
-633.31	5.68787	0.337867	11.5407	0.568177
-632.01	5.68389	0.335198	11.551	0.566601
-630.71	5.6915	0.336311	11.5504	0.568916
-629.41	5.69451	0.334739	11.5501	0.570656
-628.1	5.68986	0.333603	11.5462	0.57328
-626.8	5.70061	0.334558	11.5419	0.574659
-625.5	5.69593	0.333062	11.5467	0.57309
-624.2	5.70312	0.334165	11.5379	0.572473
-622.9	5.70427	0.333705	11.5372	0.573552
-621.6	5.7089	0.333734	11.5412	0.574183
-620.3	5.71922	0.334898	11.5383	0.576273
-619	5.72102	0.334869	11.5508	0.577529
-617.7	5.73461	0.337148	11.5507	0.577875
-616.4	5.73031	0.336542	11.5564	0.579008
-615.1	5.73606	0.337271	11.5501	0.578535
-613.8	5.7349	0.336516	11.5576	0.580365
-612.5	5.73609	0.335876	11.5637	0.580544
-611.2	5.74206	0.336681	11.5643	0.579794
-609.9	5.7408	0.336134	11.5681	0.581539
-608.6	5.74882	0.337862	11.5685	0.579959
-607.3	5.74896	0.337978	11.5779	0.581811
-606	5.75473	0.338928	11.5862	0.581944
-604.7	5.76573	0.341159	11.5855	0.581942
-603.4	5.76679	0.342208	11.5882	0.582555
-602.1	5.77289	0.34303	11.5785	0.58151
-600.8	5.77373	0.343587	11.5658	0.582095
-599.5	5.77521	0.34405	11.5673	0.583565
-598.2	5.78084	0.344866	11.569	0.583962
-596.89	5.78208	0.343744	11.5678	0.584438
-595.59	5.78028	0.343866	11.5659	0.584688
-594.29	5.779	0.34352	11.5632	0.584066
-592.99	5.77942	0.343317	11.5572	0.584884
-591.69	5.78277	0.343765	11.5638	0.583026
-590.39	5.7835	0.344041	11.5615	0.584073
-589.09	5.79286	0.344373	11.5597	0.583979
-587.79	5.79224	0.343383	11.5554	0.585455
-586.49	5.79189	0.343341	11.5539	0.585428
-585.19	5.78976	0.342239	11.5533	0.5847
-583.89	5.79033	0.34197	11.5592	0.584347
-582.59	5.79025	0.3409	11.5673	0.584603
-581.29	5.7903	0.339832	11.5742	0.584615
-579.99	5.7928	0.341585	11.5893	0.583803
-578.69	5.79036	0.340464	11.5969	0.585653
-577.39	5.79399	0.34256	11.6031	0.586032
-576.09	5.79576	0.342219	11.6126	0.586039
-574.79	5.79328	0.342864	11.6194	0.586013
-573.49	5.7917	0.34342	11.6242	0.586774
-572.19	5.79318	0.34278	11.622	0.585605
-570.89	5.79373	0.343602	11.6315	0.586603
-569.59	5.79173	0.342955	11.6444	0.586781
-568.29	5.78909	0.342324	11.6503	0.586321
-566.98	5.794	0.343597	11.6477	0.585689
-565.68	5.79723	0.3432	11.6551	0.584329
-564.38	5.80097	0.344043	11.6672	0.584143
-563.08	5.80211	0.343243	11.6752	0.582606
-561.78	5.79862	0.342223	11.6723	0.582031
-560.48	5.80246	0.341793	11.6698	0.580907
-559.18	5.79686	0.339884	11.6607	0.58046
-557.88	5.79974	0.339814	11.6675	0.581742
-556.58	5.79573	0.338653	11.6625	0.581494
-555.28	5.79617	0.33891	11.6571	0.583332
-553.98	5.79726	0.339023	11.6678	0.582781
-552.68	5.7972	0.33777	11.6634	0.582408
-551.38	5.79323	0.336286	11.6789	0.583732
-550.08	5.79927	0.336767	11.6811	0.584192
-548.78	5.79792	0.335534	11.6895	0.585739
-547.48	5.80541	0.33596	11.695	0.586728
-546.18	5.80522	0.334878	11.7058	0.587628
-544.88	5.8072	0.334858	11.7194	0.588724
-543.58	5.80654	0.33355	11.7159	0.588117
-542.28	5.80314	0.333086	11.7193	0.590181
-540.98	5.80395	0.332815	11.7244	0.588909
-539.68	5.80558	0.332274	11.7349	0.58973
-538.38	5.80312	0.331224	11.7312	0.589608
-537.08	5.80607	0.330869	11.737	0.589538
-535.77	5.80418	0.330384	11.737	0.589
-534.47	5.80815	0.330639	11.7421	0.588547
-533.17	5.80701	0.330711	11.7528	0.589385
-531.87	5.81275	0.331653	11.7568	0.587952
-530.57	5.81412	0.332191	11.7694	0.589043
-529.27	5.81807	0.331433	11.7682	0.58847
-527.97	5.82578	0.331867	11.7725	0.587905
-526.67	5.82506	0.331635	11.7781	0.590831
-525.37	5.82874	0.332288	11.7838	0.58822
-524.07	5.83384	0.333139	11.8011	0.590371
-522.77	5.83586	0.332391	11.8206	0.594426
-521.47	5.84556	0.333441	11.8281	0.595052
-520.17	5.84971	0.333697	11.8311	0.596022
-518.87	5.85022	0.3322	11.835	0.593554
-517.57	5.85622	0.331984	11.8557	0.597191
-516.27	5.86145	0.331314	11.8628	0.596835
-514.97	5.86599	0.331987	11.8736	0.595546
-513.67	5.87045	0.332257	11.883	0.595477
-512.37	5.86562	0.330835	11.8866	0.592998
-511.07	5.87308	0.331563	11.9033	0.596599
-509.77	5.87181	0.330371	11.9054	0.59498
-508.47	5.88219	0.330686	11.917	0.59804
-507.17	5.88147	0.331082	11.9243	0.601193
-505.86	5.88305	0.330686	11.9336	0.60149
-504.56	5.88625	0.33154	11.9396	0.603947
-503.26	5.88334	0.330271	11.9474	0.602244
-501.96	5.88847	0.330769	11.9568	0.606905
-500.66	5.88786	0.331191	11.9665	0.608853
-499.36	5.89091	0.331691	11.9756	0.610638
-498.06	5.9031	0.333651	11.9756	0.613716
-496.76	5.89721	0.33338	11.9692	0.612318
-495.46	5.90498	0.3341	11.9666	0.61718
-494.16	5.90033	0.333573	11.9654	0.615601
-492.86	5.90165	0.333565	11.965	0.61875
-491.56	5.90836	0.33477	11.9646	0.620895
-490.26	5.90285	0.333572	11.9772	0.622138
-488.96	5.90983	0.33491	11.9836	0.626053
-487.66	5.90544	0.334151	11.9818	0.62449
-486.36	5.90085	0.332805	11.985	0.628945
-485.06	5.898	0.3326	11.9833	0.630786
-483.76	5.88978	0.33227	11.9898	0.633128
-482.46	5.89213	0.333076	11.9969	0.638531
-481.16	5.88977	0.332716	12.0099	0.64024
-479.86	5.88725	0.332705	12.0202	0.64417
-478.56	5.88686	0.333117	12.038	0.647251
-477.26	5.8855	0.333199	12.0524	0.649701
-475.96	5.88732	0.334081	12.0701	0.654007
-474.65	5.88485	0.334469	12.0755	0.655905
-473.35	5.88898	0.334027	12.0856	0.658779
-472.05	5.89083	0.334488	12.087	0.659271
-470.75	5.89636	0.335093	12.0978	0.662652
-469.45	5.89808	0.335839	12.1072	0.6649
-468.15	5.90632	0.336387	12.122	0.666642
-466.85	5.91153	0.336717	12.1292	0.667462
-465.55	5.91686	0.337622	12.1293	0.666754
-464.25	5.91717	0.337733	12.1398	0.670466
-462.95	5.92181	0.338093	12.1547	0.67243
-461.65	5.92623	0.338633	12.1683	0.674769
-460.35	5.92586	0.338498	12.1667	0.674315
-459.05	5.9283	0.33898	12.1671	0.673217
-457.75	5.93104	0.340428	12.1772	0.676314
-456.45	5.93161	0.340252	12.1849	0.673956
-455.15	5.93484	0.340534	12.1898	0.676296
-453.85	5.93573	0.340774	12.187	0.675336
-452.55	5.93393	0.340805	12.1749	0.674426
-451.25	5.94032	0.341181	12.1799	0.67776
-449.95	5.93541	0.340085	12.1828	0.676015
-448.65	5.9411	0.340021	12.1834	0.67668
-447.35	5.94409	0.341114	12.1813	0.675799
-446.05	5.94442	0.340568	12.1827	0.674786
-444.74	5.95083	0.341788	12.1905	0.678017
-443.44	5.94626	0.34059	12.1964	0.673014
-442.14	5.95377	0.341717	12.2034	0.675752
-440.84	5.95446	0.341069	12.2111	0.669182
-439.54	5.95537	0.341252	12.2154	0.669008
-438.24	5.95982	0.34136	12.2263	0.670515
-436.94	5.95734	0.340368	12.2215	0.667782
-435.64	5.96135	0.341172	12.2371	0.670844
-434.34	5.96126	0.339403	12.2485	0.668734
-433.04	5.96094	0.339544	12.2472	0.671309
-431.74	5.96564	0.339528	12.2601	0.673262
-430.44	5.96756	0.339118	12.2598	0.672906
-429.14	5.96738	0.338853	12.2682	0.676871
-427.84	5.96772	0.337672	12.2823	0.677702
-426.54	5.96762	0.338182	12.2832	0.678538
-425.24	5.9715	0.338022	12.2886	0.681558
-423.94	5.97262	0.33802	12.2877	0.68213
-422.64	5.97592	0.337724	12.2945	0.682562
-421.34	5.97735	0.337643	12.3005	0.685436
-420.04	5.97172	0.337436	12.2918	0.686465
-418.74	5.96868	0.336907	12.3019	0.6902
-417.44	5.96889	0.336727	12.301	0.691788
-416.14	5.96765	0.336882	12.3063	0.694461
-414.84	5.96483	0.336285	12.3034	0.697661
-413.53	5.96656	0.336471	12.2963	0.698541
-412.23	5.96216	0.335386	12.3073	0.700352
-410.93	5.95968	0.334827	12.3053	0.702307
-409.63	5.95637	0.3334	12.3048	0.70594
-408.33	5.95486	0.332598	12.313	0.71058
-407.03	5.95804	0.332529	12.3155	0.713722
-405.73	5.95767	0.331473	12.3208	0.714604
-404.43	5.96259	0.332346	12.3256	0.717704
-403.13	5.96354	0.331255	12.325	0.715866
-401.83	5.96312	0.332375	12.3348	0.717977
-400.53	5.95857	0.331514	12.341	0.718033
-399.23	5.96419	0.332498	12.3414	0.717094
-397.93	5.96528	0.333304	12.3512	0.721525
-396.63	5.96432	0.333487	12.3478	0.720473
-395.33	5.96416	0.334281	12.3593	0.724678
-394.03	5.96159	0.334193	12.3625	0.724793
-392.73	5.96507	0.335632	12.3668	0.726723
-391.43	5.96297	0.335551	12.37	0.727662
-390.13	5.96209	0.33529	12.376	0.728311
-388.83	5.96714	0.336114	12.3869	0.732524
-387.53	5.96591	0.336259	12.3954	0.729693
-386.23	5.96683	0.335599	12.4107	0.733737
-384.93	5.96449	0.336663	12.4164	0.733967
-383.63	5.9633	0.336992	12.4238	0.729453
-382.32	5.96825	0.338734	12.437	0.734139
-381.02	5.96767	0.338114	12.4385	0.72653
-379.72	5.96412	0.337688	12.4431	0.728283
-378.42	5.96609	0.337609	12.4494	0.728956
-377.12	5.96673	0.337526	12.4593	0.727665
-375.82	5.96822	0.338044	12.4655	0.731035
-374.52	5.9687	0.337688	12.4598	0.726175
-373.22	5.97362	0.338153	12.4739	0.730103
-371.92	5.97261	0.337476	12.4724	0.726284
-370.62	5.97685	0.337468	12.4905	0.729
-369.32	5.97622	0.337329	12.4885	0.72612
-368.02	5.97504	0.337009	12.4998	0.723459
-366.72	5.98102	0.337975	12.5073	0.725313
-365.42	5.9812	0.338167	12.5115	0.723183
-364.12	5.98263	0.338465	12.5175	0.720056
-362.82	5.98402	0.338175	12.5085	0.714408
-361.52	5.98192	0.337957	12.4973	0.712334
-360.22	5.97952	0.335981	12.4975	0.715284
-358.92	5.98192	0.336092	12.4956	0.716993
-357.62	5.98035	0.336323	12.495	0.715809
-356.32	5.98398	0.335844	12.5005	0.715403
-355.02	5.98411	0.335712	12.4993	0.713579
-353.72	5.98326	0.334339	12.5104	0.714155
-352.41	5.98859	0.334097	12.5114	0.709581
-351.11	5.98978	0.333654	12.5237	0.714422
-349.81	5.99606	0.334055	12.5156	0.71094
-348.51	5.99349	0.333577	12.5277	0.714267
-347.21	5.99455	0.332906	12.539	0.716393
-345.91	5.99999	0.332896	12.5466	0.713786
-344.61	6.0018	0.332727	12.556	0.715778
-343.31	6.00333	0.333755	12.5551	0.7122
-342.01	6.00981	0.334251	12.5688	0.713081
-340.71	6.00916	0.334317	12.5747	0.713102
-339.41	6.01242	0.334191	12.571	0.712624
-338.11	6.01652	0.334797	12.5685	0.714642
-336.81	6.02485	0.336153	12.5629	0.710634
-335.51	6.02485	0.336665	12.5635	0.713597
-334.21	6.01941	0.336739	12.5676	0.710469
-332.91	6.02415	0.337482	12.5754	0.710773
-331.61	6.02261	0.338271	12.5876	0.709174
-330.31	6.01868	0.339041	12.5902	0.707936
-329.01	6.01603	0.338486	12.6017	0.710042
-327.71	6.01447	0.339089	12.6017	0.710827
-326.41	6.01286	0.339557	12.6053	0.711901
-325.11	6.00987	0.339222	12.6196	0.712088
-323.81	6.00107	0.33904	12.6217	0.711221
-322.51	5.9989	0.337855	12.6254	0.712319
-321.2	5.99055	0.336771	12.6256	0.71117
-319.9	5.99124	0.335981	12.6247	0.710489
-318.6	5.99019	0.334559	12.6224	0.709478
-317.3	5.99484	0.335392	12.6218	0.71078
-316	5.99697	0.335455	12.6178	0.713605
-314.7	5.99514	0.334983	12.6227	0.713179
-313.4	5.99715	0.335045	12.6234	0.715884
-312.1	5.99474	0.334556	12.6159	0.714286
-310.8	5.99654	0.335558	12.6158	0.717903
-309.5	5.99697	0.335807	12.606	0.718244
-308.2	5.99503	0.335964	12.6137	0.717111
-306.9	5.98725	0.335137	12.6236	0.719778
-305.6	5.98629	0.333679	12.6087	0.718125
-304.3	5.99009	0.333767	12.6113	0.717707
-303	5.98693	0.332867	12.605	0.713972
-301.7	5.98746	0.331948	12.6188	0.714271
-300.4	5.98449	0.332532	12.6209	0.713523
-299.1	5.98993	0.33303	12.6179	0.714775
-297.8	5.98457	0.33213	12.6159	0.714457
-296.5	5.98374	0.332283	12.6229	0.712091
-295.2	5.98874	0.332995	12.6244	0.711237
-293.9	5.99552	0.333522	12.6214	0.710953
-292.6	5.99482	0.333922	12.6204	0.709251
-291.29	6.00021	0.333949	12.6107	0.710168
-289.99	6.00233	0.332845	12.6122	0.70937
-288.69	6.00462	0.333078	12.6218	0.71092
-287.39	6.00685	0.332679	12.63	0.711682
-286.09	6.00647	0.33209	12.6468	0.71215
-284.79	6.01196	0.332289	12.6503	0.71405
-283.49	6.01284	0.332327	12.644	0.71583
-282.19	6.01476	0.332779	12.6405	0.718495
-280.89	6.01471	0.332968	12.6463	0.71776
-279.59	6.02255	0.3338	12.6523	0.716614
-278.29	6.02784	0.333706	12.6559	0.716817
-276.99	6.02449	0.333091	12.6641	0.720101
-275.69	6.02743	0.332678	12.6775	0.720742
-274.39	6.02667	0.331927	12.709	0.722263
-273.09	6.03625	0.333277	12.7257	0.724535
-271.79	6.04562	0.333287	12.7317	0.721616
-270.49	6.041	0.333201	12.7427	0.723213
-269.19	6.04541	0.333501	12.7413	0.722521
-267.89	6.04234	0.333371	12.7545	0.720383
-266.59	6.05046	0.334051	12.7525	0.71809
-265.29	6.05521	0.335167	12.7594	0.716075
-263.99	6.05842	0.334406	12.7584	0.714475
-262.69	6.0517	0.334135	12.7627	0.715677
-261.39	6.05543	0.334037	12.7783	0.719302
-260.08	6.05681	0.334155	12.781	0.721383
-258.78	6.05272	0.33428	12.7894	0.724446
-257.48	6.06051	0.335243	12.782	0.721602
-256.18	6.06249	0.335268	12.7843	0.720316
-254.88	6.05931	0.335367	12.7777	0.718371
-253.58	6.05897	0.336205	12.7666	0.716051
-252.28	6.06132	0.336357	12.7697	0.715328
-250.98	6.06368	0.336044	12.7566	0.715921
-249.68	6.05422	0.336336	12.761	0.714683
-248.38	6.05422	0.336038	12.7442	0.712785
-247.08	6.0515	0.336049	12.7383	0.711085
-245.78	6.04968	0.336053	12.7219	0.707527
-244.48	6.05068	0.334889	12.6974	0.704682
-243.18	6.05213	0.334989	12.6902	0.701521
-241.88	6.05112	0.335331	12.6783	0.702063
-240.58	6.0463	0.333761	12.6635	0.69974
-239.28	6.04683	0.333761	12.6649	0.699576
-237.98	6.04981	0.33387	12.647	0.6987
-236.68	6.0554	0.333552	12.6645	0.703226
-235.38	6.057	0.334122	12.6519	0.701215
-234.08	6.05217	0.332651	12.6553	0.699171
-232.78	6.04655	0.332315	12.6632	0.697175
-231.48	6.04955	0.332776	12.6582	0.702368
-230.18	6.04247	0.332067	12.6653	0.700401
-228.87	6.04086	0.332432	12.6443	0.693761
-227.57	6.03738	0.331372	12.6881	0.689907
-226.27	6.04429	0.331347	12.6864	0.692178
-224.97	6.03643	0.330182	12.6911	0.690996
-223.67	6.03242	0.329481	12.7127	0.688676
-222.37	6.03068	0.329415	12.7142	0.686748
-221.07	6.03563	0.32925	12.7362	0.687104
-219.77	6.03663	0.328237	12.741	0.68651
-218.47	6.0375	0.328231	12.7491	0.687296
-217.17	6.03715	0.327394	12.7609	0.68732
-215.87	6.03705	0.326756	12.7534	0.690129
-214.57	6.03531	0.326655	12.7729	0.695365
-213.27	6.03167	0.325409	12.7487	0.696685
-211.97	6.03677	0.325592	12.7746	0.698274
-210.67	6.03614	0.324949	12.781	0.701071
-209.37	6.03974	0.324398	12.7781	0.704922
-208.07	6.04175	0.324964	12.788	0.703196
-206.77	6.04981	0.32623	12.7667	0.700644
-205.47	6.05591	0.32893	12.79	0.699387
-204.17	6.06325	0.329134	12.7871	0.701856
-202.87	6.06554	0.329562	12.7979	0.70337
-201.57	6.06673	0.330373	12.7976	0.705048
-200.27	6.06515	0.330006	12.7787	0.701416
-198.96	6.07058	0.330084	12.8054	0.704556
-197.66	6.0652	0.329002	12.786	0.704038
-196.36	6.06421	0.328368	12.79	0.704473
-195.06	6.06572	0.327144	12.7801	0.698763
-193.76	6.07285	0.327386	12.7492	0.695558
-192.46	6.07911	0.328286	12.7637	0.695591
-191.16	6.07328	0.327984	12.728	0.689112
-189.86	6.07621	0.327772	12.7721	0.692934
-188.56	6.07689	0.328236	12.767	0.694765
-187.26	6.07832	0.330147	12.7558	0.695574
-185.96	6.07792	0.330337	12.7904	0.700343
-184.66	6.07359	0.330392	12.7885	0.698361
-183.36	6.07406	0.330813	12.8232	0.696986
-182.06	6.0823	0.330301	12.8145	0.697653
-180.76	6.07727	0.329997	12.8268	0.695891
-179.46	6.07914	0.330694	12.8338	0.697503
-178.16	6.07811	0.330299	12.8156	0.694654
-176.86	6.08736	0.331133	12.8515	0.703104
-175.56	6.09058	0.331119	12.8282	0.708937
-174.26	6.09053	0.332467	12.8719	0.714825
-172.96	6.08987	0.333669	12.8625	0.715685
-171.66	6.10005	0.336254	12.8402	0.71505
-170.36	6.10051	0.335913	12.8611	0.717883
-169.06	6.10258	0.335877	12.8384	0.716836
-167.75	6.10345	0.335482	12.8589	0.721733
-166.45	6.10059	0.33665	12.8348	0.72528
-165.15	6.09991	0.337684	12.8472	0.73013
-163.85	6.10025	0.336939	12.8815	0.738171
-162.55	6.09484	0.338514	12.8502	0.741039
-161.25	6.09005	0.338443	12.8573	0.739395
-159.95	6.09288	0.339989	12.8206	0.74208
-158.65	6.09118	0.34091	12.8449	0.749531
-157.35	6.0871	0.341544	12.843	0.751996
-156.05	6.07482	0.340206	12.8353	0.754053
-154.75	6.08349	0.338385	12.8502	0.757757
-153.45	6.08666	0.337927	12.8446	0.7607
-152.15	6.09449	0.337065	12.8857	0.76567
-150.85	6.09842	0.336873	12.8864	0.766147
-149.55	6.10351	0.335808	12.8743	0.765954
-148.25	6.11342	0.335192	12.8909	0.7666
-146.95	6.10505	0.333951	12.9009	0.769015
-145.65	6.10907	0.334367	12.9199	0.77382
-144.35	6.10974	0.334518	12.9146	0.768307
-143.05	6.11436	0.333661	12.9163	0.769827
-141.75	6.11104	0.334037	12.9307	0.76954
-140.45	6.11734	0.334041	12.9347	0.771397
-139.15	6.1181	0.336744	12.9415	0.771297
-137.84	6.11632	0.337845	12.9504	0.77572
-136.54	6.11611	0.338654	12.974	0.78107
-135.24	6.12096	0.339369	12.992	0.784005
-133.94	6.1148	0.338833	13.0026	0.783496
-132.64	6.11931	0.337898	13.0147	0.790965
-131.34	6.12255	0.339108	13.0206	0.793477
-130.04	6.12516	0.338897	13.0461	0.797819
-128.74	6.12707	0.339948	13.0485	0.794633
-127.44	6.12843	0.339335	13.036	0.791606
-126.14	6.13637	0.341177	13.0476	0.795359
-124.84	6.13352	0.340276	13.0591	0.798933
-123.54	6.13993	0.340843	13.0671	0.798101
-122.24	6.14765	0.3411	13.0674	0.795164
-120.94	6.14353	0.340732	13.0599	0.791581
-119.64	6.14578	0.341537	13.0445	0.791051
-118.34	6.14257	0.34146	13.0397	0.783434
-117.04	6.13306	0.339445	13.0166	0.770767
-115.74	6.13415	0.336899	13.014	0.766789
-114.44	6.12602	0.336058	13.0216	0.761192
-113.14	6.14312	0.335791	13.0142	0.758916
-111.84	6.15144	0.336881	13.0204	0.75363
-110.54	6.14881	0.336972	13.0009	0.748094
-109.24	6.15379	0.33597	13.0005	0.743958
-107.94	6.14886	0.337316	12.9841	0.732489
-106.63	6.1472	0.335296	12.9616	0.726357
-105.33	6.1471	0.336857	12.9488	0.718426
-104.03	6.15186	0.336822	12.9397	0.711312
-102.73	6.15911	0.337636	12.9453	0.710277
-101.43	6.16197	0.338406	12.9393	0.705133
-100.13	6.16981	0.337037	12.919	0.701603
-98.832	6.16143	0.338142	12.9067	0.699796
-97.532	6.16995	0.338744	12.9121	0.694163
-96.231	6.16539	0.338812	12.9061	0.687082
-94.931	6.16777	0.340335	12.9117	0.68854
-93.631	6.17391	0.341438	12.9248	0.68244
-92.33	6.16826	0.340441	12.9017	0.678572
-91.03	6.1871	0.343524	12.9252	0.668835
-89.729	6.17476	0.342636	12.8923	0.663953
-88.429	6.18597	0.344407	12.8968	0.665902
-87.128	6.18858	0.344134	12.8998	0.662013
-85.828	6.1803	0.341281	12.9032	0.660092
-84.528	6.18807	0.340279	12.9018	0.654476
-83.227	6.17269	0.339591	12.8809	0.655512
-81.927	6.16304	0.338648	12.8982	0.655789
-80.626	6.14459	0.337996	12.911	0.659257
-79.326	6.13476	0.339302	12.9035	0.656583
-78.025	6.11369	0.339256	12.8958	0.65351
-76.725	6.10596	0.340582	12.8988	0.654309
-75.425	6.10215	0.341512	12.9175	0.650493
-74.124	6.09121	0.338357	12.9276	0.645761
-72.824	6.09064	0.339491	12.9166	0.638565
-71.523	6.08724	0.340896	12.9309	0.634602
-70.223	6.08729	0.339356	12.9185	0.630518
-68.922	6.06563	0.337366	12.9368	0.629807
-67.622	6.07704	0.338185	12.9234	0.628595
-66.322	6.07028	0.338508	12.9144	0.627473
-65.021	6.06449	0.341053	12.923	0.627966
-63.721	6.05635	0.339449	12.9234	0.632462
-62.42	6.05081	0.34088	12.9534	0.631037
-61.12	6.05455	0.339831	12.9519	0.627801
-59.819	6.0553	0.339521	12.9476	0.625033
-58.519	6.04008	0.335248	12.9599	0.627469
-57.219	6.04466	0.334006	12.9636	0.631475
-55.918	6.04533	0.333013	12.9613	0.636486
-54.618	6.04415	0.329569	12.9434	0.638168
-53.317	6.03159	0.325919	12.918	0.63223
-52.017	6.04172	0.326592	12.9028	0.62816
-50.717	6.04427	0.324059	12.895	0.627469
-49.416	6.04299	0.325029	12.8594	0.619889
-48.116	6.06028	0.324618	12.8253	0.617816
-46.815	6.06749	0.327214	12.8042	0.619907
-45.515	6.07088	0.324509	12.7693	0.618101
-44.214	6.07124	0.323783	12.7531	0.617576
-42.914	6.08803	0.328717	12.7482	0.620255
-41.614	6.08659	0.32478	12.7236	0.616354
-40.313	6.0994	0.32765	12.7085	0.622494
-39.013	6.09761	0.325795	12.6744	0.622754
-37.712	6.10239	0.324677	12.6887	0.628667
-36.412	6.09398	0.323751	12.7065	0.627217
-35.111	6.10278	0.3247	12.706	0.62812
-33.811	6.10751	0.326092	12.7263	0.626887
-32.511	6.10211	0.32538	12.7218	0.621979
-31.21	6.09676	0.323546	12.7051	0.619104
-29.91	6.07549	0.318976	12.6995	0.613652
-28.609	6.07497	0.318541	12.6978	0.614995
-27.309	6.08013	0.319954	12.6902	0.617628
-26.008	6.0855	0.321697	12.6982	0.619264
-24.708	6.08389	0.321113	12.6907	0.611389
-23.408	6.09196	0.31956	12.6964	0.616405
-22.107	6.09706	0.321951	12.6802	0.617612
-20.807	6.09816	0.326126	12.6889	0.619046
-19.506	6.10827	0.328877	12.6807	0.623784
-18.206	6.11168	0.326438	12.6511	0.625458
-16.906	6.102	0.3263	12.6559	0.636559
-15.605	6.07031	0.323286	12.6328	0.641496
-14.305	6.0544	0.325412	12.677	0.649139
-13.004	6.05244	0.326011	12.6751	0.647528
-11.704	6.05041	0.326602	12.6543	0.646559
-10.403	6.04826	0.33061	12.6496	0.648172
-9.103	6.0383	0.330979	12.617	0.652123
-7.8025	6.03016	0.336693	12.5707	0.644716
-6.5021	6.03466	0.335092	12.5648	0.64205
-5.2017	6.02418	0.338153	12.5846	0.644525
-3.9013	6.01778	0.334734	12.5611	0.648174
-2.6008	6.02631	0.33025	12.6454	0.65361
-1.3004	6.07606	0.345226	12.6425	0.657962
1.3004	6.06142	0.334179	12.5957	0.672672
2.6008	6.05397	0.337825	12.6512	0.662751
3.9013	6.02959	0.336296	12.5855	0.669944
5.2017	6.04795	0.33823	12.5693	0.652787
6.5021	6.06497	0.339692	12.6116	0.650292
7.8025	6.08224	0.340343	12.7023	0.659636
9.103	6.09424	0.33562	12.7183	0.661712
10.403	6.12137	0.340658	12.6782	0.654167
11.704	6.11453	0.336656	12.6959	0.657226
13.004	6.12542	0.33829	12.6941	0.649954
14.305	6.13286	0.337237	12.697	0.646384
15.605	6.13665	0.333937	12.6486	0.646777
16.906	6.12561	0.336237	12.6457	0.654059
18.206	6.13349	0.335039	12.6309	0.650026
19.506	6.14204	0.337104	12.6563	0.644965
20.807	6.14412	0.334891	12.6511	0.643974
22.107	6.14853	0.333338	12.6489	0.638694
23.408	6.15769	0.333053	12.6226	0.633802
24.708	6.14535	0.333072	12.5546	0.629678
26.008	6.13999	0.333498	12.5199	0.634019
27.309	6.13618	0.332719	12.4782	0.637459
28.609	6.13327	0.334634	12.4938	0.646844
29.91	6.13104	0.334051	12.5369	0.656132
31.21	6.13216	0.331979	12.5221	0.667936
32.511	6.12446	0.328472	12.5258	0.672221
33.811	6.12084	0.326292	12.5161	0.675856
35.111	6.12689	0.325831	12.529	0.683003
36.412	6.13918	0.326765	12.5054	0.683216
37.712	6.13593	0.326567	12.4886	0.687983
39.013	6.12245	0.326592	12.4976	0.693862
40.313	6.13467	0.326747	12.4735	0.694348
41.614	6.14028	0.328426	12.4821	0.700179
42.914	6.13564	0.328878	12.4762	0.703606
44.214	6.14833	0.330291	12.4496	0.705897
45.515	6.14844	0.329684	12.4398	0.712574
46.815	6.14609	0.326966	12.4372	0.712521
48.116	6.16085	0.328533	12.4355	0.71525
49.416	6.17387	0.328677	12.4201	0.71961
50.717	6.1741	0.328581	12.4123	0.716272
52.017	6.1819	0.33063	12.3721	0.713894
53.317	6.18094	0.328965	12.358	0.71506
54.618	6.18224	0.329681	12.3621	0.712327
55.918	6.17084	0.32943	12.3344	0.709132
57.219	6.17915	0.329878	12.3209	0.70046
58.519	6.16396	0.326999	12.2977	0.697209
59.819	6.16982	0.327876	12.2925	0.691363
61.12	6.16736	0.32885	12.2983	0.693076
62.42	6.15807	0.326971	12.2862	0.683295
63.721	6.15914	0.325754	12.2675	0.681493
65.021	6.15242	0.323252	12.2702	0.673019
66.322	6.13922	0.321465	12.2644	0.667104
67.622	6.13877	0.318013	12.2583	0.662162
68.922	6.12323	0.315711	12.2514	0.64724
70.223	6.12633	0.31695	12.2473	0.650476
71.523	6.1131	0.315981	12.2499	0.644193
72.824	6.11972	0.316653	12.2455	0.6401
74.124	6.11186	0.31646	12.2304	0.637308
75.425	6.11233	0.315458	12.2286	0.632065
76.725	6.11122	0.316476	12.2194	0.640683
78.025	6.10456	0.314419	12.2285	0.63355
79.326	6.10995	0.314932	12.2492	0.639409
80.626	6.10305	0.315468	12.2646	0.63857
81.927	6.0945	0.315241	12.2736	0.639031
83.227	6.09053	0.316034	12.2856	0.630789
84.528	6.07087	0.315645	12.3102	0.620369
85.828	6.064	0.315695	12.3191	0.616316
87.128	6.0482	0.315923	12.3364	0.61852
88.429	6.05228	0.317757	12.3473	0.619682
89.729	6.0497	0.3176	12.3357	0.617736
91.03	6.03915	0.316807	12.3444	0.613445
92.33	6.04651	0.319507	12.3458	0.614354
93.631	6.03775	0.319585	12.3637	0.613541
94.931	6.03663	0.319372	12.3861	0.614267
96.231	6.03751	0.318986	12.4102	0.617513
97.532	6.0394	0.318092	12.4171	0.620851
98.832	6.03527	0.319075	12.4115	0.622497
100.13	6.04101	0.317963	12.43	0.625043
101.43	6.04135	0.31876	12.435	0.625415
102.73	6.0372	0.316478	12.4245	0.623306
104.03	6.04249	0.317772	12.435	0.623198
105.33	6.04156	0.318771	12.4396	0.622438
106.63	6.04408	0.318753	12.4804	0.627345
107.94	6.04775	0.317635	12.4843	0.624933
109.24	6.04895	0.316689	12.4988	0.629659
110.54	6.04185	0.316764	12.5097	0.630003
111.84	6.03532	0.315731	12.5331	0.632218
113.14	6.03153	0.31503	12.5283	0.631275
114.44	6.03495	0.315868	12.5198	0.62453
115.74	6.02718	0.315498	12.522	0.626777
117.04	6.02937	0.31501	12.522	0.626513
118.34	6.03009	0.31467	12.5136	0.629608
119.64	6.03317	0.313967	12.5123	0.627799
120.94	6.03526	0.313739	12.5193	0.627918
122.24	6.03195	0.313016	12.5019	0.629935
123.54	6.02649	0.311776	12.4886	0.628557
124.84	6.03227	0.312252	12.4792	0.628542
126.14	6.03335	0.314154	12.47	0.624469
127.44	6.04132	0.314805	12.4603	0.624687
128.74	6.03792	0.313721	12.4509	0.626894
130.04	6.02397	0.312194	12.4388	0.624797
131.34	6.03298	0.312563	12.4344	0.625732
132.64	6.02702	0.312352	12.3974	0.62418
133.94	6.03273	0.311344	12.3721	0.623189
135.24	6.0266	0.31106	12.3489	0.620005
136.54	6.01686	0.309355	12.3387	0.61801
137.84	6.04004	0.310702	12.3229	0.620653
139.15	6.03108	0.31029	12.3255	0.618264
140.45	6.03984	0.309681	12.3256	0.617424
141.75	6.03709	0.309589	12.3185	0.611604
143.05	6.03382	0.308302	12.3218	0.607417
144.35	6.0432	0.308339	12.3089	0.603896
145.65	6.03198	0.306328	12.3152	0.597212
146.95	6.03351	0.306203	12.3075	0.596392
148.25	6.02614	0.306493	12.3168	0.596119
149.55	6.02229	0.305203	12.3145	0.598381
150.85	6.01557	0.305431	12.3214	0.600085
152.15	6.00675	0.305314	12.3356	0.600253
153.45	6.00697	0.305365	12.3182	0.601078
154.75	6.00267	0.304195	12.3219	0.599479
156.05	5.99993	0.30384	12.3158	0.599306
157.35	5.99576	0.303252	12.3168	0.59737
158.65	5.99118	0.30258	12.3302	0.598436
159.95	5.99622	0.30263	12.3259	0.597163
161.25	5.99147	0.302529	12.3425	0.596751
162.55	5.98273	0.300949	12.3342	0.602167
163.85	5.98115	0.300746	12.3272	0.598949
165.15	5.97744	0.299678	12.3237	0.600296
166.45	5.97867	0.299256	12.3341	0.601296
167.75	5.97241	0.299367	12.3355	0.600506
169.06	5.96137	0.298509	12.3389	0.60331
170.36	5.96247	0.297546	12.3334	0.601239
171.66	5.9613	0.296692	12.3521	0.604519
172.96	5.95753	0.296312	12.3459	0.604539
174.26	5.95345	0.295573	12.3405	0.602236
175.56	5.94397	0.294315	12.337	0.604353
176.86	5.93184	0.292486	12.3253	0.602978
178.16	5.92984	0.293661	12.3118	0.60327
179.46	5.9314	0.294051	12.3064	0.602281
180.76	5.92378	0.293163	12.313	0.602988
182.06	5.92217	0.293394	12.3248	0.605345
183.36	5.9212	0.29403	12.309	0.605583
184.66	5.91622	0.292502	12.306	0.607602
185.96	5.9122	0.293293	12.3127	0.607964
187.26	5.90454	0.291718	12.3082	0.605766
188.56	5.89491	0.290392	12.3059	0.604475
189.86	5.89205	0.290861	12.3062	0.603823
191.16	5.88492	0.289092	12.3037	0.603491
192.46	5.87923	0.29062	12.3113	0.602733
193.76	5.8738	0.29003	12.305	0.602485
195.06	5.87567	0.289951	12.2946	0.602551
196.36	5.87112	0.29033	12.2765	0.603702
197.66	5.87815	0.290515	12.2646	0.603945
198.96	5.87716	0.291916	12.2599	0.60616
200.27	5.87941	0.290353	12.2545	0.607209
201.57	5.88292	0.292552	12.2397	0.606102
202.87	5.88341	0.293898	12.2317	0.606291
204.17	5.89327	0.29569	12.2126	0.605207
205.47	5.89931	0.297362	12.2046	0.60408
206.77	5.90176	0.29703	12.2059	0.603576
208.07	5.90111	0.299987	12.198	0.604025
209.37	5.901	0.299262	12.188	0.601001
210.67	5.89968	0.298509	12.1764	0.599052
211.97	5.90014	0.298227	12.1719	0.597821
213.27	5.89502	0.296249	12.167	0.598358
214.57	5.89782	0.295926	12.1788	0.601398
215.87	5.90149	0.295752	12.1816	0.603652
217.17	5.89917	0.295382	12.1833	0.601847
218.47	5.89319	0.294055	12.1906	0.603251
219.77	5.89109	0.292418	12.1853	0.602271
221.07	5.88435	0.290783	12.1766	0.598891
222.37	5.88689	0.288765	12.1808	0.598866
223.67	5.88629	0.289119	12.1616	0.5969
224.97	5.87893	0.287214	12.1676	0.598544
226.27	5.87434	0.285648	12.1571	0.598795
227.57	5.8718	0.287217	12.1439	0.600366
228.87	5.86036	0.285596	12.1431	0.599841
230.18	5.85626	0.285476	12.1308	0.599943
231.48	5.84894	0.283781	12.1156	0.601813
232.78	5.84899	0.283676	12.1145	0.604281
234.08	5.83426	0.28171	12.1165	0.605826
235.38	5.83558	0.282352	12.1148	0.606115
236.68	5.83212	0.281811	12.1159	0.605248
237.98	5.81908	0.280797	12.0973	0.605849
239.28	5.81475	0.280869	12.1028	0.60698
240.58	5.81699	0.280392	12.1062	0.607314
241.88	5.81495	0.281049	12.1096	0.606511
243.18	5.82153	0.281236	12.1124	0.604325
244.48	5.81973	0.281252	12.1079	0.603897
245.78	5.82016	0.281989	12.0937	0.601184
247.08	5.8195	0.282276	12.0879	0.600363
248.38	5.81914	0.283922	12.0853	0.600072
249.68	5.81735	0.28456	12.0735	0.598624
250.98	5.81811	0.284824	12.0816	0.598437
252.28	5.82486	0.286352	12.0775	0.595392
253.58	5.82222	0.287043	12.0633	0.594377
254.88	5.82505	0.28855	12.0519	0.594277
256.18	5.81931	0.286888	12.0518	0.595518
257.48	5.8198	0.288573	12.0485	0.597378
258.78	5.8169	0.288563	12.0626	0.597876
260.08	5.81184	0.287398	12.0536	0.598405
261.39	5.81098	0.288939	12.0654	0.599813
262.69	5.81012	0.288113	12.062	0.599942
263.99	5.81447	0.289333	12.0722	0.600415
265.29	5.8165	0.289636	12.0675	0.600147
266.59	5.81586	0.287515	12.065	0.59955
267.89	5.81208	0.288788	12.0662	0.598445
269.19	5.80356	0.287223	12.0538	0.601622
270.49	5.80044	0.288322	12.0497	0.601595
271.79	5.80122	0.288854	12.0508	0.603982
273.09	5.79752	0.287519	12.0334	0.602817
274.39	5.79917	0.288254	12.0306	0.603009
275.69	5.79248	0.285133	12.0375	0.605522
276.99	5.79511	0.285035	12.0404	0.602781
278.29	5.79512	0.28345	12.0304	0.602256
279.59	5.79721	0.282471	12.0334	0.601927
280.89	5.80271	0.281643	12.0292	0.601005
282.19	5.80124	0.279814	12.0157	0.601645
283.49	5.80482	0.279743	12.0197	0.600903
284.79	5.8035	0.279258	12.0157	0.598296
286.09	5.80465	0.277543	12.0152	0.59935
287.39	5.80233	0.276909	12.0132	0.598261
288.69	5.79961	0.277036	12.0114	0.600653
289.99	5.80109	0.277324	12.0094	0.601626
291.29	5.79737	0.276754	12.0034	0.602185
292.6	5.79462	0.276784	12.0037	0.601616
293.9	5.79296	0.277763	12.0035	0.599713
295.2	5.79173	0.278148	11.9972	0.598579
296.5	5.79443	0.278489	11.9987	0.598495
297.8	5.78851	0.278588	11.9829	0.597617
299.1	5.78747	0.277407	11.9864	0.597418
300.4	5.77941	0.27689	11.9703	0.595791
301.7	5.78274	0.277341	11.9601	0.59293
303	5.78113	0.276915	11.9508	0.59128
304.3	5.77946	0.2765	11.9472	0.59188
305.6	5.77948	0.276023	11.9402	0.589113
306.9	5.7737	0.275297	11.9225	0.590658
308.2	5.7779	0.274975	11.9213	0.588666
309.5	5.77687	0.274225	11.9179	0.590494
310.8	5.77512	0.27544	11.9145	0.588942
312.1	5.76902	0.273928	11.9075	0.585835
313.4	5.76783	0.273525	11.901	0.58476
314.7	5.761	0.271797	11.8811	0.580815
316	5.75832	0.271037	11.8685	0.582404
317.3	5.75489	0.269489	11.8546	0.581348
318.6	5.75157	0.268807	11.852	0.581302
319.9	5.74176	0.266731	11.8507	0.585453
321.2	5.73567	0.265433	11.8391	0.584009
322.51	5.7382	0.264076	11.8492	0.58665
323.81	5.74313	0.263043	11.836	0.584289
325.11	5.74355	0.263543	11.8328	0.586013
326.41	5.73983	0.263051	11.8184	0.584447
327.71	5.73839	0.262546	11.8078	0.5824
329.01	5.74217	0.262312	11.8201	0.582756
330.31	5.74211	0.263985	11.81	0.579272
331.61	5.73887	0.26423	11.8121	0.579663
332.91	5.73458	0.264414	11.8211	0.580552
334.21	5.73038	0.265228	11.806	0.577201
335.51	5.73021	0.265163	11.8081	0.577132
336.81	5.72408	0.267314	11.7931	0.574485
338.11	5.71717	0.268041	11.7943	0.575077
339.41	5.71836	0.269551	11.7944	0.574072
340.71	5.71134	0.269241	11.7921	0.573314
342.01	5.70049	0.266239	11.7937	0.574858
343.31	5.69418	0.264757	11.7884	0.572566
344.61	5.6902	0.263099	11.7954	0.574704
345.91	5.68265	0.261541	11.7842	0.573646
347.21	5.67097	0.26042	11.7803	0.574214
348.51	5.66652	0.258823	11.7753	0.573822
349.81	5.66802	0.258558	11.7707	0.573375
351.11	5.66232	0.258571	11.7687	0.575727
352.41	5.66779	0.258592	11.7614	0.574773
353.72	5.66908	0.257883	11.7503	0.574276
355.02	5.66875	0.258775	11.7426	0.57261
356.32	5.6666	0.257785	11.7278	0.56976
357.62	5.66435	0.257908	11.7205	0.570127
358.92	5.66197	0.257425	11.7126	0.571302
360.22	5.66593	0.258027	11.7119	0.569868
361.52	5.66892	0.258494	11.7097	0.57074
362.82	5.66345	0.257743	11.7116	0.569878
364.12	5.66018	0.257582	11.7041	0.570439
365.42	5.66418	0.258301	11.6869	0.567821
366.72	5.65803	0.25766	11.684	0.568256
368.02	5.65815	0.258536	11.6718	0.566806
369.32	5.65384	0.257939	11.6674	0.565871
370.62	5.65624	0.258494	11.6558	0.563604
371.92	5.65463	0.257795	11.6548	0.564362
373.22	5.6514	0.258161	11.6534	0.566203
374.52	5.65188	0.258407	11.6488	0.564869
375.82	5.6524	0.259519	11.6438	0.56634
377.12	5.65298	0.260548	11.6354	0.566217
378.42	5.65482	0.261234	11.634	0.567269
379.72	5.65837	0.262175	11.6261	0.568173
381.02	5.65731	0.261877	11.6179	0.567411
382.32	5.6599	0.262791	11.6198	0.56891
383.63	5.6597	0.262773	11.6154	0.567525
384.93	5.6608	0.263237	11.6186	0.569666
386.23	5.66142	0.264259	11.6084	0.569634
387.53	5.6621	0.263867	11.6053	0.567135
388.83	5.66037	0.263132	11.6073	0.567465
390.13	5.65789	0.261595	11.6049	0.564582
391.43	5.65449	0.260486	11.6015	0.563903
392.73	5.65179	0.259724	11.5919	0.561972
394.03	5.64556	0.258735	11.5889	0.56209
395.33	5.64071	0.257376	11.5823	0.561057
396.63	5.63826	0.256374	11.5769	0.558724
397.93	5.63737	0.255397	11.5597	0.55941
399.23	5.63422	0.255647	11.5592	0.559313
400.53	5.63026	0.254988	11.5526	0.558051
401.83	5.63108	0.25535	11.5416	0.557739
403.13	5.6261	0.253937	11.5274	0.555916
404.43	5.6197	0.253645	11.5137	0.556487
405.73	5.61886	0.251802	11.5195	0.555569
407.03	5.61421	0.251234	11.5205	0.553547
408.33	5.6136	0.250844	11.5184	0.552392
409.63	5.61039	0.249917	11.511	0.550093
410.93	5.60877	0.249573	11.5108	0.551241
412.23	5.61123	0.249104	11.5111	0.551759
413.53	5.6081	0.248867	11.5084	0.552928
414.84	5.60722	0.247636	11.5042	0.551821
416.14	5.60182	0.24719	11.5092	0.551077
417.44	5.59766	0.246164	11.5035	0.551658
418.74	5.59605	0.245735	11.5026	0.550504
420.04	5.59032	0.245529	11.4993	0.548482
421.34	5.58612	0.245671	11.4915	0.546409
422.64	5.58011	0.245336	11.4953	0.546685
423.94	5.57623	0.245499	11.4918	0.544218
425.24	5.5678	0.243841	11.4751	0.541727
426.54	5.56418	0.243701	11.4656	0.538596
427.84	5.55799	0.243568	11.4633	0.536877
429.14	5.55577	0.244147	11.457	0.537253
430.44	5.55219	0.243604	11.46	0.537695
431.74	5.54544	0.242711	11.4521	0.537857
433.04	5.54455	0.242331	11.4504	0.537294
434.34	5.54572	0.242559	11.4502	0.538213
435.64	5.54375	0.242427	11.4398	0.539417
436.94	5.53919	0.241342	11.4347	0.536739
438.24	5.53803	0.240437	11.4233	0.537045
439.54	5.53563	0.240932	11.4219	0.536505
440.84	5.53116	0.239594	11.4203	0.534753
442.14	5.52691	0.23974	11.414	0.535413
443.44	5.5247	0.239874	11.414	0.534032
444.74	5.51822	0.239847	11.3994	0.534537
446.05	5.51832	0.239785	11.3972	0.533977
447.35	5.51279	0.239234	11.3838	0.531621
448.65	5.51428	0.239403	11.3762	0.532545
449.95	5.5092	0.239976	11.3757	0.529873
451.25	5.50866	0.239687	11.368	0.531387
452.55	5.51091	0.240044	11.3648	0.53035
453.85	5.5075	0.239625	11.3611	0.53128
455.15	5.50772	0.239308	11.364	0.532283
456.45	5.50551	0.23984	11.3626	0.531558
457.75	5.50109	0.240041	11.356	0.532306
459.05	5.50002	0.241091	11.353	0.531971
460.35	5.49799	0.24119	11.3453	0.531951
461.65	5.49394	0.241546	11.3426	0.533183
462.95	5.48845	0.240683	11.3363	0.531329
464.25	5.4878	0.240153	11.3273	0.52917
465.55	5.492	0.240329	11.3254	0.528391
466.85	5.48719	0.23921	11.3161	0.531233
468.15	5.48506	0.238535	11.3168	0.531367
469.45	5.48356	0.237683	11.3172	0.532689
470.75	5.48266	0.237736	11.3244	0.532969
472.05	5.48077	0.237907	11.3341	0.532341
473.35	5.4738	0.236455	11.3351	0.534936
474.65	5.4742	0.236199	11.3317	0.534222
475.96	5.46814	0.235583	11.3312	0.53592
477.26	5.46972	0.235657	11.3294	0.53556
478.56	5.46396	0.23589	11.3256	0.534888
479.86	5.45637	0.234741	11.3122	0.534607
481.16	5.45722	0.235059	11.3107	0.533388
482.46	5.45368	0.235088	11.2965	0.534335
483.76	5.45762	0.23489	11.2881	0.533846
485.06	5.45438	0.234989	11.27	0.53427
486.36	5.45438	0.235144	11.2669	0.534769
487.66	5.45803	0.235434	11.2675	0.533871
488.96	5.44976	0.234391	11.258	0.534825
490.26	5.45276	0.235278	11.2529	0.533801
491.56	5.44645	0.233845	11.2386	0.533891
492.86	5.44171	0.23374	11.2294	0.533124
494.16	5.44583	0.234065	11.2259	0.532196
495.46	5.44055	0.232938	11.2154	0.532088
496.76	5.44124	0.232807	11.2013	0.53128
498.06	5.43875	0.232401	11.187	0.530639
499.36	5.43566	0.23204	11.1851	0.529622
500.66	5.4354	0.230466	11.1758	0.529887
501.96	5.4311	0.229353	11.1665	0.529995
503.26	5.4325	0.228629	11.166	0.531177
504.56	5.42751	0.22719	11.1554	0.533717
505.86	5.42572	0.227337	11.1473	0.533169
507.17	5.42444	0.226058	11.1363	0.534156
508.47	5.42063	0.226156	11.1409	0.533522
509.77	5.42037	0.22615	11.1377	0.531739
511.07	5.42076	0.225967	11.1368	0.532228
512.37	5.41919	0.226822	11.137	0.52947
513.67	5.41654	0.226781	11.1294	0.528667
514.97	5.4178	0.22676	11.1213	0.52673
516.27	5.41918	0.227235	11.1132	0.524167
517.57	5.41272	0.225828	11.1022	0.52462
518.87	5.41184	0.22629	11.0938	0.524888
520.17	5.40968	0.225698	11.0799	0.524743
521.47	5.40759	0.225353	11.0769	0.525338
522.77	5.40829	0.224783	11.0719	0.524074
524.07	5.40531	0.223975	11.0632	0.524621
525.37	5.40605	0.224018	11.0585	0.523276
526.67	5.39964	0.223598	11.0492	0.522414
527.97	5.39805	0.223761	11.0405	0.522992
529.27	5.3934	0.223498	11.0359	0.521695
530.57	5.39069	0.222881	11.0352	0.523487
531.87	5.38975	0.222877	11.0318	0.525164
533.17	5.38972	0.223196	11.0246	0.525466
534.47	5.38562	0.222505	11.0165	0.523753
535.77	5.37943	0.222069	11.0071	0.522946
537.08	5.37564	0.222242	11.0037	0.52174
538.38	5.37187	0.223018	10.9971	0.521811
539.68	5.37213	0.222604	10.99	0.520747
540.98	5.37092	0.223088	10.9827	0.51907
542.28	5.367	0.223233	10.9692	0.518181
543.58	5.36625	0.223288	10.9653	0.516361
544.88	5.35484	0.222602	10.9584	0.514145
546.18	5.35414	0.223035	10.9501	0.514797
547.48	5.35613	0.223168	10.9462	0.513833
548.78	5.34932	0.22343	10.9387	0.513727
550.08	5.35384	0.224718	10.9367	0.513553
551.38	5.34673	0.224479	10.9225	0.511938
552.68	5.34528	0.225416	10.9191	0.512583
553.98	5.33479	0.225018	10.9111	0.511174
555.28	5.32882	0.2246	10.9043	0.513182
556.58	5.32939	0.224905	10.9048	0.513774
557.88	5.31526	0.224394	10.8918	0.513783
559.18	5.32008	0.225628	10.8957	0.513521
560.48	5.31018	0.224273	10.8824	0.512084
561.78	5.31067	0.223634	10.8794	0.511891
563.08	5.30371	0.223876	10.8756	0.511124
564.38	5.29246	0.223218	10.8671	0.513071
565.68	5.29196	0.223346	10.8709	0.512917
566.98	5.28389	0.222576	10.8656	0.514063
568.29	5.28267	0.22253	10.8659	0.514439
569.59	5.27712	0.222358	10.8584	0.516634
570.89	5.26883	0.222239	10.8554	0.51714
572.19	5.26906	0.222534	10.8561	0.518051
573.49	5.26373	0.221568	10.844	0.517282
574.79	5.26574	0.221725	10.842	0.518008
576.09	5.26258	0.221965	10.8386	0.518885
577.39	5.2574	0.221906	10.8242	0.517265
578.69	5.25524	0.222672	10.8204	0.516207
579.99	5.2505	0.22336	10.8077	0.515585
581.29	5.24836	0.22375	10.8009	0.516649
582.59	5.24654	0.222864	10.7957	0.518103
583.89	5.24227	0.222103	10.7914	0.518971
585.19	5.24025	0.221622	10.7906	0.519896
586.49	5.2358	0.221878	10.7851	0.51961
587.79	5.23192	0.221876	10.7787	0.519443
589.09	5.22934	0.221654	10.7744	0.51922
590.39	5.22904	0.221159	10.766	0.51697
591.69	5.22691	0.221649	10.7592	0.514965
592.99	5.22012	0.222084	10.759	0.514129
594.29	5.22244	0.22193	10.7548	0.513691
595.59	5.21953	0.22044	10.7459	0.512321
596.89	5.21997	0.22044	10.7405	0.511607
598.2	5.21704	0.220507	10.7389	0.510971
599.5	5.2162	0.22082	10.7311	0.510367
[truncated: 1,077 more rows]

## Sheet: Extended_data_fig.9b
Distance (um) (Dorsal positive)	WAKE_mean	WAKE_SEM	KET-XYL_mean	KET-XYL_SEM
-2000.1	88.7821	1.58312	63.4507	6.58718
-1998.8	88.7433	1.55495	63.4212	6.57936
-1997.5	88.7323	1.52649	63.4641	6.58048
-1996.2	88.6866	1.50222	63.4313	6.55128
-1994.9	88.6567	1.46576	63.4408	6.55566
-1993.5	88.6277	1.44228	63.4462	6.55134
-1992.2	88.5871	1.41541	63.4457	6.53917
-1990.9	88.5618	1.39147	63.471	6.54335
-1989.6	88.5208	1.36798	63.4767	6.52779
-1988.3	88.5167	1.34504	63.4998	6.53521
-1987	88.4998	1.33419	63.5019	6.53525
-1985.7	88.4813	1.31418	63.5115	6.53505
-1984.4	88.469	1.29809	63.5053	6.52086
-1983.1	88.435	1.28186	63.4859	6.51647
-1981.8	88.4244	1.25756	63.4974	6.50834
-1980.5	88.3908	1.23579	63.4544	6.48927
-1979.2	88.3908	1.21631	63.4437	6.49263
-1977.9	88.3566	1.1872	63.4344	6.4902
-1976.6	88.3259	1.17558	63.4375	6.48451
-1975.3	88.3147	1.15739	63.4201	6.48685
-1974	88.278	1.14732	63.3923	6.47846
-1972.7	88.2676	1.13121	63.373	6.4973
-1971.4	88.2405	1.11161	63.3444	6.48601
-1970.1	88.2293	1.10379	63.3256	6.48539
-1968.8	88.2199	1.08349	63.3253	6.48505
-1967.5	88.1681	1.06208	63.2763	6.49488
-1966.2	88.1757	1.0408	63.254	6.50329
-1964.9	88.126	1.01919	63.1783	6.4951
-1963.6	88.1049	0.997514	63.1178	6.51627
-1962.3	88.0965	0.981991	63.0667	6.54125
-1961	88.0465	0.961676	62.9798	6.56079
-1959.7	88.0608	0.945481	62.9775	6.56141
-1958.4	88.015	0.931551	62.9248	6.55867
-1957.1	88.0292	0.922823	62.8697	6.56802
-1955.8	88.018	0.912446	62.8189	6.57574
-1954.5	87.9993	0.901804	62.7868	6.57745
-1953.2	88.0179	0.899482	62.7526	6.58382
-1951.9	87.9573	0.887609	62.7153	6.59108
-1950.6	87.9677	0.875458	62.6878	6.62144
-1949.3	87.9326	0.863928	62.6482	6.61467
-1948	87.9099	0.852263	62.6254	6.62367
-1946.7	87.9283	0.845553	62.6391	6.61395
-1945.4	87.9094	0.835734	62.6008	6.62555
-1944.1	87.9266	0.833077	62.5752	6.64522
-1942.8	87.8765	0.828963	62.5222	6.65973
-1941.5	87.8763	0.824292	62.4881	6.66805
-1940.2	87.8863	0.823889	62.4616	6.65902
-1938.9	87.8593	0.81718	62.4571	6.65752
-1937.6	87.8779	0.812609	62.4649	6.66505
-1936.3	87.8362	0.807659	62.4417	6.68192
-1935	87.8144	0.809502	62.4411	6.68403
-1933.7	87.7721	0.800231	62.4334	6.6921
-1932.4	87.7358	0.799116	62.4224	6.69355
-1931.1	87.7204	0.800314	62.4321	6.69306
-1929.8	87.7024	0.802672	62.4104	6.67637
-1928.5	87.7117	0.802376	62.3989	6.70321
-1927.2	87.6891	0.809455	62.37	6.71269
-1925.9	87.7037	0.808236	62.3453	6.72436
-1924.6	87.7039	0.813494	62.3329	6.72822
-1923.3	87.7168	0.815836	62.3229	6.74366
-1922	87.7149	0.816771	62.3448	6.75762
-1920.7	87.708	0.819574	62.3395	6.75028
-1919.4	87.7213	0.81224	62.3497	6.76297
-1918.1	87.7368	0.81196	62.3483	6.77311
-1916.8	87.7659	0.801189	62.3495	6.77594
-1915.5	87.7787	0.795502	62.3708	6.79238
-1914.2	87.7736	0.79475	62.4063	6.75903
-1912.9	87.7888	0.792286	62.4533	6.75856
-1911.6	87.7544	0.794255	62.4552	6.73935
-1910.3	87.7603	0.790325	62.48	6.73275
-1909	87.7661	0.783647	62.4794	6.72304
-1907.7	87.77	0.784475	62.4983	6.70878
-1906.4	87.7773	0.781565	62.5042	6.72757
-1905.1	87.7389	0.784981	62.5132	6.71689
-1903.8	87.7505	0.786381	62.5447	6.72696
-1902.5	87.7215	0.794056	62.5465	6.72937
-1901.2	87.7296	0.792161	62.5399	6.73357
-1899.9	87.7255	0.796455	62.5631	6.73174
-1898.6	87.7053	0.802256	62.5952	6.70623
-1897.3	87.7326	0.802962	62.6193	6.69915
-1896	87.7113	0.816114	62.6142	6.70839
-1894.7	87.7212	0.819659	62.624	6.70057
-1893.4	87.7247	0.822931	62.6202	6.71234
-1892.1	87.7116	0.833854	62.6265	6.70218
-1890.8	87.7396	0.832196	62.6202	6.70671
-1889.5	87.7144	0.847328	62.6509	6.68717
-1888.2	87.7337	0.850994	62.6619	6.6785
-1886.9	87.7276	0.852805	62.675	6.657
-1885.6	87.7056	0.864723	62.6609	6.65038
-1884.3	87.7254	0.861572	62.6471	6.65842
-1883	87.7059	0.869268	62.6484	6.64494
-1881.7	87.7189	0.871584	62.6281	6.66658
-1880.4	87.7027	0.873184	62.6246	6.67263
-1879.1	87.7095	0.876926	62.5737	6.69278
-1877.8	87.7215	0.877933	62.5628	6.69431
-1876.5	87.7022	0.888802	62.5599	6.68182
-1875.2	87.7091	0.892702	62.538	6.68714
-1873.9	87.6902	0.904345	62.5063	6.69563
-1872.6	87.7012	0.908376	62.4792	6.68503
-1871.3	87.688	0.919328	62.4766	6.6934
-1870	87.6701	0.93168	62.4455	6.68303
-1868.7	87.6838	0.933177	62.4146	6.70082
-1867.4	87.6557	0.94712	62.3906	6.69608
-1866.1	87.669	0.950008	62.3299	6.72001
-1864.8	87.6458	0.964916	62.2949	6.73675
-1863.5	87.6281	0.979267	62.2285	6.75114
-1862.2	87.6593	0.974419	62.1774	6.77952
-1860.9	87.6192	0.992216	62.1159	6.77947
-1859.6	87.6387	0.995451	62.0246	6.80608
-1858.3	87.5955	1.01494	61.9762	6.79732
-1857	87.6019	1.02086	61.9408	6.80851
-1855.7	87.5998	1.02158	61.8872	6.83419
-1854.4	87.5553	1.04307	61.8181	6.83422
-1853.1	87.571	1.04646	61.7883	6.85789
-1851.8	87.5482	1.05648	61.7546	6.86849
-1850.5	87.5379	1.07263	61.7091	6.88813
-1849.2	87.5128	1.0908	61.671	6.886
-1847.9	87.4772	1.11858	61.6134	6.89455
-1846.6	87.4919	1.12272	61.6039	6.9155
-1845.3	87.4477	1.15529	61.5564	6.91498
-1844	87.442	1.16708	61.5306	6.92403
-1842.7	87.3838	1.20902	61.4873	6.92398
-1841.4	87.3639	1.22618	61.4516	6.93703
-1840.1	87.3793	1.22827	61.4219	6.94566
-1838.8	87.3583	1.2482	61.3835	6.95204
-1837.5	87.3743	1.24551	61.3842	6.96643
-1836.2	87.3161	1.28391	61.3734	6.95971
-1834.9	87.3364	1.28089	61.3566	6.97323
-1833.6	87.3309	1.29376	61.3378	6.98791
-1832.3	87.3122	1.3133	61.3056	7.0101
-1831	87.3344	1.31588	61.2582	7.02785
-1829.7	87.2949	1.33948	61.2492	7.04322
-1828.4	87.3036	1.34817	61.2292	7.06052
-1827.1	87.2759	1.36569	61.2054	7.05766
-1825.8	87.2533	1.39554	61.2067	7.05941
-1824.5	87.2709	1.38898	61.1933	7.06848
-1823.2	87.2174	1.4223	61.1989	7.07195
-1821.9	87.235	1.42741	61.1863	7.08124
-1820.6	87.1945	1.46018	61.1898	7.0519
-1819.3	87.2018	1.45429	61.1853	7.07048
-1818	87.2072	1.46254	61.1809	7.06921
-1816.7	87.1651	1.49527	61.196	7.06023
-1815.4	87.1758	1.49915	61.1834	7.07476
-1814.1	87.1289	1.54276	61.2054	7.05588
-1812.8	87.117	1.55482	61.2038	7.07669
-1811.5	87.0908	1.59159	61.214	7.06694
-1810.2	87.0572	1.61739	61.2683	7.05456
-1808.9	87.0468	1.63797	61.2761	7.05517
-1807.6	87.028	1.65091	61.3189	7.03838
-1806.3	87.0221	1.66398	61.3227	7.0716
-1805	86.9881	1.69052	61.3593	7.04549
-1803.7	86.9823	1.70044	61.3507	7.04793
-1802.4	87.0118	1.6871	61.3528	7.06535
-1801.1	87.0207	1.68599	61.3798	7.05032
-1799.8	87.0412	1.68049	61.3742	7.06749
-1798.5	87.0229	1.70332	61.3961	7.0428
-1797.2	87.0542	1.68773	61.3867	7.05934
-1795.9	87.045	1.69253	61.3791	7.07865
-1794.6	87.0324	1.70892	61.3964	7.06944
-1793.3	87.0283	1.71221	61.4083	7.08244
-1792	87.014	1.71822	61.4447	7.06396
-1790.7	87.0635	1.70154	61.4643	7.08923
-1789.4	87.0116	1.72473	61.4879	7.08181
-1788.1	87.0321	1.7157	61.4735	7.09405
-1786.8	87.0616	1.69965	61.4532	7.10086
-1785.5	87.0578	1.69996	61.4595	7.07768
-1784.2	87.0984	1.67246	61.4228	7.09413
-1782.9	87.0762	1.67791	61.4564	7.0638
-1781.6	87.0956	1.66623	61.4987	7.07335
-1780.3	87.1135	1.66533	61.5429	7.0914
-1779	87.1201	1.66431	61.5636	7.08905
-1777.7	87.1359	1.65761	61.5875	7.10681
-1776.4	87.1151	1.67245	61.6179	7.08438
-1775.1	87.1495	1.67048	61.6224	7.09111
-1773.8	87.1436	1.68014	61.6812	7.10847
-1772.5	87.1515	1.68412	61.7167	7.11702
-1771.2	87.1705	1.68118	61.7246	7.15279
-1769.9	87.1652	1.69076	61.7751	7.16065
-1768.6	87.1784	1.69373	61.7566	7.18063
-1767.3	87.1526	1.70969	61.8263	7.17411
-1766	87.1593	1.70689	61.8353	7.18233
-1764.7	87.1652	1.70871	61.8261	7.18397
-1763.4	87.1624	1.71491	61.8718	7.19331
-1762.1	87.1771	1.71544	61.8334	7.19896
-1760.8	87.1733	1.72003	61.9126	7.18618
-1759.5	87.1906	1.71706	61.9127	7.19499
-1758.2	87.2014	1.71997	61.9421	7.17982
-1756.9	87.2116	1.72509	61.9651	7.188
-1755.6	87.2118	1.7261	61.9239	7.18892
-1754.3	87.2118	1.73071	61.9903	7.17389
-1753	87.219	1.73744	61.9573	7.1738
-1751.7	87.2198	1.73622	62.0497	7.14046
-1750.4	87.2219	1.74389	62.0626	7.13901
-1749.1	87.2146	1.74526	62.0374	7.13953
-1747.8	87.2246	1.74855	62.0927	7.13828
-1746.5	87.2138	1.75461	62.0577	7.13883
-1745.2	87.2234	1.74978	62.116	7.12248
-1743.9	87.2259	1.7561	62.0876	7.11926
-1742.6	87.2154	1.7669	62.1081	7.12106
-1741.3	87.2178	1.77074	62.1151	7.11538
-1740	87.2151	1.78299	62.128	7.13076
-1738.7	87.2248	1.77717	62.1728	7.11958
-1737.4	87.2416	1.77926	62.1613	7.12584
-1736.1	87.2493	1.77601	62.2249	7.12291
-1734.8	87.2599	1.77594	62.2327	7.13171
-1733.5	87.2566	1.78468	62.2387	7.14933
-1732.2	87.2594	1.7817	62.2857	7.13152
-1730.9	87.2778	1.78422	62.2565	7.16688
-1729.6	87.2706	1.77985	62.3054	7.16527
-1728.3	87.275	1.78031	62.2784	7.19801
-1727	87.2801	1.7802	62.2652	7.21932
-1725.7	87.2735	1.78065	62.2737	7.24166
-1724.4	87.2825	1.78613	62.2408	7.27318
-1723.1	87.2768	1.78203	62.2728	7.26539
-1721.8	87.2835	1.78652	62.2542	7.28287
-1720.5	87.2751	1.7979	62.2677	7.29443
-1719.2	87.2617	1.80358	62.2524	7.30328
-1717.9	87.2526	1.82154	62.246	7.31326
-1716.6	87.2387	1.83588	62.2714	7.31463
-1715.3	87.2344	1.85432	62.2516	7.33793
-1714	87.214	1.8652	62.2992	7.33044
-1712.7	87.2087	1.88121	62.308	7.34782
-1711.4	87.1975	1.89903	62.3314	7.35133
-1710.1	87.1805	1.92195	62.3508	7.34566
-1708.8	87.1426	1.96084	62.3385	7.36326
-1707.5	87.1265	1.97233	62.402	7.35001
-1706.2	87.0859	2.0059	62.3875	7.3608
-1704.9	87.0598	2.02148	62.4103	7.35587
-1703.6	87.0255	2.04898	62.4152	7.36612
-1702.3	86.9593	2.09426	62.431	7.36009
-1701	86.9495	2.09312	62.483	7.34602
-1699.7	86.8907	2.15683	62.4854	7.34638
-1698.4	86.916	2.14282	62.556	7.33363
-1697.1	86.8927	2.17276	62.5577	7.34346
-1695.8	86.8856	2.1797	62.5703	7.34696
-1694.5	86.8882	2.17238	62.6102	7.34348
-1693.2	86.8638	2.2107	62.5807	7.36725
-1691.9	86.884	2.18448	62.6292	7.36007
-1690.6	86.8615	2.2102	62.6229	7.37493
-1689.3	86.8582	2.20857	62.6506	7.36323
-1688	86.85	2.21537	62.6749	7.36388
-1686.6	86.8248	2.25479	62.6898	7.3687
-1685.3	86.8202	2.2486	62.713	7.36283
-1684	86.8006	2.28567	62.706	7.37497
-1682.7	86.8147	2.25657	62.7571	7.36821
-1681.4	86.7853	2.29743	62.7528	7.38068
-1680.1	86.7719	2.32677	62.7693	7.37662
-1678.8	86.7521	2.32477	62.8287	7.35917
-1677.5	86.7194	2.37268	62.8344	7.36081
-1676.2	86.7022	2.3769	62.879	7.34655
-1674.9	86.6744	2.40402	62.9016	7.3459
-1673.6	86.6371	2.4505	62.8988	7.35149
-1672.3	86.6177	2.45842	62.9614	7.33259
-1671	86.5788	2.51332	62.9522	7.34273
-1669.7	86.5552	2.53125	63.0104	7.32508
-1668.4	86.526	2.55672	63.0137	7.33081
-1667.1	86.4983	2.5886	63.0657	7.3288
-1665.8	86.4648	2.60967	63.0843	7.33487
-1664.5	86.425	2.6567	63.0691	7.34522
-1663.2	86.3886	2.67828	63.1196	7.3265
-1661.9	86.349	2.7113	63.114	7.33437
-1660.6	86.3191	2.74265	63.1732	7.31188
-1659.3	86.2669	2.78332	63.1518	7.31525
-1658	86.2365	2.8198	63.1556	7.31693
-1656.7	86.1845	2.85867	63.1773	7.31079
-1655.4	86.1425	2.89305	63.172	7.31776
-1654.1	86.0824	2.94118	63.1835	7.3238
-1652.8	86.0395	2.97899	63.1555	7.34871
-1651.5	86.0043	3.01127	63.1765	7.34839
-1650.2	85.9651	3.04362	63.1822	7.35581
-1648.9	85.9269	3.08896	63.1668	7.36906
-1647.6	85.8841	3.11719	63.1931	7.35888
-1646.3	85.8547	3.15345	63.1854	7.37641
-1645	85.8203	3.17468	63.236	7.35791
-1643.7	85.7932	3.20761	63.2227	7.36972
-1642.4	85.7576	3.24288	63.2079	7.38076
-1641.1	85.7289	3.26639	63.2323	7.37809
-1639.8	85.7086	3.29221	63.2171	7.39774
-1638.5	85.6652	3.32413	63.2541	7.37795
-1637.2	85.6484	3.35687	63.1963	7.40998
-1635.9	85.624	3.37701	63.2195	7.40413
-1634.6	85.5961	3.39662	63.236	7.39811
-1633.3	85.5918	3.417	63.2088	7.41601
-1632	85.568	3.43772	63.2439	7.40147
-1630.7	85.5747	3.44772	63.2162	7.42425
-1629.4	85.5519	3.46325	63.252	7.39981
-1628.1	85.5579	3.46659	63.2533	7.39736
-1626.8	85.5485	3.48526	63.238	7.41174
-1625.5	85.5329	3.4959	63.2845	7.38287
-1624.2	85.5316	3.50638	63.2502	7.41467
-1622.9	85.5075	3.51825	63.306	7.39023
-1621.6	85.5016	3.52841	63.2835	7.41094
-1620.3	85.492	3.54339	63.2575	7.43426
-1619	85.4734	3.55549	63.279	7.41969
-1617.7	85.4748	3.56343	63.2414	7.44385
-1616.4	85.4612	3.57507	63.3051	7.41286
-1615.1	85.4563	3.5791	63.2874	7.43065
-1613.8	85.4452	3.59395	63.3162	7.42459
-1612.5	85.4351	3.60156	63.3306	7.43013
-1611.2	85.432	3.60908	63.3074	7.44952
-1609.9	85.4195	3.62483	63.3517	7.43272
-1608.6	85.4214	3.62571	63.3124	7.46049
-1607.3	85.3911	3.64467	63.3745	7.44463
-1606	85.3853	3.65188	63.3537	7.45677
-1604.7	85.3727	3.66789	63.3568	7.46826
-1603.4	85.3537	3.68155	63.3629	7.46444
-1602.1	85.3492	3.6853	63.3341	7.48267
-1600.8	85.3171	3.68984	63.3872	7.46019
-1599.5	85.3221	3.69962	63.3645	7.47132
-1598.2	85.3107	3.70484	63.385	7.46662
-1596.9	85.3005	3.71941	63.3895	7.46862
-1595.6	85.29	3.72414	63.378	7.48222
-1594.3	85.2808	3.72951	63.3959	7.47599
-1593	85.2911	3.72395	63.3527	7.49975
-1591.7	85.2725	3.72978	63.3765	7.4966
-1590.4	85.2736	3.72156	63.3633	7.50872
-1589.1	85.2722	3.71452	63.357	7.51871
-1587.8	85.2669	3.71198	63.3763	7.51667
-1586.5	85.2783	3.69568	63.3472	7.53541
-1585.2	85.2589	3.69062	63.3731	7.54037
-1583.9	85.2519	3.68453	63.369	7.54379
-1582.6	85.2546	3.68274	63.3758	7.548
-1581.3	85.2515	3.67544	63.3799	7.55223
-1580	85.2722	3.6687	63.3652	7.5703
-1578.7	85.2545	3.67065	63.3831	7.58279
-1577.4	85.2894	3.66693	63.3889	7.57922
-1576.1	85.2903	3.66558	63.403	7.58257
-1574.8	85.3097	3.66373	63.3938	7.58883
-1573.5	85.3363	3.65471	63.3884	7.59788
-1572.2	85.3538	3.65393	63.3804	7.60955
-1570.9	85.3851	3.64213	63.3832	7.60581
-1569.6	85.4011	3.644	63.3903	7.61026
-1568.3	85.4369	3.63115	63.4059	7.60428
-1567	85.4541	3.63222	63.3949	7.60817
-1565.7	85.4764	3.63024	63.3979	7.61127
-1564.4	85.5081	3.62161	63.4105	7.60728
-1563.1	85.5236	3.61611	63.4054	7.62509
-1561.8	85.5479	3.60549	63.4133	7.62675
-1560.5	85.5746	3.60003	63.426	7.63577
-1559.2	85.5956	3.59454	63.4399	7.64125
-1557.9	85.6154	3.5835	63.4483	7.63631
-1556.6	85.6275	3.5801	63.4176	7.66255
-1555.3	85.6691	3.56492	63.4334	7.64473
-1554	85.6893	3.55704	63.4138	7.65744
-1552.7	85.7133	3.5488	63.4169	7.65628
-1551.4	85.7326	3.54458	63.4268	7.65438
-1550.1	85.7659	3.53684	63.4256	7.65589
-1548.8	85.7951	3.52917	63.4361	7.6484
-1547.5	85.8091	3.52299	63.431	7.67057
-1546.2	85.839	3.5096	63.4626	7.66397
-1544.9	85.8556	3.5116	63.4723	7.66189
-1543.6	85.8703	3.50634	63.4835	7.66109
-1542.3	85.8876	3.49954	63.5038	7.66047
-1541	85.8986	3.49639	63.4888	7.67895
-1539.7	85.9114	3.48861	63.4915	7.67128
-1538.4	85.9228	3.49161	63.4941	7.67468
-1537.1	85.9398	3.48388	63.5025	7.67969
-1535.8	85.9502	3.48128	63.5312	7.67818
-1534.5	85.9583	3.47584	63.5055	7.70862
-1533.2	85.9752	3.47387	63.529	7.68925
-1531.9	85.9801	3.47174	63.4986	7.7151
-1530.6	85.992	3.46846	63.5211	7.70468
-1529.3	85.9956	3.46437	63.519	7.71674
-1528	86.0073	3.46751	63.5094	7.72097
-1526.7	86.0169	3.46249	63.5432	7.686
-1525.4	86.0157	3.46343	63.5173	7.7095
-1524.1	86.0228	3.45828	63.5536	7.68173
-1522.8	86.0335	3.45755	63.5076	7.7229
-1521.5	86.0365	3.45346	63.5524	7.69561
-1520.2	86.0475	3.44476	63.5496	7.6936
-1518.9	86.057	3.44209	63.5367	7.71506
-1517.6	86.0599	3.43813	63.5695	7.6874
-1516.3	86.0715	3.44193	63.5522	7.70903
-1515	86.0861	3.43202	63.5885	7.69443
-1513.7	86.0849	3.43722	63.5886	7.70569
-1512.4	86.1027	3.43098	63.5789	7.71588
-1511.1	86.1178	3.41697	63.6071	7.69536
-1509.8	86.1252	3.41974	63.5644	7.72324
-1508.5	86.1342	3.40794	63.5779	7.70906
-1507.2	86.1414	3.40684	63.5439	7.73793
-1505.9	86.1515	3.4083	63.5662	7.72708
-1504.6	86.1539	3.40042	63.5827	7.72228
-1503.3	86.1674	3.39803	63.6072	7.73394
-1502	86.1656	3.39198	63.6281	7.7193
-1500.7	86.1703	3.39299	63.6215	7.73248
-1499.4	86.1825	3.38781	63.6499	7.71775
-1498.1	86.1889	3.3844	63.6631	7.71855
-1496.8	86.1983	3.38627	63.6608	7.72402
-1495.5	86.2044	3.37793	63.694	7.70277
-1494.2	86.2067	3.38144	63.705	7.71169
-1492.9	86.2115	3.37537	63.7345	7.69836
-1491.6	86.2163	3.37271	63.7333	7.71321
-1490.3	86.226	3.37292	63.7466	7.72152
-1489	86.2262	3.36942	63.8036	7.69345
-1487.7	86.2386	3.36777	63.8013	7.72193
-1486.4	86.2427	3.35609	63.8527	7.7076
-1485.1	86.2462	3.36288	63.8592	7.737
-1483.8	86.2503	3.36062	63.9176	7.71705
-1482.5	86.2537	3.357	63.9452	7.70565
-1481.2	86.2574	3.35857	63.9578	7.72417
-1479.9	86.2691	3.34447	63.9993	7.71906
-1478.6	86.2741	3.35123	64.0202	7.72816
-1477.3	86.287	3.34366	64.0701	7.7135
-1476	86.2882	3.34648	64.0963	7.71827
-1474.7	86.291	3.34366	64.1022	7.73104
-1473.4	86.29	3.3423	64.1462	7.716
-1472.1	86.2944	3.34342	64.1673	7.72409
-1470.8	86.305	3.32855	64.2024	7.70272
-1469.5	86.3123	3.32934	64.1959	7.73583
-1468.2	86.3173	3.32704	64.1999	7.73592
-1466.9	86.3107	3.32489	64.2494	7.71407
-1465.6	86.3115	3.3298	64.2659	7.72184
-1464.3	86.3175	3.31735	64.2884	7.70868
-1463	86.3272	3.32004	64.286	7.73501
-1461.7	86.3324	3.31718	64.3285	7.72159
-1460.4	86.341	3.31418	64.3474	7.7266
-1459.1	86.3388	3.31845	64.3506	7.74081
-1457.8	86.348	3.31348	64.3481	7.73978
-1456.5	86.3547	3.31933	64.3654	7.7496
-1455.2	86.3664	3.31207	64.3733	7.73386
-1453.9	86.3634	3.32408	64.3871	7.75041
-1452.6	86.3654	3.32311	64.3801	7.76401
-1451.3	86.3739	3.32514	64.4123	7.74791
-1450	86.3685	3.33104	64.4057	7.76206
-1448.7	86.3803	3.32656	64.4249	7.74314
-1447.4	86.3891	3.32557	64.4143	7.76468
-1446.1	86.3925	3.32488	64.4381	7.7579
-1444.8	86.3877	3.32374	64.4516	7.76637
-1443.5	86.3864	3.32279	64.4516	7.76971
-1442.2	86.3836	3.31982	64.4626	7.76151
-1440.9	86.3849	3.32484	64.4512	7.78834
-1439.6	86.387	3.31859	64.4836	7.77085
-1438.3	86.399	3.31316	64.4801	7.78054
-1437	86.3951	3.31387	64.4963	7.78477
-1435.7	86.4027	3.30932	64.4851	7.7928
-1434.4	86.4001	3.31675	64.4999	7.80963
-1433.1	86.4045	3.31456	64.5011	7.80283
-1431.8	86.4081	3.31771	64.5023	7.82823
-1430.5	86.4158	3.31495	64.5028	7.82811
-1429.2	86.4259	3.31276	64.5479	7.81782
-1427.9	86.43	3.3181	64.5563	7.81648
-1426.6	86.4464	3.30975	64.567	7.81347
-1425.3	86.4457	3.3129	64.5966	7.82165
-1424	86.4559	3.30717	64.5995	7.81739
-1422.7	86.4674	3.30328	64.608	7.81945
-1421.4	86.4679	3.30213	64.6117	7.83774
-1420.1	86.4819	3.2952	64.6154	7.83347
-1418.8	86.4763	3.29843	64.6226	7.84194
-1417.5	86.4896	3.2918	64.6172	7.83068
-1416.2	86.4907	3.30063	64.6168	7.85608
-1414.9	86.4957	3.29914	64.6111	7.86018
-1413.6	86.5106	3.29423	64.5915	7.86161
-1412.3	86.5016	3.29945	64.6147	7.86124
-1411	86.5204	3.28985	64.6206	7.8417
-1409.7	86.5275	3.29184	64.6257	7.86124
-1408.4	86.5331	3.29019	64.6119	7.8639
-1407.1	86.5372	3.29014	64.629	7.84817
-1405.8	86.5327	3.2915	64.6426	7.85949
-1404.5	86.5449	3.28258	64.6503	7.85068
-1403.2	86.5447	3.2827	64.6576	7.86181
-1401.9	86.5541	3.27824	64.685	7.83622
-1400.6	86.5568	3.27453	64.7017	7.83018
-1399.3	86.5581	3.27392	64.7381	7.82632
-1398	86.5725	3.26527	64.7455	7.82412
-1396.7	86.5705	3.26223	64.7813	7.82316
-1395.4	86.5712	3.25431	64.7942	7.80867
-1394.1	86.5665	3.25931	64.7968	7.82085
-1392.8	86.5728	3.25256	64.8131	7.80955
-1391.5	86.576	3.25657	64.815	7.81243
-1390.2	86.5632	3.25599	64.8342	7.80206
-1388.9	86.5793	3.25217	64.8261	7.8007
-1387.6	86.5811	3.2523	64.8326	7.79521
-1386.3	86.5838	3.25013	64.8186	7.8093
-1385	86.5808	3.24783	64.8461	7.80171
-1383.7	86.5775	3.24078	64.8567	7.79526
-1382.4	86.583	3.24176	64.8643	7.80531
-1381.1	86.5831	3.24106	64.8752	7.81738
-1379.7	86.5855	3.23782	64.8915	7.80174
-1378.4	86.5893	3.236	64.926	7.80962
-1377.1	86.5907	3.22925	64.9378	7.80047
-1375.8	86.5999	3.22879	64.9542	7.79815
-1374.5	86.5961	3.22434	64.987	7.79266
-1373.2	86.6004	3.22509	64.9966	7.78709
-1371.9	86.6103	3.22059	65.0262	7.78093
-1370.6	86.6145	3.21531	65.0322	7.78525
-1369.3	86.6185	3.21405	65.0423	7.79465
-1368	86.6186	3.21239	65.0704	7.77552
-1366.7	86.6282	3.20841	65.0854	7.76827
-1365.4	86.6202	3.21483	65.1098	7.76375
-1364.1	86.6317	3.20731	65.1131	7.75415
-1362.8	86.6172	3.21796	65.1635	7.74457
-1361.5	86.6272	3.215	65.1614	7.72547
-1360.2	86.6274	3.2158	65.1742	7.71684
-1358.9	86.6282	3.21337	65.1782	7.71256
-1357.6	86.6315	3.21093	65.1803	7.69887
-1356.3	86.6288	3.2129	65.2005	7.70702
-1355	86.6366	3.20764	65.1864	7.69978
-1353.7	86.6414	3.20144	65.1903	7.70044
-1352.4	86.6361	3.20461	65.2222	7.69752
-1351.1	86.6526	3.19577	65.2199	7.68089
-1349.8	86.6485	3.19878	65.2368	7.69303
-1348.5	86.6632	3.18978	65.243	7.67583
-1347.2	86.6603	3.1967	65.2701	7.6799
-1345.9	86.6567	3.19322	65.2837	7.67525
-1344.6	86.662	3.19109	65.2759	7.66906
-1343.3	86.6547	3.19668	65.2898	7.68629
-1342	86.6621	3.19014	65.2803	7.69191
-1340.7	86.6589	3.18957	65.3201	7.68594
-1339.4	86.6525	3.19236	65.3196	7.69237
-1338.1	86.6488	3.18961	65.3325	7.68378
-1336.8	86.6501	3.18933	65.3505	7.68338
-1335.5	86.6518	3.18247	65.3616	7.66138
-1334.2	86.6447	3.1803	65.395	7.65876
-1332.9	86.6452	3.17767	65.3829	7.66679
-1331.6	86.6415	3.17558	65.3876	7.67559
-1330.3	86.6406	3.17084	65.4154	7.66033
-1329	86.6382	3.16411	65.4063	7.66234
-1327.7	86.6352	3.15886	65.4262	7.65616
-1326.4	86.6365	3.1605	65.4036	7.66455
-1325.1	86.6321	3.15837	65.4453	7.64899
-1323.8	86.6244	3.15454	65.4638	7.6362
-1322.5	86.6262	3.15268	65.4818	7.62776
-1321.2	86.627	3.14265	65.5023	7.61712
-1319.9	86.6262	3.14085	65.5122	7.62007
-1318.6	86.6176	3.1314	65.5497	7.62009
-1317.3	86.6196	3.12981	65.5471	7.61825
-1316	86.6174	3.12507	65.5614	7.61394
-1314.7	86.6218	3.1228	65.5755	7.60962
-1313.4	86.6161	3.12671	65.5905	7.59704
-1312.1	86.6203	3.12203	65.6275	7.57931
-1310.8	86.6314	3.11927	65.6267	7.57544
-1309.5	86.6267	3.12013	65.6497	7.57995
-1308.2	86.6401	3.11476	65.6772	7.55892
-1306.9	86.6525	3.11468	65.6876	7.56176
-1305.6	86.6479	3.10936	65.6969	7.55753
-1304.3	86.6557	3.10617	65.6895	7.55225
-1303	86.6538	3.11223	65.7207	7.55975
-1301.7	86.66	3.10917	65.7311	7.55274
-1300.4	86.665	3.10719	65.7381	7.56409
-1299.1	86.6724	3.10194	65.755	7.55575
-1297.8	86.6839	3.09543	65.7552	7.5537
-1296.5	86.6873	3.1016	65.7888	7.55419
-1295.2	86.6963	3.09626	65.7956	7.54214
-1293.9	86.7007	3.09909	65.8057	7.54137
-1292.6	86.7068	3.09679	65.8063	7.53563
-1291.3	86.7126	3.0994	65.8252	7.53369
-1290	86.7209	3.10097	65.8214	7.53628
-1288.7	86.7338	3.09578	65.8231	7.52416
-1287.4	86.7337	3.09506	65.8114	7.5341
-1286.1	86.7361	3.09784	65.8139	7.55033
-1284.8	86.7436	3.09982	65.8214	7.55483
-1283.5	86.7472	3.10686	65.8298	7.56069
-1282.2	86.7521	3.10676	65.8379	7.54435
-1280.9	86.7509	3.1132	65.8694	7.54738
-1279.6	86.761	3.11502	65.8784	7.5412
-1278.3	86.7641	3.12061	65.8874	7.53441
-1277	86.7668	3.1233	65.8975	7.53241
-1275.7	86.7735	3.12724	65.8973	7.53359
-1274.4	86.7753	3.13139	65.9192	7.53031
-1273.1	86.7838	3.12916	65.9365	7.51847
-1271.8	86.7875	3.12587	65.9377	7.51691
-1270.5	86.7928	3.12359	65.9467	7.51603
-1269.2	86.8003	3.12366	65.951	7.52387
-1267.9	86.8062	3.12558	65.9588	7.52395
-1266.6	86.8119	3.11946	65.9757	7.51502
-1265.3	86.815	3.11822	65.9741	7.51756
-1264	86.8121	3.12201	66.0036	7.50725
-1262.7	86.8117	3.12105	66.0163	7.49945
-1261.4	86.8133	3.12532	66.0338	7.49246
-1260.1	86.8265	3.11984	66.0686	7.47145
-1258.8	86.828	3.12058	66.0154	7.50637
-1257.5	86.8353	3.11885	66.0322	7.4813
-1256.2	86.8348	3.12512	66.003	7.49827
-1254.9	86.8474	3.12235	66.0178	7.48224
-1253.6	86.8439	3.12387	66.0269	7.49024
-1252.3	86.8508	3.12297	66.0044	7.50796
-1251	86.8584	3.11903	66.0275	7.50328
-1249.7	86.861	3.12151	66.0473	7.49141
-1248.4	86.8607	3.12154	66.0752	7.48163
-1247.1	86.8548	3.12431	66.0868	7.47853
-1245.8	86.8588	3.12472	66.1093	7.46723
-1244.5	86.8668	3.1227	66.1238	7.44676
-1243.2	86.8748	3.12344	66.1547	7.4423
-1241.9	86.8784	3.12014	66.1588	7.4334
-1240.6	86.8766	3.11947	66.2191	7.42619
-1239.3	86.8849	3.11661	66.2505	7.40878
-1238	86.8923	3.11369	66.287	7.39762
-1236.7	86.893	3.11618	66.2798	7.4107
-1235.4	86.8966	3.11453	66.2863	7.40097
-1234.1	86.8926	3.11163	66.3383	7.39121
-1232.8	86.8943	3.11543	66.372	7.37311
-1231.5	86.8908	3.11981	66.3848	7.38618
-1230.2	86.8927	3.1225	66.4101	7.37371
-1228.9	86.9021	3.12235	66.4318	7.36926
-1227.6	86.9048	3.12275	66.4794	7.35451
-1226.3	86.9173	3.12	66.5006	7.34028
-1225	86.9208	3.11666	66.5221	7.34029
-1223.7	86.919	3.11553	66.5409	7.32891
-1222.4	86.9279	3.1136	66.5566	7.32448
-1221.1	86.9336	3.10641	66.5844	7.32069
-1219.8	86.9384	3.10453	66.5672	7.3304
-1218.5	86.9268	3.10607	66.5848	7.32564
-1217.2	86.9259	3.10193	66.6019	7.31764
-1215.9	86.9288	3.10295	66.5974	7.31319
-1214.6	86.927	3.0992	66.5954	7.32646
-1213.3	86.9315	3.09851	66.6141	7.31763
-1212	86.9335	3.09925	66.6224	7.31979
-1210.7	86.9378	3.09371	66.6569	7.30434
-1209.4	86.9351	3.09632	66.6377	7.32235
-1208.1	86.9322	3.09372	66.6367	7.32435
-1206.8	86.9344	3.09253	66.6492	7.32721
-1205.5	86.9236	3.08888	66.6679	7.33189
-1204.2	86.9125	3.08593	66.6956	7.32554
-1202.9	86.9043	3.08664	66.6873	7.33923
-1201.6	86.8981	3.08138	66.7052	7.3324
-1200.3	86.905	3.07146	66.7177	7.32207
-1199	86.9055	3.07119	66.7246	7.31974
-1197.7	86.9009	3.06821	66.7223	7.329
-1196.4	86.903	3.06952	66.7311	7.33909
-1195.1	86.8996	3.07211	66.7342	7.33532
-1193.8	86.9118	3.06469	66.7735	7.31869
-1192.5	86.9073	3.06504	66.7693	7.32593
-1191.2	86.9126	3.05878	66.7989	7.32062
-1189.9	86.9116	3.05479	66.8204	7.32442
-1188.6	86.9191	3.0513	66.8418	7.31789
-1187.3	86.9294	3.04896	66.8506	7.32231
-1186	86.9381	3.04756	66.8572	7.32284
-1184.7	86.9446	3.04269	66.8715	7.31491
-1183.4	86.9519	3.0355	66.89	7.31861
-1182.1	86.9453	3.03629	66.8673	7.32803
-1180.8	86.9409	3.03621	66.8831	7.33378
-1179.5	86.9519	3.03665	66.8622	7.34184
-1178.2	86.9634	3.03346	66.8673	7.34439
-1176.9	86.9707	3.03213	66.8456	7.35195
-1175.6	86.9786	3.03071	66.8397	7.35859
-1174.3	86.9798	3.02781	66.8504	7.35096
-1173	86.9863	3.02347	66.8346	7.3529
-1171.7	86.9815	3.02478	66.8682	7.35178
-1170.4	86.9797	3.02733	66.8859	7.34085
-1169.1	86.9847	3.02521	66.8758	7.34442
-1167.8	86.9787	3.02188	66.9102	7.33378
-1166.5	86.9972	3.01693	66.8979	7.32315
-1165.2	86.985	3.01416	66.9307	7.31134
-1163.9	86.9826	3.01207	66.9204	7.31565
-1162.6	86.9917	3.00632	66.9173	7.31418
-1161.3	86.9884	3.00532	66.9343	7.31347
-1160	86.9921	2.99844	66.8747	7.3349
-1158.7	86.9952	2.99919	66.9136	7.32512
-1157.4	87.0093	2.99281	66.9158	7.31714
-1156.1	87.0157	2.99088	66.9247	7.31435
-1154.8	87.0134	2.9959	66.9622	7.2996
-1153.5	87.0228	2.99327	66.9371	7.3058
-1152.2	87.0253	2.99702	66.9762	7.30333
-1150.9	87.0317	2.99507	66.9774	7.29136
-1149.6	87.0344	2.99911	67.011	7.28804
-1148.3	87.044	2.99571	67.0208	7.28089
-1147	87.0487	2.99378	66.9987	7.27675
-1145.7	87.0494	2.99431	67.0129	7.28009
-1144.4	87.0537	2.99378	67.0128	7.26741
-1143.1	87.0459	2.99372	67.0232	7.26898
-1141.8	87.047	2.99399	67.0233	7.26192
-1140.5	87.045	2.99144	67.0443	7.2532
-1139.2	87.0449	2.99464	67.0752	7.24489
-1137.9	87.0478	2.99224	67.0959	7.24146
-1136.6	87.0426	2.99269	67.1125	7.24664
-1135.3	87.0488	2.98876	67.14	7.2356
-1134	87.0574	2.98136	67.1637	7.2284
-1132.7	87.0548	2.97616	67.1601	7.23404
-1131.4	87.0589	2.97734	67.1608	7.23569
-1130.1	87.0615	2.9736	67.1581	7.23925
-1128.8	87.0687	2.97765	67.1487	7.24984
-1127.5	87.0681	2.97547	67.1773	7.24468
-1126.2	87.066	2.97654	67.1875	7.24384
-1124.9	87.066	2.98066	67.191	7.24278
-1123.6	87.0627	2.97931	67.2136	7.23932
-1122.3	87.0649	2.98256	67.2181	7.22839
-1121	87.0651	2.98491	67.2403	7.22398
-1119.7	87.0692	2.9814	67.2344	7.219
-1118.4	87.0747	2.98501	67.2752	7.1955
-1117.1	87.0748	2.97889	67.2812	7.18657
-1115.8	87.0736	2.97609	67.3034	7.18179
-1114.5	87.0796	2.97824	67.3331	7.16267
-1113.2	87.0846	2.97367	67.3115	7.16384
-1111.9	87.0908	2.97147	67.3619	7.14613
-1110.6	87.0925	2.97299	67.3539	7.15117
-1109.3	87.0937	2.97248	67.3403	7.15211
-1108	87.0959	2.9752	67.362	7.1425
-1106.7	87.1006	2.97159	67.3528	7.14733
-1105.4	87.1018	2.96973	67.4017	7.13433
-1104.1	87.0987	2.9681	67.3893	7.13765
-1102.8	87.098	2.96597	67.4014	7.13337
-1101.5	87.1091	2.96511	67.4087	7.12314
-1100.2	87.1136	2.95869	67.384	7.13491
-1098.9	87.1161	2.95956	67.4	7.1276
-1097.6	87.1182	2.9545	67.3601	7.14101
-1096.3	87.126	2.95251	67.375	7.12881
-1095	87.1297	2.95749	67.3588	7.13712
-1093.7	87.1324	2.95526	67.3472	7.13008
-1092.4	87.128	2.95695	67.3634	7.13372
-1091.1	87.1331	2.95718	67.2982	7.1553
-1089.8	87.1391	2.95838	67.2987	7.1627
-1088.5	87.1435	2.95903	67.2578	7.17566
-1087.2	87.1499	2.96009	67.2358	7.18451
-1085.9	87.1463	2.9621	67.2248	7.18835
-1084.6	87.144	2.9611	67.1865	7.20403
-1083.3	87.1494	2.96041	67.2088	7.20472
-1082	87.1506	2.9563	67.1808	7.21823
-1080.7	87.1633	2.95187	67.1718	7.22711
-1079.4	87.163	2.94937	67.1487	7.23358
-1078.1	87.1633	2.95135	67.1284	7.23882
-1076.8	87.1703	2.94597	67.1554	7.22738
-1075.5	87.1728	2.94456	67.1361	7.22996
-1074.2	87.1756	2.94618	67.1622	7.21679
-1072.8	87.1865	2.93955	67.1599	7.22439
-1071.5	87.1945	2.93914	67.1693	7.23118
-1070.2	87.1966	2.9418	67.1644	7.23887
-1068.9	87.1955	2.94087	67.1334	7.25411
-1067.6	87.1977	2.94161	67.1428	7.24948
-1066.3	87.2021	2.94058	67.1275	7.26096
-1065	87.2017	2.94029	67.1442	7.26299
-1063.7	87.2097	2.9399	67.1301	7.27325
-1062.4	87.2063	2.93976	67.1298	7.27932
-1061.1	87.2152	2.93528	67.1692	7.2656
-1059.8	87.2153	2.9357	67.172	7.2553
-1058.5	87.215	2.9401	67.2094	7.23638
-1057.2	87.2241	2.93796	67.2083	7.23746
-1055.9	87.2264	2.94125	67.2193	7.23373
-1054.6	87.2258	2.93969	67.2384	7.23023
-1053.3	87.232	2.94157	67.2047	7.23804
-1052	87.231	2.93999	67.2155	7.2386
-1050.7	87.2312	2.93786	67.2044	7.24167
-1049.4	87.2257	2.93263	67.2039	7.2428
-1048.1	87.2296	2.92528	67.2034	7.24707
-1046.8	87.2416	2.91313	67.1825	7.25194
-1045.5	87.2391	2.90787	67.1887	7.24942
-1044.2	87.2392	2.90993	67.1742	7.25321
-1042.9	87.2345	2.90899	67.1589	7.25806
-1041.6	87.2298	2.91121	67.1332	7.25882
-1040.3	87.2309	2.91301	67.1133	7.25517
-1039	87.2305	2.91353	67.1236	7.24088
-1037.7	87.231	2.91415	67.1148	7.23748
-1036.4	87.2225	2.91376	67.1308	7.23063
-1035.1	87.229	2.91816	67.1242	7.22872
-1033.8	87.2323	2.92075	67.1363	7.22209
-1032.5	87.232	2.92261	67.1641	7.21098
-1031.2	87.2303	2.92766	67.1773	7.20974
-1029.9	87.2178	2.93339	67.1958	7.21763
-1028.6	87.219	2.93386	67.2157	7.21173
-1027.3	87.2125	2.93129	67.2346	7.21127
-1026	87.2117	2.93018	67.2267	7.22162
-1024.7	87.2144	2.92934	67.2274	7.22396
-1023.4	87.211	2.92664	67.2477	7.23615
-1022.1	87.2133	2.92743	67.2692	7.24299
-1020.8	87.214	2.92256	67.2826	7.24823
-1019.5	87.2182	2.92611	67.2647	7.25888
-1018.2	87.221	2.9213	67.2567	7.25752
-1016.9	87.2275	2.92052	67.2784	7.26456
-1015.6	87.2412	2.91902	67.2649	7.26532
-1014.3	87.249	2.91951	67.2684	7.27043
-1013	87.2577	2.92058	67.2354	7.2781
-1011.7	87.2629	2.91818	67.2351	7.27949
-1010.4	87.2727	2.92023	67.2266	7.28803
-1009.1	87.2776	2.92472	67.191	7.29954
-1007.8	87.2801	2.92467	67.1676	7.31375
-1006.5	87.2855	2.9231	67.168	7.31269
-1005.2	87.286	2.9241	67.1803	7.31307
-1003.9	87.2879	2.92803	67.1846	7.30222
-1002.6	87.2811	2.92813	67.1747	7.3115
-1001.3	87.2847	2.92523	67.1744	7.30982
-1000	87.2813	2.92791	67.1973	7.29717
-998.73	87.276	2.92629	67.1951	7.3037
-997.43	87.2878	2.92371	67.2154	7.29776
-996.12	87.2919	2.92189	67.2147	7.30342
-994.82	87.2851	2.9256	67.2329	7.29876
-993.52	87.2821	2.92973	67.2278	7.29601
-992.22	87.2804	2.93672	67.2166	7.29879
-990.92	87.2769	2.94234	67.2126	7.29836
-989.62	87.2733	2.94704	67.1999	7.30134
-988.32	87.2756	2.94706	67.1904	7.30561
-987.02	87.2796	2.94875	67.188	7.314
-985.72	87.2843	2.95154	67.1557	7.32024
-984.42	87.283	2.9528	67.1731	7.30461
-983.12	87.286	2.95342	67.1731	7.29515
-981.82	87.2825	2.95424	67.1987	7.27481
-980.52	87.2878	2.95179	67.1923	7.26218
-979.22	87.2885	2.95486	67.2087	7.24972
-977.92	87.2898	2.95341	67.2391	7.23665
-976.62	87.289	2.95254	67.2672	7.24067
-975.32	87.2831	2.9586	67.3197	7.22665
-974.02	87.2741	2.9569	67.3337	7.23004
-972.72	87.2745	2.96069	67.3526	7.23523
-971.42	87.2729	2.9649	67.3638	7.23489
-970.12	87.2775	2.96224	67.3608	7.23125
-968.82	87.2765	2.96586	67.3809	7.22256
-967.52	87.2704	2.96335	67.376	7.22351
-966.21	87.2701	2.95523	67.3732	7.22868
-964.91	87.2755	2.95527	67.3699	7.2319
-963.61	87.2675	2.95787	67.3742	7.22849
-962.31	87.26	2.96089	67.386	7.22534
-961.01	87.2628	2.95593	67.3667	7.22288
-959.71	87.2548	2.95447	67.3677	7.20848
-958.41	87.2589	2.95434	67.3759	7.18718
-957.11	87.2532	2.9518	67.3829	7.17539
-955.81	87.2487	2.95529	67.405	7.16604
-954.51	87.2487	2.95472	67.4116	7.15707
-953.21	87.2437	2.9544	67.42	7.14981
-951.91	87.2442	2.95037	67.4207	7.14899
-950.61	87.2385	2.94794	67.4231	7.13928
-949.31	87.2311	2.94936	67.4348	7.12636
-948.01	87.2197	2.9531	67.4302	7.12565
-946.71	87.2127	2.95661	67.4564	7.11211
-945.41	87.2015	2.95787	67.4358	7.11634
-944.11	87.2098	2.95471	67.4734	7.09959
-942.81	87.2038	2.95539	67.4567	7.10111
-941.51	87.2127	2.95736	67.4501	7.1085
-940.21	87.2038	2.96249	67.4439	7.11136
-938.91	87.1953	2.96601	67.4284	7.12223
-937.61	87.1897	2.97172	67.4392	7.11609
-936.31	87.1809	2.97364	67.4213	7.13333
-935	87.1784	2.97829	67.4095	7.13658
-933.7	87.1762	2.98554	67.422	7.13768
-932.4	87.163	2.99414	67.4179	7.15108
-931.1	87.1523	3.00449	67.4263	7.14926
-929.8	87.1475	3.00692	67.4162	7.17394
-928.5	87.1422	3.01429	67.4071	7.18682
-927.2	87.1425	3.01338	67.3988	7.20183
-925.9	87.1515	3.00518	67.3925	7.21292
-924.6	87.1477	3.01574	67.4084	7.2048
-923.3	87.1538	3.0031	67.3983	7.21607
-922	87.1508	3.00591	67.4221	7.21686
-920.7	87.1481	2.99613	67.4076	7.23581
-919.4	87.1583	2.99738	67.4071	7.23101
-918.1	87.1506	2.9979	67.4154	7.23648
-916.8	87.1567	2.99224	67.4123	7.24627
-915.5	87.1557	2.99483	67.4176	7.23794
-914.2	87.1516	2.99166	67.3933	7.25471
-912.9	87.1548	2.99052	67.4143	7.24958
-911.6	87.1511	2.99145	67.4115	7.24751
-910.3	87.1404	2.99715	67.4057	7.25419
-909	87.1322	3.00797	67.4086	7.24666
-907.7	87.1148	3.01636	67.3966	7.25305
-906.4	87.1172	3.01735	67.436	7.22582
-905.1	87.1075	3.0235	67.4218	7.23234
-903.79	87.1006	3.02838	67.4436	7.21955
-902.49	87.1023	3.02868	67.4485	7.21677
-901.19	87.0872	3.03171	67.4523	7.21963
-899.89	87.0821	3.04238	67.4738	7.19898
-898.59	87.0817	3.0417	67.467	7.2011
-897.29	87.0791	3.04612	67.4764	7.19092
-895.99	87.0757	3.04446	67.4821	7.18012
-894.69	87.0738	3.04733	67.4616	7.18024
-893.39	87.0783	3.04699	67.4748	7.17348
-892.09	87.0703	3.04919	67.4462	7.17522
-890.79	87.0762	3.05277	67.4595	7.16507
-889.49	87.0806	3.05063	67.4502	7.1656
-888.19	87.0781	3.05882	67.4323	7.17097
-886.89	87.0822	3.06494	67.432	7.16922
-885.59	87.0727	3.07723	67.3999	7.19542
-884.29	87.0914	3.07251	67.4025	7.19689
-882.99	87.095	3.06907	67.3728	7.21472
-881.69	87.1051	3.06511	67.3885	7.20927
-880.39	87.1219	3.05828	67.3965	7.20176
-879.09	87.114	3.05892	67.3824	7.21837
-877.79	87.1259	3.05148	67.3593	7.23309
-876.49	87.1336	3.04402	67.3279	7.24362
-875.19	87.1519	3.03491	67.3274	7.24593
-873.88	87.1782	3.01596	67.3174	7.25531
-872.58	87.1951	3.00638	67.3102	7.25892
-871.28	87.2093	3.00062	67.3198	7.26034
-869.98	87.2175	2.99189	67.3082	7.2733
-868.68	87.2228	2.99475	67.2969	7.27917
-867.38	87.2348	2.9867	67.2944	7.28801
-866.08	87.2448	2.98414	67.2826	7.28995
-864.78	87.2551	2.98155	67.2739	7.2895
-863.48	87.263	2.97663	67.2704	7.30486
-862.18	87.2628	2.98117	67.2896	7.30307
-860.88	87.2633	2.98151	67.285	7.30714
-859.58	87.2695	2.98178	67.2952	7.30593
-858.28	87.2856	2.97365	67.3231	7.30229
-856.98	87.2995	2.96126	67.312	7.31075
-855.68	87.3051	2.95934	67.3261	7.29662
-854.38	87.3063	2.95638	67.2914	7.3169
-853.08	87.3196	2.94192	67.2958	7.30417
-851.78	87.3094	2.9425	67.2819	7.31209
-850.48	87.3163	2.93344	67.2869	7.31244
-849.18	87.311	2.93328	67.2863	7.30432
-847.88	87.3022	2.94049	67.266	7.30974
-846.58	87.3064	2.93415	67.2912	7.29854
-845.28	87.3057	2.93336	67.266	7.31341
-843.98	87.3266	2.91352	67.2727	7.30849
-842.67	87.3305	2.91097	67.2666	7.3077
-841.37	87.3351	2.91217	67.2563	7.31928
-840.07	87.3397	2.90115	67.2713	7.30442
-838.77	87.3351	2.90376	67.2524	7.30708
-837.47	87.3443	2.89957	67.2632	7.29442
-836.17	87.3446	2.89567	67.2537	7.30687
-834.87	87.3488	2.89072	67.2466	7.31301
-833.57	87.3398	2.89169	67.2454	7.31048
-832.27	87.3454	2.8868	67.224	7.32516
-830.97	87.3415	2.88131	67.2262	7.31131
-829.67	87.3365	2.88125	67.2137	7.32434
-828.37	87.3284	2.88624	67.1995	7.32419
-827.07	87.3331	2.88115	67.1579	7.32199
-825.77	87.3348	2.88025	67.1425	7.31544
-824.47	87.3282	2.8735	67.1395	7.30101
-823.17	87.3265	2.87709	67.1274	7.30959
-821.87	87.3249	2.87804	67.0902	7.31031
-820.57	87.3294	2.86919	67.0496	7.30733
-819.27	87.3245	2.87118	67.0518	7.31264
-817.97	87.3244	2.87027	67.0249	7.30858
-816.67	87.3263	2.86929	67.0107	7.31267
-815.37	87.3224	2.87109	67.0014	7.29885
-814.07	87.3191	2.87079	66.979	7.30825
-812.76	87.3354	2.86733	66.984	7.29828
-811.46	87.3345	2.87082	66.9728	7.29726
-810.16	87.3339	2.86575	66.9715	7.29744
-808.86	87.3417	2.85733	66.9623	7.30127
-807.56	87.3409	2.85335	66.9252	7.33696
-806.26	87.3541	2.8457	66.9253	7.32862
-804.96	87.3532	2.84775	66.9216	7.32384
-803.66	87.3635	2.84383	66.9313	7.32223
-802.36	87.3687	2.84276	66.9537	7.29991
-801.06	87.3753	2.83929	66.9641	7.32319
-799.76	87.3764	2.83613	66.9934	7.30719
-798.46	87.3826	2.83104	66.9918	7.32035
-797.16	87.3747	2.83093	66.9878	7.32553
-795.86	87.3758	2.82937	67.003	7.3311
-794.56	87.374	2.83001	66.9833	7.3677
-793.26	87.3722	2.83143	66.9927	7.35629
-791.96	87.3581	2.83548	66.9728	7.38512
-790.66	87.3514	2.83581	66.9997	7.37337
-789.36	87.3478	2.8411	67.029	7.36717
-788.06	87.3486	2.84047	67.0456	7.36958
-786.76	87.3354	2.84669	67.0956	7.3301
-785.46	87.3266	2.8496	67.0863	7.34072
-784.16	87.321	2.84524	67.077	7.34886
-782.86	87.3176	2.84435	67.082	7.3416
-781.55	87.3088	2.84386	67.0676	7.35325
-780.25	87.3046	2.84415	67.0994	7.33924
-778.95	87.2954	2.84873	67.0983	7.34239
-777.65	87.2843	2.85864	67.1216	7.33774
-776.35	87.2742	2.86256	67.1044	7.36056
-775.05	87.2635	2.86898	67.1313	7.35517
-773.75	87.2568	2.86801	67.1532	7.34067
-772.45	87.2521	2.86738	67.1666	7.34085
-771.15	87.2456	2.87107	67.201	7.31544
-769.85	87.2392	2.86647	67.2024	7.31984
-768.55	87.2245	2.87477	67.2436	7.287
-767.25	87.2422	2.86164	67.2307	7.29077
-765.95	87.2362	2.86265	67.2398	7.28255
-764.65	87.2403	2.85908	67.2783	7.26883
-763.35	87.2452	2.85303	67.2608	7.28176
-762.05	87.2507	2.8546	67.3019	7.26307
-760.75	87.2568	2.8425	67.235	7.30167
-759.45	87.2547	2.84464	67.2548	7.29208
-758.15	87.261	2.83811	67.271	7.29564
-756.85	87.2623	2.83459	67.2317	7.31015
-755.55	87.2681	2.83634	67.301	7.27376
-754.25	87.2729	2.82853	67.2744	7.29413
-752.95	87.2712	2.83041	67.3072	7.26053
-751.65	87.2696	2.82911	67.3436	7.25339
-750.34	87.2651	2.82864	67.3432	7.25867
-749.04	87.2626	2.82695	67.3638	7.24275
-747.74	87.2562	2.82666	67.3283	7.26382
-746.44	87.2591	2.82223	67.3603	7.24063
-745.14	87.261	2.82509	67.3523	7.25571
-743.84	87.2703	2.81959	67.3636	7.26156
-742.54	87.2632	2.82144	67.4107	7.22863
-741.24	87.2698	2.81972	67.4146	7.22651
-739.94	87.2626	2.82234	67.4388	7.2007
-738.64	87.2621	2.82278	67.4298	7.21657
-737.34	87.2517	2.8277	67.4432	7.20104
-736.04	87.2542	2.82034	67.442	7.20742
-734.74	87.248	2.81676	67.45	7.21384
-733.44	87.2456	2.81835	67.4605	7.19321
-732.14	87.2576	2.80923	67.4222	7.20772
-730.84	87.2675	2.81127	67.4342	7.18458
-729.54	87.2764	2.80571	67.4572	7.18337
-728.24	87.2779	2.80193	67.4503	7.19369
-726.94	87.2796	2.80323	67.4486	7.17698
-725.64	87.2859	2.7984	67.4218	7.18885
-724.34	87.2826	2.79901	67.4246	7.17326
-723.04	87.2781	2.79758	67.4064	7.19216
-721.74	87.283	2.79877	67.3999	7.18354
-720.43	87.277	2.79944	67.4075	7.17754
-719.13	87.2811	2.79652	67.3912	7.19083
-717.83	87.2775	2.79719	67.4184	7.18186
-716.53	87.2859	2.79168	67.3955	7.20761
-715.23	87.2863	2.7926	67.3975	7.19335
-713.93	87.2855	2.79031	67.4039	7.17613
-712.63	87.2839	2.79087	67.4044	7.17726
-711.33	87.2689	2.79463	67.4092	7.18038
-710.03	87.2678	2.79941	67.4101	7.18339
-708.73	87.2692	2.79906	67.4322	7.15479
-707.43	87.2617	2.80344	67.4166	7.16134
-706.13	87.2605	2.80268	67.401	7.15987
-704.83	87.2526	2.8083	67.4129	7.15633
-703.53	87.2509	2.80547	67.401	7.16776
-702.23	87.2388	2.80985	67.408	7.15726
-700.93	87.2349	2.80857	67.3902	7.17776
-699.63	87.2242	2.81147	67.4098	7.15962
-698.33	87.2256	2.80925	67.4403	7.14787
-697.03	87.2219	2.80849	67.4407	7.14125
-695.73	87.2271	2.80578	67.4569	7.13261
-694.43	87.2337	2.80091	67.452	7.13825
-693.13	87.2256	2.80306	67.4806	7.13381
-691.83	87.2251	2.80154	67.4712	7.14012
-690.53	87.2279	2.79655	67.4822	7.1496
-689.22	87.2186	2.80595	67.4818	7.1425
-687.92	87.2203	2.79198	67.4723	7.14846
-686.62	87.2057	2.80055	67.4661	7.15113
-685.32	87.226	2.77997	67.4486	7.17286
-684.02	87.2271	2.78039	67.4511	7.16593
-682.72	87.2208	2.79245	67.4421	7.17385
-681.42	87.2282	2.78485	67.4421	7.16999
-680.12	87.2181	2.79659	67.4697	7.15576
-678.82	87.2213	2.78544	67.4461	7.17448
-677.52	87.2104	2.79622	67.4648	7.16796
-676.22	87.2043	2.79885	67.4613	7.17303
-674.92	87.1857	2.81108	67.446	7.17369
-673.62	87.1657	2.82692	67.4643	7.17031
-672.32	87.153	2.83387	67.432	7.17691
-671.02	87.1381	2.85608	67.4386	7.16457
-669.72	87.1451	2.84306	67.3493	7.17404
-668.42	87.1395	2.84582	67.3536	7.18542
-667.12	87.1322	2.85023	67.3468	7.17943
-665.82	87.1361	2.85314	67.3243	7.17924
-664.52	87.1299	2.86184	67.3383	7.18048
-663.22	87.1621	2.83487	67.3103	7.17686
-661.92	87.1584	2.84091	67.3364	7.16981
-660.62	87.1647	2.83033	67.3332	7.15978
-659.31	87.1637	2.82754	67.3146	7.15741
-658.01	87.1655	2.83412	67.3152	7.15059
-656.71	87.1948	2.81011	67.2952	7.14871
-655.41	87.1764	2.82202	67.3112	7.14583
-654.11	87.2093	2.79416	67.2698	7.15477
-652.81	87.2045	2.79891	67.2801	7.15171
-651.51	87.2068	2.80104	67.2415	7.1554
-650.21	87.2186	2.78392	67.2169	7.13712
-648.91	87.2069	2.79564	67.2239	7.12118
-647.61	87.2306	2.77528	67.2236	7.11582
-646.31	87.2316	2.77774	67.2083	7.10994
-645.01	87.2376	2.77183	67.2021	7.10492
-643.71	87.2417	2.76289	67.1929	7.10372
-642.41	87.2312	2.76808	67.2098	7.09599
-641.11	87.2446	2.74605	67.2137	7.10571
-639.81	87.2279	2.76036	67.2207	7.08631
-638.51	87.2391	2.74745	67.2054	7.08536
-637.21	87.2348	2.7563	67.1895	7.08465
-635.91	87.2303	2.75692	67.1847	7.07898
-634.61	87.261	2.73171	67.18	7.08706
-633.31	87.2438	2.75192	67.2032	7.06976
-632.01	87.2681	2.71943	67.1859	7.07236
-630.71	87.2542	2.7295	67.196	7.07618
-629.41	87.2541	2.72005	67.2067	7.07814
-628.1	87.2738	2.7051	67.2238	7.08677
-626.8	87.2557	2.70815	67.2449	7.08833
-625.5	87.2782	2.68384	67.2496	7.07121
-624.2	87.2673	2.68955	67.2914	7.05455
-622.9	87.2706	2.68596	67.3056	7.05033
-621.6	87.2628	2.68661	67.3066	7.04744
-620.3	87.2415	2.70106	67.3219	7.0554
-619	87.2412	2.69857	67.2998	7.05286
-617.7	87.2086	2.72564	67.3108	7.05225
-616.4	87.2238	2.7155	67.3052	7.04908
-615.1	87.2137	2.72259	67.3314	7.04875
-613.8	87.2239	2.71147	67.3146	7.06282
-612.5	87.2279	2.70212	67.311	7.05422
-611.2	87.2183	2.70632	67.3199	7.05428
-609.9	87.2297	2.69199	67.3185	7.05371
-608.6	87.2147	2.70353	67.334	7.04271
-607.3	87.2209	2.69729	67.3214	7.03702
-606	87.2117	2.7009	67.3084	7.0394
-604.7	87.19	2.71397	67.3229	7.03119
-603.4	87.1924	2.71358	67.3293	7.02244
-602.1	87.1813	2.72269	67.3665	7.02296
-600.8	87.1887	2.7115	67.4112	7.01597
-599.5	87.1887	2.71472	67.4184	7.01355
-598.2	87.1838	2.7149	67.4224	7.02414
-596.89	87.1873	2.70841	67.4398	7.01317
-595.59	87.1959	2.71159	67.4528	7.02097
-594.29	87.2043	2.70501	67.4794	6.997
-592.99	87.2061	2.70976	67.5086	6.98876
-591.69	87.2021	2.71525	67.5094	6.97538
-590.39	87.2114	2.70438	67.5241	6.97612
-589.09	87.1974	2.70605	67.5355	6.97965
-587.79	87.2038	2.70146	67.5557	6.97908
-586.49	87.2091	2.70255	67.5671	6.98421
-585.19	87.2202	2.69308	67.5821	6.97245
-583.89	87.2207	2.69621	67.5746	6.97989
-582.59	87.2264	2.68801	67.5621	6.98544
-581.29	87.2325	2.67931	67.5579	6.97688
-579.99	87.2323	2.68903	67.5225	6.99425
-578.69	87.2429	2.68106	67.5092	6.99837
-577.39	87.2389	2.69072	67.4981	7.01145
-576.09	87.2388	2.68936	67.484	7.0113
-574.79	87.2462	2.6951	67.475	7.01208
-573.49	87.2518	2.69939	67.4711	7.01752
-572.19	87.2558	2.69055	67.4875	7.00806
-570.89	87.2551	2.70084	67.4619	7.03293
-569.59	87.2633	2.69561	67.4344	7.04131
-568.29	87.271	2.69577	67.4306	7.03228
-566.98	87.2637	2.70185	67.4423	7.04383
-565.68	87.2618	2.69213	67.4402	7.02191
-564.38	87.2548	2.70132	67.413	7.03688
-563.08	87.2556	2.69407	67.4058	7.02391
-561.78	87.2704	2.68204	67.4227	7.02141
-560.48	87.2648	2.68305	67.4365	7.02887
-559.18	87.2849	2.66519	67.4751	7.01181
-557.88	87.2828	2.66695	67.4545	7.0366
-556.58	87.2951	2.66024	67.4795	7.02472
-555.28	87.2997	2.66114	67.4911	7.05271
-553.98	87.3006	2.66399	67.469	7.06084
-552.68	87.306	2.65337	67.4897	7.05761
-551.38	87.3192	2.64424	67.4441	7.08716
-550.08	87.3088	2.6483	67.4423	7.09837
-548.78	87.3184	2.64026	67.4228	7.11734
-547.48	87.3087	2.6354	67.4142	7.12119
-546.18	87.3138	2.63024	67.3913	7.13113
-544.88	87.3161	2.62688	67.3615	7.14131
-543.58	87.3243	2.61647	67.3816	7.13232
-542.28	87.3378	2.61356	67.3753	7.14679
-540.98	87.342	2.60832	67.3717	7.13756
-539.68	87.3447	2.6074	67.3463	7.15578
-538.38	87.3552	2.59879	67.3655	7.14923
-537.08	87.3535	2.5953	67.3577	7.14973
-535.77	87.3632	2.58931	67.3724	7.13747
-534.47	87.3613	2.58771	67.3738	7.12075
-533.17	87.369	2.58683	67.3574	7.11785
-531.87	87.3615	2.59273	67.3641	7.09741
-530.57	87.3646	2.591	67.336	7.11122
-529.27	87.3602	2.58568	67.3533	7.09765
-527.97	87.3496	2.58613	67.3502	7.09925
-526.67	87.354	2.58494	67.3386	7.11225
-525.37	87.354	2.57639	67.341	7.09151
-524.07	87.3484	2.5786	67.3007	7.10531
-522.77	87.3473	2.57346	67.2525	7.1197
-521.47	87.3324	2.57679	67.2428	7.11616
-520.17	87.3239	2.58092	67.2406	7.12391
-518.87	87.3283	2.56873	67.2521	7.09276
-517.57	87.3183	2.56922	67.1968	7.12242
-516.27	87.31	2.56721	67.1906	7.11052
-514.97	87.3049	2.57138	67.177	7.10302
-513.67	87.3002	2.57126	67.1617	7.1029
-512.37	87.3168	2.56003	67.171	7.07721
-511.07	87.3048	2.56541	67.1294	7.10395
-509.77	87.314	2.55061	67.135	7.0923
-508.47	87.2963	2.5532	67.1059	7.11852
-507.17	87.3026	2.55584	67.0889	7.13797
-505.86	87.305	2.55263	67.0742	7.13744
-504.56	87.3006	2.56076	67.0646	7.15206
-503.26	87.3135	2.55045	67.0598	7.13158
-501.96	87.3078	2.55133	67.0372	7.15048
-500.66	87.311	2.55628	67.0161	7.15997
-499.36	87.3089	2.55471	66.994	7.17075
-498.06	87.2863	2.56705	67.0007	7.1796
-496.76	87.3017	2.56528	67.0236	7.17152
-495.46	87.2888	2.56749	67.0313	7.18913
-494.16	87.2999	2.5655	67.0446	7.17779
-492.86	87.3026	2.56025	67.0469	7.1911
-491.56	87.2937	2.56199	67.0515	7.20286
-490.26	87.3086	2.55448	67.0199	7.21327
-488.96	87.304	2.55144	67.0017	7.23445
-487.66	87.3172	2.54836	67.0111	7.2315
-486.36	87.3357	2.53326	66.999	7.25641
-485.06	87.3475	2.53003	67.0054	7.26632
-483.76	87.3683	2.52841	66.9886	7.2795
-482.46	87.3738	2.52273	66.9711	7.30477
-481.16	87.3842	2.51895	66.9365	7.31774
-479.86	87.3921	2.52246	66.9064	7.34691
-478.56	87.3981	2.52116	66.8588	7.36786
-477.26	87.4032	2.52471	66.8245	7.38353
-475.96	87.403	2.53017	66.7804	7.40562
-474.65	87.4086	2.53925	66.7695	7.41638
-473.35	87.4048	2.53523	66.7421	7.44076
-472.05	87.4036	2.5385	66.7418	7.44456
-470.75	87.3935	2.54471	66.7132	7.4667
-469.45	87.3946	2.54671	66.6926	7.47661
-468.15	87.3781	2.55471	66.6565	7.49394
-466.85	87.3689	2.55902	66.6396	7.5116
-465.55	87.3625	2.55702	66.6463	7.50219
-464.25	87.3623	2.56327	66.6157	7.53438
-462.95	87.3598	2.55814	66.5819	7.5435
-461.65	87.351	2.56691	66.5506	7.55636
-460.35	87.3514	2.5694	66.5621	7.5649
-459.05	87.3541	2.56244	66.5756	7.55137
-457.75	87.3476	2.57568	66.554	7.57341
-456.45	87.3512	2.57054	66.5528	7.54914
-455.15	87.3487	2.5701	66.546	7.5579
-453.85	87.3475	2.57346	66.5603	7.55584
-452.55	87.3561	2.56804	66.598	7.54736
-451.25	87.3448	2.57208	66.5856	7.56853
-449.95	87.361	2.55919	66.5908	7.55006
-448.65	87.3519	2.5617	66.5909	7.56925
-447.35	87.3515	2.56232	66.6043	7.56534
-446.05	87.359	2.54979	66.6125	7.55427
-444.74	87.3515	2.55022	66.591	7.58246
-443.44	87.3694	2.53386	66.5915	7.55713
-442.14	87.3574	2.54241	66.5798	7.57166
-440.84	87.3598	2.53536	66.5853	7.52166
-439.54	87.3655	2.5289	66.5857	7.51873
-438.24	87.3615	2.52567	66.5652	7.52915
-436.94	87.3737	2.51428	66.59	7.5069
-435.64	87.3719	2.5138	66.556	7.52521
-434.34	87.3728	2.5071	66.5411	7.50317
-433.04	87.3796	2.50236	66.548	7.51838
-431.74	87.3738	2.4998	66.5176	7.53653
-430.44	87.3744	2.49402	66.5244	7.53477
-429.14	87.3807	2.48719	66.5046	7.56038
-427.84	87.3807	2.48458	66.4712	7.56369
-426.54	87.3823	2.48957	66.4748	7.56558
-425.24	87.377	2.48646	66.4596	7.58051
-423.94	87.3763	2.49073	66.4711	7.57115
-422.64	87.3756	2.48346	66.4673	7.56811
-421.34	87.3726	2.48995	66.4504	7.58032
-420.04	87.3895	2.48423	66.4799	7.58139
-418.74	87.3948	2.4913	66.4485	7.60372
-417.44	87.3981	2.49044	66.451	7.61714
-416.14	87.404	2.49127	66.4401	7.62954
-414.84	87.4121	2.4908	66.4488	7.63793
-413.53	87.4089	2.49846	66.4732	7.63602
-412.23	87.4243	2.48638	66.4476	7.64432
-410.93	87.4317	2.48466	66.4521	7.66021
-409.63	87.4435	2.47436	66.4507	7.68289
-408.33	87.4511	2.47	66.4276	7.70779
-407.03	87.4468	2.4737	66.4186	7.72914
-405.73	87.4498	2.47019	66.4102	7.72725
-404.43	87.4443	2.46963	66.4002	7.74703
-403.13	87.4485	2.45735	66.418	7.72261
-401.83	87.4518	2.4638	66.4014	7.72885
-400.53	87.4637	2.45694	66.3935	7.73074
-399.23	87.4578	2.45373	66.4055	7.72058
-397.93	87.4566	2.45544	66.3769	7.75075
-396.63	87.4649	2.44708	66.3911	7.74912
-395.33	87.4668	2.44844	66.3572	7.77852
-394.03	87.4762	2.44128	66.347	7.79179
-392.73	87.4737	2.44496	66.3355	7.81749
-391.43	87.4851	2.43458	66.3299	7.82801
-390.13	87.4902	2.43329	66.3217	7.82726
-388.83	87.4858	2.43116	66.291	7.85772
-387.53	87.4901	2.43322	66.2808	7.83692
-386.23	87.4914	2.42935	66.2377	7.87093
-384.93	87.4989	2.43658	66.2279	7.87795
-383.63	87.5045	2.44062	66.2212	7.8585
-382.32	87.5007	2.43997	66.1904	7.88127
-381.02	87.507	2.4373	66.2122	7.82398
-379.72	87.515	2.43976	66.2019	7.84325
-378.42	87.5185	2.43192	66.1962	7.84255
-377.12	87.5197	2.43341	66.1804	7.82858
-375.82	87.5201	2.43433	66.1684	7.84094
-374.52	87.5233	2.43117	66.198	7.8083
-373.22	87.5154	2.4368	66.1606	7.84009
-371.92	87.5201	2.43631	66.1775	7.81629
-370.62	87.5149	2.43371	66.1318	7.83601
-369.32	87.5193	2.43474	66.1541	7.81686
-368.02	87.527	2.42701	66.1362	7.79953
-366.72	87.5201	2.42804	66.1208	7.81731
-365.42	87.5242	2.4261	66.1206	7.80463
-364.12	87.5262	2.42363	66.1175	7.78254
-362.82	87.5263	2.42112	66.1586	7.74881
-361.52	87.5354	2.41569	66.1965	7.72708
-360.22	87.5397	2.40845	66.1994	7.7356
-358.92	87.5373	2.40836	66.2082	7.74137
-357.62	87.5458	2.40117	66.2146	7.72658
-356.32	87.5447	2.38993	66.2097	7.71696
-355.02	87.5471	2.38846	66.2244	7.7015
-353.72	87.5475	2.38748	66.1991	7.70613
-352.41	87.5361	2.38451	66.2137	7.6761
-351.11	87.5297	2.39618	66.1753	7.70669
-349.81	87.5202	2.39034	66.2143	7.67416
-348.51	87.5228	2.3954	66.1902	7.68091
-347.21	87.5183	2.40145	66.1608	7.69799
-345.91	87.5099	2.39624	66.1625	7.67177
-344.61	87.5037	2.40354	66.1391	7.68391
-343.31	87.5039	2.4025	66.159	7.6571
-342.01	87.4885	2.41213	66.1281	7.66521
-340.71	87.4873	2.41983	66.1197	7.66802
-339.41	87.4811	2.42066	66.1344	7.66733
-338.11	87.4729	2.42844	66.1418	7.67932
-336.81	87.4573	2.43374	66.1745	7.64997
-335.51	87.4554	2.44311	66.1643	7.68193
-334.21	87.474	2.4304	66.1708	7.6583
-332.91	87.4666	2.43319	66.1543	7.67613
-331.61	87.4713	2.43838	66.1314	7.6775
-330.31	87.4842	2.4308	66.1362	7.65908
-329.01	87.4892	2.42821	66.1075	7.66987
-327.71	87.4998	2.41809	66.1128	7.66624
-326.41	87.5086	2.41067	66.1074	7.66957
-325.11	87.5173	2.41032	66.0852	7.65136
-323.81	87.5407	2.39808	66.0957	7.62777
-322.51	87.5494	2.39201	66.0898	7.63718
-321.2	87.5714	2.38199	66.1014	7.62093
-319.9	87.5709	2.3798	66.1135	7.60257
-318.6	87.5779	2.36719	66.1269	7.58251
-317.3	87.5743	2.36544	66.1299	7.59152
-316	87.5758	2.35763	66.138	7.60872
-314.7	87.5864	2.3481	66.1359	7.5906
-313.4	87.5874	2.34142	66.1364	7.60048
-312.1	87.5964	2.33581	66.1669	7.5804
-310.8	87.5973	2.33441	66.1637	7.60236
-309.5	87.6021	2.32894	66.1919	7.60508
-308.2	87.6076	2.33179	66.1761	7.59858
-306.9	87.63	2.32198	66.1483	7.6223
-305.6	87.6365	2.31463	66.1983	7.59333
-304.3	87.6331	2.31305	66.1958	7.59727
-303	87.6449	2.30271	66.2254	7.56663
-301.7	87.6466	2.30014	66.1889	7.5755
-300.4	87.6615	2.29042	66.1919	7.57367
-299.1	87.6585	2.28052	66.2026	7.57316
-297.8	87.6706	2.2759	66.2146	7.56349
-296.5	87.6797	2.26671	66.2046	7.54303
-295.2	87.6734	2.26461	66.2108	7.52599
-293.9	87.6649	2.26279	66.2271	7.51562
-292.6	87.6744	2.25497	66.2415	7.4931
-291.29	87.6621	2.25995	66.2723	7.48585
-289.99	87.6648	2.24727	66.2765	7.47049
-288.69	87.6612	2.24696	66.2577	7.47303
-287.39	87.66	2.2461	66.2422	7.47321
-286.09	87.6646	2.24322	66.2101	7.46661
-284.79	87.6586	2.23666	66.2041	7.46724
-283.49	87.6611	2.2355	66.2237	7.46778
-282.19	87.6592	2.23694	66.2302	7.47777
-280.89	87.6608	2.23731	66.2257	7.45698
-279.59	87.646	2.24271	66.2211	7.44705
-278.29	87.6359	2.24005	66.2236	7.43792
-276.99	87.6459	2.23614	66.2028	7.44834
-275.69	87.6363	2.24314	66.1693	7.45447
-274.39	87.6424	2.23732	66.0992	7.44358
-273.09	87.6283	2.23717	66.0561	7.45597
-271.79	87.6088	2.23937	66.0597	7.42595
-270.49	87.6221	2.2359	66.0342	7.42773
-269.19	87.6141	2.23826	66.0363	7.4427
-267.89	87.6222	2.23807	66.0182	7.42715
-266.59	87.6093	2.2357	66.0373	7.4155
-265.29	87.6008	2.24169	66.0274	7.4117
-263.99	87.5972	2.23642	66.0365	7.41082
-262.69	87.6133	2.23154	66.0273	7.42109
-261.39	87.6073	2.22914	65.9843	7.4311
-260.08	87.605	2.22728	65.9797	7.43492
-258.78	87.6192	2.22188	65.9602	7.4438
-257.48	87.6082	2.22021	65.9891	7.43771
-256.18	87.6099	2.21353	65.9896	7.43394
-254.88	87.6193	2.21219	66.0088	7.42998
-253.58	87.6218	2.21522	66.0389	7.43851
-252.28	87.6195	2.21204	66.038	7.42398
-250.98	87.6191	2.20636	66.0623	7.45476
-249.68	87.6429	2.19569	66.0628	7.43759
-248.38	87.6421	2.19784	66.1097	7.42438
-247.08	87.6476	2.19832	66.1323	7.41507
-245.78	87.655	2.19749	66.1876	7.38994
-244.48	87.6497	2.19808	66.2466	7.40044
-243.18	87.6532	2.19473	66.2736	7.39231
-241.88	87.6537	2.20127	66.2985	7.40398
-240.58	87.6639	2.19345	66.3409	7.39699
-239.28	87.6659	2.19208	66.3425	7.39682
-237.98	87.6604	2.19569	66.3853	7.39973
-236.68	87.6528	2.19361	66.3382	7.41526
-235.38	87.6518	2.19697	66.3769	7.40563
-234.08	87.6638	2.18461	66.3803	7.39096
-232.78	87.6736	2.1894	66.3693	7.38143
-231.48	87.6665	2.19566	66.3595	7.42769
-230.18	87.6827	2.18872	66.3529	7.41292
-228.87	87.6809	2.20419	66.4067	7.40591
-227.57	87.6892	2.19777	66.3315	7.35114
-226.27	87.6781	2.19182	66.3244	7.37398
-224.97	87.6938	2.18834	66.3187	7.36689
-223.67	87.7027	2.18585	66.2807	7.34627
-222.37	87.7054	2.19017	66.2708	7.36029
-221.07	87.7003	2.18008	66.2291	7.34067
-219.77	87.7014	2.16884	66.2203	7.34269
-218.47	87.7035	2.16627	66.207	7.33572
-217.17	87.7094	2.15417	66.1865	7.32276
-215.87	87.7095	2.15543	66.1919	7.35175
-214.57	87.7144	2.1545	66.1412	7.35997
-213.27	87.7278	2.14284	66.1836	7.39683
-211.97	87.7182	2.14245	66.1303	7.3865
-210.67	87.7217	2.13692	66.0989	7.42084
-209.37	87.7154	2.13546	66.0958	7.44116
-208.07	87.7152	2.13407	66.0825	7.42209
-206.77	87.7036	2.13091	66.1425	7.40912
-205.47	87.6946	2.13877	66.1067	7.37455
-204.17	87.6853	2.12969	66.1073	7.39207
-202.87	87.6812	2.12573	66.0888	7.38452
-201.57	87.6801	2.12765	66.095	7.3814
-200.27	87.6863	2.12115	66.1458	7.38612
-198.96	87.6765	2.11876	66.0929	7.37152
-197.66	87.6904	2.10777	66.1316	7.39737
-196.36	87.6859	2.11916	66.125	7.3945
-195.06	87.6801	2.12154	66.162	7.37134
-193.76	87.6711	2.11617	66.2493	7.34723
-192.46	87.664	2.11402	66.2237	7.32897
-191.16	87.6807	2.10838	66.3213	7.31716
-189.86	87.6731	2.1121	66.2186	7.3152
-188.56	87.6753	2.10721	66.2249	7.33826
-187.26	87.678	2.10971	66.2565	7.33337
-185.96	87.678	2.11525	66.1755	7.33501
-184.66	87.6886	2.11772	66.1778	7.34917
-183.36	87.6884	2.11839	66.1168	7.30809
-182.06	87.6767	2.11346	66.1475	7.28855
-180.76	87.6891	2.1071	66.132	7.26609
-179.46	87.6896	2.10692	66.1231	7.25119
-178.16	87.6903	2.11086	66.1754	7.23569
-176.86	87.6693	2.12531	66.0881	7.23796
-175.56	87.6668	2.12252	66.1329	7.27046
-174.26	87.666	2.13142	66.0294	7.26662
-172.96	87.6699	2.1364	66.0474	7.27268
-171.66	87.6547	2.13947	66.1047	7.2577
-170.36	87.6502	2.14956	66.0619	7.24307
-169.06	87.6444	2.15136	66.1223	7.22898
-167.75	87.6478	2.14352	66.08	7.22156
-166.45	87.6594	2.13939	66.1399	7.216
-165.15	87.6635	2.14601	66.1111	7.21184
-163.85	87.6648	2.14006	66.0271	7.22138
-162.55	87.6783	2.14757	66.0962	7.23156
-161.25	87.687	2.15439	66.0932	7.21073
-159.95	87.6884	2.14824	66.1805	7.20848
-158.65	87.6965	2.14943	66.1233	7.21023
-157.35	87.7042	2.15255	66.1306	7.20855
-156.05	87.7247	2.15211	66.15	7.20616
-154.75	87.7098	2.14197	66.1054	7.22825
-153.45	87.7027	2.13929	66.1175	7.232
-152.15	87.686	2.1379	66.0247	7.22554
-150.85	87.6763	2.13912	66.0291	7.21376
-149.55	87.671	2.1277	66.0533	7.2248
-148.25	87.6484	2.12769	66.025	7.20624
-146.95	87.6647	2.12328	65.9998	7.21277
-145.65	87.6548	2.1302	65.958	7.21298
-144.35	87.6525	2.13399	65.9936	7.17343
-143.05	87.6389	2.13876	65.9978	7.16041
-141.75	87.64	2.15584	65.9842	7.12137
-140.45	87.6302	2.15374	65.9792	7.11606
-139.15	87.6272	2.16645	65.9659	7.11224
-137.84	87.6333	2.17179	65.9407	7.12463
-136.54	87.6375	2.16789	65.8767	7.14473
-135.24	87.6286	2.17366	65.8288	7.15618
-133.94	87.643	2.17161	65.8207	7.12575
-132.64	87.6381	2.15786	65.7763	7.16017
-131.34	87.6372	2.15506	65.7654	7.15564
-130.04	87.6363	2.14592	65.6963	7.17635
-128.74	87.6369	2.14204	65.7062	7.14761
-127.44	87.6353	2.13551	65.7332	7.15945
-126.14	87.6221	2.14685	65.704	7.1642
-124.84	87.6253	2.14112	65.6755	7.16844
-123.54	87.6164	2.13963	65.6504	7.18521
-122.24	87.6036	2.13633	65.6524	7.18463
-120.94	87.6078	2.14318	65.6706	7.19419
-119.64	87.6083	2.13881	65.7096	7.19167
-118.34	87.6219	2.12617	65.725	7.19112
-117.04	87.6381	2.11662	65.7928	7.17394
-115.74	87.6358	2.10811	65.7986	7.1802
-114.44	87.6583	2.09366	65.7835	7.18276
-113.14	87.6254	2.08877	65.8031	7.18682
-111.84	87.6094	2.08982	65.7902	7.19612
-110.54	87.6178	2.08484	65.8368	7.20522
-109.24	87.6079	2.07709	65.8518	7.17808
-107.94	87.6217	2.07244	65.91	7.14543
-106.63	87.624	2.05962	65.9895	7.09724
-105.33	87.6327	2.05416	66.0279	7.09185
-104.03	87.6259	2.05083	66.0646	7.06954
-102.73	87.6112	2.05829	66.0637	7.049
-101.43	87.6091	2.05223	66.0934	7.02577
-100.13	87.5898	2.06013	66.1498	7.01831
-98.832	87.612	2.05132	66.1798	7.02573
-97.532	87.5955	2.05301	66.1905	6.98683
-96.231	87.6079	2.05238	66.221	6.96346
-94.931	87.6079	2.06356	66.2241	6.93868
-93.631	87.594	2.07276	66.2131	6.90767
-92.33	87.6017	2.07566	66.2642	6.92257
-91.03	87.5731	2.07084	66.2355	6.88153
-89.729	87.6015	2.05509	66.3089	6.90012
-88.429	87.5851	2.04737	66.2933	6.92589
-87.128	87.5796	2.04681	66.2909	6.9245
-85.828	87.591	2.05314	66.2866	6.92058
-84.528	87.5725	2.04942	66.3131	6.87357
-83.227	87.5956	2.06252	66.3474	6.90391
-81.927	87.6153	2.04933	66.3049	6.91877
-80.626	87.6456	2.05166	66.2648	6.94508
-79.326	87.6626	2.05794	66.2841	6.95022
-78.025	87.7011	2.05699	66.3217	6.92338
-76.725	87.718	2.05491	66.3148	6.93072
-75.425	87.7244	2.04709	66.2895	6.90487
-74.124	87.742	2.04334	66.2751	6.89198
-72.824	87.7385	2.04571	66.3347	6.82608
-71.523	87.7496	2.03805	66.3211	6.79799
-70.223	87.7454	2.04275	66.3679	6.76694
-68.922	87.7869	2.03179	66.346	6.72459
-67.622	87.7646	2.03348	66.3895	6.70446
-66.322	87.7808	2.02755	66.4289	6.67288
-65.021	87.7974	2.02696	66.4145	6.66713
-63.721	87.8134	2.02926	66.4061	6.6847
-62.42	87.8215	2.02988	66.338	6.68108
-61.12	87.8158	2.02873	66.3436	6.66942
-59.819	87.8199	2.01789	66.3646	6.64678
-58.519	87.8502	2.00922	66.3448	6.63642
-57.219	87.8389	2.01946	66.3359	6.63656
-55.918	87.8357	2.01586	66.3522	6.6211
-54.618	87.8372	2.01347	66.3883	6.63049
-53.317	87.8573	2.00856	66.4668	6.60166
-52.017	87.8366	2.01554	66.5165	6.57286
-50.717	87.826	2.02512	66.5319	6.57577
-49.416	87.8212	2.03618	66.6194	6.56805
-48.116	87.7865	2.05275	66.6992	6.56859
-46.815	87.7744	2.05478	66.7293	6.59992
-45.515	87.7647	2.0547	66.817	6.58978
-44.214	87.7591	2.06501	66.8441	6.60476
-42.914	87.7356	2.06821	66.8519	6.6145
-41.614	87.7372	2.06308	66.896	6.64357
-40.313	87.7149	2.06914	66.9168	6.67663
-39.013	87.7104	2.08366	67.0021	6.67613
-37.712	87.7116	2.05845	66.9726	6.6735
-36.412	87.7355	2.05459	66.9405	6.65696
-35.111	87.7305	2.03922	66.9269	6.68623
-33.811	87.7329	2.02817	66.8739	6.70114
-32.511	87.7497	2.01333	66.8694	6.72185
-31.21	87.7687	1.98738	66.8978	6.74083
-29.91	87.8032	1.96655	66.9294	6.69763
-28.609	87.805	1.96194	66.9224	6.71926
-27.309	87.8047	1.95157	66.9354	6.73
-26.008	87.7984	1.94286	66.9213	6.71651
-24.708	87.79	1.95858	66.9659	6.6565
-23.408	87.7606	1.96783	66.9607	6.65042
-22.107	87.7568	1.95554	66.9969	6.64101
-20.807	87.7662	1.95621	66.9685	6.65906
-19.506	87.7549	1.94635	66.9539	6.73295
-18.206	87.7382	1.94538	67.006	6.77716
-16.906	87.756	1.94748	66.9528	6.85686
-15.605	87.8086	1.9406	67.0047	6.86202
-14.305	87.8562	1.93036	66.8692	6.90844
-13.004	87.8621	1.93102	66.8964	6.85902
-11.704	87.8512	1.94962	66.9608	6.81729
-10.403	87.8486	1.95494	66.9826	6.79457
-9.103	87.869	1.95484	67.0553	6.79759
-7.8025	87.8839	1.96882	67.1782	6.74716
-6.5021	87.8734	1.94992	67.2063	6.70749
-5.2017	87.8757	2.0069	67.138	6.73869
-3.9013	87.8619	1.98809	67.2081	6.68833
-2.6008	87.8424	1.98154	66.9478	6.81982
-1.3004	87.7627	1.997	66.9276	6.88727
1.3004	87.7838	1.96363	67.0118	6.92655
2.6008	87.8274	1.91386	66.8685	6.93758
3.9013	87.8787	1.911	67.0217	6.93532
5.2017	87.8412	1.95754	67.0953	6.8564
6.5021	87.7992	2.00232	67.0071	6.82626
7.8025	87.7573	2.01611	66.7775	6.87063
9.103	87.7335	2.00942	66.7366	6.89125
10.403	87.6811	2.04631	66.8703	6.81069
11.704	87.7079	2.01642	66.8454	6.77578
13.004	87.6922	2.02096	66.8706	6.72609
14.305	87.6811	2.00208	66.8697	6.70705
15.605	87.6737	1.98673	66.9663	6.73152
16.906	87.6989	2.0003	66.9466	6.77619
18.206	87.6794	1.99972	66.9962	6.74204
19.506	87.6665	1.9965	66.9401	6.7273
20.807	87.6646	1.99188	66.9587	6.71194
22.107	87.6504	2.00839	66.9827	6.67844
23.408	87.6282	2.02786	67.0735	6.62302
24.708	87.6623	2.01353	67.244	6.59863
26.008	87.6676	2.03086	67.3366	6.5768
27.309	87.6763	2.02551	67.4326	6.58762
28.609	87.686	2.02538	67.3721	6.64204
29.91	87.6908	2.03325	67.2408	6.70731
31.21	87.6892	2.02369	67.2493	6.76649
32.511	87.6919	2.0319	67.2304	6.7905
33.811	87.6895	2.0489	67.2373	6.82984
35.111	87.6779	2.04001	67.1952	6.86767
36.412	87.6564	2.02805	67.2525	6.86735
37.712	87.673	1.9977	67.2803	6.90056
39.013	87.7086	1.97251	67.2492	6.91629
40.313	87.6807	1.9802	67.311	6.90896
41.614	87.6742	1.97244	67.2803	6.93184
42.914	87.6955	1.94706	67.2979	6.92567
44.214	87.6739	1.93941	67.3561	6.93203
45.515	87.6789	1.93021	67.3607	6.96952
46.815	87.6787	1.92595	67.3804	6.94813
48.116	87.6434	1.94151	67.3772	6.97181
49.416	87.6082	1.95831	67.4093	6.9957
50.717	87.6085	1.9532	67.4201	7.00862
52.017	87.5928	1.95597	67.5178	6.99816
53.317	87.5948	1.94362	67.5552	6.99386
54.618	87.5925	1.93956	67.5457	6.99543
55.918	87.608	1.94993	67.6334	6.95071
57.219	87.5865	1.97063	67.6761	6.92159
58.519	87.6124	1.9721	67.7337	6.92787
59.819	87.6073	1.96377	67.7453	6.92835
61.12	87.612	1.96469	67.7213	6.94376
62.42	87.6243	1.96822	67.7564	6.92854
63.721	87.6236	1.96494	67.8047	6.90757
65.021	87.6251	1.97845	67.8067	6.88744
66.322	87.6456	1.98302	67.8239	6.88376
67.622	87.6444	1.9723	67.8576	6.84108
68.922	87.6537	2.0095	67.9113	6.77404
70.223	87.6456	2.02362	67.9226	6.7596
71.523	87.6686	2.01924	67.9149	6.76671
72.824	87.6436	2.03633	67.9348	6.75028
74.124	87.6639	2.0255	67.9759	6.73812
75.425	87.6551	2.03422	67.9825	6.72578
76.725	87.655	2.04791	67.9845	6.75461
78.025	87.6601	2.05051	67.962	6.75913
79.326	87.6528	2.0474	67.8885	6.79609
80.626	87.6667	2.05352	67.8499	6.79491
81.927	87.6909	2.03751	67.8311	6.783
83.227	87.7039	2.03954	67.8213	6.74056
84.528	87.7446	2.03592	67.7845	6.70839
85.828	87.7662	2.0206	67.7845	6.65923
87.128	87.7995	2.00858	67.7368	6.68655
88.429	87.7952	2.01085	67.7107	6.6772
89.729	87.8021	2.00429	67.7417	6.66079
91.03	87.8195	1.9999	67.7326	6.63832
92.33	87.8111	1.9906	67.7229	6.63775
93.631	87.8235	1.99147	67.7038	6.59856
94.931	87.8249	1.99419	67.6721	6.55709
96.231	87.8232	1.9907	67.6257	6.53722
97.532	87.8168	1.98711	67.6251	6.50323
98.832	87.8307	1.97222	67.6463	6.48022
100.13	87.8112	1.97785	67.6177	6.44573
101.43	87.8109	1.97555	67.6177	6.41933
102.73	87.8181	1.96357	67.6559	6.39008
104.03	87.8087	1.96106	67.6278	6.39427
105.33	87.8131	1.96013	67.6209	6.38132
106.63	87.7994	1.96667	67.5357	6.36705
107.94	87.7925	1.95837	67.5379	6.34248
109.24	87.7816	1.96668	67.5105	6.32955
110.54	87.7923	1.97081	67.4981	6.29411
111.84	87.8003	1.96543	67.4631	6.25682
113.14	87.8044	1.96493	67.4783	6.24918
114.44	87.8078	1.95173	67.4927	6.25453
115.74	87.8208	1.95295	67.4752	6.27766
117.04	87.8223	1.94026	67.454	6.31983
118.34	87.8197	1.94137	67.4562	6.35022
119.64	87.8156	1.93023	67.4626	6.33886
120.94	87.8166	1.91309	67.4339	6.36091
122.24	87.8244	1.90559	67.4651	6.37372
123.54	87.8374	1.89771	67.4877	6.39079
124.84	87.827	1.89703	67.4914	6.41747
126.14	87.8307	1.88901	67.5115	6.41843
127.44	87.8202	1.88133	67.5222	6.43459
128.74	87.8238	1.88343	67.5299	6.4595
130.04	87.8486	1.88562	67.5583	6.45742
131.34	87.834	1.88482	67.5709	6.44632
132.64	87.8446	1.89104	67.6635	6.4309
133.94	87.836	1.88595	67.7291	6.41005
135.24	87.8495	1.87851	67.7931	6.38648
136.54	87.8619	1.88773	67.8108	6.39321
137.84	87.8148	1.89674	67.8435	6.39557
139.15	87.8337	1.89116	67.8429	6.38706
140.45	87.8121	1.89837	67.8416	6.38437
141.75	87.8175	1.89402	67.8638	6.36578
143.05	87.8251	1.8899	67.8582	6.35889
144.35	87.8046	1.89069	67.8885	6.3492
145.65	87.8245	1.89023	67.88	6.32727
146.95	87.8157	1.89851	67.8981	6.32526
148.25	87.8322	1.89541	67.8715	6.3257
149.55	87.834	1.89577	67.8688	6.33747
150.85	87.8422	1.90238	67.8534	6.3317
152.15	87.8542	1.91058	67.8199	6.32904
153.45	87.8453	1.92467	67.8634	6.3176
154.75	87.8486	1.92582	67.8573	6.30833
156.05	87.8447	1.94152	67.8656	6.31298
157.35	87.846	1.95012	67.8706	6.29269
158.65	87.8495	1.95028	67.8364	6.29508
159.95	87.841	1.94555	67.8522	6.27658
161.25	87.8425	1.95903	67.8144	6.27003
162.55	87.858	1.95975	67.827	6.27918
163.85	87.8582	1.95668	67.8532	6.25103
165.15	87.8614	1.96218	67.8593	6.25061
166.45	87.8573	1.96158	67.8206	6.27155
167.75	87.8706	1.95691	67.8103	6.28295
169.06	87.8945	1.94726	67.8033	6.28127
170.36	87.8899	1.94704	67.8209	6.26762
171.66	87.89	1.94263	67.7703	6.27659
172.96	87.9005	1.9344	67.7759	6.29164
174.26	87.9098	1.92059	67.7897	6.28296
175.56	87.9264	1.91532	67.7889	6.29709
176.86	87.9492	1.90395	67.8029	6.31705
178.16	87.9524	1.90563	67.8315	6.31543
179.46	87.9514	1.89969	67.8405	6.31801
180.76	87.9616	1.90463	67.8168	6.3279
182.06	87.9599	1.91231	67.7826	6.33634
183.36	87.9634	1.9093	67.8039	6.36497
184.66	87.9716	1.90317	67.8106	6.36442
185.96	87.9843	1.88694	67.7871	6.37551
187.26	87.9945	1.88316	67.7981	6.37031
188.56	88.0171	1.86525	67.8008	6.37344
189.86	88.0157	1.87903	67.8012	6.36877
191.16	88.024	1.88498	67.8088	6.35968
192.46	88.0404	1.87125	67.7858	6.35922
193.76	88.0518	1.87066	67.8072	6.33826
195.06	88.0496	1.86791	67.8336	6.32686
196.36	88.0605	1.86328	67.8806	6.31094
197.66	88.0497	1.85691	67.9148	6.28946
198.96	88.0521	1.85945	67.9206	6.29228
200.27	88.047	1.85335	67.9325	6.28434
201.57	88.0373	1.86198	67.9786	6.25333
202.87	88.0408	1.85921	67.9965	6.24736
204.17	88.0208	1.86349	68.0389	6.24331
205.47	88.0068	1.87027	68.0537	6.24521
206.77	88.0063	1.85726	68.058	6.22428
208.07	88.0069	1.86805	68.0737	6.22692
209.37	88.0031	1.87463	68.0992	6.21348
210.67	88.0034	1.87401	68.1174	6.2243
211.97	88.0002	1.87607	68.1232	6.22912
213.27	88.006	1.87476	68.1347	6.22591
214.57	88.0007	1.87325	68.0925	6.25141
215.87	87.9912	1.87807	68.0788	6.25784
217.17	87.9926	1.88105	68.0616	6.27695
218.47	88.0045	1.8675	68.0307	6.29702
219.77	88.0056	1.86618	68.0489	6.28231
221.07	88.0147	1.86591	68.0672	6.28073
222.37	88.0074	1.8624	68.0498	6.28941
223.67	88.0118	1.85352	68.0954	6.28446
224.97	88.0221	1.85347	68.0685	6.30512
226.27	88.0275	1.85265	68.0923	6.30224
227.57	88.0331	1.85538	68.1185	6.30089
228.87	88.0507	1.85551	68.1188	6.29773
230.18	88.0556	1.85691	68.1418	6.30215
231.48	88.0633	1.85913	68.1715	6.30554
232.78	88.0559	1.87187	68.1662	6.3134
234.08	88.0813	1.86878	68.1571	6.31443
235.38	88.0721	1.87992	68.1573	6.31574
236.68	88.0776	1.87824	68.1491	6.3197
237.98	88.0985	1.87953	68.1999	6.30086
239.28	88.106	1.87997	68.1838	6.29952
240.58	88.0964	1.88391	68.1757	6.29646
241.88	88.1005	1.88164	68.1683	6.29059
243.18	88.085	1.88253	68.1636	6.28215
244.48	88.0839	1.8866	68.1764	6.26641
245.78	88.0827	1.88641	68.2087	6.26266
247.08	88.0804	1.88803	68.2244	6.25086
248.38	88.0818	1.88909	68.2247	6.2575
249.68	88.0854	1.88301	68.2529	6.25238
250.98	88.0781	1.89152	68.2355	6.23958
252.28	88.0636	1.89883	68.247	6.23331
253.58	88.0699	1.89338	68.2902	6.20533
254.88	88.0657	1.89387	68.3117	6.2123
256.18	88.0755	1.88482	68.3154	6.19623
257.48	88.0765	1.88618	68.3152	6.20351
258.78	88.0834	1.8826	68.2798	6.201
260.08	88.0918	1.87869	68.3027	6.18909
261.39	88.093	1.88777	68.2683	6.19651
262.69	88.0917	1.88607	68.2769	6.1898
263.99	88.0845	1.88183	68.2449	6.19663
265.29	88.0749	1.89	68.2545	6.19189
266.59	88.0745	1.88478	68.2606	6.17789
267.89	88.0814	1.88161	68.2441	6.19198
269.19	88.0941	1.88155	68.2642	6.20238
270.49	88.0992	1.88285	68.2692	6.20811
271.79	88.0956	1.89004	68.2583	6.2141
273.09	88.1042	1.87755	68.2968	6.20525
274.39	88.1009	1.87648	68.2933	6.21345
275.69	88.1101	1.87022	68.2759	6.20529
276.99	88.0999	1.87477	68.2751	6.18602
278.29	88.0968	1.87172	68.2989	6.1757
279.59	88.0911	1.86792	68.2923	6.16611
280.89	88.0779	1.86478	68.3053	6.15229
282.19	88.0754	1.86488	68.342	6.13223
283.49	88.0675	1.86182	68.3296	6.12975
284.79	88.0669	1.8661	68.3375	6.12048
286.09	88.0612	1.86189	68.3366	6.11701
287.39	88.0613	1.86257	68.3365	6.11676
288.69	88.0638	1.86146	68.3271	6.13632
289.99	88.0581	1.86003	68.3261	6.14195
291.29	88.0628	1.85915	68.3351	6.1472
292.6	88.0665	1.85667	68.3255	6.15878
293.9	88.068	1.85769	68.3287	6.14838
295.2	88.0707	1.85266	68.3363	6.15893
296.5	88.0662	1.84794	68.3353	6.14675
297.8	88.0749	1.84735	68.3744	6.13472
299.1	88.0709	1.8487	68.3611	6.1341
300.4	88.087	1.84118	68.3972	6.12997
301.7	88.078	1.8436	68.4203	6.12245
303	88.0789	1.83892	68.4384	6.12286
304.3	88.0778	1.84243	68.4431	6.12167
305.6	88.0797	1.83407	68.4515	6.12828
306.9	88.0928	1.82125	68.4877	6.1317
308.2	88.082	1.82331	68.4815	6.13917
309.5	88.0841	1.81222	68.4811	6.14783
310.8	88.0901	1.80634	68.4895	6.13982
312.1	88.0995	1.80449	68.5043	6.13442
313.4	88.0985	1.80289	68.5196	6.1277
314.7	88.1057	1.80875	68.5629	6.12616
316	88.1091	1.80514	68.5876	6.1249
317.3	88.1147	1.80144	68.6142	6.13019
318.6	88.1193	1.79887	68.6174	6.12986
319.9	88.1364	1.78515	68.6086	6.14409
321.2	88.1454	1.78498	68.6319	6.14382
322.51	88.1368	1.78284	68.6054	6.13944
323.81	88.121	1.79025	68.6372	6.13068
325.11	88.1136	1.79894	68.6421	6.12418
326.41	88.1175	1.79942	68.6779	6.11075
327.71	88.1149	1.8033	68.7021	6.10332
329.01	88.1026	1.80417	68.6667	6.10359
330.31	88.0996	1.81352	68.6924	6.09099
331.61	88.099	1.82042	68.6818	6.09232
332.91	88.0996	1.83	68.6535	6.09686
334.21	88.0962	1.8466	68.6945	6.07947
335.51	88.0923	1.84306	68.6915	6.06524
336.81	88.0989	1.85431	68.7268	6.05792
338.11	88.1044	1.85988	68.7245	6.0473
339.41	88.0954	1.87021	68.7189	6.04617
340.71	88.1042	1.87399	68.723	6.03847
342.01	88.1225	1.86998	68.7082	6.0501
343.31	88.1345	1.8657	68.7105	6.06284
344.61	88.1416	1.85386	68.6891	6.06183
345.91	88.1593	1.84217	68.7094	6.06544
347.21	88.1825	1.83388	68.7174	6.05924
348.51	88.1891	1.83137	68.7206	6.06845
349.81	88.1858	1.82711	68.7243	6.07144
351.11	88.1951	1.82329	68.7223	6.07292
352.41	88.1815	1.82652	68.7243	6.09346
353.72	88.1773	1.82302	68.751	6.08047
355.02	88.1759	1.82491	68.7669	6.07445
356.32	88.1801	1.81768	68.7992	6.06731
357.62	88.181	1.8216	68.8104	6.06988
358.92	88.1863	1.81776	68.8184	6.0822
360.22	88.176	1.82107	68.8204	6.06798
361.52	88.1704	1.81519	68.8133	6.08503
362.82	88.1753	1.82054	68.8072	6.07331
364.12	88.1765	1.82555	68.8136	6.08591
365.42	88.164	1.83337	68.8477	6.08769
366.72	88.1729	1.83513	68.8562	6.07354
368.02	88.1678	1.84408	68.88	6.07229
369.32	88.1685	1.85308	68.8948	6.04888
370.62	88.1606	1.85514	68.9206	6.0401
371.92	88.1562	1.86343	68.9143	6.04946
373.22	88.156	1.87231	68.9131	6.04812
374.52	88.1503	1.87914	68.9202	6.04734
375.82	88.1437	1.88811	68.9249	6.0492
377.12	88.1354	1.90088	68.9397	6.04676
378.42	88.1269	1.90926	68.9367	6.05021
379.72	88.1171	1.91308	68.9469	6.0552
381.02	88.1152	1.91479	68.9553	6.06827
382.32	88.1039	1.92844	68.9424	6.07272
383.63	88.0967	1.93633	68.9421	6.08244
384.93	88.0922	1.93988	68.9224	6.09429
386.23	88.0871	1.94365	68.9394	6.09902
387.53	88.0878	1.9365	68.9453	6.09102
388.83	88.0879	1.94287	68.937	6.086
390.13	88.0917	1.93358	68.933	6.08979
391.43	88.101	1.92684	68.9328	6.09733
392.73	88.1074	1.91578	68.9521	6.08791
394.03	88.1235	1.90743	68.9506	6.09569
395.33	88.1297	1.90515	68.9683	6.0791
396.63	88.1383	1.89226	68.9816	6.06862
397.93	88.1421	1.88348	69.0214	6.06279
399.23	88.145	1.88456	69.0142	6.06476
400.53	88.1546	1.87555	69.0268	6.06053
401.83	88.1468	1.8814	69.0455	6.06223
403.13	88.1603	1.86508	69.078	6.05707
404.43	88.1706	1.86483	69.1076	6.05489
405.73	88.1698	1.86027	69.0861	6.0579
407.03	88.1806	1.84937	69.088	6.03903
408.33	88.1769	1.84908	69.0902	6.03353
409.63	88.1827	1.84096	69.1056	6.02624
410.93	88.1823	1.84021	69.0966	6.03619
412.23	88.1712	1.84495	69.0872	6.04436
413.53	88.1756	1.84287	69.0854	6.04813
414.84	88.1738	1.84078	69.0908	6.04466
416.14	88.1803	1.84141	69.0716	6.04502
417.44	88.1834	1.84278	69.078	6.04596
418.74	88.1846	1.84037	69.0706	6.05257
420.04	88.1939	1.83976	69.0773	6.04408
421.34	88.1976	1.8415	69.0955	6.03336
422.64	88.2086	1.83783	69.0771	6.03722
423.94	88.2148	1.83685	69.0845	6.0262
425.24	88.23	1.82757	69.1252	6.01178
426.54	88.2352	1.82253	69.1485	5.998
427.84	88.2481	1.81497	69.1463	6.00084
429.14	88.2514	1.80993	69.1598	5.99043
430.44	88.2557	1.81072	69.1465	5.99435
431.74	88.266	1.80504	69.1617	5.98616
433.04	88.2642	1.80596	69.1533	6.00118
434.34	88.2576	1.8063	69.1382	6.0201
435.64	88.2585	1.80819	69.1584	6.0166
436.94	88.264	1.80406	69.1665	6.01314
438.24	88.2624	1.80331	69.1905	6.00719
439.54	88.2622	1.80604	69.1857	6.0132
440.84	88.2671	1.8061	69.1874	6.0058
442.14	88.2716	1.80631	69.1977	6.00315
443.44	88.2735	1.80444	69.184	6.01833
444.74	88.2803	1.81136	69.2159	6.01196
446.05	88.2747	1.8154	69.2192	6.00209
447.35	88.2807	1.81701	69.2523	5.9881
448.65	88.2729	1.82045	69.2668	5.98317
449.95	88.2792	1.82435	69.2651	5.97815
451.25	88.2768	1.82748	69.2785	5.97571
452.55	88.2674	1.83168	69.2788	5.977
453.85	88.2717	1.83425	69.2822	5.97653
455.15	88.2634	1.84155	69.2663	5.98209
456.45	88.266	1.84139	69.2597	5.98634
457.75	88.2731	1.83835	69.2747	5.97454
459.05	88.2715	1.84161	69.2702	5.98304
460.35	88.2727	1.84297	69.2832	5.98075
461.65	88.2787	1.84175	69.2818	5.98403
462.95	88.2862	1.84191	69.2978	5.96343
464.25	88.2834	1.8394	69.3204	5.94739
465.55	88.272	1.83843	69.322	5.93808
466.85	88.2789	1.83206	69.3393	5.93482
468.15	88.2779	1.83382	69.3335	5.92926
469.45	88.2791	1.82977	69.3201	5.93879
470.75	88.2764	1.8321	69.2952	5.94135
472.05	88.2771	1.83222	69.2666	5.93852
473.35	88.286	1.83414	69.2466	5.9597
474.65	88.2829	1.83433	69.2482	5.9596
475.96	88.2907	1.83625	69.2353	5.97232
477.26	88.2827	1.83828	69.2317	5.97465
478.56	88.2924	1.83943	69.2356	5.96983
479.86	88.3032	1.8366	69.262	5.96651
481.16	88.2979	1.83863	69.2597	5.96326
482.46	88.3011	1.83911	69.2874	5.96243
483.76	88.2887	1.83963	69.2968	5.97109
485.06	88.2917	1.83842	69.3356	5.96598
486.36	88.2874	1.83843	69.3282	5.98088
487.66	88.2765	1.83803	69.3171	5.98706
488.96	88.2918	1.83127	69.3317	5.98847
490.26	88.2881	1.82253	69.3346	5.9933
491.56	88.298	1.81391	69.3612	5.99501
492.86	88.3031	1.8155	69.3741	6.0015
494.16	88.29	1.81738	69.3775	5.99816
495.46	88.2952	1.81562	69.3945	6.00272
496.76	88.2899	1.81257	69.4207	6.00707
498.06	88.292	1.81014	69.4525	6.00194
499.36	88.2945	1.80917	69.4516	6.00122
500.66	88.2898	1.80561	69.4692	5.99733
501.96	88.2942	1.80006	69.4867	5.99202
503.26	88.286	1.79759	69.4754	6.00371
504.56	88.2925	1.79249	69.4876	6.01861
505.86	88.2932	1.79105	69.5025	6.01437
507.17	88.2897	1.78947	69.5209	6.01588
508.47	88.2913	1.79174	69.5002	6.02145
509.77	88.289	1.78977	69.5043	6.01611
511.07	88.2841	1.78976	69.5013	6.01112
512.37	88.2833	1.7913	69.5009	5.99567
513.67	88.2833	1.79417	69.5183	5.98567
514.97	88.2762	1.79568	69.5348	5.97523
516.27	88.2689	1.79948	69.5546	5.96388
517.57	88.2772	1.79818	69.577	5.95817
518.87	88.278	1.79341	69.5891	5.96115
520.17	88.2763	1.79855	69.6205	5.95325
521.47	88.276	1.79879	69.6171	5.95808
522.77	88.2709	1.79777	69.6234	5.95565
524.07	88.2724	1.79698	69.6359	5.9585
525.37	88.2645	1.80277	69.6423	5.95367
526.67	88.2745	1.8032	69.6568	5.95579
527.97	88.2771	1.79832	69.6662	5.96603
529.27	88.2836	1.79718	69.6689	5.96963
530.57	88.2846	1.80022	69.6561	5.98347
531.87	88.2815	1.8033	69.6504	5.998
533.17	88.2756	1.80905	69.657	6.00505
534.47	88.2813	1.8082	69.6712	6.00081
535.77	88.2886	1.80685	69.6873	5.9995
537.08	88.2938	1.80757	69.6885	5.99789
538.38	88.2995	1.80438	69.6965	5.99997
539.68	88.2939	1.8086	69.7066	5.99967
540.98	88.2912	1.81166	69.7228	5.98579
542.28	88.2938	1.81299	69.7537	5.97356
543.58	88.2934	1.81037	69.762	5.95911
544.88	88.3113	1.81083	69.7813	5.93907
546.18	88.3077	1.81237	69.7957	5.93557
547.48	88.2986	1.81331	69.8022	5.92814
548.78	88.3067	1.81652	69.8139	5.92317
550.08	88.2933	1.82193	69.8116	5.92188
551.38	88.3033	1.82263	69.8473	5.90568
552.68	88.2996	1.8307	69.8474	5.9074
553.98	88.3153	1.83457	69.866	5.89415
555.28	88.3228	1.83258	69.8689	5.90591
556.58	88.3177	1.82951	69.8552	5.91503
557.88	88.3438	1.82525	69.8821	5.91079
559.18	88.3296	1.82254	69.8582	5.92351
560.48	88.3469	1.8184	69.8889	5.91174
561.78	88.342	1.81611	69.8802	5.9276
563.08	88.3536	1.81537	69.882	5.92373
564.38	88.3716	1.81498	69.8923	5.92912
565.68	88.3698	1.8112	69.8703	5.93684
566.98	88.3815	1.81352	69.8746	5.93729
568.29	88.3844	1.8046	69.8584	5.95271
569.59	88.3902	1.81043	69.8599	5.96827
570.89	88.4027	1.8161	69.8563	5.97284
572.19	88.399	1.81798	69.8368	5.99207
573.49	88.4072	1.81567	69.8657	5.97813
574.79	88.3987	1.81949	69.8592	5.98498
576.09	88.4006	1.8239	69.8539	5.99477
577.39	88.4075	1.82409	69.8844	5.98919
578.69	88.4087	1.82656	69.8867	5.9874
579.99	88.4135	1.83338	69.9164	5.97236
581.29	88.4178	1.82726	69.9182	5.9874
582.59	88.4148	1.83365	69.9195	5.9927
583.89	88.4209	1.82837	69.9202	5.99859
585.19	88.421	1.82805	69.9109	6.00331
586.49	88.4261	1.83138	69.9172	6.00103
587.79	88.4299	1.83258	69.9237	6.00601
589.09	88.4303	1.8375	69.9265	6.00409
590.39	88.4264	1.83562	69.9444	5.99181
591.69	88.4243	1.84585	69.9576	5.97888
592.99	88.4342	1.84966	69.9525	5.97196
594.29	88.4228	1.85481	69.9566	5.96595
595.59	88.422	1.86021	69.9757	5.95361
596.89	88.4143	1.86486	69.9803	5.95477
598.2	88.4115	1.87542	69.9723	5.95961
599.5	88.4092	1.877	69.9849	5.95663
[truncated: 1,077 more rows]
